# Supplementary material for: Whole-Transcriptome Analysis Reveals the Regulatory Network of Immune Response in Dapulian Pig
Source: Animals (Basel). 2024 Dec 8;14(23):3546. doi: 10.3390/ani14233546 (PMC11639921; doi:10.3390/ani14233546)
Supplement: Supplementary file 1 [file animals-14-03546-s001.zip › Table S1.xlsx]

## Sheet: DEGs between DT vs DC
	baseMean	log2FoldChange	lfcSE	stat	pvalue	padj	sig
LOC100125545	192.294	-0.0724062	0.238129	-0.304063	0.76108	0.999353	none
TBP	183.218	0.0229325	0.229728	0.0998244	0.920484	0.999353	none
PSMB1	1810.19	-0.0372777	0.185839	-0.200592	0.841018	0.999353	none
FAM120B	1950.17	0.0769106	0.196695	0.391015	0.695786	0.999353	none
DLL1	137.945	2.22613	0.853551	2.60808	0.00910513	0.243603	up
LOC110259813	0.181305	1.36796	4.55591	0.300259	0.763979	NA	none
LOC110259814	26.8128	1.59537	0.892722	1.78709	0.0739229	0.762765	none
LOC106508781	0.585875	-0.492792	4.37452	-0.112651	0.910307	NA	none
LOC110259815	16.9725	3.7095	1.04052	3.56504	0.0003638	0.0249996	up
LOC110259816	0.423461	2.50223	4.43884	0.563713	0.572949	NA	none
ERMARD	2902.79	-0.261186	0.305201	-0.855782	0.392118	0.999353	none
TCTE3	5.61398	0.70155	1.08454	0.646864	0.51772	0.999353	none
PHF10	964.28	-0.197861	0.208365	-0.949589	0.342321	0.999353	none
C1H6orf120	1727.76	-0.253193	0.142739	-1.77382	0.0760931	0.770464	none
WDR27	22.5795	-0.251971	0.565541	-0.445541	0.655929	0.999353	none
THBS2	3733.76	0.538272	0.498134	1.08058	0.279885	0.999353	none
LOC110259818	4.05937	0.809574	1.23684	0.654548	0.512759	0.999353	none
FRMD1	1.69916	-0.485381	2.10792	-0.230266	0.817885	NA	none
KIF25	0.202285	-1.00452	4.56209	-0.220189	0.825724	NA	none
AFDN	179.633	0.746657	0.310677	2.40332	0.0162468	0.350342	none
LOC102166504	0.202285	-1.00452	4.56209	-0.220189	0.825724	NA	none
LOC106506286	0.405142	-1.90396	4.52391	-0.420867	0.673852	NA	none
UNC93A	529.325	-1.01175	1.53956	-0.657168	0.511073	0.999353	none
TTLL2	1.20275	-0.458776	2.00445	-0.228879	0.818963	NA	none
TCP10L2	16.5785	-0.221339	0.891457	-0.248289	0.803911	0.999353	none
GPR31	344.814	-0.866987	0.730529	-1.18679	0.235309	0.999353	none
CCR6	1195.43	0.0492791	0.271706	0.181369	0.856078	0.999353	none
FGFR1OP	640.075	-0.0615552	0.212979	-0.289019	0.772567	0.999353	none
LOC102157461	57.0135	-0.916777	0.671187	-1.3659	0.171969	0.997751	none
RNASET2	4895.5	-1.10991	0.54183	-2.04845	0.040516	0.587039	down
RPS6KA2	279.944	-1.51196	0.719364	-2.10181	0.0355701	0.550539	down
MPC1	1703.04	-0.254541	0.186651	-1.36372	0.172654	0.998717	none
SFT2D1	1727.95	-0.369627	0.24017	-1.53902	0.123799	0.915282	none
PRR18	1.90902	0.529802	1.95528	0.270959	0.786422	NA	none
LOC102157949	1.18171	1.69105	2.69725	0.626955	0.530689	NA	none
PDE10A	1.71488	2.34707	1.98975	1.17958	0.238167	NA	none
C1H6orf118	0.767752	0.450853	3.07736	0.146507	0.883522	NA	none
LOC102165158	0.222535	-1.00452	4.56209	-0.220189	0.825724	NA	none
QKI	6931.22	0.0880181	0.327476	0.268777	0.788101	0.999353	none
LOC106506356	42.4033	0.171747	0.582987	0.294599	0.7683	0.999353	none
LOC110259875	12.302	-0.509398	0.921154	-0.553	0.580264	0.999353	none
LOC110259878	34.531	0.0226077	0.581478	0.0388798	0.968986	0.999353	none
PACRG	0.606125	-0.54233	3.34454	-0.162154	0.871185	NA	none
LOC106508449	0.57434	2.95363	4.12528	0.715984	0.474001	NA	none
PRKN	4.09385	-0.146702	1.19117	-0.123158	0.901982	0.999353	none
AGPAT4	380.199	0.34836	0.258868	1.34571	0.178397	0.999353	none
MAP3K4	1025.95	0.138073	0.186477	0.740428	0.459041	0.999353	none
LOC106508795	0.202285	-1.00452	4.56209	-0.220189	0.825724	NA	none
SLC22A3	66.9319	6.44717	2.17298	2.96697	0.00300746	0.116917	up
LOC106508794	5.26284	6.14447	2.45016	2.50778	0.0121493	0.292447	up
LOC102165795	0.222535	-1.00452	4.56209	-0.220189	0.825724	NA	none
SLC22A1	0.96998	1.26208	2.83498	0.445182	0.656188	NA	none
IGF2R	9669.41	0.48972	0.219996	2.22604	0.0260113	0.462614	none
LOC102166961	443.049	1.47157	0.57972	2.53842	0.0111355	0.275247	up
MAS1	0.576945	-0.255279	4.37758	-0.058315	0.953498	NA	none
PNLDC1	3.43012	-1.59825	1.60267	-0.997245	0.318646	0.999353	none
MRPL18	386.319	-0.0107103	0.211297	-0.0506882	0.959574	0.999353	none
TCP1	2375.07	0.030457	0.172534	0.176528	0.859879	0.999353	none
ACAT2	682.339	0.558304	0.295641	1.88845	0.0589656	0.695038	none
WTAP	2552.29	0.137848	0.145683	0.946218	0.344037	0.999353	none
LOC102157641	38.0971	-0.345398	0.585886	-0.589531	0.555505	0.999353	none
SOD2	6927.96	3.23466	0.576382	5.612	2.00002e-08	9.33321e-06	up
FNDC1	34.255	1.50206	1.05024	1.43021	0.152657	0.973679	none
LOC110259896	1.06001	1.17019	2.89837	0.403741	0.686403	NA	none
LOC102158235	0.202285	-1.00452	4.56209	-0.220189	0.825724	NA	none
LOC106508799	0.222535	-1.00452	4.56209	-0.220189	0.825724	NA	none
LOC106508800	9.81759	0.236066	0.980813	0.240684	0.8098	0.999353	none
TAGAP	2321.61	-0.508548	0.271399	-1.87381	0.0609572	0.706446	none
RSPH3	27.7504	0.556526	0.631432	0.881371	0.378117	0.999353	none
LOC100521937	5.0856	-0.617396	1.17637	-0.524832	0.5997	0.999353	none
EZR	11382.8	-0.0274993	0.172519	-0.159399	0.873354	0.999353	none
SYTL3	3103.23	-0.114933	0.297144	-0.386792	0.69891	0.999353	none
LOC110259902	47.0376	-0.662746	0.833895	-0.794759	0.426753	0.999353	none
DYNLT1	561.324	0.0558455	0.206965	0.26983	0.787291	0.999353	none
TMEM181	1226.22	0.396215	0.207283	1.91147	0.0559446	0.675783	none
TULP4	1041.13	0.0585134	0.245507	0.238337	0.81162	0.999353	none
GTF2H5	233.88	-0.0537516	0.242133	-0.221992	0.82432	0.999353	none
SERAC1	489.661	-0.0425321	0.259867	-0.163668	0.869992	0.999353	none
LOC110259904	4.84053	0.0422599	1.15632	0.0365468	0.970846	0.999353	none
LOC110259908	7.59101	-0.745699	1.01654	-0.733563	0.463215	0.999353	none
SYNJ2	422.618	0.811047	0.511441	1.58581	0.112783	0.882393	none
LOC110259909	0.38359	0.406184	4.55591	0.0891554	0.928958	NA	none
LOC106506437	0.394338	0.519286	4.54763	0.114188	0.909089	NA	none
SNX9	1874.67	1.3143	0.380363	3.45537	0.00054953	0.0342134	up
LOC110259393	3.2104	1.88571	2.092	0.901391	0.367381	0.999353	none
LOC106506439	0.968678	2.44129	2.70928	0.901084	0.367544	NA	none
LOC110259912	3.94805	0.140755	1.85121	0.076034	0.939392	0.999353	none
ZDHHC14	301.268	0.216438	0.498378	0.434285	0.664082	0.999353	none
LOC110259916	0.211731	1.48105	4.54764	0.325674	0.744671	NA	none
TMEM242	153.427	-0.0568789	0.246909	-0.230364	0.817809	0.999353	none
LOC100153697	2.75985	0.262113	1.86616	0.140455	0.8883	NA	none
LOC110259915	2.06377	-2.68704	2.1308	-1.26104	0.207293	NA	none
LOC110259919	2.39844	-0.912265	2.40108	-0.37994	0.70399	NA	none
ARID1B	2049.35	0.0387511	0.171979	0.225325	0.821726	0.999353	none
LOC110259923	2.61977	-0.266351	1.92515	-0.138354	0.889961	NA	none
LOC102161179	0.564894	1.3378	4.30769	0.310561	0.756134	NA	none
TFB1M	242.94	-0.122954	0.203377	-0.604564	0.545469	0.999353	none
CLDN20	7.60217	0.990515	0.939731	1.05404	0.291864	0.999353	none
LOC106508808	4.98009	0.134257	1.13073	0.118735	0.905485	0.999353	none
TIAM2	114.768	0.328784	0.361841	0.908642	0.363539	0.999353	none
SCAF8	2091.06	-0.0527517	0.170777	-0.308892	0.757404	0.999353	none
LOC110256595	35.733	-0.440476	0.438928	-1.00353	0.315607	0.999353	none
CNKSR3	33.8331	0.23793	0.531961	0.447269	0.654681	0.999353	none
LOC110259934	28.4267	0.158508	0.597172	0.265431	0.790678	0.999353	none
IPCEF1	1589.68	-0.109616	0.186668	-0.587224	0.557053	0.999353	none
RGS17	53.3646	4.60584	0.803514	5.73212	9.91832e-09	5.13304e-06	up
MTRF1L	547.241	-0.125712	0.186366	-0.67454	0.499968	0.999353	none
FBXO5	94.5109	0.442167	0.324748	1.36157	0.173335	0.999353	none
MYCT1	17.5679	0.176355	0.783567	0.225067	0.821927	0.999353	none
SYNE1	10357.5	-0.0455552	0.159694	-0.285267	0.77544	0.999353	none
LOC102163894	3.2531	-0.264272	1.43414	-0.184271	0.853801	0.999353	none
ESR1	10.229	0.240066	1.01947	0.235481	0.813835	0.999353	none
CCDC170	12.9859	0.0149442	0.70589	0.0211707	0.98311	0.999353	none
ARMT1	309.087	0.0358239	0.268153	0.133595	0.893723	0.999353	none
RMND1	215.192	-0.277388	0.24058	-1.153	0.24891	0.999353	none
ZBTB2	840.16	-0.101022	0.15768	-0.640676	0.521733	0.999353	none
AKAP12	131.345	0.13251	0.41114	0.322298	0.747227	0.999353	none
LOC106508814	0.222535	-1.00452	4.56209	-0.220189	0.825724	NA	none
MTHFD1L	31.576	1.39636	0.784771	1.77932	0.0751868	0.767198	none
PLEKHG1	298.41	0.497911	0.436413	1.14092	0.253904	0.999353	none
LOC102166801	44.3146	1.75048	0.640832	2.73157	0.00630335	0.191893	up
LOC100521647	26.1178	1.50509	0.616404	2.44173	0.014617	0.334741	up
LOC100521998	11.6752	1.77822	0.878491	2.02417	0.0429523	0.603612	up
LOC106508817	34.3973	0.785948	0.685278	1.1469	0.251422	0.999353	none
ULBP1	70.4539	1.11531	0.535721	2.0819	0.037352	0.565581	up
LRP11	202.417	0.207683	0.483053	0.429939	0.66724	0.999353	none
PCMT1	1199.61	0.042311	0.223508	0.189304	0.849855	0.999353	none
NUP43	338.273	0.0112439	0.226087	0.0497327	0.960335	0.999353	none
LATS1	1381.71	0.0516542	0.227707	0.226846	0.820544	0.999353	none
KATNA1	981.221	-0.212375	0.158653	-1.33861	0.180697	0.999353	none
GINM1	638.962	0.352004	0.275486	1.27776	0.201334	0.999353	none
PPIL4	498.73	0.175739	0.168389	1.04365	0.296647	0.999353	none
ZC3H12D	2520.37	-0.0176216	0.14618	-0.120547	0.90405	0.999353	none
LOC110259956	82.8888	-0.063647	0.311956	-0.204026	0.838333	0.999353	none
TAB2	3088.95	-0.00396221	0.190909	-0.0207545	0.983441	0.999353	none
LOC106508820	2.12398	-0.922236	1.85247	-0.497842	0.618595	NA	none
LOC102159681	14.4144	0.774275	0.686121	1.12848	0.259116	0.999353	none
UST	137.085	-0.0127378	0.325488	-0.0391347	0.968783	0.999353	none
SASH1	514.283	0.486459	0.394581	1.23285	0.217632	0.999353	none
LOC106508822	1.36177	1.76935	2.19685	0.805404	0.420587	NA	none
SAMD5	3.87749	0.775649	1.2737	0.608973	0.542543	0.999353	none
LOC110256596	0.445071	-2.02403	4.51473	-0.448317	0.653924	NA	none
STXBP5	1407.84	-0.00342265	0.22941	-0.0149194	0.988097	0.999353	none
LOC102160169	17.847	-0.185194	0.641683	-0.288607	0.772882	0.999353	none
ADGB	87.2628	-0.208057	0.462793	-0.449567	0.653023	0.999353	none
RAB32	413.627	-0.21655	0.460394	-0.470358	0.638099	0.999353	none
LOC106508827	0.57434	2.95363	4.12528	0.715984	0.474001	NA	none
SHPRH	858.149	0.04005	0.218521	0.183277	0.854581	0.999353	none
FBXO30	879.376	0.0668878	0.215423	0.310495	0.756185	0.999353	none
EPM2A	21.2933	-0.0909264	0.529677	-0.171664	0.863702	0.999353	none
UTRN	5226.51	-0.0600778	0.239647	-0.250693	0.802051	0.999353	none
LOC106506455	7.22934	-1.77002	1.18707	-1.49108	0.135941	0.938442	none
TRNAL-UAA	0.202285	-1.00452	4.56209	-0.220189	0.825724	NA	none
STX11	556.767	1.00369	0.347786	2.88594	0.00390248	0.138202	up
LOC110259972	26.6989	1.03551	0.810309	1.27792	0.201279	0.999353	none
SF3B5	627.411	-0.172529	0.208736	-0.826543	0.408496	0.999353	none
PLAGL1	971.102	0.0945094	0.227292	0.415805	0.677553	0.999353	none
ZC2HC1B	1.4436	0.970481	2.15787	0.449741	0.652897	NA	none
LTV1	1160.76	0.0824214	0.19367	0.425576	0.670417	0.999353	none
PHACTR2	975.512	-0.0836099	0.284891	-0.29348	0.769155	0.999353	none
FUCA2	1388.33	0.209438	0.25466	0.822422	0.410837	0.999353	none
PEX3	363.226	-0.0660568	0.230749	-0.286271	0.774671	0.999353	none
ADAT2	162.877	-0.158276	0.299372	-0.528694	0.597017	0.999353	none
LOC110256604	26.0798	-0.160955	0.621736	-0.25888	0.795728	0.999353	none
AIG1	189.811	-1.47374	0.661008	-2.22954	0.025778	0.460527	down
HIVEP2	3228.27	0.101689	0.216877	0.468879	0.639156	0.999353	none
ADGRG6	322.588	2.07797	0.649407	3.19979	0.00137528	0.0675845	up
VTA1	733.854	0.0222202	0.186951	0.118856	0.90539	0.999353	none
LOC110259987	0.405142	-1.90396	4.52391	-0.420867	0.673852	NA	none
LOC102163845	0.879337	-1.09341	4.01416	-0.272387	0.785324	NA	none
CITED2	883.725	-0.252528	0.198046	-1.2751	0.202275	0.999353	none
TXLNB	17.746	-1.1981	0.736094	-1.62765	0.1036	0.866236	none
HECA	5175.06	-0.292488	0.224852	-1.30081	0.193325	0.999353	none
ABRACL	2348.15	-0.486903	0.192937	-2.52364	0.0116147	0.283286	none
LOC110259990	101.035	-0.0663395	0.300964	-0.220424	0.825541	0.999353	none
REPS1	1540	-0.26778	0.130124	-2.05788	0.0396015	0.582285	none
ECT2L	5.96218	-0.154949	1.10342	-0.140427	0.888323	0.999353	none
CCDC28A	386.005	-0.139602	0.196586	-0.710132	0.477622	0.999353	none
NHSL1	11.447	0.359557	0.744095	0.483213	0.628944	0.999353	none
LOC100154647	0.817799	2.1265	3.8977	0.545578	0.585356	NA	none
ARFGEF3	0.362609	2.2988	4.45537	0.515961	0.605882	NA	none
PERP	25.8899	0.238869	0.590882	0.404258	0.686023	0.999353	none
TNFAIP3	5008.78	1.46508	0.47182	3.10517	0.0019017	0.0848897	up
LOC100621792	148.576	0.40206	0.354937	1.13276	0.257313	0.999353	none
IFNGR1	2607.77	0.734844	0.280686	2.61803	0.00884394	0.240896	none
IL22RA2	25.0892	1.37646	0.987364	1.39408	0.163293	0.98581	none
IL20RA	1.32184	1.84984	2.19327	0.843415	0.398996	NA	none
SLC35D3	2.29521	-0.443026	1.89157	-0.234211	0.814821	NA	none
PEX7	159.372	-0.277718	0.283241	-0.980499	0.32684	0.999353	none
LOC106508844	17.6327	0.142253	0.623254	0.228242	0.819458	0.999353	none
MAP3K5	1238.39	0.437867	0.19967	2.19295	0.0283111	0.478917	none
MAP7	35.2795	-1.39901	0.757416	-1.84708	0.0647358	0.728368	none
LOC110256640	0.182607	-1.00452	4.56209	-0.220189	0.825724	NA	none
LOC106506526	33.8494	-0.323251	0.444334	-0.727496	0.466922	0.999353	none
BCLAF1	7377.01	0.0383811	0.18566	0.206728	0.836223	0.999353	none
MTFR2	43.0882	1.46218	0.603683	2.42211	0.0154309	0.340724	up
LOC102158075	1.15468	-3.42265	3.4636	-0.988174	0.323067	NA	none
PDE7B	612.794	0.237096	0.62881	0.377056	0.706132	0.999353	none
LOC106504354	7.41345	0.474211	0.995523	0.476344	0.633829	0.999353	none
AHI1	1058.65	0.33844	0.240262	1.40863	0.158945	0.979159	none
LOC110260025	6.72816	0.127918	1.13181	0.11302	0.910014	0.999353	none
MYB	257.942	0.263603	0.377517	0.698255	0.485018	0.999353	none
HBS1L	1070.52	0.039828	0.15603	0.255259	0.798523	0.999353	none
ALDH8A1	0.211731	1.48105	4.54764	0.325674	0.744671	NA	none
LOC110260032	2.03135	-0.00559026	1.61338	-0.00346495	0.997235	NA	none
SGK1	5633.31	0.0820373	0.26372	0.311077	0.755742	0.999353	none
SLC2A12	4.07288	0.0296898	1.35896	0.0218475	0.98257	0.999353	none
TBPL1	232.056	0.0962017	0.239533	0.401622	0.687962	0.999353	none
TCF21	0.405142	-1.90396	4.52391	-0.420867	0.673852	NA	none
EYA4	3.51227	1.10835	1.41699	0.782185	0.434106	0.999353	none
LOC106507477	0.202285	-1.00452	4.56209	-0.220189	0.825724	NA	none
LOC102166614	2.02054	0.799611	2.52809	0.31629	0.751782	NA	none
RPS12	17699.7	-0.124378	0.168377	-0.738692	0.460094	0.999353	none
SLC18B1	242.006	-0.0643805	0.289991	-0.222009	0.824307	0.999353	none
VNN2	516.997	0.531911	0.684946	0.776574	0.43741	0.999353	none
VNN3	7.25112	-0.292839	1.06106	-0.275988	0.782557	0.999353	none
VNN1	1.25421	-3.53198	3.45185	-1.02321	0.306207	NA	none
STX7	1409.32	-0.291947	0.225535	-1.29447	0.195505	0.999353	none
LOC110260060	127.323	-0.294141	0.311794	-0.943383	0.345485	0.999353	none
MOXD1	14.8401	-0.203203	0.707746	-0.287112	0.774026	0.999353	none
CTGF	6.49352	0.158835	1.38226	0.11491	0.908517	0.999353	none
ENPP1	98.6193	-0.467246	0.426346	-1.09593	0.273109	0.999353	none
ENPP3	3.82811	0.489938	1.39179	0.352019	0.724824	0.999353	none
MED23	1647.89	-0.159166	0.190422	-0.835862	0.403233	0.999353	none
ARG1	14861.4	2.90041	0.553473	5.24038	1.60245e-07	5.10349e-05	up
LOC106508846	0.647356	-2.57207	4.17388	-0.61623	0.537743	NA	none
AKAP7	596.087	-0.196501	0.219829	-0.893881	0.371385	0.999353	none
LOC106508847	12.9874	-0.526413	0.94072	-0.559585	0.575762	0.999353	none
EPB41L2	3758.55	-0.72981	0.495657	-1.47241	0.14091	0.94824	none
SAMD3	206.996	-0.135306	0.559018	-0.242041	0.808748	0.999353	none
L3MBTL3	954.012	-0.0393474	0.254959	-0.154328	0.877351	0.999353	none
TMEM244	0.575642	1.44096	3.2538	0.442855	0.657871	NA	none
ARHGAP18	1606.51	-0.439196	0.468323	-0.937805	0.348345	0.999353	none
LOC106508849	18.5153	-0.250948	0.622623	-0.40305	0.686912	0.999353	none
LAMA2	0.788732	-1.06856	2.62898	-0.406455	0.684408	NA	none
PTPRK	361.826	-0.243846	0.426904	-0.571197	0.567866	0.999353	none
LOC110256645	0.202285	-1.00452	4.56209	-0.220189	0.825724	NA	none
THEMIS	327.443	-0.634981	0.511697	-1.24093	0.214631	0.999353	none
LOC110259407	2.45623	-1.10235	1.63744	-0.673217	0.500809	NA	none
LOC100511607	0.202285	-1.00452	4.56209	-0.220189	0.825724	NA	none
ECHDC1	1001.16	-0.126982	0.164621	-0.771359	0.440494	0.999353	none
RNF146	1268.36	0.00701393	0.146748	0.0477958	0.961879	0.999353	none
RSPO3	4.00106	0.570525	1.28097	0.445384	0.656042	0.999353	none
LOC110260187	1.59771	-1.13329	2.09418	-0.54116	0.588397	NA	none
CENPW	84.7334	0.435699	0.338825	1.28591	0.198474	0.999353	none
LOC106508854	42.0632	-0.399653	0.553935	-0.72148	0.470615	0.999353	none
TRMT11	353.513	0.229383	0.187247	1.22503	0.220564	0.999353	none
HINT3	220.134	-0.366574	0.337283	-1.08685	0.277105	0.999353	none
NCOA7	1546.92	-0.247886	0.194657	-1.27345	0.202858	0.999353	none
LOC110260188	244.005	-0.306812	0.326287	-0.940314	0.347057	0.999353	none
HEY2	1.94075	0.0111503	1.88096	0.00592798	0.99527	NA	none
LOC110260189	0.202285	-1.00452	4.56209	-0.220189	0.825724	NA	none
HDDC2	281.332	-0.0270889	0.216313	-0.12523	0.900342	0.999353	none
TPD52L1	32.3365	0.615019	0.609368	1.00927	0.312843	0.999353	none
RNF217	806.459	-0.0874995	0.229429	-0.38138	0.702921	0.999353	none
LOC110256655	3.60818	0.066075	1.47735	0.0447255	0.964326	0.999353	none
NKAIN2	1.15077	0.437516	3.64875	0.119909	0.904555	NA	none
LOC102165447	0.202285	-1.00452	4.56209	-0.220189	0.825724	NA	none
LOC106508857	0.38359	0.406184	4.55591	0.0891554	0.928958	NA	none
CLVS2	0.828604	0.631692	3.04874	0.207198	0.835855	NA	none
SMPDL3A	6059.72	0.576247	0.569695	1.0115	0.311777	0.999353	none
FABP7	3.39567	0.448713	1.36664	0.328332	0.74266	0.999353	none
PKIB	1445.19	4.3198	1.26123	3.42507	0.000614631	0.0370142	up
LOC102157594	5.10523	2.61882	1.34206	1.95134	0.0510161	0.651747	none
SERINC1	3717.9	0.0805159	0.205402	0.391992	0.695064	0.999353	none
HSF2	226.236	0.259341	0.224741	1.15396	0.248517	0.999353	none
LOC102158650	0.38359	0.406184	4.55591	0.0891554	0.928958	NA	none
GJA1	0.758249	0.65	3.07359	0.211479	0.832514	NA	none
TBC1D32	6.97412	-0.218346	0.883688	-0.247085	0.804842	0.999353	none
MAN1A1	1267.89	0.704456	0.185613	3.79529	0.000147469	0.0128539	none
FAM184A	19.4421	0.894689	0.782737	1.14303	0.253028	0.999353	none
MCM9	744.465	0.0825796	0.150711	0.547933	0.583738	0.999353	none
ASF1A	262.025	0.0755346	0.193817	0.389722	0.696742	0.999353	none
LOC110260244	44.9065	0.0677123	0.387446	0.174766	0.861264	0.999353	none
LOC110260246	231.133	-0.236814	0.440282	-0.537869	0.590668	0.999353	none
CEP85L	796.305	0.0345264	0.257678	0.133991	0.89341	0.999353	none
PLN	1.4854	0.161258	2.70843	0.0595394	0.952522	NA	none
SLC35F1	0.202285	-1.00452	4.56209	-0.220189	0.825724	NA	none
LOC110260250	70.9785	-0.0125128	0.324101	-0.0386078	0.969203	0.999353	none
NUS1	1029.35	0.112577	0.264434	0.425729	0.670305	0.999353	none
GOPC	1251.62	0.0462685	0.132504	0.349186	0.726949	0.999353	none
DCBLD1	286.825	0.557207	0.437313	1.27416	0.202607	0.999353	none
ROS1	56.7096	0.928823	0.459685	2.02056	0.0433248	0.605981	none
LOC110260270	0.222535	-1.00452	4.56209	-0.220189	0.825724	NA	none
LOC110260274	0.202285	-1.00452	4.56209	-0.220189	0.825724	NA	none
LOC100523874	4.32787	-0.511818	1.20539	-0.424608	0.671123	0.999353	none
KPNA5	381.016	-0.0239112	0.191621	-0.124784	0.900695	0.999353	none
ZUFSP	621.824	-0.0331528	0.193627	-0.17122	0.864051	0.999353	none
RSPH4A	33.2305	-0.304505	0.47853	-0.636335	0.524558	0.999353	none
LOC102160776	0.434266	0.519286	4.54763	0.114188	0.909089	NA	none
PTP4A1	1879.5	-0.184361	0.157797	-1.16834	0.242668	0.999353	none
PHF3	2990.3	-0.0726459	0.181576	-0.400086	0.689093	0.999353	none
EYS	0.95793	2.39207	2.78451	0.859062	0.390306	NA	none
ADGRB3	0.777927	0.587292	2.53838	0.231364	0.817032	NA	none
LOC110256955	0.627678	-2.53131	4.20136	-0.602497	0.546843	NA	none
LMBRD1	638.08	-0.0695125	0.243412	-0.285576	0.775203	0.999353	none
LOC110260294	2.81748	0.504265	1.41273	0.356944	0.721133	NA	none
COL19A1	108.193	-0.433275	0.438484	-0.98812	0.323094	0.999353	none
COL9A1	0.222535	-1.00452	4.56209	-0.220189	0.825724	NA	none
FAM135A	461.61	-0.262235	0.317592	-0.825697	0.408976	0.999353	none
SMAP1	933.179	-0.225366	0.159368	-1.41412	0.157326	0.976932	none
B3GAT2	5.74001	-0.659625	1.31134	-0.503016	0.614953	0.999353	none
OGFRL1	2264.75	-0.14287	0.232809	-0.613681	0.539426	0.999353	none
LOC106508872	4.41269	0.515143	1.29624	0.397413	0.691063	0.999353	none
LOC102157778	3.06224	0.0104316	1.43371	0.00727592	0.994195	0.999353	none
MIR30C-2	0.211731	1.48105	4.54764	0.325674	0.744671	NA	none
MIR30A	0.645997	1.53908	4.16242	0.369756	0.711564	NA	none
RIMS1	3.25378	-0.179787	1.35475	-0.132708	0.894424	0.999353	none
LOC106508874	7.07416	0.0218705	0.992401	0.022038	0.982418	0.999353	none
KCNQ5	324.1	-0.420031	0.272705	-1.54024	0.123502	0.914309	none
LOC100511846	68.8088	-0.118597	0.539601	-0.219786	0.826038	0.999353	none
DPPA5	46.6488	-0.0971662	0.634245	-0.1532	0.878241	0.999353	none
KHDC3L	97.3477	-0.0366766	0.717039	-0.0511501	0.959206	0.999353	none
OOEP	0.182607	-1.00452	4.56209	-0.220189	0.825724	NA	none
DDX43	0.211731	1.48105	4.54764	0.325674	0.744671	NA	none
LOC100622980	408.902	0.0420106	0.203903	0.206032	0.836766	0.999353	none
MRAP2	0.211731	1.48105	4.54764	0.325674	0.744671	NA	none
CEP162	474.793	-0.0422025	0.166886	-0.252881	0.80036	0.999353	none
TBX18	0.543914	2.88041	4.41353	0.652632	0.513993	NA	none
LOC102157437	4.74111	-0.645809	1.21802	-0.53021	0.595966	0.999353	none
NT5E	14.0369	-0.836248	0.806443	-1.03696	0.299755	0.999353	none
SNX14	2193.37	-0.149107	0.152131	-0.98012	0.327027	0.999353	none
SYNCRIP	4231.85	0.0121039	0.144315	0.0838713	0.933159	0.999353	none
LOC102160378	0.202285	-1.00452	4.56209	-0.220189	0.825724	NA	none
LOC100151959	0.959232	1.1419	2.35737	0.484394	0.628106	NA	none
CGA	28.6199	-0.123076	0.57076	-0.215636	0.829271	0.999353	none
ZNF292	3776.51	0.26877	0.267723	1.00391	0.315422	0.999353	none
GJB7	5.70801	0.235915	1.03367	0.22823	0.819467	0.999353	none
SMIM8	37.1868	-0.303469	0.410723	-0.738865	0.459989	0.999353	none
C1H6orf163	3.65005	-0.832073	1.25498	-0.663017	0.50732	0.999353	none
CFAP206	0.222535	-1.00452	4.56209	-0.220189	0.825724	NA	none
SLC35A1	642.747	0.0169372	0.152345	0.111177	0.911476	0.999353	none
RARS2	269.274	-0.282489	0.336225	-0.84018	0.400808	0.999353	none
ORC3	734.879	-0.17526	0.174232	-1.0059	0.314462	0.999353	none
AKIRIN2	944.416	-0.026213	0.190586	-0.137539	0.890605	0.999353	none
CNR1	2.82269	-1.24131	1.71164	-0.725217	0.468319	NA	none
LOC100739087	29.6717	-0.831491	0.652327	-1.27465	0.202432	0.999353	none
RNGTT	906.088	0.0936225	0.180677	0.518175	0.604336	0.999353	none
LOC110260329	0.423461	2.50223	4.43884	0.563713	0.572949	NA	none
PNRC1	1998.45	0.0814071	0.150592	0.540581	0.588796	0.999353	none
SRSF12	119.87	0.239466	0.303728	0.78842	0.430451	0.999353	none
PM20D2	121.535	0.178506	0.286086	0.62396	0.532654	0.999353	none
GABRR1	1.59578	0.542593	1.7402	0.3118	0.755193	NA	none
GABRR2	0.587749	-2.44614	4.26239	-0.57389	0.566042	NA	none
UBE2J1	1281.19	-0.186351	0.143331	-1.30014	0.193553	0.999353	none
RRAGD	197.421	-1.16764	0.49679	-2.35037	0.0187546	0.382507	down
ANKRD6	10.2001	-0.179615	0.962021	-0.186705	0.851892	0.999353	none
LYRM2	140.155	-0.357299	0.334609	-1.06781	0.285606	0.999353	none
MDN1	2653.48	0.130506	0.177602	0.734823	0.462447	0.999353	none
CASP8AP2	585.782	0.0458254	0.185839	0.246586	0.805229	0.999353	none
GJA10	13.1992	-1.08394	0.704252	-1.53913	0.123772	0.915282	none
BACH2	3897.34	0.258416	0.221219	1.16815	0.242748	0.999353	none
LOC110260363	0.567499	-2.40161	4.29637	-0.558986	0.576172	NA	none
LOC110260365	0.394338	0.519286	4.54763	0.114188	0.909089	NA	none
LOC102157779	1.96157	-0.00606093	1.91602	-0.00316329	0.997476	NA	none
MAP3K7	1111.57	0.00959638	0.155776	0.0616035	0.950879	0.999353	none
EPHA7	13.1256	0.648204	0.836319	0.775067	0.4383	0.999353	none
MANEA	564.202	-0.115169	0.197806	-0.582232	0.56041	0.999353	none
LOC102159560	0.202285	-1.00452	4.56209	-0.220189	0.825724	NA	none
LOC110260380	0.596623	-0.34451	3.34169	-0.103094	0.917888	NA	none
UFL1	565.516	-0.115243	0.186564	-0.617712	0.536765	0.999353	none
FHL5	0.394338	0.519286	4.54763	0.114188	0.909089	NA	none
GPR63	17.9807	0.108971	0.804513	0.13545	0.892256	0.999353	none
NDUFAF4	66.2969	0.0447296	0.459155	0.0974171	0.922395	0.999353	none
KLHL32	59.4575	-0.345351	0.359254	-0.9613	0.336401	0.999353	none
MMS22L	217.49	0.311563	0.247713	1.25776	0.208479	0.999353	none
LOC102160801	0.767179	0.440155	4.00435	0.109919	0.912473	NA	none
LOC106508906	0.767179	0.440155	4.00435	0.109919	0.912473	NA	none
POU3F2	0.405142	-1.90396	4.52391	-0.420867	0.673852	NA	none
FBXL4	464.111	-0.178083	0.17879	-0.996048	0.319227	0.999353	none
FAXC	43.6302	0.102343	0.429725	0.23816	0.811757	0.999353	none
COQ3	873.768	-0.130991	0.231234	-0.566485	0.571064	0.999353	none
PNISR	8290.79	-0.0458564	0.238881	-0.191964	0.847771	0.999353	none
USP45	786.703	0.00805028	0.25445	0.031638	0.974761	0.999353	none
TSTD3	488.031	-0.18435	0.247897	-0.743653	0.457086	0.999353	none
CCNC	1013.39	-0.137017	0.193683	-0.707428	0.479301	0.999353	none
ASCC3	1174.21	0.0720008	0.173973	0.413861	0.678976	0.999353	none
LOC110260404	4.16614	-0.796554	1.17476	-0.678059	0.497735	0.999353	none
GRIK2	1.72959	-0.431307	1.79723	-0.239985	0.810342	NA	none
LOC110260405	0.222535	-1.00452	4.56209	-0.220189	0.825724	NA	none
HACE1	730.13	0.0992747	0.195206	0.508565	0.611057	0.999353	none
BVES	0.445071	-2.02403	4.51473	-0.448317	0.653924	NA	none
POPDC3	0.414016	0.519286	4.54763	0.114188	0.909089	NA	none
PREP	880.625	-0.0602155	0.199491	-0.301846	0.762769	0.999353	none
LOC110260407	0.931411	-1.39692	3.02148	-0.462329	0.643845	NA	none
LOC110260408	1.34282	0.944299	2.15071	0.439064	0.660615	NA	none
LOC106507207	4.80832	0.390818	1.24149	0.314798	0.752915	0.999353	none
PRDM1	1348.25	1.2298	0.415966	2.95648	0.00311167	0.119288	up
ATG5	772.025	-0.0932014	0.173731	-0.536471	0.591633	0.999353	none
LOC110259431	7.80079	0.193501	0.861671	0.224565	0.822318	0.999353	none
CRYBG1	1205.18	0.006412	0.280713	0.0228418	0.981776	0.999353	none
RTN4IP1	402.423	-0.0145046	0.180326	-0.0804357	0.935891	0.999353	none
QRSL1	336.306	-0.146248	0.1841	-0.794394	0.426966	0.999353	none
LOC110260421	2.01303	-1.4598	1.7077	-0.854837	0.392641	NA	none
LOC100519934	1598.82	2.02201	0.436449	4.63287	3.60639e-06	0.000692322	up
LOC100521350	270.992	-0.533174	0.373737	-1.4266	0.153694	0.976637	none
C1H6orf203	363.18	0.140963	0.250846	0.561951	0.57415	0.999353	none
BEND3	251.319	-0.32028	0.365965	-0.875164	0.381485	0.999353	none
PDSS2	79.78	-0.0589673	0.305865	-0.192789	0.847125	0.999353	none
LOC102159561	2.16521	-1.67919	1.85647	-0.904511	0.365724	NA	none
LOC110260430	0.445071	-2.02403	4.51473	-0.448317	0.653924	NA	none
SOBP	3.05206	-0.0279483	1.36296	-0.0205057	0.98364	0.999353	none
LOC102159995	15.7032	0.971573	0.647065	1.50151	0.133224	0.932513	none
SCML4	11843.2	-0.180584	0.346492	-0.521177	0.602244	0.999353	none
SEC63	1946.13	0.0461593	0.147428	0.313097	0.754207	0.999353	none
OSTM1	1638.31	0.289705	0.297594	0.97349	0.33031	0.999353	none
NR2E1	37.0973	0.058765	0.458712	0.128109	0.898063	0.999353	none
SNX3	2684.26	-0.157723	0.241521	-0.653043	0.513728	0.999353	none
AFG1L	150.312	0.0787891	0.251626	0.31312	0.754189	0.999353	none
FOXO3	1388.87	-0.00521746	0.180556	-0.0288966	0.976947	0.999353	none
LOC106508914	1.10881	2.6553	3.56948	0.74389	0.456943	NA	none
LOC106508915	0.879337	-1.09341	4.01416	-0.272387	0.785324	NA	none
ARMC2	35.4247	-0.646516	0.436733	-1.48035	0.138781	0.945641	none
LOC110260564	0.182607	-1.00452	4.56209	-0.220189	0.825724	NA	none
SESN1	672.954	-0.407052	0.275363	-1.47824	0.139344	0.945641	none
LOC102163847	0.40384	0.406184	4.55591	0.0891554	0.928958	NA	none
LOC106508918	22.7624	-0.375034	0.560005	-0.669699	0.50305	0.999353	none
CEP57L1	16.763	0.080598	0.649037	0.124181	0.901172	0.999353	none
C1H6orf183	236.269	0.0653221	0.296587	0.220246	0.825679	0.999353	none
LOC110260563	1.2731	-0.430921	2.7288	-0.157916	0.874523	NA	none
CD164	5189.32	0.149381	0.181054	0.825064	0.409336	0.999353	none
LOC102164525	4.19266	0.0843819	1.16333	0.0725348	0.942176	0.999353	none
PPIL6	0.99916	1.05705	2.35659	0.448551	0.653755	NA	none
SMPD2	637.097	-0.0346342	0.195171	-0.177456	0.85915	0.999353	none
MICAL1	2561.71	0.274727	0.236025	1.16398	0.244434	0.999353	none
ZBTB24	593.752	-0.0162008	0.158577	-0.102164	0.918627	0.999353	none
AK9	0.222535	-1.00452	4.56209	-0.220189	0.825724	NA	none
FIG4	381.121	-0.291121	0.199302	-1.4607	0.144097	0.957793	none
LOC102157516	6.90398	-0.611098	1.01797	-0.600308	0.548301	0.999353	none
WASF1	0.576945	-0.255279	4.37758	-0.058315	0.953498	NA	none
CDC40	657.492	0.298918	0.198874	1.50305	0.132826	0.930906	none
METTL24	0.222535	-1.00452	4.56209	-0.220189	0.825724	NA	none
LOC110260565	4.48752	-0.233966	1.19295	-0.196124	0.844513	0.999353	none
CDK19	935.001	-0.0156036	0.206929	-0.0754055	0.939892	0.999353	none
LOC106507578	7.93648	-0.563363	1.04461	-0.539303	0.589678	0.999353	none
AMD1	1978.35	0.059926	0.167963	0.35678	0.721256	0.999353	none
GTF3C6	631.546	-0.0140838	0.178811	-0.0787637	0.937221	0.999353	none
RPF2	248.153	0.0674467	0.286513	0.235405	0.813894	0.999353	none
SLC16A10	104.898	0.11306	0.322732	0.350321	0.726098	0.999353	none
LOC110260579	2.59907	-1.90937	1.8182	-1.05014	0.293652	NA	none
MFSD4B	278.376	0.110696	0.216905	0.510342	0.609812	0.999353	none
REV3L	1790.06	-0.139335	0.208485	-0.668319	0.50393	0.999353	none
LOC102167874	65.8868	-0.34603	0.318106	-1.08778	0.27669	0.999353	none
LOC110260596	209.255	0.235867	0.359155	0.656727	0.511356	0.999353	none
LOC106508920	90.4219	0.1367	0.319759	0.42751	0.669008	0.999353	none
TRAF3IP2	426.1	1.5349	0.496342	3.09242	0.00198531	0.0872116	up
LOC106508921	0.59532	1.44093	3.22557	0.446722	0.655076	NA	none
FYN	4903.98	0.128677	0.216308	0.59488	0.551924	0.999353	none
LOC106508922	4.32063	0.941121	1.56886	0.599877	0.548588	0.999353	none
LOC102158093	1.04039	-0.108902	2.40168	-0.0453439	0.963833	NA	none
WISP3	10.7737	1.3205	0.929399	1.42081	0.155372	0.976637	none
LOC106508925	3.2651	-0.141352	1.43521	-0.0984885	0.921544	0.999353	none
TUBE1	91.9516	0.458192	0.407462	1.1245	0.2608	0.999353	none
FAM229B	0.394338	0.519286	4.54763	0.114188	0.909089	NA	none
LAMA4	7.19884	6.59788	3.00029	2.19908	0.0278724	0.475791	up
MARCKS	2181.25	-0.830752	0.469663	-1.76883	0.076923	0.775363	none
HDAC2	1388.61	-0.00311272	0.147566	-0.0210937	0.983171	0.999353	none
HS3ST5	0.222535	-1.00452	4.56209	-0.220189	0.825724	NA	none
NT5DC1	286.673	-0.219397	0.259918	-0.844102	0.398612	0.999353	none
COL10A1	2.30535	-1.60105	1.97029	-0.812594	0.416451	NA	none
TSPYL4	244.272	0.0397068	0.227486	0.174546	0.861436	0.999353	none
TSPYL1	1438.72	-0.0635804	0.146679	-0.433467	0.664676	0.999353	none
DSE	780.242	0.88366	0.323184	2.73423	0.00625254	0.190697	none
FAM26F	435.327	-0.360727	0.532365	-0.677593	0.498029	0.999353	none
TRAPPC3L	1.62678	0.58682	2.05265	0.285884	0.774967	NA	none
FAM26E	2.92159	-0.482683	1.42036	-0.339831	0.733983	0.999353	none
RWDD1	897.896	-0.0877022	0.167724	-0.522896	0.601046	0.999353	none
LGSN	0.222535	-1.00452	4.56209	-0.220189	0.825724	NA	none
RIPPLY2	0.182607	-1.00452	4.56209	-0.220189	0.825724	NA	none
ME1	28.844	0.110028	0.77726	0.141559	0.887428	0.999353	none
RWDD2A	191.346	0.0228463	0.271187	0.0842454	0.932861	0.999353	none
PGM3	379.205	0.334182	0.280007	1.19348	0.232683	0.999353	none
DOPEY1	924.075	-0.121644	0.242762	-0.501085	0.616312	0.999353	none
UBE3D	70.0317	-0.341286	0.320253	-1.06568	0.28657	0.999353	none
LOC110260701	27.7993	0.130181	0.526106	0.247443	0.804565	0.999353	none
TPBG	13.6013	0.309458	0.757453	0.408551	0.682869	0.999353	none
IBTK	905.589	0.0994097	0.201634	0.49302	0.621999	0.999353	none
FAM46A	922.461	-0.281572	0.454697	-0.619253	0.53575	0.999353	none
BCKDHB	169.816	-0.0594428	0.270354	-0.21987	0.825973	0.999353	none
TTK	38.484	1.42112	0.597342	2.37907	0.0173565	0.363849	up
ELOVL4	48.0251	0.634783	0.447177	1.41953	0.155744	0.9768	none
SH3BGRL2	96.5387	-0.0242338	0.950043	-0.0255081	0.97965	0.999353	none
LCA5	9.03786	-0.204413	0.82652	-0.247317	0.804663	0.999353	none
LOC110260719	16.2958	-0.199078	0.899149	-0.221408	0.824775	0.999353	none
HMGN3	1040.28	-0.364174	0.192835	-1.88853	0.0589552	0.695038	none
PHIP	3871.73	0.0545058	0.242209	0.225037	0.821951	0.999353	none
IRAK1BP1	37.4801	0.16334	0.470941	0.346838	0.728713	0.999353	none
LOC106508944	0.40384	0.406184	4.55591	0.0891554	0.928958	NA	none
MEI4	0.202285	-1.00452	4.56209	-0.220189	0.825724	NA	none
HTR1B	10.9417	0.292649	0.749286	0.390571	0.696114	0.999353	none
MYO6	218.567	0.253116	0.331597	0.763323	0.445271	0.999353	none
SENP6	2137.89	-0.0563567	0.161066	-0.349898	0.726415	0.999353	none
FILIP1	3.31462	0.013483	1.29279	0.0104294	0.991679	0.999353	none
TMEM30A	4021.41	-0.196522	0.146665	-1.33994	0.180266	0.999353	none
COX7A2	1078.36	0.0701997	0.190212	0.36906	0.712083	0.999353	none
COL12A1	1.55773	-0.0996211	2.16629	-0.0459869	0.963321	NA	none
CD109	21.252	0.00448303	0.667785	0.00671329	0.994644	0.999353	none
LOC106506626	17.0683	-0.443502	0.654141	-0.677992	0.497777	0.999353	none
SLC17A5	630.572	-0.120564	0.296956	-0.406	0.684742	0.999353	none
EEF1A1	156103	-0.159175	0.120116	-1.32518	0.185112	0.999353	none
MTO1	241.24	0.061486	0.209014	0.294171	0.768627	0.999353	none
MB21D1	286.147	0.0521833	0.204266	0.255467	0.798362	0.999353	none
SETBP1	78.5288	0.225276	0.487712	0.461904	0.64415	0.999353	none
LOC110260756	0.606068	1.53953	4.2467	0.362524	0.716961	NA	none
SLC14A2	0.616873	-0.398636	3.32918	-0.11974	0.904689	NA	none
SLC14A1	5.81189	-0.866335	1.3005	-0.666156	0.505311	0.999353	none
SIGLEC15	7.38834	-0.465804	1.2018	-0.38759	0.69832	0.999353	none
EPG5	1632.49	0.104976	0.14604	0.718818	0.472253	0.999353	none
PSTPIP2	146.157	-1.17567	0.605626	-1.94125	0.0522275	0.655541	none
ATP5A1	7205.24	-0.141946	0.194538	-0.72966	0.465598	0.999353	none
HAUS1	142.32	0.0486967	0.299477	0.162606	0.870829	0.999353	none
C1H18orf25	570.679	-0.0140451	0.198431	-0.0707806	0.943572	0.999353	none
RNF165	2.76753	0.097798	1.60206	0.0610451	0.951323	NA	none
LOXHD1	18.1539	1.63685	1.27048	1.28837	0.197616	0.999353	none
ST8SIA5	27.5772	0.0340052	0.682757	0.0498057	0.960277	0.999353	none
PIAS2	1081.85	-0.0716892	0.174239	-0.411441	0.680749	0.999353	none
KATNAL2	11.0874	0.87362	0.918722	0.950909	0.341651	0.999353	none
HDHD2	271.883	0.0021215	0.251267	0.00844322	0.993263	0.999353	none
IER3IP1	1127.45	-0.012254	0.139095	-0.088098	0.929799	0.999353	none
SMAD2	2886.77	-0.31021	0.247984	-1.25093	0.210961	0.999353	none
ZBTB7C	10.822	-1.15186	0.901676	-1.27746	0.20144	0.999353	none
LOC106508955	0.181305	1.36796	4.55591	0.300259	0.763979	NA	none
CTIF	203.332	-0.231601	0.27783	-0.833606	0.404503	0.999353	none
SMAD7	1423.37	0.0495357	0.229124	0.216196	0.828835	0.999353	none
DYM	518.711	-0.345546	0.200359	-1.72464	0.0845933	0.808395	none
C1H18orf32	409.024	0.211102	0.278293	0.758561	0.448115	0.999353	none
RPL17	20332.4	-0.229085	0.168791	-1.35721	0.174714	0.999353	none
LIPG	27.5793	1.84276	0.900514	2.04634	0.0407229	0.588384	up
ACAA2	609.238	-0.327007	0.324168	-1.00876	0.313092	0.999353	none
LOC102158467	8.95416	0.0314961	0.868168	0.0362789	0.97106	0.999353	none
MYO5B	5.65419	-0.551434	1.11745	-0.493475	0.621677	0.999353	none
CFAP53	5.25188	0.762163	1.11026	0.686474	0.492414	0.999353	none
MBD1	3388.49	0.074266	0.161774	0.459073	0.646182	0.999353	none
CXXC1	1960.67	-0.028728	0.178785	-0.160685	0.872342	0.999353	none
SKA1	14.2207	1.15386	0.864133	1.33529	0.181783	0.999353	none
MAPK4	43.3572	-0.746727	0.566758	-1.31754	0.187657	0.999353	none
LOC110260876	1.35363	0.0413096	2.19321	0.0188352	0.984973	NA	none
MRO	0.393035	2.40344	4.44658	0.540515	0.588842	NA	none
ME2	4023.8	-0.232063	0.176528	-1.3146	0.188645	0.999353	none
ELAC1	489.23	-0.088614	0.176212	-0.502884	0.615046	0.999353	none
SMAD4	1870.35	-0.0804879	0.161554	-0.498211	0.618335	0.999353	none
LOC102159046	3.6371	0.951099	1.7042	0.558092	0.576781	0.999353	none
LOC106506676	6.42503	0.463392	1.03413	0.448098	0.654083	0.999353	none
MEX3C	446.614	0.525101	0.261031	2.01165	0.0442573	0.612173	none
LOC110256982	0.211731	1.48105	4.54764	0.325674	0.744671	NA	none
DCC	0.222535	-1.00452	4.56209	-0.220189	0.825724	NA	none
LOC106508959	1.78726	0.907189	1.97031	0.46043	0.645208	NA	none
MBD2	1692.55	0.131122	0.205977	0.636585	0.524395	0.999353	none
POLI	489.414	-0.195414	0.200044	-0.976857	0.32864	0.999353	none
STARD6	20.0962	-0.00226632	0.608998	-0.00372139	0.997031	0.999398	none
C1H18orf54	370.59	0.0786976	0.223218	0.35256	0.724418	0.999353	none
LOC102160380	9.66233	-0.339401	0.788116	-0.430649	0.666724	0.999353	none
RAB27B	87.0105	-0.690118	0.38199	-1.80664	0.0708186	0.753498	none
CCDC68	7.61905	-1.18593	1.02932	-1.15214	0.249263	0.999353	none
TCF4	835.514	0.422509	0.311478	1.35647	0.174951	0.999353	none
TXNL1	1354.71	-0.0582758	0.221016	-0.263672	0.792033	0.999353	none
WDR7	1052.74	-0.193865	0.226217	-0.856988	0.391452	0.999353	none
LOC102164252	1.62355	3.29101	2.37893	1.3834	0.166542	NA	none
ST8SIA3	0.575642	1.44096	3.2538	0.442855	0.657871	NA	none
ONECUT2	163.488	5.0388	0.884583	5.69624	1.22476e-08	6.14643e-06	up
FECH	764.107	-0.0948543	0.225171	-0.421254	0.67357	0.999353	none
LOC110260892	13.891	-0.238345	0.992803	-0.240073	0.810274	0.999353	none
NARS	3171.9	0.0857556	0.151165	0.567299	0.570511	0.999353	none
MTFMT	488.988	-0.108831	0.225427	-0.482778	0.629253	0.999353	none
SPG21	1437.58	-0.408248	0.275113	-1.48393	0.137828	0.943427	none
ANKDD1A	32.9012	-0.439692	0.493077	-0.89173	0.372537	0.999353	none
LOC100737265	0.211731	1.48105	4.54764	0.325674	0.744671	NA	none
PLEKHO2	2711.48	-0.0414484	0.230719	-0.179649	0.857428	0.999353	none
PIF1	46.3403	0.730681	0.455273	1.60493	0.108509	0.87903	none
RBPMS2	9.18558	-0.592524	1.69324	-0.349935	0.726388	0.999353	none
OAZ2	959.724	0.120609	0.191565	0.629599	0.528957	0.999353	none
ZNF609	2661.8	-0.187401	0.189771	-0.987515	0.32339	0.999353	none
LOC102168143	2.57787	-0.0968966	1.4289	-0.067812	0.945935	NA	none
TRIP4	400.911	0.0502889	0.1919	0.262057	0.793277	0.999353	none
PCLAF	182.304	2.5225	0.605353	4.16699	3.08647e-05	0.00354608	up
CSNK1G1	915.575	0.29016	0.25015	1.15995	0.24607	0.999353	none
PPIB	1847.4	-0.02743	0.343923	-0.0797561	0.936431	0.999353	none
SNX22	53.4896	-0.0956573	0.421553	-0.226917	0.820489	0.999353	none
SNX1	1657.86	-0.132583	0.129324	-1.0252	0.305268	0.999353	none
FAM96A	421.708	0.0363677	0.200915	0.181011	0.856359	0.999353	none
DAPK2	168.152	0.348404	0.630481	0.5526	0.580537	0.999353	none
HERC1	4732.41	-0.0967591	0.243091	-0.398036	0.690603	0.999353	none
FBXL22	29.5974	-0.376244	0.526064	-0.715205	0.474482	0.999353	none
USP3	1086.3	-0.19406	0.21345	-0.909155	0.363268	0.999353	none
APH1B	601.351	0.507708	0.230798	2.1998	0.0278213	0.475489	none
CA12	13.4555	0.498261	0.746246	0.667689	0.504332	0.999353	none
RAB8B	6059.2	0.118057	0.176982	0.667056	0.504736	0.999353	none
RPS27L	939.342	0.006068	0.179014	0.0338967	0.97296	0.999353	none
LACTB	651.767	0.325859	0.231882	1.40528	0.159939	0.981018	none
LOC102163023	6.32344	-0.0265989	1.23788	-0.0214875	0.982857	0.999353	none
LOC110260973	1.85961	-1.41988	2.51312	-0.564986	0.572083	NA	none
TPM1	440.837	-0.402247	0.344097	-1.16899	0.242407	0.999353	none
TLN2	11.5812	0.24901	0.934541	0.266452	0.789891	0.999353	none
LOC102164011	0.931411	-1.39692	3.02148	-0.462329	0.643845	NA	none
C2CD4B	39.7325	0.737961	0.661969	1.1148	0.264938	0.999353	none
LOC100152206	11.9704	0.176246	0.890715	0.19787	0.843147	0.999353	none
VPS13C	1954.81	-0.276842	0.276625	-1.00078	0.316931	0.999353	none
LOC100520817	6.92411	-0.187568	0.940084	-0.199523	0.841854	0.999353	none
RORA	2317.33	0.334657	0.451305	0.741532	0.458371	0.999353	none
ICE2	498.909	-0.236019	0.253299	-0.931781	0.35145	0.999353	none
LOC106508978	31.1103	-0.179195	0.659042	-0.271902	0.785697	0.999353	none
ANXA2	4939.53	0.399978	0.333861	1.19804	0.230903	0.999353	none
LOC110260996	0.181305	1.36796	4.55591	0.300259	0.763979	NA	none
FOXB1	8.94397	1.94512	1.13181	1.71859	0.0856883	0.810139	none
BNIP2	1311.85	0.0202494	0.147791	0.137014	0.89102	0.999353	none
GTF2A2	419.131	0.118757	0.171431	0.692739	0.488473	0.999353	none
GCNT3	7.95886	-0.780433	1.14058	-0.684245	0.49382	0.999353	none
FAM81A	15.6399	0.590455	0.741826	0.795948	0.426062	0.999353	none
MYO1E	1200.1	0.38249	0.300268	1.27383	0.202725	0.999353	none
CCNB2	48.8916	2.28204	0.69259	3.29494	0.000984416	0.0527602	up
RNF111	1016.52	0.000571722	0.157644	0.00362667	0.997106	0.999398	none
SLTM	2650.87	-0.0783709	0.190569	-0.411247	0.680892	0.999353	none
MINDY2	289.488	-0.0953434	0.281392	-0.338828	0.734739	0.999353	none
ADAM10	1438.52	0.0276966	0.196186	0.141175	0.887732	0.999353	none
LOC100523526	40.9767	-0.377498	0.484018	-0.779924	0.435435	0.999353	none
LOC102158936	2.37111	1.49581	1.803	0.82962	0.406754	NA	none
LIPC	0.434266	0.519286	4.54763	0.114188	0.909089	NA	none
AQP9	433.445	0.514385	1.24724	0.412418	0.680033	0.999353	none
ALDH1A2	0.362609	2.2988	4.45537	0.515961	0.605882	NA	none
POLR2M	779.43	-0.0663524	0.167133	-0.397005	0.691364	0.999353	none
LOC102160652	15.3166	0.537723	0.672347	0.79977	0.423844	0.999353	none
MYZAP	1.23114	1.44888	2.63414	0.550038	0.582293	NA	none
CGNL1	0.414016	0.519286	4.54763	0.114188	0.909089	NA	none
TCF12	1746.36	0.014163	0.152652	0.0927796	0.926079	0.999353	none
ZNF280D	691.555	-0.0155661	0.165775	-0.093899	0.925189	0.999353	none
LOC110261024	35.8849	0.296784	0.445225	0.666594	0.505031	0.999353	none
MNS1	2.90875	0.7065	1.37154	0.515115	0.606473	0.999353	none
TEX9	55.9221	0.357162	0.357387	0.999371	0.317615	0.999353	none
RFX7	1945.78	0.0728008	0.243047	0.299534	0.764533	0.999353	none
NEDD4	1587.22	-0.0502914	0.166754	-0.301591	0.762964	0.999353	none
PRTG	1.41375	0.92837	2.08786	0.444652	0.656571	NA	none
PYGO1	67.8907	0.53285	0.502953	1.05944	0.289398	0.999353	none
DNAAF4	5.33732	-0.739644	1.15227	-0.641901	0.520937	0.999353	none
C1H15orf65	3.46478	0.371906	1.28298	0.289876	0.771911	0.999353	none
CCPG1	3040.88	-0.0344849	0.26789	-0.128728	0.897573	0.999353	none
MIR628	8.37966	-0.136997	0.837586	-0.163562	0.870076	0.999353	none
PIGB	267.512	-0.149833	0.272627	-0.549592	0.582599	0.999353	none
PIGBOS1	184.223	-0.228124	0.235976	-0.966723	0.333683	0.999353	none
RAB27A	1939.64	0.234625	0.217791	1.0773	0.281347	0.999353	none
RSL24D1	725.237	-0.0290816	0.187947	-0.154733	0.877032	0.999353	none
FAM214A	1363.93	0.0571156	0.239691	0.238288	0.811657	0.999353	none
ARPP19	1883.15	-0.188418	0.170516	-1.10499	0.269164	0.999353	none
MYO5A	2506.26	0.272371	0.179333	1.5188	0.128813	0.924493	none
MYO5C	1.5735	2.06145	2.0389	1.01106	0.311987	NA	none
GNB5	64.2992	0.292379	0.339505	0.861192	0.389132	0.999353	none
BCL2L10	0.42482	-1.96483	4.51916	-0.434778	0.663724	NA	none
MAPK6	1452.08	0.623567	0.284621	2.19087	0.0284612	0.480965	none
LEO1	576.309	0.133386	0.227166	0.587171	0.557089	0.999353	none
LOC102158569	1878.2	0.196017	0.142604	1.37455	0.16927	0.994425	none
TMOD3	939.396	0.446232	0.228371	1.95398	0.0507036	0.649924	none
TMOD2	3.58581	0.379649	1.61119	0.235632	0.813718	0.999353	none
LYSMD2	33.8761	0.306618	0.598345	0.512444	0.60834	0.999353	none
SCG3	1.17096	1.58324	2.1888	0.723339	0.469472	NA	none
DMXL2	502.381	2.01379	0.435314	4.62606	3.72691e-06	0.00070138	up
GLDN	0.222535	-1.00452	4.56209	-0.220189	0.825724	NA	none
TNFAIP8L3	7.50133	-0.759185	1.02584	-0.740062	0.459262	0.999353	none
AP4E1	1061.63	-0.0187594	0.165751	-0.113178	0.90989	0.999353	none
SPPL2A	2897.97	0.151463	0.196632	0.770288	0.441129	0.999353	none
TRPM7	3566.46	0.0995269	0.188123	0.529053	0.596769	0.999353	none
USP50	2.78836	0.0896714	1.37315	0.0653033	0.947933	NA	none
USP8	1711.73	-0.0556149	0.164889	-0.337286	0.735901	0.999353	none
GABPB1	482.388	0.127902	0.196541	0.650767	0.515197	0.999353	none
HDC	3.86998	-0.281095	1.26488	-0.22223	0.824135	0.999353	none
ATP8B4	2150.61	0.896356	0.251177	3.56862	0.000358866	0.0248668	none
DTWD1	188.933	0.0341914	0.269746	0.126754	0.899135	0.999353	none
FAM227B	63.3778	-0.218481	0.346748	-0.630087	0.528637	0.999353	none
FGF7	2.04085	-0.0745559	1.61669	-0.0461164	0.963217	NA	none
GALK2	689.606	-0.1469	0.420997	-0.348934	0.727139	0.999353	none
COPS2	1306.84	-0.132495	0.138274	-0.958203	0.33796	0.999353	none
SECISBP2L	1669.02	0.0329064	0.176934	0.185981	0.85246	0.999353	none
SHC4	6.14561	-0.292156	1.04136	-0.280551	0.779055	0.999353	none
EID1	492.287	-0.400524	0.247856	-1.61596	0.106104	0.873584	none
CEP152	192.886	0.353852	0.311207	1.13703	0.255526	0.999353	none
FBN1	8.8548	1.11729	0.809306	1.38056	0.167416	0.991265	none
DUT	589.294	0.212315	0.247689	0.857185	0.391343	0.999353	none
LOC102161909	186.878	-0.463374	0.348974	-1.32782	0.184239	0.999353	none
SLC12A1	12.0198	-0.921216	0.81233	-1.13404	0.256777	0.999353	none
CTXN2	0.222535	-1.00452	4.56209	-0.220189	0.825724	NA	none
MYEF2	132.008	0.260239	0.305315	0.852361	0.394014	0.999353	none
SLC24A5	1.02959	1.11434	2.35348	0.473488	0.635865	NA	none
LOC102162952	2.6501	-0.521701	2.35205	-0.221807	0.824464	NA	none
SEMA6D	200.562	-0.452609	0.75911	-0.596237	0.551017	0.999353	none
LOC110261192	0.564894	1.3378	4.30769	0.310561	0.756134	NA	none
SQOR	1590.48	0.193486	0.289777	0.667706	0.504322	0.999353	none
BLOC1S6	477.407	0.27903	0.238953	1.16772	0.242921	0.999353	none
SLC30A4	849.779	0.106429	0.225938	0.471055	0.637602	0.999353	none
C1H15orf48	1264.9	1.59603	0.35436	4.50399	6.66905e-06	0.00106198	up
SPATA5L1	163.365	0.359654	0.260716	1.37948	0.167746	0.992111	none
GATM	564.554	-0.657903	0.288713	-2.27874	0.0226824	0.427839	none
SLC28A2	6.9456	-1.76935	1.47275	-1.20139	0.2296	0.999353	none
LOC106509010	0.222535	-1.00452	4.56209	-0.220189	0.825724	NA	none
TRNAH-GUG	0.181305	1.36796	4.55591	0.300259	0.763979	NA	none
TRNAH-GUG_2	0.202285	-1.00452	4.56209	-0.220189	0.825724	NA	none
SHF	7.20406	0.200091	0.933073	0.214443	0.830202	0.999353	none
DUOX1	2.91899	0.145137	1.89348	0.076651	0.938901	0.999353	none
DUOXA1	1.84739	1.60293	1.81769	0.881851	0.377858	NA	none
DUOXA2	1.96778	2.65363	2.22678	1.19169	0.233384	NA	none
DUOX2	10.8032	2.71207	0.910293	2.97934	0.00288867	0.114448	up
SORD	187.561	-0.791411	0.471764	-1.67756	0.0934335	0.836821	none
TERB2	0.181305	1.36796	4.55591	0.300259	0.763979	NA	none
B2M	13875.7	-0.0416204	0.171338	-0.242914	0.808072	0.999353	none
LOC110261204	89.4369	-0.24653	0.443773	-0.555532	0.578531	0.999353	none
B2M_1	4048.85	0.0278701	0.235653	0.118268	0.905856	0.999353	none
LOC110261210	1.41448	0.151685	1.86541	0.0813147	0.935192	NA	none
SPG11	3580.07	-0.00363628	0.154042	-0.0236058	0.981167	0.999353	none
EIF3J	1084.05	0.0864138	0.195793	0.441353	0.658958	0.999353	none
CTDSPL2	1347.02	-0.044828	0.190716	-0.235051	0.814169	0.999353	none
CASC4	736.3	-0.0433688	0.16374	-0.264863	0.791115	0.999353	none
FRMD5	90.5021	0.149044	0.395126	0.377208	0.706019	0.999353	none
WDR76	1095.12	0.0225525	0.239456	0.0941823	0.924964	0.999353	none
MFAP1	1559.53	0.137176	0.180546	0.759786	0.447382	0.999353	none
SERINC4	386.74	-0.136787	0.224364	-0.609667	0.542082	0.999353	none
SERF2	7459.03	-0.242514	0.171284	-1.41585	0.156819	0.976932	none
ELL3	1389.79	0.151523	0.472431	0.320729	0.748415	0.999353	none
PDIA3	11504.8	0.0235746	0.274749	0.0858039	0.931622	0.999353	none
CATSPER2	546.977	-0.0158916	0.205595	-0.0772955	0.938388	0.999353	none
STRC	11.451	0.934432	0.706002	1.32355	0.185652	0.999353	none
CKMT1A	0.181305	1.36796	4.55591	0.300259	0.763979	NA	none
PPIP5K1	337.009	0.015816	0.221359	0.0714496	0.94304	0.999353	none
MAP1A	31.5503	-0.546691	0.518545	-1.05428	0.291755	0.999353	none
LOC100736659	8.01802	-1.42219	1.04639	-1.35913	0.174104	0.999353	none
TP53BP1	1285.66	0.104555	0.15909	0.657205	0.511049	0.999353	none
TUBGCP4	232.376	0.063452	0.230701	0.27504	0.783285	0.999353	none
ZSCAN29	240.852	0.211464	0.336945	0.627591	0.530272	0.999353	none
ADAL	606.799	-0.102046	0.190121	-0.536741	0.591446	0.999353	none
LCMT2	234.354	-0.0612159	0.208926	-0.293003	0.76952	0.999353	none
TGM7	0.587177	-2.44578	4.26355	-0.57365	0.566205	NA	none
TGM5	4.25623	-1.20749	1.31401	-0.918939	0.358128	0.999353	none
EPB42	219.729	-0.275065	0.685622	-0.40119	0.68828	0.999353	none
CCNDBP1	1905.79	-0.111713	0.199077	-0.561156	0.574691	0.999353	none
TMEM62	318.824	0.0822071	0.206344	0.398398	0.690336	0.999353	none
MIR9838	0.627105	-2.53095	4.2024	-0.602264	0.546999	NA	none
UBR1	1742.38	0.275857	0.213412	1.29261	0.196147	0.999353	none
TTBK2	644.673	0.0686031	0.273115	0.251187	0.801669	0.999353	none
CDAN1	1037.23	-0.176338	0.201709	-0.874222	0.381997	0.999353	none
STARD9	512.142	0.167583	0.35658	0.469973	0.638374	0.999353	none
HAUS2	174.677	-0.098626	0.238582	-0.413384	0.679325	0.999353	none
LRRC57	377.536	0.133866	0.221512	0.604326	0.545627	0.999353	none
SNAP23	1370.51	-0.26658	0.301096	-0.885366	0.375959	0.999353	none
ZNF106	819.535	0.268371	0.170435	1.57463	0.115343	0.890795	none
CAPN3	1074.02	-1.02579	0.596386	-1.72002	0.0854294	0.810139	none
LOC110261287	1.56796	-1.01076	1.8532	-0.545414	0.585469	NA	none
GANC	523.282	-0.459285	0.439059	-1.04607	0.29553	0.999353	none
LOC110256586	155.803	-0.287451	0.421648	-0.681731	0.495409	0.999353	none
TMEM87A	1604.65	-0.0534864	0.152364	-0.351043	0.725556	0.999353	none
VPS39	2492.6	0.0488164	0.129197	0.377845	0.705546	0.999353	none
PLA2G4F	0.59532	1.44093	3.22557	0.446722	0.655076	NA	none
PLA2G4D	1.97937	0.526043	1.63918	0.320918	0.748273	NA	none
EHD4	1805.38	0.61675	0.284502	2.16782	0.0301722	0.499495	none
SPTBN5	123.212	0.145631	0.374669	0.388692	0.697504	0.999353	none
PLA2G4B	596.255	0.147155	0.16805	0.875662	0.381214	0.999353	none
JMJD7	247.99	0.100279	0.218203	0.45957	0.645825	0.999353	none
MAPKBP1	933.645	-0.183457	0.219372	-0.836284	0.402995	0.999353	none
MGA	4121.92	-0.0096342	0.193659	-0.0497483	0.960323	0.999353	none
TYRO3	84.1208	-0.110602	0.563599	-0.196243	0.84442	0.999353	none
RPAP1	1785.75	0.071003	0.21213	0.334714	0.737841	0.999353	none
LTK	0.405142	-1.90396	4.52391	-0.420867	0.673852	NA	none
ITPKA	183.74	-0.780684	0.438104	-1.78196	0.0747555	0.766105	none
RTF1	1376.13	0.00427796	0.155547	0.0275027	0.978059	0.999353	none
NDUFAF1	357.036	-0.0537787	0.223051	-0.241105	0.809474	0.999353	none
NUSAP1	353.978	0.251407	0.240295	1.04624	0.295449	0.999353	none
OIP5	4771.59	0.0609935	0.153062	0.398489	0.69027	0.999353	none
CHP1	1392.94	0.0287763	0.180245	0.159651	0.873156	0.999353	none
EXD1	108.284	-0.362994	0.377631	-0.96124	0.336431	0.999353	none
INO80	859.717	0.165817	0.171536	0.966657	0.333715	0.999353	none
CHAC1	10.5488	0.0696642	0.875079	0.0796091	0.936548	0.999353	none
DLL4	3.9316	5.72303	2.28173	2.5082	0.012135	0.292447	up
VPS18	705.082	-0.220231	0.312788	-0.704089	0.481377	0.999353	none
LOC106509024	2.04158	-0.672798	1.711	-0.393218	0.694158	NA	none
RHOV	6.12589	-0.575851	1.04963	-0.548621	0.583265	0.999353	none
SPINT1	0.756947	1.99412	2.96692	0.672116	0.50151	NA	none
ZFYVE19	286.85	-0.184193	0.223336	-0.824735	0.409522	0.999353	none
DNAJC17	296.639	0.0553507	0.235041	0.235493	0.813826	0.999353	none
C1H15orf62	518.671	0.172487	0.23859	0.722942	0.469716	0.999353	none
GCHFR	479.604	-0.034813	0.236648	-0.147109	0.883046	0.999353	none
RMDN3	121.893	-0.487656	0.270122	-1.80532	0.0710253	0.753498	none
RAD51	54.7747	1.02005	0.53238	1.91602	0.0553631	0.672684	none
KNL1	141.168	1.39947	0.498738	2.80601	0.00501588	0.16256	up
RPUSD2	104.412	0.0145436	0.294293	0.0494189	0.960585	0.999353	none
C1H15orf57	402.681	0.0337928	0.172137	0.196313	0.844365	0.999353	none
CHST14	239.978	0.0971581	0.276633	0.351217	0.725426	0.999353	none
BAHD1	1451.25	0.0869787	0.142768	0.609232	0.542371	0.999353	none
LOC106509023	2.22967	1.9548	1.82344	1.07204	0.283703	NA	none
IVD	658.398	-0.186294	0.181148	-1.02841	0.303758	0.999353	none
KNSTRN	276.399	0.179987	0.226492	0.794673	0.426804	0.999353	none
DISP2	16.1879	0.0236545	0.684656	0.0345495	0.972439	0.999353	none
C1H15orf52	62.8052	-0.557614	0.995106	-0.560356	0.575236	0.999353	none
INAFM2	143.404	-0.231582	0.256518	-0.902792	0.366636	0.999353	none
PLCB2	2278.75	-0.520837	0.30031	-1.73433	0.0828594	0.804373	none
ANKRD63	38.1743	-1.03688	0.659597	-1.57199	0.115952	0.892086	none
PAK6	32.1026	1.68716	0.579967	2.90906	0.00362512	0.13155	up
BUB1B	174.112	2.16486	0.504265	4.29309	1.762e-05	0.00226205	up
BMF	3552.07	0.0431869	0.18974	0.227611	0.819949	0.999353	none
LOC110261466	2.17143	0.823174	1.51499	0.543353	0.586887	NA	none
SRP14	860.181	0.0818271	0.189076	0.432775	0.665179	0.999353	none
EIF2AK4	1506.82	0.017691	0.219445	0.0806171	0.935746	0.999353	none
GPR176	22.5361	-0.389062	0.693252	-0.561212	0.574653	0.999353	none
FSIP1	8.1451	-0.396783	0.952642	-0.416508	0.677039	0.999353	none
THBS1	167107	1.27258	0.216959	5.86555	4.47642e-09	2.70472e-06	up
LOC110259514	0.879337	-1.09341	4.01416	-0.272387	0.785324	NA	none
LOC102162931	0.181305	1.36796	4.55591	0.300259	0.763979	NA	none
LOC110261468	0.636551	-0.452614	3.31844	-0.136393	0.89151	NA	none
LOC110261470	2.00714	2.56821	2.23999	1.14652	0.251578	NA	none
LOC110261469	67.9858	-0.604815	0.477105	-1.26768	0.204914	0.999353	none
RASGRP1	4632.22	-0.512255	0.336884	-1.52057	0.128368	0.924493	none
FAM98B	525.491	-0.0371839	0.170574	-0.217992	0.827435	0.999353	none
SPRED1	378.418	0.0538847	0.278839	0.193247	0.846766	0.999353	none
LOC106506784	0.949057	1.03078	2.92601	0.352282	0.724627	NA	none
MEIS2	0.586447	-0.488342	3.35681	-0.145478	0.884333	NA	none
LOC110261471	0.222535	-1.00452	4.56209	-0.220189	0.825724	NA	none
C1H15orf41	168.799	-0.112937	0.228384	-0.494504	0.62095	0.999353	none
LOC106506797	3.93467	-0.650092	1.27638	-0.509325	0.610525	0.999353	none
DPH6	347.895	0.10503	0.194528	0.53992	0.589252	0.999353	none
LOC102165617	0.564894	1.3378	4.30769	0.310561	0.756134	NA	none
LOC102166069	1.04112	-1.43551	2.99675	-0.479024	0.631921	NA	none
ZNF770	263.786	-0.00773926	0.244167	-0.0316965	0.974714	0.999353	none
AQR	1496.32	0.0386519	0.190563	0.20283	0.839268	0.999353	none
ACTC1	1.59844	-2.28708	2.17642	-1.05085	0.293329	NA	none
GJD2	0.211731	1.48105	4.54764	0.325674	0.744671	NA	none
LOC110256993	1.78789	0.162804	1.70454	0.0955122	0.923908	NA	none
ARHGAP11A	198.107	0.626679	0.320223	1.95701	0.0503466	0.648359	none
SCG5	343.837	0.236116	0.230911	1.02254	0.306525	0.999353	none
GREM1	1.27038	4.09337	4.3651	0.937749	0.348373	NA	none
FMN1	190.692	0.157594	0.489165	0.322168	0.747325	0.999353	none
FAM169B	896.719	-0.663675	0.50038	-1.32634	0.184727	0.999353	none
PGPEP1L	1.76007	-1.31694	1.95805	-0.672577	0.501217	NA	none
IGF1R	1011.31	0.397626	0.299034	1.3297	0.183616	0.999353	none
SYNM	8.88783	-0.758458	0.844006	-0.898641	0.368844	0.999353	none
TTC23	0.384892	-1.84095	4.52904	-0.406478	0.684392	NA	none
LRRC28	674.94	-0.419111	0.2341	-1.79031	0.0734038	0.759947	none
LOC110261474	4.4861	0.799716	1.54963	0.516068	0.605807	0.999353	none
LOC106509035	10.5116	-0.333459	1.51152	-0.220612	0.825394	0.999353	none
MEF2A	999.467	-0.446275	0.33727	-1.3232	0.185769	0.999353	none
LYSMD4	333.93	0.00847644	0.235338	0.0360182	0.971268	0.999353	none
ADAMTS17	1.53493	0.450983	2.14427	0.21032	0.833418	NA	none
CERS3	0.181305	1.36796	4.55591	0.300259	0.763979	NA	none
LINS1	315.69	-0.160306	0.190282	-0.842465	0.399527	0.999353	none
ASB7	412.081	-0.104711	0.175541	-0.596503	0.550839	0.999353	none
LOC106509040	4.7993	0.286515	1.12922	0.253728	0.799705	0.999353	none
LOC106509041	0.42482	-1.96483	4.51916	-0.434778	0.663724	NA	none
ALDH1A3	0.846923	3.5068	4.3836	0.799983	0.423721	NA	none
LRRK1	785.992	0.131933	0.268395	0.491562	0.623029	0.999353	none
CHSY1	610.467	0.589928	0.198815	2.96722	0.00300508	0.116917	none
SELENOS	852.99	0.179327	0.319199	0.561803	0.57425	0.999353	none
ATP10A	709.984	0.06112	0.229663	0.266129	0.79014	0.999353	none
LOC110261522	84.3755	-0.410036	0.404779	-1.01299	0.311067	0.999353	none
UBE3A	1286.66	0.0945768	0.144688	0.653661	0.51333	0.999353	none
NDN	0.788732	-1.06856	2.62898	-0.406455	0.684408	NA	none
MAGEL2	0.202285	-1.00452	4.56209	-0.220189	0.825724	NA	none
MKRN3	19.1309	-1.07911	1.30397	-0.827556	0.407922	0.999353	none
OTUD7A	561.228	0.0948099	0.359966	0.263386	0.792253	0.999353	none
KLF13	973.401	0.246194	0.332974	0.739379	0.459677	0.999353	none
LOC102164789	21.2746	0.305594	0.671312	0.45522	0.648951	0.999353	none
LOC110261527	96.3454	-0.0465975	0.337576	-0.138035	0.890212	0.999353	none
MTMR10	1384.41	-0.118324	0.15621	-0.757469	0.448769	0.999353	none
FAN1	438.121	-0.294845	0.184564	-1.59752	0.110149	0.87903	none
MPHOSPH10	572.421	-0.0102494	0.187777	-0.054583	0.956471	0.999353	none
MCEE	89.8486	-0.127163	0.326004	-0.390065	0.696489	0.999353	none
NSMCE3	309.566	-0.0786102	0.228944	-0.34336	0.731328	0.999353	none
TJP1	319.396	0.153451	0.272117	0.563917	0.572811	0.999353	none
TM2D3	394.576	-0.0678024	0.208166	-0.325714	0.744641	0.999353	none
PCSK6	0.807051	2.05757	2.93226	0.701702	0.482865	NA	none
SNRPA1	809.209	0.0219971	0.17715	0.124173	0.901179	0.999353	none
CTDP1	1341.81	0.0886837	0.164968	0.537581	0.590866	0.999353	none
NFATC1	2299.57	-0.283183	0.176495	-1.60449	0.108607	0.87903	none
LOC110261559	18.7702	-1.01045	0.599626	-1.68513	0.0919629	0.830386	none
ATP9B	1291.43	-0.127075	0.194977	-0.651744	0.514566	0.999353	none
SALL3	3.43565	0.0290092	1.24538	0.0232935	0.981416	0.999353	none
GALR1	2.92098	-1.42572	1.92241	-0.741633	0.45831	0.999353	none
MBP	671.618	0.0874605	0.211601	0.413328	0.679366	0.999353	none
ZNF236	1120.61	-0.11996	0.22955	-0.522585	0.601263	0.999353	none
LOC102160197	1.8488	-0.54086	2.0318	-0.266198	0.790087	NA	none
LOC106509046	1.96382	-4.1857	3.09436	-1.35268	0.176157	NA	none
LOC102157619	2.24241	0.214243	1.64093	0.130562	0.896122	NA	none
ZNF516	715.642	-0.554515	0.38487	-1.44079	0.149645	0.972633	none
TSHZ1	364.032	-0.301656	0.238653	-1.264	0.206231	0.999353	none
ZADH2	951.604	-0.157967	0.174055	-0.90757	0.364105	0.999353	none
LOC110261572	0.202285	-1.00452	4.56209	-0.220189	0.825724	NA	none
ZNF407	695.276	0.118105	0.176979	0.667335	0.504558	0.999353	none
CNDP1	105.526	-0.500103	0.394021	-1.26923	0.204359	0.999353	none
CNDP2	8725.79	-0.317498	0.399011	-0.795713	0.426199	0.999353	none
FAM69C	0.211731	1.48105	4.54764	0.325674	0.744671	NA	none
CYB5A	1205.09	-0.445693	0.186072	-2.39527	0.016608	0.354896	none
TIMM21	258.654	0.118549	0.221365	0.535538	0.592278	0.999353	none
FBXO15	8.23704	-0.264508	0.838467	-0.315467	0.752407	0.999353	none
LOC110261590	1.20072	1.39728	2.71667	0.514336	0.607017	NA	none
CBLN2	0.362609	2.2988	4.45537	0.515961	0.605882	NA	none
LOC100517320	0.982087	-1.34548	3.00673	-0.447488	0.654523	NA	none
LOC106509052	12.0672	-0.559567	0.841861	-0.664678	0.506257	0.999353	none
SOCS6	427.462	0.112248	0.250569	0.447973	0.654173	0.999353	none
RTTN	524.834	-0.220608	0.343849	-0.641582	0.521145	0.999353	none
CD226	1016.13	-0.275737	0.343253	-0.803306	0.421798	0.999353	none
LOC110261609	178.597	-0.52871	0.399429	-1.32367	0.185614	0.999353	none
DOK6	94.7068	-0.585045	0.31957	-1.83073	0.067141	0.735095	none
LOC102162853	19.082	-0.866966	0.613207	-1.41382	0.157414	0.976984	none
CCDC102B	0.202285	-1.00452	4.56209	-0.220189	0.825724	NA	none
TMX3	1361.62	-0.0115249	0.151823	-0.0759098	0.939491	0.999353	none
DSEL	3.06151	0.373774	1.44774	0.258179	0.796269	0.999353	none
LOC100156248	713.028	0.391971	0.448188	0.874568	0.381809	0.999353	none
SERPINB10	1020.62	-1.95691	1.42136	-1.37678	0.168579	0.993537	none
SERPINB2	23761.9	6.21369	1.22486	5.07299	3.91621e-07	0.000109926	up
LOC100153783	31.1321	1.88345	0.842912	2.23445	0.0254534	0.45769	up
SERPINB7	13.703	5.68765	1.6923	3.3609	0.00077688	0.044032	up
SERPINB11	8.8666	2.19723	1.10516	1.98815	0.0467951	0.627509	up
SERPINB13	0.362609	2.2988	4.45537	0.515961	0.605882	NA	none
VPS4B	2602.84	-0.0822681	0.156125	-0.526936	0.598238	0.999353	none
KDSR	538.507	-0.0925158	0.263919	-0.350546	0.725929	0.999353	none
BCL2	1863.69	0.18273	0.384405	0.475359	0.634531	0.999353	none
LOC110261644	1.15128	1.6408	2.6237	0.625375	0.531725	NA	none
LOC110261643	2.02118	-0.0583957	1.61273	-0.0362092	0.971116	NA	none
PHLPP1	227.303	0.0265447	0.315817	0.084051	0.933016	0.999353	none
ZCCHC2	1678.35	0.0555646	0.177304	0.313386	0.753988	0.999353	none
TNFRSF11A	269.576	0.166214	0.288648	0.575836	0.564726	0.999353	none
KIAA1468	976.429	-0.0945288	0.199995	-0.472655	0.63646	0.999353	none
PIGN	631.873	-0.112141	0.207735	-0.539829	0.589315	0.999353	none
RNF152	82.6426	0.141505	0.636832	0.222202	0.824157	0.999353	none
CDH20	2.7072	0.533723	1.43524	0.37187	0.70999	NA	none
LOC102165284	0.960534	0.0240464	2.40155	0.0100129	0.992011	NA	none
LOC110261667	0.182607	-1.00452	4.56209	-0.220189	0.825724	NA	none
PMAIP1	428.667	1.64794	0.481009	3.426	0.000612542	0.0370142	up
LOC110261681	0.423461	2.50223	4.43884	0.563713	0.572949	NA	none
CCBE1	38.4067	4.96405	1.00727	4.92824	8.29723e-07	0.000208198	up
LOC106509065	1.23187	0.538331	2.24101	0.240218	0.810161	NA	none
LMAN1	1074.05	0.588443	0.243535	2.41625	0.0156812	0.34306	none
CPLX4	3.63658	0.570168	1.23568	0.461419	0.644498	0.999353	none
GRP	0.182607	-1.00452	4.56209	-0.220189	0.825724	NA	none
SEC11C	907.951	0.129665	0.327618	0.395782	0.692266	0.999353	none
LOC100627702	1.24132	1.54713	2.25798	0.685183	0.493229	NA	none
ZNF532	1.42262	1.84611	2.10049	0.878895	0.379458	NA	none
MALT1	3516.7	-0.123734	0.157045	-0.787889	0.430762	0.999353	none
ALPK2	858.412	-0.424557	0.397211	-1.06884	0.28514	0.999353	none
LOC106509068	3.30445	-0.162589	1.44313	-0.112664	0.910297	0.999353	none
LOC110256838	1.79044	-0.317952	2.11593	-0.150266	0.880555	NA	none
NEDD4L	372.122	1.42979	0.484637	2.95023	0.00317536	0.120613	up
ATP8B1	1.38275	0.881157	2.15658	0.408591	0.68284	NA	none
LOC110261747	0.38359	0.406184	4.55591	0.0891554	0.928958	NA	none
SLC51B	0.222535	-1.00452	4.56209	-0.220189	0.825724	NA	none
RASL12	10.6932	0.688841	1.18268	0.582442	0.560269	0.999353	none
UBAP1L	17.252	-0.196126	0.628881	-0.311865	0.755143	0.999353	none
PDCD7	307.406	-0.00462942	0.225702	-0.0205112	0.983636	0.999353	none
CLPX	1378.58	0.0350485	0.149169	0.234957	0.814242	0.999353	none
CILP	11.2367	0.181338	1.15603	0.156863	0.875353	0.999353	none
PARP16	258.613	-0.0357028	0.300868	-0.118666	0.90554	0.999353	none
IGDCC3	2.56766	-1.1093	2.15897	-0.513809	0.607385	NA	none
IGDCC4	2.23787	2.71078	2.52744	1.07254	0.283477	NA	none
DPP8	2252.11	-0.0611647	0.219132	-0.279123	0.780151	0.999353	none
HACD3	264.168	-0.0910741	0.349215	-0.260797	0.794249	0.999353	none
INTS14	534.445	0.0128127	0.158577	0.0807978	0.935603	0.999353	none
SLC24A1	91.8677	-0.382969	0.312096	-1.22708	0.219791	0.999353	none
DENND4A	1008	-0.131528	0.219557	-0.599063	0.549131	0.999353	none
LOC110261793	1.16152	0.546047	2.23791	0.243999	0.807232	NA	none
RAB11A	997.359	-0.148904	0.182469	-0.816053	0.41447	0.999353	none
MEGF11	0.564894	1.3378	4.30769	0.310561	0.756134	NA	none
LOC110261938	0.585875	-0.492792	4.37452	-0.112651	0.910307	NA	none
LOC110261940	7.48658	-0.392999	1.1457	-0.343021	0.731582	0.999353	none
DIS3L	346.366	0.107442	0.230084	0.466971	0.640521	0.999353	none
TIPIN	247.932	0.272442	0.245224	1.11099	0.266573	0.999353	none
MAP2K1	577.994	0.480257	0.173495	2.76813	0.00563784	0.178525	none
SNAPC5	160.899	-0.0985204	0.261381	-0.376923	0.706231	0.999353	none
RPL4	20702.1	-0.152092	0.161071	-0.944254	0.34504	0.999353	none
ZWILCH	335.4	0.170091	0.271978	0.625385	0.531719	0.999353	none
LCTL	5.82471	-0.851197	1.01739	-0.836649	0.40279	0.999353	none
SMAD6	77.3239	-1.00746	0.94346	-1.06783	0.285595	0.999353	none
LOC102161686	1.11272	-0.457204	2.81459	-0.162441	0.870959	NA	none
LOC110261941	1.24325	-0.511246	2.34393	-0.218115	0.82734	NA	none
SMAD3	1208.63	0.0674485	0.224215	0.300821	0.763551	0.999353	none
AAGAB	701.786	-0.0737959	0.229894	-0.321	0.748211	0.999353	none
IQCH	1.5653	1.35793	1.99299	0.681351	0.49565	NA	none
LOC110261942	2.48665	-1.05737	1.64106	-0.644319	0.519369	NA	none
C1H15orf61	114.645	-0.305026	0.26899	-1.13397	0.256807	0.999353	none
MAP2K5	495.96	-0.266178	0.19121	-1.39207	0.163902	0.98581	none
SKOR1	12.7568	0.0588143	0.816674	0.0720168	0.942589	0.999353	none
LOC106509076	13.7388	0.373288	0.847304	0.440559	0.659532	0.999353	none
PIAS1	1558.07	0.0339336	0.151347	0.22421	0.822594	0.999353	none
CALML4	29.8828	-0.890569	0.597529	-1.49042	0.136114	0.93846	none
CLN6	789.26	-0.457709	0.39059	-1.17184	0.241261	0.999353	none
FEM1B	945.771	0.00185823	0.160656	0.0115666	0.990771	0.999353	none
CORO2B	30.7568	-0.469676	0.538956	-0.871455	0.383506	0.999353	none
ANP32A	2282.76	-0.233964	0.171646	-1.36306	0.172862	0.999122	none
SPESP1	0.222535	-1.00452	4.56209	-0.220189	0.825724	NA	none
NOX5	0.567499	-2.40161	4.29637	-0.558986	0.576172	NA	none
GLCE	604.828	0.274153	0.301174	0.910281	0.362674	0.999353	none
PAQR5	285.859	2.42603	0.845177	2.87044	0.00409904	0.142614	up
KIF23	99.7704	1.45417	0.531298	2.73701	0.00620006	0.190147	up
LOC106509080	17.5865	0.409056	0.605625	0.675429	0.499403	0.999353	none
RPLP1	22204.1	-0.175746	0.151407	-1.16075	0.245743	0.999353	none
LOC100626276	1209.47	-0.124267	0.154656	-0.803507	0.421682	0.999353	none
LOC110261987	0.414016	0.519286	4.54763	0.114188	0.909089	NA	none
TLE3	3889.03	0.0458444	0.146398	0.313149	0.754167	0.999353	none
LOC110261998	0.181305	1.36796	4.55591	0.300259	0.763979	NA	none
LOC110262000	1.14054	1.53949	2.25832	0.681697	0.49543	NA	none
UACA	11.5243	-0.143266	0.759511	-0.188629	0.850383	0.999353	none
LARP6	13.9555	0.202469	0.776901	0.260611	0.794393	0.999353	none
LRRC49	0.181305	1.36796	4.55591	0.300259	0.763979	NA	none
THSD4	1.33207	0.850605	3.52235	0.241488	0.809177	NA	none
NANOG	0.181305	1.36796	4.55591	0.300259	0.763979	NA	none
NR2E3	18.7844	-0.863808	0.63684	-1.3564	0.174973	0.999353	none
MYO9A	969.974	-0.0119434	0.202486	-0.0589837	0.952965	0.999353	none
SENP8	249.304	-0.225559	0.215499	-1.04668	0.295247	0.999353	none
LOC100627175	9.62297	-0.33272	0.79033	-0.420988	0.673764	0.999353	none
LOC100627270	8.60847	0.20958	0.805637	0.260142	0.794754	0.999353	none
GEMIN2	350.566	-0.0834405	0.18889	-0.441742	0.658676	0.999353	none
TRAPPC6B	634.779	-0.0619333	0.200815	-0.30841	0.75777	0.999353	none
PNN	6377.93	-0.173467	0.220124	-0.788043	0.430672	0.999353	none
MIA2	830.849	-0.175826	0.180399	-0.97465	0.329734	0.999353	none
FBXO33	890.338	-0.110978	0.187698	-0.59126	0.554346	0.999353	none
LOC102162695	1.03095	-1.54533	2.93112	-0.527215	0.598045	NA	none
C1H14orf28	316.875	-0.0918331	0.234126	-0.392238	0.694883	0.999353	none
KLHL28	1937.47	-0.0531406	0.234938	-0.22619	0.821054	0.999353	none
TOGARAM1	868.839	-0.0258224	0.167307	-0.154341	0.877341	0.999353	none
PRPF39	2244.95	-0.100642	0.172386	-0.583821	0.559341	0.999353	none
FKBP3	695.202	-0.247506	0.165967	-1.49129	0.135884	0.938442	none
FANCM	103.889	0.0359922	0.308185	0.116788	0.907028	0.999353	none
MIS18BP1	909.867	0.219845	0.250986	0.875926	0.38107	0.999353	none
RPS29	7124.72	-0.220792	0.160085	-1.37921	0.167829	0.992111	none
LRR1	303.356	-0.145376	0.254723	-0.570723	0.568188	0.999353	none
RPL36AL	3668.26	-0.170815	0.137412	-1.24309	0.213836	0.999353	none
MGAT2	774.344	-0.0163214	0.227033	-0.0718897	0.94269	0.999353	none
DNAAF2	201.295	-0.0885152	0.219674	-0.402938	0.686994	0.999353	none
LOC110262104	170.046	-0.369005	0.254059	-1.45244	0.14638	0.964375	none
POLE2	77.3307	1.25878	0.546125	2.30493	0.0211707	0.409588	up
KLHDC1	150.62	-0.303857	0.419524	-0.724289	0.468888	0.999353	none
KLHDC2	1763.71	-0.214236	0.260127	-0.823581	0.410178	0.999353	none
NEMF	1422.45	-0.0204601	0.205299	-0.0996598	0.920614	0.999353	none
ARF6	5367.6	0.0515686	0.151779	0.33976	0.734037	0.999353	none
LOC110262124	7.06431	1.6614	1.00713	1.64964	0.0990175	0.851083	none
LOC102159522	17.239	0.201402	0.732307	0.275024	0.783298	0.999353	none
LOC110262125	4.42384	1.48789	1.53507	0.969266	0.332413	0.999353	none
VCPKMT	111.167	0.135719	0.279587	0.485426	0.627374	0.999353	none
SOS2	1504.55	-0.0932377	0.183723	-0.50749	0.611811	0.999353	none
L2HGDH	528.355	-0.297403	0.278186	-1.06908	0.285033	0.999353	none
ATP5S	225.615	-0.148444	0.282274	-0.525885	0.598968	0.999353	none
CDKL1	7.72094	-0.178651	0.918541	-0.194495	0.845788	0.999353	none
LOC110262144	0.545216	1.33753	4.35714	0.306975	0.758862	NA	none
LOC110262146	0.746199	1.92051	3.96783	0.484021	0.628371	NA	none
MAP4K5	459.002	-0.423137	0.25373	-1.66766	0.0953829	0.842024	none
ATL1	6.16022	-1.23276	0.998022	-1.23521	0.216754	0.999353	none
SAV1	269.473	0.344327	0.268645	1.28172	0.199942	0.999353	none
LOC102161650	2.82008	-0.292054	1.35969	-0.214794	0.829928	NA	none
NIN	5160.54	-0.0697774	0.239001	-0.291955	0.770321	0.999353	none
LOC110259558	0.819158	-1.00226	2.61837	-0.382779	0.701884	NA	none
ABHD12B	129.041	-0.0511895	0.262302	-0.195155	0.845272	0.999353	none
PYGL	4749.87	-0.177345	0.340549	-0.520762	0.602533	0.999353	none
LOC106509104	10.6809	0.942765	0.885306	1.0649	0.28692	0.999353	none
TRIM9	6.47237	0.967526	0.932777	1.03725	0.299618	0.999353	none
TMX1	1562.84	0.0064655	0.13509	0.0478608	0.961827	0.999353	none
FRMD6	152.991	-0.0669515	0.319417	-0.209605	0.833976	0.999353	none
GNG2	4369.12	-0.0440632	0.218608	-0.201563	0.840259	0.999353	none
C1H14orf166	1468.74	-0.143906	0.147589	-0.975051	0.329535	0.999353	none
NID2	7.95772	0.988788	0.862044	1.14703	0.25137	0.999353	none
PTGDR	782.804	-0.613531	0.339638	-1.80642	0.0708521	0.753498	none
PTGER2	811.384	-0.578835	0.348451	-1.66116	0.0966807	0.843793	none
TXNDC16	248.611	-0.178752	0.274476	-0.651249	0.514885	0.999353	none
GPR137C	8.29935	-0.535479	0.9269	-0.57771	0.56346	0.999353	none
ERO1A	1010.57	0.353061	0.248181	1.4226	0.154853	0.976637	none
PSMC6	1641.03	0.159518	0.137447	1.16058	0.245813	0.999353	none
STYX	212.774	0.206073	0.20153	1.02254	0.306523	0.999353	none
GNPNAT1	450.233	0.242788	0.234891	1.03362	0.301312	0.999353	none
FERMT2	4.20266	1.17026	1.68352	0.695129	0.486974	0.999353	none
LOC106509109	0.42482	-1.96483	4.51916	-0.434778	0.663724	NA	none
DDHD1	528.29	0.0273519	0.171389	0.15959	0.873204	0.999353	none
LOC110262205	0.222535	-1.00452	4.56209	-0.220189	0.825724	NA	none
BMP4	94.2253	0.0844884	0.330249	0.255832	0.79808	0.999353	none
LOC102167290	8.38394	0.724324	0.894172	0.81005	0.417911	0.999353	none
CDKN3	65.9751	0.325442	0.349994	0.929852	0.352448	0.999353	none
CNIH1	876.222	-0.117558	0.202248	-0.581255	0.561068	0.999353	none
GMFB	2677.68	0.091061	0.190185	0.478801	0.63208	0.999353	none
CGRRF1	329.116	-0.097031	0.187208	-0.518306	0.604245	0.999353	none
SAMD4A	93.2043	-2.20216	0.816423	-2.69733	0.00698979	0.205346	down
LOC106509117	17.6858	-0.18973	0.614474	-0.308768	0.757498	0.999353	none
GCH1	254.511	0.138126	0.244828	0.564176	0.572634	0.999353	none
WDHD1	299.386	0.257997	0.249959	1.03216	0.301999	0.999353	none
SOCS4	867.127	0.0657408	0.187696	0.350251	0.72615	0.999353	none
LOC110262208	11.6953	0.514728	0.785212	0.655527	0.512128	0.999353	none
LOC110262207	21.5625	0.152176	0.589036	0.258347	0.796139	0.999353	none
MAPK1IP1L	1837.26	0.215599	0.167788	1.28495	0.19881	0.999353	none
LGALS3	780.913	-1.20925	0.675095	-1.79123	0.0732559	0.759947	none
DLGAP5	92.4036	1.64803	0.503193	3.27514	0.0010561	0.0557006	up
FBXO34	1103.76	-0.00211693	0.142946	-0.0148093	0.988184	0.999353	none
ATG14	334.164	-0.170059	0.276259	-0.615579	0.538173	0.999353	none
TBPL2	0.980212	-0.0100527	2.40144	-0.00418614	0.99666	NA	none
LOC110262228	0.222535	-1.00452	4.56209	-0.220189	0.825724	NA	none
KTN1	2015.69	0.144877	0.162869	0.889531	0.373718	0.999353	none
PELI2	206.821	-0.332973	0.374702	-0.888634	0.3742	0.999353	none
LOC110262235	0.770357	-2.83853	3.95946	-0.716898	0.473437	NA	none
TMEM260	1075.1	-0.33782	0.264822	-1.27565	0.20208	0.999353	none
LOC106509119	0.42482	-1.96483	4.51916	-0.434778	0.663724	NA	none
EXOC5	1709.68	-0.046701	0.139124	-0.335679	0.737113	0.999353	none
AP5M1	2784.67	-0.198075	0.227812	-0.869467	0.384592	0.999353	none
LOC110262249	11.4907	-0.265064	0.767466	-0.345376	0.729812	0.999353	none
NAA30	549.779	0.00847589	0.157612	0.0537768	0.957113	0.999353	none
LOC110262255	1.41527	-2.09309	2.87757	-0.727383	0.466992	NA	none
C1H14orf105	0.394338	0.519286	4.54763	0.114188	0.909089	NA	none
SLC35F4	0.667606	-2.61433	4.47899	-0.583687	0.559431	NA	none
C1H14orf37	0.181305	1.36796	4.55591	0.300259	0.763979	NA	none
ACTR10	1297.41	-0.0189371	0.22418	-0.0844728	0.932681	0.999353	none
TRNAK-CUU	1.43609	-2.10276	2.30244	-0.913276	0.361098	NA	none
PSMA3	1760.02	0.120378	0.208682	0.576848	0.564042	0.999353	none
LOC102165044	66.4399	0.335295	0.322496	1.03969	0.298485	0.999353	none
ARID4A	1255.29	0.0235597	0.16375	0.143876	0.885598	0.999353	none
TOMM20L	8.86543	-0.142975	0.852547	-0.167704	0.866816	0.999353	none
TIMM9	292.757	-0.234286	0.192972	-1.21409	0.224713	0.999353	none
KIAA0586	229.072	-0.11099	0.200965	-0.552289	0.58075	0.999353	none
LOC110262272	19.0274	-0.579085	0.590337	-0.98094	0.326622	0.999353	none
DACT1	8.58765	0.213685	0.842603	0.253601	0.799804	0.999353	none
DAAM1	217.332	0.775726	0.321778	2.41075	0.0159197	0.346566	none
LOC102167425	1.09107	-0.0684889	3.75504	-0.0182392	0.985448	NA	none
GPR135	3.43711	-0.666595	1.45795	-0.457213	0.647518	0.999353	none
L3HYPDH	102.685	-0.118209	0.387227	-0.30527	0.76016	0.999353	none
JKAMP	538.158	0.0968156	0.186559	0.518956	0.603792	0.999353	none
RTN1	0.181305	1.36796	4.55591	0.300259	0.763979	NA	none
LOC100622535	1.20462	-1.70793	2.83106	-0.603285	0.546319	NA	none
PCNX4	1369.08	0.21343	0.30148	0.707942	0.478981	0.999353	none
DHRS7	335.324	-0.063413	0.459395	-0.138036	0.890212	0.999353	none
LOC102157689	0.42482	-1.96483	4.51916	-0.434778	0.663724	NA	none
LOC110259569	4.08374	-0.672242	1.24114	-0.541631	0.588073	0.999353	none
PPM1A	2724.35	-0.26619	0.187164	-1.42223	0.15496	0.976637	none
C1H14orf39	0.394338	0.519286	4.54763	0.114188	0.909089	NA	none
SIX4	0.786071	3.40362	3.64119	0.934755	0.349914	NA	none
MNAT1	110.46	0.0696933	0.280409	0.248542	0.803715	0.999353	none
TRMT5	228.543	-0.093747	0.228341	-0.410557	0.681398	0.999353	none
SLC38A6	898.121	-0.761581	0.441527	-1.72488	0.084549	0.808395	none
TMEM30B	107.183	0.154996	0.787988	0.196698	0.844064	0.999353	none
PRKCH	1731.95	-0.0517721	0.19412	-0.266702	0.789699	0.999353	none
HIF1A	5469.18	0.695616	0.160027	4.34687	1.38095e-05	0.00189007	none
SNAPC1	261.897	0.660105	0.205254	3.21604	0.00129974	0.0650041	none
SYT16	0.384892	-1.84095	4.52904	-0.406478	0.684392	NA	none
LOC110255403	10.742	0.138728	0.759339	0.182696	0.855037	0.999353	none
ISG20	155.4	2.44878	0.647861	3.77979	0.00015696	0.0135386	up
AEN	614.06	0.397328	0.254678	1.56012	0.118731	0.898833	none
DET1	220.184	0.0278513	0.201786	0.138024	0.890222	0.999353	none
MRPS11	439.051	-0.0874304	0.243265	-0.359404	0.719293	0.999353	none
MRPL46	245.349	-0.0140381	0.242958	-0.0577798	0.953924	0.999353	none
NTRK3	0.182607	-1.00452	4.56209	-0.220189	0.825724	NA	none
AGBL1	0.211731	1.48105	4.54764	0.325674	0.744671	NA	none
ESR2	2.16385	-0.236841	1.5851	-0.149417	0.881225	NA	none
SYNE2	662.742	0.122918	0.347729	0.353487	0.723723	0.999353	none
LOC106509133	0.362609	2.2988	4.45537	0.515961	0.605882	NA	none
SGPP1	762.719	-0.360667	0.24835	-1.45225	0.146431	0.964375	none
WDR89	255.321	0.129279	0.244036	0.529753	0.596283	0.999353	none
PPP2R5E	664.695	0.343129	0.195508	1.75506	0.0792486	0.784481	none
GPHB5	0.575642	1.44096	3.2538	0.442855	0.657871	NA	none
LOC102166359	0.546519	-0.365997	4.43435	-0.0825366	0.93422	NA	none
TEK	113.546	-0.318768	0.783413	-0.406896	0.684084	0.999353	none
IFT74	20.5209	0.304827	0.653063	0.466765	0.640668	0.999353	none
LRRC19	0.767752	0.450853	3.07736	0.146507	0.883522	NA	none
PLAA	870.862	0.0460451	0.166355	0.276788	0.781943	0.999353	none
LOC102163685	2.39396	0.54294	1.43066	0.379504	0.704314	NA	none
CAAP1	278.632	-0.0682935	0.258473	-0.264219	0.791611	0.999353	none
TUSC1	61.837	-0.244874	0.441644	-0.554458	0.579265	0.999353	none
ELAVL2	0.222535	-1.00452	4.56209	-0.220189	0.825724	NA	none
LOC106509137	1.4449	0.210687	2.19561	0.0959583	0.923554	NA	none
LOC106509136	0.384892	-1.84095	4.52904	-0.406478	0.684392	NA	none
CDKN2B	231.627	0.19011	0.430796	0.4413	0.658996	0.999353	none
P14ARF	13.1722	0.844803	0.803257	1.05172	0.292927	0.999353	none
MTAP	814.899	-0.0527133	0.246884	-0.213514	0.830926	0.999353	none
IFNE	12.1048	-1.03045	0.742756	-1.38734	0.165339	0.988037	none
LOC100155760	0.362609	2.2988	4.45537	0.515961	0.605882	NA	none
LOC100737904	0.607427	-2.48837	3.22937	-0.770543	0.440978	NA	none
LOC100153325	0.606125	-0.54233	3.34454	-0.162154	0.871185	NA	none
IFN-DELTA-8	0.40384	0.406184	4.55591	0.0891554	0.928958	NA	none
IFN-ALPHA-1	2.6788	-0.307573	1.8452	-0.166688	0.867615	NA	none
IFN-OMEGA-7	24.75	-1.18998	0.671008	-1.77343	0.0761578	0.770464	none
IFN-ALPHA-17	5.0339	-0.796599	1.48393	-0.536816	0.591395	0.999353	none
IFN-OMEGA-4	28.0095	-0.804415	0.636709	-1.26339	0.206447	0.999353	none
IFN-DELTA-6	5.3284	-1.61111	1.29782	-1.24139	0.214461	0.999353	none
IFN-ALPHA-10	5.08937	-2.36701	1.29866	-1.82265	0.0683566	0.740542	none
IFN-OMEGA-3	13.0156	-1.27787	0.976361	-1.30881	0.190599	0.999353	none
IFN-DELTA-3	9.91729	-1.30366	1.09244	-1.19335	0.232734	0.999353	none
IFN-ALPHA-8	35.3374	-0.996757	0.524961	-1.89873	0.0576003	0.686273	none
IFN-ALPHA-9	16.366	-0.4821	0.617249	-0.781047	0.434775	0.999353	none
IFN-DELTA-5	2.40409	-0.10485	2.05616	-0.0509931	0.959331	NA	none
LOC100156936	62.8058	-0.264711	0.492415	-0.537578	0.590869	0.999353	none
IFN-DELTA-2	31.7369	-1.26694	1.00946	-1.25506	0.209455	0.999353	none
IFNA1	23.3738	-1.53576	1.2585	-1.22031	0.222346	0.999353	none
IFN-ALPHA-5	3.20687	-3.30972	2.11648	-1.56378	0.117869	0.895833	none
IFN-DELTA-7	8.77846	-1.30839	1.30133	-1.00542	0.314693	0.999353	none
KLHL9	1838.93	-0.0875792	0.181502	-0.482526	0.629432	0.999353	none
IFN-ALPHA-4	4.7515	-1.13702	1.52033	-0.747875	0.454535	0.999353	none
IFN-OMEGA-2	15.3163	-0.919668	0.779206	-1.18026	0.237896	0.999353	none
LOC106509142	83.0717	-0.67702	0.512786	-1.32028	0.186742	0.999353	none
IFN-DELTA-1	15.0845	-0.02388	0.726613	-0.0328648	0.973782	0.999353	none
LOC106509154	0.947754	2.33436	3.71362	0.628595	0.529614	NA	none
LOC110255453	194.847	-0.176149	0.420329	-0.419074	0.675162	0.999353	none
IFN-DELTA-9	6.67036	0.307876	1.14501	0.268885	0.788018	0.999353	none
IFN-ALPHA-16	33.0735	-0.245426	0.79294	-0.309514	0.75693	0.999353	none
IFN-ALPHA-15	9.44815	-0.306733	0.86569	-0.354321	0.723098	0.999353	none
IFN-DELTA-10	10.139	-0.476105	1.05674	-0.450542	0.65232	0.999353	none
IFN-OMEGA-6	25.9338	-0.688866	0.722294	-0.95372	0.340225	0.999353	none
IFN-DELTA-11	14.6478	-0.951441	0.914173	-1.04077	0.297984	0.999353	none
LOC100153661	12.0165	-0.521641	0.847638	-0.615405	0.538287	0.999353	none
IFN-ALPHA-14	9.35159	-0.672264	0.91086	-0.738054	0.460481	0.999353	none
IFN-DELTA-4	2.04085	-0.0745559	1.61669	-0.0461164	0.963217	NA	none
IFN-ALPHA-13	0.991017	-1.48301	2.4906	-0.595443	0.551547	NA	none
IFN-OMEGA-5	0.181305	1.36796	4.55591	0.300259	0.763979	NA	none
IFN-ALPHAOMEGA	0.182607	-1.00452	4.56209	-0.220189	0.825724	NA	none
HACD4	659.719	0.0875888	0.386097	0.226857	0.820535	0.999353	none
FOCAD	557.43	-0.0550536	0.188991	-0.291303	0.770819	0.999353	none
MIR491	0.604766	3.02271	4.0684	0.742973	0.457498	NA	none
MLLT3	366.796	-0.227197	0.283261	-0.802076	0.422509	0.999353	none
SLC24A2	0.869891	-2.99839	3.87092	-0.774595	0.438579	NA	none
LOC106509159	20.7261	-0.424578	0.721513	-0.588455	0.556227	0.999353	none
ACER2	44.8755	0.289862	0.4259	0.680586	0.496133	0.999353	none
RPS6	17592.5	-0.148085	0.183856	-0.80544	0.420566	0.999353	none
DENND4C	976.984	0.376022	0.224429	1.67546	0.0938436	0.836821	none
PLIN2	2460.67	0.021249	0.522772	0.0406467	0.967578	0.999353	none
LOC100737553	14.7879	-0.285413	0.675367	-0.422604	0.672584	0.999353	none
HAUS6	1469.19	0.205104	0.145538	1.40928	0.158751	0.979159	none
RRAGA	1642.83	-0.169138	0.172739	-0.979152	0.327505	0.999353	none
ADAMTSL1	1.27434	0.154843	3.57263	0.0433415	0.965429	NA	none
SH3GL2	0.434266	0.519286	4.54763	0.114188	0.909089	NA	none
CNTLN	36.8854	0.160813	0.514173	0.312761	0.754463	0.999353	none
BNC2	11.9896	4.02508	1.09283	3.68316	0.00023036	0.0177441	up
LOC110255487	0.211731	1.48105	4.54764	0.325674	0.744671	NA	none
LOC110255488	0.222535	-1.00452	4.56209	-0.220189	0.825724	NA	none
LOC110255490	0.222535	-1.00452	4.56209	-0.220189	0.825724	NA	none
LOC102162053	0.626375	-0.61132	4.31921	-0.141535	0.887447	NA	none
CCDC171	20.7588	-0.199572	0.539953	-0.36961	0.711673	0.999353	none
PSIP1	3028.92	-0.125321	0.218217	-0.574295	0.565768	0.999353	none
SNAPC3	238.667	0.0127339	0.221574	0.0574699	0.954171	0.999353	none
TTC39B	125.388	0.35316	0.352413	1.00212	0.316285	0.999353	none
ZDHHC21	378.427	-0.103037	0.330287	-0.311962	0.755069	0.999353	none
NFIB	0.990445	-1.49184	3.90108	-0.382417	0.702152	NA	none
LOC106509171	0.202285	-1.00452	4.56209	-0.220189	0.825724	NA	none
MPDZ	132.236	0.762999	0.513432	1.48607	0.137259	0.942826	none
LOC102165237	0.182607	-1.00452	4.56209	-0.220189	0.825724	NA	none
LURAP1L	3.15079	1.84347	2.16436	0.851738	0.394359	0.999353	none
PTPRD	0.747501	0.503286	3.08379	0.163204	0.870358	NA	none
TMEM261	90.7509	-0.162594	0.306302	-0.530829	0.595538	0.999353	none
KDM4C	1418.15	0.0880192	0.202577	0.434496	0.663928	0.999353	none
LOC102166448	1.03225	-3.2491	2.767	-1.17423	0.240303	NA	none
GLDC	42.4011	0.195281	0.491651	0.397195	0.691224	0.999353	none
UHRF2	1725.06	0.0964396	0.186208	0.517913	0.604519	0.999353	none
IL33	916.859	8.24653	1.76353	4.67616	2.92293e-06	0.00057627	up
RANBP6	1315.03	0.0990134	0.160131	0.618326	0.53636	0.999353	none
KIAA2026	903.177	0.135239	0.215261	0.628258	0.529835	0.999353	none
MLANA	2.45351	1.1895	1.65639	0.71813	0.472677	NA	none
ERMP1	2125.43	-0.104546	0.249045	-0.419785	0.674642	0.999353	none
RIC1	1272.19	0.103038	0.156645	0.657783	0.510678	0.999353	none
PDCD1LG2	105.679	0.258941	0.440954	0.587229	0.55705	0.999353	none
CD274	384.197	2.12276	0.582798	3.64236	0.000270151	0.020153	up
PLGRKT	479.173	-0.118005	0.281749	-0.418829	0.675341	0.999353	none
RLN2	0.434266	0.519286	4.54763	0.114188	0.909089	NA	none
INSL6	0.182607	-1.00452	4.56209	-0.220189	0.825724	NA	none
JAK2	1058.46	-0.0711396	0.200006	-0.355687	0.722075	0.999353	none
RCL1	323.967	-0.0619427	0.202021	-0.306615	0.759136	0.999353	none
AK3	650.972	-0.00536193	0.156045	-0.0343615	0.972589	0.999353	none
CDC37L1	484.879	-0.0753738	0.217179	-0.347058	0.728548	0.999353	none
SPATA6L	318.359	-0.0971115	0.210582	-0.461158	0.644685	0.999353	none
SLC1A1	14.4187	5.7298	1.6458	3.48146	0.000498684	0.0319901	up
LOC110256886	0.423461	2.50223	4.43884	0.563713	0.572949	NA	none
GLIS3	326.573	0.926077	0.276482	3.3495	0.000809583	0.0451431	none
RFX3	449.5	-0.124325	0.20421	-0.608809	0.542651	0.999353	none
PUM3	782.562	0.106961	0.168353	0.635335	0.52521	0.999353	none
VLDLR	147.29	0.677083	0.702739	0.963491	0.335301	0.999353	none
LOC100737021	6.87643	0.577054	1.08026	0.53418	0.593217	0.999353	none
LOC110255636	17.8893	-0.425233	0.670449	-0.634252	0.525917	0.999353	none
LOC110255639	7.20937	-0.394795	1.01065	-0.390635	0.696067	0.999353	none
SMARCA2	4348.54	-0.166783	0.166519	-1.00159	0.316544	0.999353	none
KANK1	4.57071	-0.977366	1.13137	-0.863879	0.387654	0.999353	none
DOCK8	6184.62	0.0398665	0.164244	0.242728	0.808216	0.999353	none
C1H9orf66	0.394338	0.519286	4.54763	0.114188	0.909089	NA	none
LOC100156293	121.931	-0.0773	0.247345	-0.312519	0.754646	0.999353	none
PIP5K1B	26.8226	0.00275762	0.681585	0.0040459	0.996772	0.999398	none
FAM122A	446.841	0.0222577	0.184173	0.120852	0.903809	0.999353	none
FXN	55.0028	-0.151338	0.348022	-0.434852	0.66367	0.999353	none
TJP2	133.966	0.695501	0.289906	2.39906	0.0164374	0.352159	none
FAM189A2	19.154	0.124066	0.661167	0.187647	0.851154	0.999353	none
APBA1	92.4775	-0.338369	0.540086	-0.626509	0.530981	0.999353	none
PTAR1	1657.52	0.0843235	0.267583	0.31513	0.752663	0.999353	none
C1H9orf135	2.51248	1.70381	1.76134	0.967334	0.333377	NA	none
MAMDC2	165.155	0.88602	0.489805	1.80892	0.0704628	0.752376	none
SMC5	1972.26	0.0513265	0.231104	0.222093	0.824241	0.999353	none
KLF9	79.416	0.64599	0.336974	1.91703	0.0552335	0.672096	none
LOC110255683	0.604766	3.02271	4.0684	0.742973	0.457498	NA	none
TRPM3	0.384892	-1.84095	4.52904	-0.406478	0.684392	NA	none
TMEM2	2941.81	0.32083	0.137839	2.32756	0.0199352	0.397289	none
LOC110255687	2.56769	-0.13867	1.48063	-0.093656	0.925382	NA	none
LOC110255688	1.20275	-0.458776	2.00445	-0.228879	0.818963	NA	none
ABHD17B	445.093	-0.0351717	0.216412	-0.162522	0.870895	0.999353	none
C1H9orf85	74.6358	0.18286	0.326767	0.559604	0.575749	0.999353	none
GDA	0.202285	-1.00452	4.56209	-0.220189	0.825724	NA	none
ZFAND5	1642.6	-0.170581	0.23554	-0.724213	0.468935	0.999353	none
TMC1	78.2013	-0.289359	0.34534	-0.837897	0.402089	0.999353	none
ANXA1	11474.2	0.186498	0.139079	1.34095	0.179935	0.999353	none
RORB	0.182607	-1.00452	4.56209	-0.220189	0.825724	NA	none
TRPM6	47.2729	0.65046	0.525063	1.23882	0.215411	0.999353	none
C1H9orf40	208.296	0.172797	0.264346	0.653679	0.513318	0.999353	none
CARNMT1	622.764	-0.201907	0.152805	-1.32134	0.186389	0.999353	none
LOC106507622	0.798178	0.54358	2.535	0.21443	0.830212	NA	none
NMRK1	17.5204	0.167836	0.90066	0.186348	0.852172	0.999353	none
OSTF1	2722.69	0.0314689	0.207771	0.151459	0.879614	0.999353	none
PCSK5	3.5358	0.554044	1.21204	0.457115	0.647588	0.999353	none
RFK	266.221	0.988348	0.356491	2.77243	0.00556391	0.177179	none
LOC110255722	3.71973	-0.902825	1.39943	-0.645138	0.518838	0.999353	none
GCNT1	595.206	0.338454	0.235651	1.43625	0.150931	0.973679	none
PRUNE2	114.537	0.204621	0.420744	0.486332	0.626732	0.999353	none
VPS13A	1542.03	0.0683416	0.270373	0.252768	0.800448	0.999353	none
LOC106506974	11.7735	-0.291836	0.770404	-0.378809	0.70483	0.999353	none
GNA14	3.64869	-0.0769027	1.26336	-0.0608715	0.951462	0.999353	none
GNAQ	396.209	-0.362331	0.373487	-0.97013	0.331982	0.999353	none
CEP78	166.001	0.0566621	0.235499	0.240605	0.809862	0.999353	none
PSAT1	40.6926	0.0531258	0.604144	0.0879356	0.929928	0.999353	none
TLE4	992.037	0.0156655	0.286248	0.054727	0.956356	0.999353	none
LOC106509194	4.65203	1.71208	1.23672	1.38438	0.166244	0.988528	none
LOC102162974	0.222535	-1.00452	4.56209	-0.220189	0.825724	NA	none
LOC102163669	0.363912	0.406184	4.55591	0.0891554	0.928958	NA	none
LOC100524475	353.629	0.636495	0.296934	2.14356	0.0320683	0.516547	none
SPATA31D1	14.2971	0.62755	0.765799	0.819472	0.412517	0.999353	none
LOC102164346	7.73576	-0.798274	0.871717	-0.915749	0.359799	0.999353	none
LOC100525024	1.76764	0.179995	1.75767	0.102406	0.918435	NA	none
PHF24	0.546519	-0.365997	4.43435	-0.0825366	0.93422	NA	none
DNAJB5	55.9711	0.159402	0.34356	0.46397	0.642669	0.999353	none
C1H9orf131	1.70731	0.860783	2.06	0.417855	0.676053	NA	none
VCP	6778.61	0.101719	0.258212	0.393937	0.693627	0.999353	none
FANCG	1781.42	-0.151336	0.146936	-1.02994	0.303037	0.999353	none
PIGO	2751.96	-0.141855	0.157505	-0.900639	0.36778	0.999353	none
STOML2	1087.02	0.0540888	0.18726	0.288844	0.772701	0.999353	none
FAM214B	972.695	0.141438	0.234938	0.602022	0.547159	0.999353	none
UNC13B	142.136	-0.173298	0.43945	-0.394351	0.693322	0.999353	none
LOC100156421	1.77709	0.848603	1.6718	0.507599	0.611734	NA	none
RUSC2	193.464	0.245669	0.425266	0.577684	0.563478	0.999353	none
FAM166B	1.32314	0.976567	2.14787	0.454667	0.649349	NA	none
TESK1	1066.58	0.0775397	0.162702	0.476575	0.633665	0.999353	none
CD72	2965.94	0.62217	0.374969	1.65926	0.0970643	0.844517	none
LOC110255822	46.8372	0.426845	0.43993	0.970256	0.331919	0.999353	none
SIT1	1472.89	-0.121577	0.215781	-0.563426	0.573145	0.999353	none
LOC106509199	12.519	0.380922	0.735561	0.517866	0.604552	0.999353	none
CCDC107	431.143	-0.245647	0.288914	-0.85024	0.395192	0.999353	none
ARHGEF39	399.236	0.0911837	0.197693	0.461239	0.644627	0.999353	none
CA9	498.791	-0.131744	0.237031	-0.55581	0.57834	0.999353	none
TPM2	4240.34	-0.29839	0.211511	-1.41075	0.158317	0.978422	none
TLN1	25088.8	-0.0194483	0.152562	-0.127478	0.898562	0.999353	none
CREB3	2050.42	0.0551379	0.186092	0.296294	0.767006	0.999353	none
GBA2	2786.59	-0.0663695	0.148723	-0.446262	0.655408	0.999353	none
RGP1	787.546	-0.0819648	0.148383	-0.552388	0.580683	0.999353	none
LOC106509200	45.2427	-0.845922	0.615664	-1.374	0.169442	0.994452	none
NPR2	375.313	-0.220907	0.344827	-0.640632	0.521762	0.999353	none
SPAG8	127.014	-0.485493	0.472449	-1.02761	0.304134	0.999353	none
HINT2	479.804	-0.393249	0.17162	-2.2914	0.0219404	0.418611	none
FAM221B	27.6429	0.112845	0.578404	0.195097	0.845317	0.999353	none
TMEM8B	57.3991	-0.0543533	0.372165	-0.146046	0.883885	0.999353	none
HRCT1	0.405142	-1.90396	4.52391	-0.420867	0.673852	NA	none
LOC100514147	5.798	-0.0624163	1.25836	-0.0496013	0.96044	0.999353	none
RECK	7.445	0.943515	1.37847	0.684465	0.493682	0.999353	none
GLIPR2	1419.95	-0.146125	0.214333	-0.681766	0.495387	0.999353	none
CCIN	15.1775	-0.00547991	0.622741	-0.00879966	0.992979	0.999353	none
CLTA	2331.05	-0.19286	0.339372	-0.568285	0.569841	0.999353	none
LOC110255880	123.214	-0.299649	0.288757	-1.03772	0.2994	0.999353	none
GNE	509.39	0.0633567	0.178453	0.355032	0.722565	0.999353	none
RNF38	1869.61	-0.139855	0.154224	-0.906831	0.364496	0.999353	none
MELK	46.3085	1.48962	0.642567	2.31823	0.0204366	0.402918	up
PAX5	2997.95	0.0456892	0.400001	0.114223	0.909061	0.999353	none
ZCCHC7	489.231	-0.114003	0.175421	-0.64988	0.51577	0.999353	none
GRHPR	283.62	-0.186429	0.19903	-0.936691	0.348918	0.999353	none
ZBTB5	207.986	-0.250565	0.245253	-1.02166	0.306942	0.999353	none
POLR1E	512.098	-0.203191	0.295773	-0.686985	0.492092	0.999353	none
FBXO10	121.412	-0.452674	0.362178	-1.24987	0.211349	0.999353	none
TOMM5	596.05	-0.0820285	0.199067	-0.412064	0.680292	0.999353	none
LOC102165621	0.211731	1.48105	4.54764	0.325674	0.744671	NA	none
FRMPD1	2.61582	0.199655	1.69985	0.117454	0.9065	NA	none
TRMT10B	493.817	-0.0327151	0.31463	-0.10398	0.917186	0.999353	none
EXOSC3	258.7	0.0790636	0.288938	0.273635	0.784365	0.999353	none
LOC102166243	8.47423	-0.751976	0.91316	-0.823488	0.410231	0.999353	none
DCAF10	1375.13	-0.047855	0.241297	-0.198324	0.842791	0.999353	none
SLC25A51	2311.73	-0.0882887	0.143944	-0.613355	0.539642	0.999353	none
SHB	25.736	-0.674506	0.894973	-0.753661	0.451053	0.999353	none
ALDH1B1	239.559	0.172844	0.264859	0.652588	0.514022	0.999353	none
IGFBPL1	4.7405	-1.07897	1.43854	-0.750047	0.453226	0.999353	none
LOC102168060	6.03144	-0.316759	1.19318	-0.265476	0.790643	0.999353	none
CCDC180	0.989658	1.19909	2.35384	0.509421	0.610457	NA	none
TDRD7	670.916	0.176312	0.32123	0.548864	0.583099	0.999353	none
TMOD1	45.2873	-0.378925	1.09681	-0.345479	0.729734	0.999353	none
TSTD2	842.886	0.062585	0.160311	0.390396	0.696244	0.999353	none
NCBP1	962.873	0.117566	0.187836	0.625897	0.531383	0.999353	none
XPA	198.082	-0.165463	0.2559	-0.646592	0.517896	0.999353	none
FOXE1	0.755645	3.35065	3.76042	0.89103	0.372913	NA	none
TRMO	558.519	-0.147642	0.263136	-0.561088	0.574738	0.999353	none
HEMGN	270.381	-0.424999	0.504158	-0.842987	0.399236	0.999353	none
ANP32B	3479.51	-0.102043	0.185409	-0.550366	0.582068	0.999353	none
NANS	234.569	0.146126	0.31916	0.457844	0.647064	0.999353	none
TRIM14	1760.65	-0.137598	0.191339	-0.719135	0.472058	0.999353	none
CORO2A	202.459	-0.78043	0.591638	-1.3191	0.187135	0.999353	none
TBC1D2	470.343	0.0157256	0.30284	0.0519273	0.958587	0.999353	none
GABBR2	25.5094	-0.269597	0.885949	-0.304303	0.760897	0.999353	none
LOC106509209	2.62663	-0.305512	2.05316	-0.148801	0.881711	NA	none
ANKS6	192.726	0.209728	0.227593	0.921501	0.356789	0.999353	none
GALNT12	126.789	0.181178	0.326674	0.554615	0.579158	0.999353	none
LOC106509211	0.394338	0.519286	4.54763	0.114188	0.909089	NA	none
COL15A1	22.4673	-0.0610551	0.818908	-0.0745568	0.940567	0.999353	none
TGFBR1	2295	-0.0140025	0.195327	-0.0716877	0.94285	0.999353	none
ALG2	457.914	-0.0642019	0.16492	-0.389291	0.697061	0.999353	none
SEC61B	1099.75	0.266327	0.281983	0.94448	0.344924	0.999353	none
LOC106509214	1.12346	-0.335058	2.90965	-0.115154	0.908323	NA	none
NR4A3	134.008	0.532434	0.333664	1.59572	0.110552	0.880199	none
STX17	684.304	-0.00644241	0.174527	-0.0369135	0.970554	0.999353	none
ERP44	1438.84	-0.123497	0.211162	-0.584842	0.558654	0.999353	none
INVS	459.671	-0.062109	0.178599	-0.347756	0.728023	0.999353	none
TEX10	560.876	0.108342	0.169229	0.640211	0.522035	0.999353	none
MSANTD3	13.2276	0.948632	0.730013	1.29947	0.193782	0.999353	none
TMEFF1	3.32531	0.451754	1.40495	0.321544	0.747798	0.999353	none
CAVIN4	0.182607	-1.00452	4.56209	-0.220189	0.825724	NA	none
LOC102158534	0.40384	0.406184	4.55591	0.0891554	0.928958	NA	none
MRPL50	258.538	0.20634	0.317909	0.649051	0.516305	0.999353	none
ZNF189	297.798	-0.00444124	0.209909	-0.0211579	0.98312	0.999353	none
TMEM246	4.87366	-0.257537	1.11806	-0.230343	0.817825	0.999353	none
LOC102167599	16.8461	0.33288	0.745245	0.446672	0.655112	0.999353	none
RNF20	1206.14	0.137491	0.152454	0.901847	0.367138	0.999353	none
GRIN3A	10.7882	-0.147691	0.939217	-0.157249	0.875048	0.999353	none
SMC2	486.937	0.623968	0.262209	2.37966	0.0173286	0.363849	none
LOC106509221	0.202285	-1.00452	4.56209	-0.220189	0.825724	NA	none
LOC100154900	0.365214	-1.77603	4.53456	-0.391665	0.695306	NA	none
LOC100739528	0.604766	3.02271	4.0684	0.742973	0.457498	NA	none
LOC100155308	0.615571	1.44091	3.19786	0.450584	0.65229	NA	none
LOC100154081	549.474	-0.0910293	0.240519	-0.378471	0.705081	0.999353	none
LOC106509227	23.9647	0.0270097	0.643208	0.0419922	0.966505	0.999353	none
LOC100739365	630.344	-0.0167814	0.229827	-0.0730172	0.941792	0.999353	none
ABCA1	11381.1	0.206817	0.45837	0.451201	0.651844	0.999353	none
LOC106509228	0.393035	2.40344	4.44658	0.540515	0.588842	NA	none
LOC110256014	3.44837	-0.0515321	1.43732	-0.035853	0.9714	0.999353	none
SLC44A1	958.313	-0.265149	0.424826	-0.624136	0.532538	0.999353	none
FSD1L	105.406	0.0981549	0.550539	0.178289	0.858496	0.999353	none
FKTN	145.616	-0.100701	0.23394	-0.430457	0.666864	0.999353	none
LOC100522117	0.99096	0.120715	2.89077	0.0417587	0.966691	NA	none
TAL2	0.384892	-1.84095	4.52904	-0.406478	0.684392	NA	none
TMEM38B	55.9694	0.684989	0.494907	1.38407	0.166336	0.988528	none
LOC110256021	0.182607	-1.00452	4.56209	-0.220189	0.825724	NA	none
ZNF462	431.005	0.446301	0.194506	2.29454	0.0217597	0.416603	none
RAD23B	2174.1	-0.146727	0.209974	-0.698788	0.484684	0.999353	none
KLF4	70.8976	-0.282354	0.652674	-0.432611	0.665297	0.999353	none
FAM206A	201.355	0.129035	0.40626	0.317616	0.750776	0.999353	none
ELP1	862.265	-0.00114828	0.175111	-0.00655742	0.994768	0.999353	none
CTNNAL1	20.6246	-0.391038	0.583544	-0.67011	0.502788	0.999353	none
LOC102166967	10.1458	-0.2911	1.06379	-0.273645	0.784358	0.999353	none
TMEM245	792.184	-0.0945304	0.152448	-0.620081	0.535204	0.999353	none
MIR32	0.606125	-0.54233	3.34454	-0.162154	0.871185	NA	none
EPB41L4B	2.2126	0.902873	1.70019	0.531042	0.59539	NA	none
PTPN3	53.5517	0.497658	0.558916	0.890399	0.373252	0.999353	none
LOC110256044	0.587177	-2.44578	4.26355	-0.57365	0.566205	NA	none
AKAP2	314.959	1.47492	0.435462	3.38703	0.000706533	0.0409199	up
LOC110256047	70.009	0.296233	0.526919	0.562197	0.573982	0.999353	none
C1H9orf152	43.0396	-0.0701224	0.967821	-0.0724539	0.942241	0.999353	none
TXN	1858.12	0.287827	0.293067	0.982119	0.326041	0.999353	none
SVEP1	5.10839	-0.702062	1.4571	-0.481822	0.629933	0.999353	none
LPAR1	87.1985	0.312844	0.930621	0.336167	0.736745	0.999353	none
LOC100156374	0.202285	-1.00452	4.56209	-0.220189	0.825724	NA	none
KIAA0368	1953.77	0.00773558	0.180433	0.0428724	0.965803	0.999353	none
ZNF483	18.9991	0.721276	0.805755	0.895155	0.370704	0.999353	none
PTGR1	557.689	-0.340797	0.469784	-0.725434	0.468186	0.999353	none
LOC110256066	64.0778	0.0627813	0.390271	0.160866	0.872199	0.999353	none
LOC100515643	1495.52	-0.074646	0.277181	-0.269304	0.787696	0.999353	none
GNG10	2918.88	0.334122	0.282136	1.18426	0.236311	0.999353	none
LOC106509234	40.0884	0.359995	0.71605	0.502751	0.615139	0.999353	none
C1H9orf84	12.7697	1.03819	0.829081	1.25222	0.210491	0.999353	none
UGCG	1804.33	0.813866	0.31508	2.58304	0.00979333	0.254212	none
SUSD1	350.453	-0.00245129	0.343145	-0.0071436	0.9943	0.999353	none
PTBP3	5749.4	-0.000921937	0.143284	-0.00643433	0.994866	0.999353	none
HSDL2	391.894	-0.161594	0.280875	-0.575324	0.565072	0.999353	none
KIAA1958	61.6421	0.301424	0.392961	0.767057	0.443048	0.999353	none
INIP	741.046	0.0190037	0.180454	0.10531	0.91613	0.999353	none
SNX30	490.274	-0.266926	0.254278	-1.04974	0.293838	0.999353	none
SLC46A2	164.943	-0.332924	0.362484	-0.918454	0.358381	0.999353	none
LOC100516718	1.52413	1.25503	2.09403	0.599338	0.548948	NA	none
LOC110256075	4.83809	-0.321773	2.44785	-0.131451	0.895419	0.999353	none
SAL1	0.434266	0.519286	4.54763	0.114188	0.909089	NA	none
ZNF883	6.73046	-0.346241	1.22933	-0.281649	0.778212	0.999353	none
ZFP37	13.7285	-1.37157	1.08823	-1.26037	0.207536	0.999353	none
SLC31A2	300.749	0.139077	0.399974	0.347716	0.728054	0.999353	none
FKBP15	2776.56	-0.302685	0.326053	-0.92833	0.353236	0.999353	none
SLC31A1	482.712	0.45437	0.389292	1.16717	0.243142	0.999353	none
CDC26	415.12	0.154651	0.268645	0.575672	0.564837	0.999353	none
PRPF4	1329.47	-0.0505714	0.258808	-0.195401	0.845079	0.999353	none
RNF183	18.3773	-0.35747	1.00596	-0.355353	0.722325	0.999353	none
WDR31	13.1731	1.19136	0.865267	1.37687	0.168552	0.993537	none
BSPRY	34.6767	1.26032	0.900788	1.39913	0.161774	0.983105	none
HDHD3	80.3973	0.522346	0.493145	1.05921	0.289503	0.999353	none
ALAD	290.287	-0.0508621	0.265002	-0.191931	0.847796	0.999353	none
POLE3	1342.36	-0.0341134	0.143745	-0.237319	0.81241	0.999353	none
LOC110256105	1.29335	-0.458915	2.79935	-0.163937	0.869781	NA	none
C1H9orf43	2.58864	-1.79265	2.1544	-0.832084	0.405361	NA	none
RGS3	1472.78	-0.195542	0.251444	-0.777675	0.436761	0.999353	none
MIR378B	1.59766	-0.145813	2.07601	-0.0702371	0.944005	NA	none
LOC110257083	1.2217	0.450291	2.24349	0.20071	0.840925	NA	none
ZNF618	360.309	-0.171578	0.202255	-0.848325	0.396257	0.999353	none
AMBP	0.181305	1.36796	4.55591	0.300259	0.763979	NA	none
KIF12	9.90124	0.209959	0.924755	0.227043	0.820391	0.999353	none
COL27A1	27.5251	0.266929	0.757621	0.352325	0.724595	0.999353	none
ORM1	39.6977	-0.576786	1.10318	-0.522839	0.601086	0.999353	none
AKNA	5963.76	0.145041	0.166273	0.872303	0.383043	0.999353	none
LOC110256124	277.317	0.434566	0.229099	1.89684	0.0578484	0.6881	none
WHRN	273.697	0.55312	0.353304	1.56556	0.117451	0.894945	none
ATP6V1G1	4069.94	-0.227146	0.214297	-1.05996	0.289162	0.999353	none
TMEM268	1100.47	-0.199598	0.258149	-0.773187	0.439412	0.999353	none
TEX48	2.18296	-0.251716	1.58917	-0.158394	0.874146	NA	none
TNFSF15	36.2202	0.434939	0.443363	0.980999	0.326593	0.999353	none
TNFSF8	228.539	0.275187	0.273304	1.00689	0.313989	0.999353	none
TNC	37.0262	0.562268	0.847785	0.66322	0.50719	0.999353	none
LOC102161373	0.615571	1.44091	3.19786	0.450584	0.65229	NA	none
PAPPA	48.0914	1.10717	0.503734	2.19793	0.0279539	0.475791	up
TRIM32	280.049	-0.207767	0.186092	-1.11648	0.264218	0.999353	none
TLR4	2793.14	-0.100806	0.471592	-0.213756	0.830737	0.999353	none
LOC106507017	0.405142	-1.90396	4.52391	-0.420867	0.673852	NA	none
CDK5RAP2	919.9	-0.0840072	0.176503	-0.475954	0.634107	0.999353	none
MEGF9	79.0724	0.670692	0.46045	1.4566	0.145226	0.960117	none
FBXW2	676.927	0.123924	0.202174	0.61296	0.539903	0.999353	none
PSMD5	460.605	-0.085533	0.271059	-0.315552	0.752343	0.999353	none
LOC102164650	811.31	0.00235056	0.198518	0.0118406	0.990553	0.999353	none
PHF19	861.716	-0.0636486	0.249156	-0.255457	0.79837	0.999353	none
TRAF1	1573.34	0.203852	0.13736	1.48407	0.13779	0.943427	none
C5	18.2155	0.166791	0.607828	0.274405	0.783773	0.999353	none
CNTRL	980.962	-0.0208226	0.263344	-0.0790698	0.936977	0.999353	none
RAB14	3237.77	-0.202112	0.177031	-1.14168	0.253587	0.999353	none
GSN	13157.3	-0.568325	0.318235	-1.78587	0.0741206	0.763211	none
STOM	2819.61	0.603075	0.243559	2.47609	0.0132829	0.312067	none
LOC100156618	4.94982	-0.111846	1.29268	-0.0865224	0.931051	0.999353	none
GGTA1P	4806.81	0.391859	0.177933	2.20229	0.0276449	0.473788	none
LOC110256217	11.8241	0.252331	0.812784	0.310453	0.756216	0.999353	none
DAB2IP	77.7993	0.543673	0.313746	1.73284	0.0831232	0.804561	none
LOC106507029	0.38359	0.406184	4.55591	0.0891554	0.928958	NA	none
TTLL11	28.2839	0.287667	0.522175	0.550902	0.581701	0.999353	none
LOC110256219	1.39084	4.22588	2.94816	1.4334	0.151745	NA	none
LOC110256218	1.95209	-2.50411	2.8037	-0.893145	0.37178	NA	none
LOC110256220	1.17102	0.408515	2.78429	0.146722	0.883352	NA	none
NDUFA8	442.255	-0.132301	0.228946	-0.577869	0.563353	0.999353	none
MORN5	1.45825	-1.00553	3.53219	-0.284675	0.775893	NA	none
LHX6	12.8814	0.600116	0.81525	0.736113	0.461662	0.999353	none
RBM18	872.951	0.297918	0.233841	1.27402	0.202656	0.999353	none
MRRF	405.304	-0.162041	0.174834	-0.926826	0.354017	0.999353	none
LOC106507054	5.31555	-0.00744059	1.01649	-0.00731991	0.99416	0.999353	none
PTGS1	76.1282	0.257876	0.322119	0.800562	0.423386	0.999353	none
LOC110257124	0.40457	-1.90378	4.52393	-0.420825	0.673883	NA	none
LOC100737820	3.24433	-0.591307	1.38007	-0.428461	0.668315	0.999353	none
PDCL	1053.52	-0.0377826	0.173459	-0.217819	0.82757	0.999353	none
LOC110259713	43.0626	0.306477	0.389111	0.787635	0.43091	0.999353	none
RC3H2	1562.02	0.0911135	0.203092	0.448631	0.653698	0.999353	none
ZBTB6	233.031	0.263834	0.241462	1.09265	0.274546	0.999353	none
ZBTB26	635.983	-0.0597129	0.267468	-0.223253	0.823339	0.999353	none
RABGAP1	1041.71	0.12654	0.156361	0.80928	0.418354	0.999353	none
GPR21	7.83336	-0.452764	0.897074	-0.504712	0.613761	0.999353	none
LOC110256903	3.26186	1.06172	1.35885	0.781331	0.434608	0.999353	none
STRBP	1118.16	-0.0214726	0.194768	-0.110247	0.912213	0.999353	none
LOC102165127	115.332	0.65584	0.676846	0.968965	0.332563	0.999353	none
CRB2	10.7885	0.738384	0.930019	0.793945	0.427227	0.999353	none
DENND1A	1053.17	-0.111175	0.202101	-0.550093	0.582256	0.999353	none
LHX2	0.770357	-2.83853	3.95946	-0.716898	0.473437	NA	none
NEK6	2758.5	0.483345	0.311913	1.54961	0.121235	0.904809	none
PSMB7	1454.32	0.122263	0.22716	0.538225	0.590422	0.999353	none
ADGRD2	0.445071	-2.02403	4.51473	-0.448317	0.653924	NA	none
NR5A1	1.64776	-0.113442	2.08189	-0.0544896	0.956545	NA	none
NR6A1	37.3446	0.854288	0.607696	1.40578	0.159789	0.980547	none
LOC110256222	2.20582	-1.54189	1.85909	-0.829378	0.40689	NA	none
MIR181A-2	0.222535	-1.00452	4.56209	-0.220189	0.825724	NA	none
MIR181B-2	0.445071	-2.02403	4.51473	-0.448317	0.653924	NA	none
OLFML2A	0.808982	-1.11078	3.12263	-0.355718	0.722052	NA	none
WDR38	20.4531	0.144832	0.58477	0.247674	0.804387	0.999353	none
RPL35	8855.97	-0.223559	0.15478	-1.44437	0.148636	0.970294	none
ARPC5L	750.638	0.0972587	0.282439	0.344353	0.730581	0.999353	none
GOLGA1	1009.14	-0.154197	0.173936	-0.886513	0.375341	0.999353	none
SCAI	222.151	-0.115447	0.32835	-0.351597	0.725141	0.999353	none
PPP6C	964.454	0.0879129	0.186935	0.470287	0.63815	0.999353	none
RABEPK	274.626	-0.0734568	0.236005	-0.311251	0.75561	0.999353	none
HSPA5	10877.5	0.152008	0.324401	0.46858	0.63937	0.999353	none
GAPVD1	2600.61	0.0410276	0.141143	0.290681	0.771296	0.999353	none
LOC106507123	0.394338	0.519286	4.54763	0.114188	0.909089	NA	none
MAPKAP1	1401.51	-0.0689963	0.153335	-0.449971	0.652732	0.999353	none
PBX3	171.385	-0.118066	0.247135	-0.477739	0.632836	0.999353	none
MVB12B	302.727	-0.562732	0.406841	-1.38318	0.166611	0.988622	none
LOC106509263	4.9055	-1.1513	1.19069	-0.96692	0.333584	0.999353	none
LOC110256249	0.405142	-1.90396	4.52391	-0.420867	0.673852	NA	none
ZBTB43	308.115	0.0487317	0.318051	0.15322	0.878225	0.999353	none
ZBTB34	1034.71	-0.0310761	0.220634	-0.140849	0.887989	0.999353	none
RALGPS1	130.065	-0.165417	0.37665	-0.439179	0.660531	0.999353	none
ANGPTL2	4.4524	1.05048	1.19657	0.877915	0.37999	0.999353	none
LOC102168098	47.6451	-0.364848	0.417623	-0.873629	0.382321	0.999353	none
LOC110256267	1.33338	0.0603555	2.71412	0.0222376	0.982258	NA	none
GARNL3	5.58755	0.228432	1.14854	0.198889	0.84235	0.999353	none
SLC2A8	165.435	-0.667028	0.436425	-1.52839	0.126415	0.919843	none
ZNF79	133.952	0.0147642	0.244243	0.0604491	0.951798	0.999353	none
RPL12	10044.2	-0.177248	0.225871	-0.784728	0.432613	0.999353	none
LRSAM1	338.851	-0.455303	0.222372	-2.04749	0.0406105	0.587893	none
FAM129B	818.895	0.150908	0.516729	0.292045	0.770252	0.999353	none
LOC106509264	0.625746	1.53931	4.20421	0.366135	0.714265	NA	none
STXBP1	210.429	0.848807	0.527548	1.60897	0.107624	0.87903	none
CFAP157	56.2916	-0.495163	0.554523	-0.892953	0.371882	0.999353	none
PTRH1	130.231	-0.11813	0.316579	-0.373146	0.70904	0.999353	none
TTC16	184.401	0.24038	0.367208	0.654614	0.512716	0.999353	none
TOR2A	282.102	-0.0492029	0.206492	-0.23828	0.811664	0.999353	none
SH2D3C	2836.11	0.0892015	0.274052	0.325491	0.744809	0.999353	none
CDK9	3565.15	0.252912	0.210743	1.2001	0.230102	0.999353	none
FPGS	1249.45	0.019686	0.242553	0.0811616	0.935313	0.999353	none
ENG	4312.73	-0.0410291	0.454197	-0.0903334	0.928022	0.999353	none
AK1	39.2697	0.978327	0.874146	1.11918	0.263063	0.999353	none
ST6GALNAC6	719.599	0.229029	0.222192	1.03077	0.302647	0.999353	none
ST6GALNAC4	1924.21	0.492629	0.291272	1.6913	0.0907795	0.82458	none
PIP5KL1	2.33176	1.39305	2.45578	0.567254	0.570542	NA	none
DPM2	503.399	0.125153	0.197316	0.634276	0.525901	0.999353	none
RSC1A1	2290.54	0.394574	0.13843	2.85036	0.00436695	0.149021	none
TRNAE-UUC_5	20.5563	0.327371	0.586695	0.557991	0.57685	0.999353	none
LOC110256295	1.01127	-1.50894	2.49023	-0.605944	0.544552	NA	none
NAIF1	170.293	-0.144566	0.22	-0.657118	0.511105	0.999353	none
SLC25A25	334.266	0.211256	0.391722	0.5393	0.58968	0.999353	none
PTGES2	251.423	0.0129644	0.27116	0.047811	0.961867	0.999353	none
LCN2	298.385	-0.499275	0.458458	-1.08903	0.27614	0.999353	none
C1H9orf16	145.234	-0.0897202	0.378019	-0.237343	0.812391	0.999353	none
CIZ1	1646.03	0.0266187	0.160664	0.165679	0.868409	0.999353	none
LOC102165879	0.182607	-1.00452	4.56209	-0.220189	0.825724	NA	none
DNM1	67.3888	-1.66064	0.687141	-2.41674	0.0156601	0.343052	down
GOLGA2	1439.97	0.208783	0.185839	1.12346	0.261241	0.999353	none
SWI5	162.331	0.0290276	0.241095	0.120399	0.904167	0.999353	none
TRUB2	1029.95	0.0013393	0.175053	0.00765085	0.993896	0.999353	none
COQ4	730.985	-0.243844	0.187436	-1.30094	0.193279	0.999353	none
TRNAR-UCU	1.31427	0.0906255	2.7136	0.0333968	0.973358	NA	none
SLC27A4	477.484	-0.326477	0.272813	-1.19671	0.231421	0.999353	none
URM1	1165.93	0.0622547	0.173333	0.359162	0.719474	0.999353	none
CERCAM	30.6579	0.872053	0.665404	1.31056	0.190006	0.999353	none
ODF2	1012.36	0.275195	0.220928	1.24563	0.212901	0.999353	none
GLE1	930.674	0.171817	0.160464	1.07075	0.284282	0.999353	none
SPTAN1	14553.8	-0.194187	0.169323	-1.14684	0.251447	0.999353	none
WDR34	218.802	0.0700438	0.335148	0.208994	0.834453	0.999353	none
SET	8291.52	-0.105023	0.180533	-0.581737	0.560744	0.999353	none
LOC102158334	141.613	0.107818	0.320845	0.336045	0.736837	0.999353	none
PKN3	48.2494	0.790595	0.419095	1.88643	0.0592364	0.697238	none
ZDHHC12	344.981	0.10217	0.240056	0.425607	0.670395	0.999353	none
ZER1	986.471	-0.105595	0.165372	-0.638532	0.523128	0.999353	none
TBC1D13	1519.92	-0.0425652	0.131507	-0.323673	0.746186	0.999353	none
ENDOG	26.9345	0.0669145	0.513722	0.130254	0.896365	0.999353	none
SPOUT1	239.175	0.0818845	0.290986	0.281404	0.7784	0.999353	none
KYAT1	81.425	0.0913205	0.355857	0.256622	0.797471	0.999353	none
LRRC8A	1186.6	0.016854	0.135326	0.124544	0.900885	0.999353	none
PHYHD1	82.307	-0.241352	0.357314	-0.675462	0.499382	0.999353	none
DOLK	207.074	0.0129659	0.434088	0.0298692	0.976171	0.999353	none
NUP188	2800.99	0.173188	0.155963	1.11044	0.266807	0.999353	none
SH3GLB2	925.807	-0.410764	0.239601	-1.71437	0.0864609	0.812183	none
MIGA2	438.871	0.120312	0.186735	0.644295	0.519384	0.999353	none
DOLPP1	288.934	0.109234	0.289064	0.37789	0.705513	0.999353	none
CRAT	1735.86	-0.236896	0.209386	-1.13138	0.257894	0.999353	none
PTPA	1614.87	-0.162297	0.145226	-1.11755	0.26376	0.999353	none
LOC106509274	3.22946	1.19381	1.64366	0.726311	0.467648	0.999353	none
IER5L	185.426	-0.848013	0.609972	-1.39025	0.164453	0.986916	none
LOC110256380	0.434266	0.519286	4.54763	0.114188	0.909089	NA	none
LOC102162054	348.341	-0.607597	0.48703	-1.24756	0.212194	0.999353	none
LOC110256391	2.5653	-0.268444	2.4143	-0.111189	0.911466	NA	none
LOC106508501	0.585145	1.33807	4.2593	0.314153	0.753405	NA	none
C1H9orf50	69.5326	0.0418605	0.318033	0.131623	0.895282	0.999353	none
NTMT1	275.685	0.285254	0.360978	0.790226	0.429396	0.999353	none
ASB6	437.932	0.0649084	0.183843	0.353064	0.72404	0.999353	none
PRRX2	0.576945	-0.255279	4.37758	-0.058315	0.953498	NA	none
PTGES	147.723	5.46162	0.983062	5.55572	2.76471e-08	1.12174e-05	up
TOR1B	745.958	-0.040851	0.154938	-0.26366	0.792042	0.999353	none
TOR1A	273.126	0.293234	0.262693	1.11626	0.264311	0.999353	none
C1H9orf78	769.035	0.0168716	0.161437	0.104509	0.916766	0.999353	none
USP20	1579.81	-0.142118	0.248038	-0.57297	0.566665	0.999353	none
FNBP1	5717.99	-0.0825253	0.126037	-0.654772	0.512615	0.999353	none
LOC110256407	2.4853	0.0762431	1.60429	0.0475244	0.962095	NA	none
LOC110256408	5.10715	-0.881362	1.11663	-0.789308	0.429932	0.999353	none
GPR107	1543.17	0.0487575	0.132975	0.366667	0.713867	0.999353	none
LOC102158087	153.871	0.0671003	0.2868	0.233962	0.815015	0.999353	none
NCS1	57.1055	-0.0384899	0.655338	-0.0587329	0.953165	0.999353	none
HMCN2	0.222535	-1.00452	4.56209	-0.220189	0.825724	NA	none
ASS1	0.181305	1.36796	4.55591	0.300259	0.763979	NA	none
LOC102163670	9.03742	-0.995056	1.01852	-0.976962	0.328588	0.999353	none
FUBP3	1177.76	0.0298515	0.166344	0.179456	0.857579	0.999353	none
EXOSC2	609.944	-0.0149874	0.173236	-0.0865148	0.931057	0.999353	none
ABL1	874.201	-0.241751	0.207367	-1.16581	0.243691	0.999353	none
QRFP	5.92219	0.166607	0.973937	0.171066	0.864172	0.999353	none
FIBCD1	0.384892	-1.84095	4.52904	-0.406478	0.684392	NA	none
LAMC3	3.57448	0.458582	1.39896	0.327801	0.743062	0.999353	none
AIF1L	0.182607	-1.00452	4.56209	-0.220189	0.825724	NA	none
NUP214	1805.07	0.107871	0.19848	0.543486	0.586795	0.999353	none
LOC110256424	195.655	-0.293375	0.274225	-1.06983	0.284695	0.999353	none
FAM78A	1994.67	0.0209781	0.163296	0.128467	0.897779	0.999353	none
LOC102166638	20.4847	0.39291	0.617384	0.63641	0.524509	0.999353	none
PLPP7	19.8261	-0.114564	0.631821	-0.181323	0.856114	0.999353	none
LOC110256425	9.86528	-0.30447	0.783066	-0.388817	0.697411	0.999353	none
PRRC2B	16138.6	0.189749	0.256255	0.740471	0.459014	0.999353	none
POMT1	399.239	-0.142581	0.205471	-0.693922	0.487731	0.999353	none
UCK1	1077.36	-0.101004	0.152107	-0.664033	0.506669	0.999353	none
LOC100510887	13.8253	-0.496618	0.805207	-0.616759	0.537394	0.999353	none
RAPGEF1	4730.43	0.0793862	0.199403	0.398118	0.690543	0.999353	none
MED27	513.326	0.0897663	0.24064	0.373032	0.709124	0.999353	none
LOC106507237	650.535	-0.2417	0.330823	-0.730602	0.465022	0.999353	none
NTNG2	109.671	0.441316	0.575909	0.766294	0.443501	0.999353	none
LOC106507242	23.7699	0.115198	0.8838	0.130344	0.896294	0.999353	none
SETX	6536.77	0.175549	0.200083	0.877381	0.38028	0.999353	none
TTF1	624.492	0.154102	0.155087	0.993653	0.320392	0.999353	none
CFAP77	0.211731	1.48105	4.54764	0.325674	0.744671	NA	none
DDX31	320.213	-0.165239	0.21458	-0.770058	0.441266	0.999353	none
GTF3C4	1021.76	0.072195	0.172727	0.417971	0.675968	0.999353	none
AK8	20.1838	-0.417224	0.636346	-0.655655	0.512046	0.999353	none
SPACA9	5.57994	-0.591112	1.10056	-0.5371	0.591199	0.999353	none
TSC1	3258.05	0.047029	0.157622	0.298366	0.765424	0.999353	none
LOC110256471	11.9754	-0.387907	0.794894	-0.487999	0.62555	0.999353	none
GFI1B	37.3004	-0.498169	0.468464	-1.06341	0.287597	0.999353	none
GTF3C5	886.385	-0.0623616	0.153468	-0.40635	0.684485	0.999353	none
CEL	6.27088	0.626348	1.08185	0.578959	0.562617	0.999353	none
RALGDS	4052.9	0.198033	0.18419	1.07516	0.282304	0.999353	none
GBGT1	784.302	0.0626119	0.172646	0.36266	0.716859	0.999353	none
LOC110256503	144.935	-0.0773159	0.418378	-0.184799	0.853387	0.999353	none
SURF6	956.124	-0.0236266	0.195875	-0.120621	0.903992	0.999353	none
MED22	606.144	-0.092564	0.165843	-0.558141	0.576748	0.999353	none
LOC110256518	22.3869	-0.128774	0.525775	-0.244921	0.806517	0.999353	none
RPL7A	16959.9	-0.0378338	0.158102	-0.2393	0.810873	0.999353	none
LOC110256505	649.95	-0.18479	0.171066	-1.08023	0.28004	0.999353	none
SURF2	182.489	-0.0810346	0.251954	-0.321625	0.747737	0.999353	none
SURF4	2304.41	0.273672	0.257672	1.0621	0.288193	0.999353	none
STKLD1	25.5879	-0.0958672	0.525968	-0.182268	0.855372	0.999353	none
REXO4	385.691	0.0520772	0.280304	0.185788	0.852611	0.999353	none
ADAMTS13	33.3878	0.577963	0.573955	1.00698	0.313943	0.999353	none
SLC2A6	551.706	0.62863	0.169563	3.70736	0.000209427	0.0167552	none
LOC110257125	0.423461	2.50223	4.43884	0.563713	0.572949	NA	none
ADAMTSL2	26.765	3.11421	1.06604	2.92129	0.0034859	0.128289	up
FAM163B	0.423461	2.50223	4.43884	0.563713	0.572949	NA	none
DBH	1.22034	2.78264	2.53787	1.09645	0.272883	NA	none
SARDH	4.57139	2.36725	1.70435	1.38894	0.16485	0.987671	none
VAV2	1444.32	-0.147131	0.279975	-0.525515	0.599225	0.999353	none
LOC100628140	151.297	-0.124205	0.252687	-0.491537	0.623047	0.999353	none
MIR9812	117.61	0.17897	0.313496	0.570884	0.568078	0.999353	none
LOC102160100	9.91868	0.0597344	1.23994	0.0481754	0.961576	0.999353	none
WDR5	964.078	-0.0367362	0.173705	-0.211486	0.832508	0.999353	none
LOC110256538	3.01485	-2.22326	1.67889	-1.32425	0.185421	0.999353	none
LOC102160511	0.211731	1.48105	4.54764	0.325674	0.744671	NA	none
RXRA	3378.59	-0.0204243	0.356985	-0.0572134	0.954375	0.999353	none
COL5A1	174.935	-0.158596	0.59826	-0.265096	0.790936	0.999353	none
FCN2	44.4725	-0.728613	0.989886	-0.736057	0.461696	0.999353	none
LOC110256570	5.48862	1.1402	2.91658	0.390938	0.695843	0.999353	none
FCN1	2143.32	-1.36405	1.21009	-1.12723	0.259645	0.999353	none
OLFM1	1058.67	-0.718361	0.623118	-1.15285	0.248972	0.999353	none
LOC110256571	3.28227	0.721812	1.62243	0.444896	0.656395	0.999353	none
LOC110259202	0.97818	2.39215	2.76976	0.863667	0.387771	NA	none
LOC110259201	2.21475	-1.63031	1.72146	-0.947051	0.343613	NA	none
SCGB1C1	1.67694	-0.231876	2.08804	-0.111049	0.911577	NA	none
ODF3	0.879337	-1.09341	4.01416	-0.272387	0.785324	NA	none
BET1L	2075.72	-0.0926311	0.151706	-0.610596	0.541467	0.999353	none
RIC8A	1983.48	-0.17563	0.148135	-1.18561	0.235776	0.999353	none
SIRT3	595.186	0.0496642	0.259681	0.191251	0.848329	0.999353	none
PSMD13	1854.14	0.0202233	0.162939	0.124115	0.901224	0.999353	none
COX8H	6.95837	0.0375718	1.33828	0.0280746	0.977603	0.999353	none
LOC110259203	10.2535	0.967099	1.01432	0.953441	0.340367	0.999353	none
NLRP6	54.0084	1.12878	0.507518	2.22412	0.0261402	0.463002	up
PGGHG	1356.4	0.102644	0.192424	0.533427	0.593738	0.999353	none
IFITM5	9.59134	-0.1918	0.767318	-0.249962	0.802617	0.999353	none
IFITM1	7097.85	0.302084	0.166438	1.815	0.0695244	0.746778	none
IFITM3	2885.2	0.283349	0.247745	1.14372	0.252742	0.999353	none
LOC100626247	169.995	0.183961	0.321263	0.572617	0.566904	0.999353	none
LOC100519082	350.437	0.0803789	0.338848	0.237213	0.812492	0.999353	none
LOC110259206	1.39486	-0.874819	2.15406	-0.406126	0.68465	NA	none
LOC102161418	5.44374	0.228131	1.41351	0.161393	0.871784	0.999353	none
LOC102166195	54.6833	0.5809	0.400468	1.45055	0.146904	0.964665	none
LOC110259204	14.9134	0.199714	0.803788	0.248466	0.803774	0.999353	none
B4GALNT4	0.989715	-0.170788	2.89902	-0.0589125	0.953022	NA	none
PKP3	8.42575	0.586223	0.888727	0.659621	0.509497	0.999353	none
SIGIRR	2793.32	0.120021	0.181717	0.660483	0.508944	0.999353	none
ANO9	1310.98	-0.14305	0.150351	-0.951438	0.341382	0.999353	none
PTDSS2	565.155	-0.132449	0.240812	-0.55001	0.582313	0.999353	none
RNH1	1989.05	-0.1595	0.200512	-0.795461	0.426345	0.999353	none
HRAS	340.011	0.0161571	0.244154	0.0661759	0.947238	0.999353	none
LRRC56	13.4755	0.52757	0.688704	0.766033	0.443657	0.999353	none
LMNTD2	68.7474	-0.382398	0.456324	-0.837996	0.402033	0.999353	none
RASSF7	356.306	0.0146119	0.260708	0.0560469	0.955304	0.999353	none
MIR210	0.616873	-0.398636	3.32918	-0.11974	0.904689	NA	none
PHRF1	2484.42	0.10571	0.162226	0.651623	0.514645	0.999353	none
IRF7	732.503	0.238613	0.344391	0.692854	0.488401	0.999353	none
CDHR5	6.77611	0.910453	0.960824	0.947575	0.343346	0.999353	none
SCT	1.64646	0.560631	1.80217	0.311086	0.755735	NA	none
DRD4	0.181305	1.36796	4.55591	0.300259	0.763979	NA	none
DEAF1	718.259	-0.153361	0.168832	-0.908363	0.363686	0.999353	none
TMEM80	635.147	-0.326416	0.219294	-1.48849	0.136623	0.940575	none
EPS8L2	25.6721	0.326168	0.513447	0.635252	0.525264	0.999353	none
TALDO1	5872.15	0.1649	0.299732	0.55016	0.58221	0.999353	none
GATD1	1617.02	-0.0133905	0.235484	-0.0568638	0.954654	0.999353	none
CEND1	19.9337	0.971423	0.939699	1.03376	0.301249	0.999353	none
SLC25A22	531.532	0.19881	0.185174	1.07364	0.282983	0.999353	none
PIDD1	369.839	0.268467	0.209424	1.28193	0.199868	0.999353	none
RPLP2	17161.9	-0.146371	0.160824	-0.910133	0.362753	0.999353	none
PNPLA2	1200.38	-0.0544105	0.136165	-0.399592	0.689457	0.999353	none
CRACR2B	4.26826	-0.485275	1.33436	-0.363675	0.7161	0.999353	none
CD151	272.394	0.27687	0.357618	0.774207	0.438809	0.999353	none
POLR2L	498.049	-0.269557	0.184145	-1.46383	0.143241	0.954612	none
TSPAN4	541.194	-1.70241	1.24598	-1.36632	0.171837	0.997751	none
LOC102159969	6.06826	-0.72218	1.01848	-0.709074	0.478279	0.999353	none
CHID1	1425.12	-0.317538	0.212575	-1.49377	0.135236	0.937482	none
AP2A2	5989.66	-0.593916	0.28814	-2.06121	0.0392834	0.579832	none
MUC6	8.2791	1.24837	0.842515	1.48172	0.138416	0.944274	none
MUC2	0.202285	-1.00452	4.56209	-0.220189	0.825724	NA	none
MUC5AC	10.342	0.431647	0.991754	0.435237	0.663391	0.999353	none
MUC5B	26.6041	0.447392	0.664578	0.673197	0.500822	0.999353	none
TOLLIP	1050.19	-0.0219698	0.364085	-0.0603423	0.951883	0.999353	none
BRSK2	16.0264	0.256754	0.685979	0.374288	0.70819	0.999353	none
MOB2	695.439	-0.227883	0.21581	-1.05594	0.290996	0.999353	none
DUSP8	69.7356	0.338806	0.422899	0.80115	0.423045	0.999353	none
LOC110259166	0.40384	0.406184	4.55591	0.0891554	0.928958	NA	none
IFITM10	1.98	-0.168458	1.9904	-0.0846353	0.932551	NA	none
CTSD	22198.9	-1.56616	0.602482	-2.59951	0.00933565	0.247325	down
LOC106508288	70.8282	-1.25124	1.0655	-1.17432	0.240267	0.999353	none
SYT8	59.1633	-0.959355	0.619435	-1.54876	0.121439	0.90528	none
TNNI2	436.149	-0.186127	0.304545	-0.611165	0.54109	0.999353	none
LSP1	12343.3	-0.188384	0.142455	-1.32241	0.186031	0.999353	none
LOC110259216	125.216	0.00354195	0.353922	0.0100077	0.992015	0.999353	none
TNNT3	28.9798	-0.107145	0.571345	-0.187531	0.851244	0.999353	none
MRPL23	552.121	-0.0980964	0.217081	-0.451888	0.65135	0.999353	none
LOC110259183	0.182607	-1.00452	4.56209	-0.220189	0.825724	NA	none
IGF2	8.50151	-1.43032	1.34731	-1.06161	0.288412	0.999353	none
INS	0.181305	1.36796	4.55591	0.300259	0.763979	NA	none
ASCL2	30.4503	-0.537321	0.683478	-0.786158	0.431775	0.999353	none
TSPAN32	543.363	-0.601099	0.395016	-1.52171	0.128083	0.924493	none
LOC110259220	1077.08	-0.0962877	0.284906	-0.337963	0.735391	0.999353	none
CD81	7161.62	-0.0341545	0.174599	-0.195617	0.84491	0.999353	none
TSSC4	447.013	-0.0165151	0.22608	-0.0730499	0.941766	0.999353	none
TRPM5	2.78898	-0.434869	1.81417	-0.239707	0.810557	NA	none
KCNQ1	716.059	-0.593575	0.441947	-1.34309	0.179242	0.999353	none
LOC110259223	26.1979	0.0925983	0.591258	0.156612	0.87555	0.999353	none
LOC110259224	0.606125	-0.54233	3.34454	-0.162154	0.871185	NA	none
LOC110259222	0.636551	-0.452614	3.31844	-0.136393	0.89151	NA	none
CDKN1C	81.1052	0.0354679	0.925814	0.0383099	0.969441	0.999353	none
SLC22A18	0.938252	2.39199	2.79927	0.854505	0.392825	NA	none
PHLDA2	31.8184	1.70283	0.719062	2.36813	0.0178782	0.37196	up
NAP1L4	2006.32	0.113771	0.202258	0.562505	0.573772	0.999353	none
CARS	879.208	0.146079	0.242488	0.602419	0.546895	0.999353	none
LOC100627067	80.7069	0.781377	0.400454	1.95123	0.0510296	0.651747	none
LOC102158193	305.986	0.270035	0.298892	0.903455	0.366284	0.999353	none
OSBPL5	64.7272	0.140151	0.46288	0.302779	0.762058	0.999353	none
MRGPRG	2.71852	0.576629	1.72603	0.334077	0.738321	NA	none
LOC102159152	16.8371	-0.110323	0.698795	-0.157876	0.874554	0.999353	none
LOC106509286	12.9215	0.442936	0.709889	0.623952	0.532659	0.999353	none
NADSYN1	833.015	-0.0397445	0.185181	-0.214625	0.83006	0.999353	none
LOC106509287	0.604766	3.02271	4.0684	0.742973	0.457498	NA	none
DHCR7	253.604	0.384628	0.253411	1.51781	0.129063	0.925289	none
SHANK2	77.4607	-0.612037	0.395203	-1.54867	0.121462	0.90528	none
LOC102159641	0.384892	-1.84095	4.52904	-0.406478	0.684392	NA	none
CTTN	126.958	2.95362	0.893176	3.30687	0.00094343	0.0510593	up
PPFIA1	1999.28	0.0514589	0.131698	0.390735	0.695993	0.999353	none
FADD	467.003	0.262095	0.277655	0.943959	0.345191	0.999353	none
ANO1	2.04074	1.28504	2.54183	0.505556	0.613168	NA	none
ORAOV1	1161.87	-0.0780734	0.167458	-0.466226	0.641054	0.999353	none
CCND1	4.69931	-0.366961	1.15713	-0.317129	0.751146	0.999353	none
LOC106509289	1.0107	-1.51749	3.00556	-0.504896	0.613632	NA	none
TPCN2	1468.12	-0.225483	0.365694	-0.616589	0.537506	0.999353	none
IGHMBP2	2023.95	-0.252975	0.254125	-0.995474	0.319506	0.999353	none
LOC110259277	0.202285	-1.00452	4.56209	-0.220189	0.825724	NA	none
CPT1A	2804.04	0.348944	0.419645	0.831523	0.405678	0.999353	none
TESMIN	0.545216	1.33753	4.35714	0.306975	0.758862	NA	none
GAL	0.211731	1.48105	4.54764	0.325674	0.744671	NA	none
PPP6R3	2888.9	0.123571	0.197199	0.626632	0.530901	0.999353	none
LRP5	487.315	0.439076	0.419922	1.04561	0.29574	0.999353	none
LOC100738812	4.1271	2.28522	1.43028	1.59774	0.110102	0.87903	none
C2H11orf24	711.018	-0.14287	0.248393	-0.575177	0.565171	0.999353	none
LOC102162815	42.2816	-0.365696	0.431596	-0.847312	0.396821	0.999353	none
KMT5B	2627.49	-0.0830088	0.127508	-0.651011	0.515039	0.999353	none
CHKA	338.392	-0.0408088	0.316836	-0.128801	0.897515	0.999353	none
TCIRG1	3944.16	0.203179	0.304175	0.66797	0.504153	0.999353	none
NDUFS8	903.924	-0.325299	0.266703	-1.21971	0.222576	0.999353	none
ALDH3B1	385.525	-0.159093	0.418791	-0.379885	0.704031	0.999353	none
UNC93B1	2086.37	-0.336285	0.433545	-0.775663	0.437948	0.999353	none
LOC110259231	243.828	-0.232739	0.39131	-0.594768	0.551998	0.999353	none
LOC102164445	141.689	-0.328191	0.357432	-0.918191	0.358519	0.999353	none
LOC100522421	4.71262	-1.3522	1.27328	-1.06198	0.288244	0.999353	none
ACY3	16.5654	-0.306746	0.634687	-0.483303	0.628881	0.999353	none
TBX10	85.1196	0.127769	0.343253	0.372229	0.709723	0.999353	none
NUDT8	125.075	-0.14384	0.245317	-0.586344	0.557645	0.999353	none
LOC100525027	56.3818	-0.505126	0.361678	-1.39662	0.162528	0.98378	none
NDUFV1	816.239	-0.192566	0.212324	-0.906943	0.364437	0.999353	none
LOC110259233	11.3082	-0.542415	0.933776	-0.580883	0.561319	0.999353	none
LOC100739163	2754.89	-0.295275	0.322361	-0.915974	0.359681	0.999353	none
LOC100739508	259.882	0.168543	0.278302	0.605614	0.544771	0.999353	none
CDK2AP2	1687.29	-0.170992	0.176281	-0.969999	0.332047	0.999353	none
PITPNM1	6064.76	-0.149732	0.17457	-0.857722	0.391046	0.999353	none
AIP	1118.28	0.096153	0.230471	0.417202	0.676531	0.999353	none
LOC102167294	84.7638	0.0649407	0.3491	0.186023	0.852427	0.999353	none
TMEM134	557.596	-0.313489	0.163841	-1.91338	0.0556997	0.673443	none
CABP4	20.4355	-0.640219	0.602089	-1.06333	0.287632	0.999353	none
GPR152	18.6521	-1.66081	0.940837	-1.76525	0.077522	0.778086	none
CORO1B	1642.03	-0.540964	0.498381	-1.08544	0.277725	0.999353	none
PTPRCAP	4091.38	-0.175779	0.221014	-0.795333	0.42642	0.999353	none
RPS6KB2	689.219	-0.146909	0.238013	-0.617229	0.537083	0.999353	none
CARNS1	14.7524	-0.280815	0.98529	-0.285008	0.775638	0.999353	none
TBC1D10C	3571.33	-0.31897	0.20466	-1.55853	0.119107	0.899368	none
PPP1CA	3668.75	-0.0937648	0.17498	-0.535861	0.592054	0.999353	none
RAD9A	1083.07	-0.0986504	0.206951	-0.476684	0.633587	0.999353	none
CLCF1	206.73	0.277095	0.266324	1.04044	0.298134	0.999353	none
LOC110259234	65.3312	-0.00204584	0.42058	-0.00486433	0.996119	0.999398	none
POLD4	2738.96	0.0956331	0.198054	0.482864	0.629192	0.999353	none
SSH3	1071.89	-0.0978683	0.230581	-0.424441	0.671244	0.999353	none
ANKRD13D	697.37	-0.183358	0.191558	-0.957194	0.338469	0.999353	none
GRK2	7989.82	-0.010228	0.137395	-0.0744423	0.940658	0.999353	none
KDM2A	4830.79	0.257915	0.182144	1.416	0.156776	0.976932	none
RHOD	12.9639	0.343092	0.700788	0.48958	0.624431	0.999353	none
SYT12	0.968678	2.44129	2.70928	0.901084	0.367544	NA	none
LOC100514211	17.4775	0.494307	0.802865	0.615679	0.538107	0.999353	none
PC	144.939	0.405828	0.465555	0.871707	0.383368	0.999353	none
LRFN4	47.1885	-0.12856	0.461218	-0.27874	0.780444	0.999353	none
RCE1	290.406	-0.201432	0.23236	-0.866898	0.385998	0.999353	none
C2H11orf80	4.24657	-0.827833	1.29765	-0.637946	0.523509	0.999353	none
SPTBN2	21.4111	0.743454	0.824233	0.901996	0.367059	0.999353	none
RBM4B	1227.84	-0.100583	0.154806	-0.649733	0.515865	0.999353	none
RBM4	1708.37	0.145144	0.179611	0.808101	0.419033	0.999353	none
RBM14	1352.99	0.311106	0.16953	1.83511	0.0664893	0.733597	none
CCS	1070.84	-0.117674	0.178763	-0.658268	0.510366	0.999353	none
CCDC87	51.3038	0.398479	0.386726	1.03039	0.302826	0.999353	none
CTSF	1512.66	-0.359399	0.224969	-1.59755	0.110143	0.87903	none
ACTN3	5.03477	-0.388639	1.15429	-0.336692	0.736349	0.999353	none
ZDHHC24	669.089	-0.232781	0.221287	-1.05194	0.292825	0.999353	none
BBS1	142.168	-0.0642977	0.367179	-0.175112	0.860991	0.999353	none
DPP3	825.691	0.0691532	0.249469	0.277202	0.781625	0.999353	none
PELI3	84.1666	-0.425667	0.350202	-1.21549	0.224178	0.999353	none
MRPL11	355.335	0.143574	0.230259	0.623531	0.532936	0.999353	none
B4GAT1	52.0955	0.146315	0.468371	0.312392	0.754742	0.999353	none
BRMS1	1007.22	0.130471	0.183676	0.710333	0.477498	0.999353	none
RIN1	42.0702	0.20303	0.465306	0.436336	0.662593	0.999353	none
CD248	1.65789	-1.21282	2.70547	-0.448286	0.653947	NA	none
TMEM151A	6.19425	0.153647	1.04783	0.146634	0.883421	0.999353	none
YIF1A	409.784	0.0320782	0.195107	0.164414	0.869406	0.999353	none
CNIH2	284.699	-0.348568	0.189785	-1.83665	0.0662622	0.733535	none
RAB1B	1585.56	-0.203108	0.178383	-1.1386	0.254868	0.999353	none
KLC2	471.237	-0.0297206	0.245829	-0.1209	0.90377	0.999353	none
PACS1	5129.91	-0.208145	0.159221	-1.30727	0.191121	0.999353	none
LOC110259238	6.30454	0.0745282	1.00395	0.0742348	0.940824	0.999353	none
LOC106509301	72.2525	-0.0158068	0.38241	-0.0413347	0.967029	0.999353	none
LOC106509302	249.139	-0.18865	0.227888	-0.827822	0.407771	0.999353	none
SF3B2	4971.88	0.0235243	0.148843	0.158048	0.874419	0.999353	none
GAL3ST3	11.3596	-0.459745	0.813992	-0.564802	0.572208	0.999353	none
CATSPER1	2.01173	-0.7171	1.62719	-0.440699	0.659431	NA	none
CST6	11.9952	0.040585	0.762652	0.0532156	0.95756	0.999353	none
LOC106509306	4.47735	-0.26101	1.14697	-0.227566	0.819984	0.999353	none
BANF1	3125.14	0.000715176	0.204104	0.00350399	0.997204	0.999398	none
EIF1AD	631.558	0.284461	0.227706	1.24925	0.211575	0.999353	none
SART1	2011.68	0.0474731	0.183285	0.259012	0.795626	0.999353	none
TSGA10IP	0.790034	-2.87377	2.98678	-0.962162	0.335968	NA	none
DRAP1	1340.93	-0.0577907	0.150828	-0.383158	0.701603	0.999353	none
C2H11orf68	708.212	-0.207715	0.162917	-1.27497	0.202318	0.999353	none
FOSL1	33.0248	3.31473	0.973792	3.40394	0.00066421	0.0395683	up
CCDC85B	254.033	-0.178836	0.241723	-0.739839	0.459398	0.999353	none
FIBP	1100.13	-0.209274	0.149527	-1.39958	0.16164	0.983079	none
CTSW	4848.3	-0.623713	0.317798	-1.96261	0.0496917	0.645517	none
EFEMP2	8.2941	-0.176991	1.04668	-0.169098	0.86572	0.999353	none
MUS81	671.58	-0.000287647	0.202731	-0.00141886	0.998868	0.999728	none
CFL1	17350.9	-0.167453	0.201835	-0.829653	0.406735	0.999353	none
SNX32	63.8395	-0.18573	0.478144	-0.38844	0.697691	0.999353	none
LOC100511545	30.0418	0.755055	0.538942	1.401	0.161216	0.982323	none
OVOL1	8.75045	-1.25634	1.0218	-1.22953	0.218873	0.999353	none
AP5B1	611.805	-0.221793	0.300066	-0.739146	0.459818	0.999353	none
KAT5	646.919	0.0148515	0.170636	0.087036	0.930643	0.999353	none
RELA	1948.54	0.15547	0.141503	1.09871	0.271896	0.999353	none
SIPA1	5562.87	-0.0742898	0.175646	-0.422953	0.67233	0.999353	none
PCNX3	3198.66	-0.0595742	0.150809	-0.395031	0.69282	0.999353	none
MAP3K11	1102.72	-0.0454477	0.182687	-0.248774	0.803536	0.999353	none
KCNK7	105.291	-0.537991	0.311015	-1.72979	0.0836681	0.807221	none
EHBP1L1	10215.2	0.00644196	0.186107	0.0346142	0.972387	0.999353	none
SSSCA1	543.93	-0.130704	0.191404	-0.682868	0.49469	0.999353	none
LTBP3	149.757	-0.392096	0.654929	-0.598684	0.549384	0.999353	none
SCYL1	970.605	0.18347	0.184444	0.994724	0.319871	0.999353	none
LOC102163816	11172.4	0.143437	0.175241	0.818516	0.413063	0.999353	none
LOC100513133	83155.6	0.00168903	0.124949	0.0135178	0.989215	0.999353	none
FRMD8	822.539	0.168894	0.158214	1.0675	0.285747	0.999353	none
SLC25A45	0.181305	1.36796	4.55591	0.300259	0.763979	NA	none
TIGD3	3.01083	0.361374	1.31294	0.27524	0.783131	0.999353	none
DPF2	2159.36	0.0336937	0.143253	0.235204	0.814051	0.999353	none
CDC42EP2	73.5438	2.02468	0.545271	3.71316	0.000204687	0.0166114	up
POLA2	781.204	0.482877	0.283762	1.7017	0.088812	0.820238	none
SLC22A20	11.199	-0.267673	0.853246	-0.313711	0.75374	0.999353	none
CAPN1	6078.56	-0.150094	0.172496	-0.870132	0.384228	0.999353	none
SPDYC	36.2377	0.452653	0.479153	0.944693	0.344815	0.999353	none
SYVN1	3445.13	0.0370961	0.186846	0.198538	0.842624	0.999353	none
MRPL49	885.634	-0.0404063	0.177084	-0.228176	0.819509	0.999353	none
FAU	3248.07	-0.246305	0.162224	-1.5183	0.128938	0.924791	none
ZNHIT2	84.7403	0.433391	0.375232	1.15499	0.248092	0.999353	none
TM7SF2	82.8622	-0.248787	0.535001	-0.465021	0.641916	0.999353	none
VPS51	1040.87	-0.0299932	0.15685	-0.191223	0.848351	0.999353	none
TMEM262	5.58631	0.106332	1.09007	0.0975458	0.922293	0.999353	none
ZFPL1	562.205	-0.0428398	0.157511	-0.271979	0.785638	0.999353	none
CDCA5	100.527	1.62392	0.476214	3.41006	0.000649497	0.0389722	up
LOC110255271	58.3332	-0.237963	0.538631	-0.441792	0.65864	0.999353	none
NAALADL1	269.249	-0.176708	0.347196	-0.508956	0.610783	0.999353	none
SAC3D1	121.473	0.0752465	0.279823	0.268908	0.788001	0.999353	none
SNX15	218.551	-0.289405	0.225568	-1.283	0.199491	0.999353	none
LOC106509313	29.9726	-0.512966	0.464698	-1.10387	0.269649	0.999353	none
ARL2	735.136	-0.184093	0.241186	-0.763283	0.445295	0.999353	none
LOC110259239	3.0813	-0.584093	1.86764	-0.312743	0.754476	0.999353	none
BATF2	57.901	0.129924	0.750073	0.173215	0.862483	0.999353	none
GPHA2	0.960534	0.0240464	2.40155	0.0100129	0.992011	NA	none
PPP2R5B	585.734	0.000270024	0.164597	0.00164051	0.998691	0.999718	none
ATG2A	2149.23	0.0802024	0.150116	0.534269	0.593155	0.999353	none
MIR192	0.182607	-1.00452	4.56209	-0.220189	0.825724	NA	none
EHD1	1977.03	0.140651	0.195612	0.719029	0.472123	0.999353	none
LOC110259240	63.7324	0.131401	0.489324	0.268536	0.788287	0.999353	none
CDC42BPG	318.083	-0.273795	0.406154	-0.674117	0.500237	0.999353	none
MEN1	883.524	0.0334954	0.183291	0.182744	0.854999	0.999353	none
MAP4K2	5210.7	-0.31623	0.24314	-1.30061	0.193392	0.999353	none
SF1	6374.06	-0.101731	0.166691	-0.610298	0.541665	0.999353	none
PYGM	94.8226	-0.58854	0.433872	-1.35648	0.174946	0.999353	none
RASGRP2	4457.68	-0.449778	0.283616	-1.58587	0.112769	0.882393	none
NRXN2	1.82907	0.25958	1.70778	0.151998	0.879188	NA	none
SLC22A12	1.37257	0.784461	2.70665	0.289827	0.771948	NA	none
SLC22A11	0.365214	-1.77603	4.53456	-0.391665	0.695306	NA	none
RPS6KA4	1144.32	-0.292801	0.235513	-1.24325	0.213776	0.999353	none
CCDC88B	2320.86	-0.163456	0.230583	-0.708879	0.478399	0.999353	none
LOC110259241	121.927	-0.188383	0.429111	-0.439007	0.660656	0.999353	none
PRDX5	1423.71	0.190071	0.174877	1.08689	0.277087	0.999353	none
TRMT112	930.933	-0.0777849	0.14778	-0.526356	0.598641	0.999353	none
ESRRA	1049.77	0.145376	0.203627	0.713933	0.475269	0.999353	none
[truncated: 19,055 more rows]

## Sheet: DEGs between LT vs LC
	baseMean	log2FoldChange	lfcSE	stat	pvalue	padj	sig
LOC100125545	206.835	0.0859782	0.233299	0.368533	0.712476	0.999973	non
TBP	196.557	0.0720951	0.187159	0.385209	0.700083	0.999973	non
PSMB1	1881	0.0307959	0.222527	0.138392	0.889931	0.999973	non
FAM120B	2212.31	0.0349814	0.177509	0.197068	0.843774	0.999973	non
DLL1	361.598	0.65177	0.526475	1.23799	0.21572	0.999973	non
LOC110259813	0.34854	0.0593185	4.08047	0.0145372	0.988401	0.999973	non
LOC110259814	47.4005	-0.0898059	0.391241	-0.229541	0.818448	0.999973	non
LOC106508781	1.24623	1.62538	3.31759	0.489928	0.624185	0.999973	non
LOC110259815	50.0024	0.593923	0.893924	0.664399	0.506435	0.999973	non
LOC110259816	1.55703	1.86861	1.7511	1.06711	0.285922	0.999973	non
ERMARD	3726.55	0.0181159	0.276347	0.0655549	0.947732	0.999973	non
TCTE3	5.58611	-0.306285	0.85905	-0.35654	0.721437	0.999973	non
PHF10	1065.96	-0.0291372	0.265868	-0.109593	0.912732	0.999973	non
C1H6orf120	1646.38	-0.00975884	0.123595	-0.0789582	0.937066	0.999973	non
WDR27	24.6597	-0.138158	0.439608	-0.314276	0.753311	0.999973	non
THBS2	4673.51	0.00133575	0.227375	0.00587464	0.995313	0.999973	non
LOC110259818	3.42512	1.05848	1.13938	0.928994	0.352892	0.999973	non
SMOC2	0.314329	1.82021	4.04694	0.449773	0.652874	0.999973	non
DACT2	0.187086	1.02109	4.08047	0.250238	0.802403	0.999973	non
FRMD1	4.6111	-0.723097	1.05484	-0.685502	0.493027	0.999973	non
KIF25	2.47757	-0.0541754	1.40378	-0.0385925	0.969215	0.999973	non
AFDN	240.72	-0.061744	0.319677	-0.193145	0.846846	0.999973	non
LOC102166504	0.343724	0.0593185	4.08047	0.0145372	0.988401	0.999973	non
LOC106506286	0.166717	1.02109	4.08047	0.250238	0.802403	0.999973	non
UNC93A	85.8496	-2.17247	0.84081	-2.58378	0.00977242	0.999973	down
TTLL2	0.666876	0.135377	2.45684	0.0551021	0.956057	0.999973	non
TCP10L2	6.18737	0.149776	0.779699	0.192095	0.847668	0.999973	non
GPR31	134.626	-0.932909	0.73449	-1.27015	0.204033	0.999973	non
CCR6	853.017	-0.389301	0.230931	-1.68579	0.0918365	0.999973	non
FGFR1OP	499.414	-0.0794255	0.253989	-0.312712	0.754499	0.999973	non
LOC102157461	21.1279	-1.11971	0.827782	-1.35266	0.176164	0.999973	non
RNASET2	1993.53	-0.310498	0.305641	-1.01589	0.30968	0.999973	non
RPS6KA2	65.2766	-1.24328	0.648086	-1.91839	0.0550616	0.999973	non
MPC1	1432.28	-0.10295	0.163985	-0.6278	0.530135	0.999973	non
SFT2D1	1346.91	-0.130555	0.132668	-0.984073	0.325079	0.999973	non
PRR18	1.94225	0.00103723	1.50457	0.000689385	0.99945	0.999973	non
LOC102157949	1.79444	-0.157169	1.57163	-0.100004	0.920341	0.999973	non
LOC110259852	8.37097	0.103151	2.81473	0.036647	0.970767	0.999973	non
PDE10A	2.34177	-0.105787	2.34555	-0.0451011	0.964027	0.999973	non
C1H6orf118	0.637411	-1.3991	2.9221	-0.4788	0.632081	0.999973	non
QKI	4731.85	-0.0866765	0.234901	-0.368992	0.712134	0.999973	non
LOC106506356	37.1652	-0.460856	0.490843	-0.938905	0.347779	0.999973	non
LOC110259875	10.3123	0.128932	0.718157	0.179532	0.85752	0.999973	non
LOC110259878	20.9735	-0.652272	0.656744	-0.993191	0.320617	0.999973	non
PACRG	0.322907	-1.78648	4.03901	-0.442307	0.658267	0.999973	non
LOC106508449	0.54089	2.57971	3.88207	0.664519	0.506358	0.999973	non
PRKN	7.0191	-0.265156	0.92228	-0.2875	0.773729	0.999973	non
AGPAT4	419.193	0.0978069	0.411377	0.237755	0.812071	0.999973	non
MAP3K4	1314.54	0.0898398	0.203218	0.442087	0.658427	0.999973	non
SLC22A3	38.8379	2.25315	0.658594	3.42116	0.000623555	0.621299	up
LOC106508794	2.08856	0.733188	1.89043	0.387843	0.698133	0.999973	non
SLC22A1	2.41668	0.0345869	1.39775	0.0247446	0.980259	0.999973	non
IGF2R	12090.1	-0.0347906	0.285342	-0.121926	0.902958	0.999973	non
LOC102166961	490.688	0.240891	1.25612	0.191773	0.84792	0.999973	non
MAS1	0.374173	2.03901	4.02752	0.506269	0.612668	0.999973	non
PNLDC1	4.9243	-0.140841	0.863378	-0.163128	0.870418	0.999973	non
MRPL18	411.657	-0.116227	0.205403	-0.56585	0.571496	0.999973	non
TCP1	2508.25	0.0840324	0.150862	0.557013	0.577518	0.999973	non
ACAT2	653.182	0.01714	0.217532	0.0787934	0.937197	0.999973	non
WTAP	2890.19	0.13936	0.185941	0.749482	0.453567	0.999973	non
LOC102157641	44.1084	-0.25027	0.458847	-0.545431	0.585457	0.999973	non
SOD2	13541.1	0.989716	1.11585	0.886962	0.375099	0.999973	non
FNDC1	22.2609	0.145499	1.14875	0.126659	0.899211	0.999973	non
LOC110259896	0.956547	2.21114	2.61245	0.846385	0.397338	0.999973	non
LOC102158235	0.177007	-0.902462	4.08047	-0.221166	0.824963	0.999973	non
LOC106508799	0.15162	-0.902462	4.08047	-0.221166	0.824963	0.999973	non
LOC106508800	10.472	0.440876	0.768293	0.573838	0.566077	0.999973	non
TAGAP	2788.3	-0.228793	0.240631	-0.950808	0.341702	0.999973	non
RSPH3	35.5509	0.769697	0.681374	1.12963	0.258634	0.999973	non
LOC100521937	5.18548	-0.617221	0.94099	-0.655927	0.511871	0.999973	non
EZR	10882.3	-0.148968	0.144855	-1.02839	0.303766	0.999973	non
SYTL3	3639.35	0.202217	0.278324	0.726552	0.4675	0.999973	non
LOC110259902	69.2809	0.103201	0.629827	0.163856	0.869845	0.999973	non
DYNLT1	528.933	0.0876052	0.173543	0.504804	0.613696	0.999973	non
TMEM181	1009.58	0.211435	0.225181	0.938953	0.347755	0.999973	non
TULP4	1211.64	-0.020987	0.216597	-0.096894	0.922811	0.999973	non
GTF2H5	215.917	-0.0747851	0.23226	-0.321989	0.747461	0.999973	non
SERAC1	775.517	0.0512485	0.211726	0.242051	0.808741	0.999973	non
LOC110259904	8.43783	0.945013	0.827592	1.14188	0.253503	0.999973	non
LOC110259908	8.07999	-0.0680877	0.721587	-0.0943583	0.924825	0.999973	non
SYNJ2	389.059	0.750703	0.740531	1.01374	0.310709	0.999973	non
LOC110259909	0.187086	1.02109	4.08047	0.250238	0.802403	0.999973	non
LOC106506437	0.34854	0.0593185	4.08047	0.0145372	0.988401	0.999973	non
SNX9	2946.28	0.107771	0.650793	0.165599	0.868472	0.999973	non
LOC110259393	3.96745	1.08738	1.43195	0.759367	0.447633	0.999973	non
LOC106506439	2.06418	1.09357	1.85845	0.588433	0.556242	0.999973	non
LOC110259912	4.09566	0.795107	1.07586	0.739045	0.459879	0.999973	non
ZDHHC14	362.045	-0.0979912	0.287991	-0.340257	0.733663	0.999973	non
LOC110259913	0.177007	-0.902462	4.08047	-0.221166	0.824963	0.999973	non
TMEM242	152.462	0.0632609	0.191709	0.329984	0.741412	0.999973	non
LOC100153697	2.69435	0.766835	1.26127	0.607988	0.543196	0.999973	non
LOC110259915	3.55098	0.139444	1.18245	0.117929	0.906124	0.999973	non
LOC110259919	3.11332	-0.140786	1.3595	-0.103558	0.91752	0.999973	non
ARID1B	2068.74	-0.0241892	0.14867	-0.162704	0.870751	0.999973	non
LOC110259923	0.96415	-2.1312	2.7054	-0.787757	0.430839	0.999973	non
TFB1M	253.05	-0.054187	0.172953	-0.313305	0.754049	0.999973	non
CLDN20	8.32064	0.445243	0.793898	0.560831	0.574913	0.999973	non
LOC106508808	5.35141	0.0306929	0.922558	0.0332694	0.97346	0.999973	non
TIAM2	115.396	-0.212181	0.358228	-0.592307	0.553645	0.999973	non
SCAF8	2127.47	-0.0220278	0.144197	-0.152762	0.878586	0.999973	non
LOC110256595	29.1051	-0.426782	0.433744	-0.983948	0.325141	0.999973	non
CNKSR3	16.0373	-0.719375	0.561061	-1.28217	0.199783	0.999973	non
LOC110259934	19.4357	0.244499	0.676696	0.361312	0.717866	0.999973	non
IPCEF1	1445.58	0.0179242	0.319708	0.0560644	0.955291	0.999973	non
RGS17	37.6353	-0.340915	0.966215	-0.352835	0.724212	0.999973	non
MTRF1L	494.594	-0.011937	0.160248	-0.0744904	0.94062	0.999973	non
FBXO5	80.5155	0.335138	0.280984	1.19273	0.232975	0.999973	non
MYCT1	10.9613	0.908983	0.916416	0.991889	0.321252	0.999973	non
SYNE1	8682.64	-0.0513257	0.377248	-0.136053	0.891779	0.999973	non
LOC102163894	2.3393	-1.23209	1.39927	-0.880526	0.378574	0.999973	non
ESR1	5.95617	-0.826217	0.925124	-0.893088	0.37181	0.999973	non
CCDC170	13.6494	-0.918717	0.809716	-1.13462	0.256536	0.999973	non
ARMT1	247.455	-0.135343	0.19291	-0.701586	0.482937	0.999973	non
RMND1	193.631	-0.031189	0.182921	-0.170506	0.864612	0.999973	non
ZBTB2	868.188	-0.0860043	0.191722	-0.448588	0.653729	0.999973	non
AKAP12	59.2272	0.00579131	0.547384	0.01058	0.991559	0.999973	non
MTHFD1L	40.26	-0.673179	0.639483	-1.05269	0.292481	0.999973	non
PLEKHG1	226.258	-0.422811	0.44835	-0.943038	0.345661	0.999973	non
PPP1R14C	4.97986	1.75029	1.03724	1.68745	0.0915169	0.999973	non
LOC102166801	91.7566	0.904628	0.495982	1.82391	0.0681651	0.999973	non
LOC100521647	55.9256	0.444522	0.644225	0.69001	0.490188	0.999973	non
LOC100521998	25.8888	0.137295	0.713841	0.192333	0.847482	0.999973	non
LOC106508817	99.0081	0.173322	0.76194	0.227475	0.820055	0.999973	non
ULBP1	220.232	0.409478	0.516575	0.792678	0.427965	0.999973	non
LRP11	175.203	-0.259308	0.243823	-1.06351	0.28755	0.999973	non
PCMT1	1125.11	-0.00231903	0.230982	-0.0100399	0.991989	0.999973	non
NUP43	286.801	0.102548	0.22162	0.462721	0.643565	0.999973	non
LATS1	1359.88	0.0836175	0.152145	0.54959	0.5826	0.999973	non
KATNA1	968.172	-0.011942	0.218632	-0.0546214	0.95644	0.999973	non
GINM1	624.948	0.17677	0.310647	0.569038	0.56933	0.999973	non
PPIL4	437.956	0.0901805	0.177252	0.508769	0.610914	0.999973	non
ZC3H12D	2005.54	0.0728737	0.238612	0.305407	0.760056	0.999973	non
LOC110259956	93.5899	-0.221718	0.303787	-0.729848	0.465483	0.999973	non
TAB2	3156.89	0.0498794	0.119467	0.417515	0.676301	0.999973	non
LOC106508820	3.29566	0.60747	1.25346	0.484635	0.627935	0.999973	non
LOC102159681	10.0466	0.490686	0.692503	0.708569	0.478592	0.999973	non
UST	162.283	0.096103	0.273016	0.352005	0.724834	0.999973	non
SASH1	619.012	0.170502	0.687989	0.247827	0.804268	0.999973	non
LOC106508822	0.88964	-0.482653	2.77499	-0.17393	0.861921	0.999973	non
SAMD5	1.91206	-0.999575	1.8289	-0.546545	0.584691	0.999973	non
LOC110256596	0.328627	-1.80753	4.03712	-0.447727	0.65435	0.999973	non
LOC100522716	0.717897	1.61033	2.86078	0.562898	0.573504	0.999973	non
STXBP5	1065.44	0.0734758	0.220509	0.333209	0.738976	0.999973	non
LOC102160169	11.9852	0.412148	0.67965	0.606413	0.544241	0.999973	non
ADGB	67.3089	0.175534	0.571012	0.307408	0.758533	0.999973	non
RAB32	294.239	-0.305006	0.413435	-0.737738	0.460674	0.999973	non
GRM1	0.313073	-1.74762	4.04256	-0.432306	0.665519	0.999973	non
LOC106508827	0.177007	-0.902462	4.08047	-0.221166	0.824963	0.999973	non
SHPRH	818.499	0.0855346	0.189926	0.450357	0.652453	0.999973	non
FBXO30	926.266	-0.0102473	0.246466	-0.0415769	0.966836	0.999973	non
EPM2A	29.7493	0.0642262	0.527343	0.121792	0.903064	0.999973	non
UTRN	5251.97	-0.0581	0.263335	-0.220632	0.825379	0.999973	non
LOC106506455	0.334172	0.0593185	4.08047	0.0145372	0.988401	0.999973	non
TRNAL-UAA	0.15162	-0.902462	4.08047	-0.221166	0.824963	0.999973	non
STX11	753.403	0.277677	0.570626	0.486618	0.626529	0.999973	non
LOC110259972	43.7833	-0.105089	0.777023	-0.135245	0.892418	0.999973	non
SF3B5	605.642	-0.0465879	0.210563	-0.221254	0.824895	0.999973	non
PLAGL1	1146.68	0.00408568	0.299087	0.0136605	0.989101	0.999973	non
ZC2HC1B	1.62314	1.32953	1.94312	0.684223	0.493834	0.999973	non
LTV1	1374.49	0.177104	0.147482	1.20085	0.22981	0.999973	non
PHACTR2	915.968	0.0379133	0.21365	0.177455	0.859151	0.999973	non
FUCA2	1713.62	-0.0761111	0.237441	-0.320547	0.748554	0.999973	non
PEX3	356.378	-0.0346467	0.198162	-0.174841	0.861205	0.999973	non
ADAT2	147.289	-0.0178818	0.249753	-0.0715978	0.942922	0.999973	non
LOC110256604	21.0794	0.470573	0.503427	0.93474	0.349922	0.999973	non
AIG1	57.5458	-1.44184	0.560096	-2.57428	0.010045	0.999973	down
LOC102166818	0.177007	-0.902462	4.08047	-0.221166	0.824963	0.999973	non
HIVEP2	3747.27	0.000658544	0.133334	0.00493904	0.996059	0.999973	non
ADGRG6	205.821	0.0655466	0.445178	0.147237	0.882945	0.999973	non
VTA1	774.388	0.0126584	0.158934	0.0796456	0.936519	0.999973	non
LOC110259987	0.475501	0.901737	3.14914	0.286344	0.774615	0.999973	non
LOC102163845	0.157164	1.02109	4.08047	0.250238	0.802403	0.999973	non
CITED2	866.58	-0.243584	0.281747	-0.864552	0.387285	0.999973	non
TXLNB	19.0866	0.0323242	0.482559	0.0669849	0.946594	0.999973	non
HECA	5081.06	-0.0530652	0.205441	-0.258299	0.796176	0.999973	non
ABRACL	1770.96	-0.119266	0.16776	-0.71093	0.477128	0.999973	non
LOC110259990	110.707	-0.161534	0.255633	-0.631899	0.527453	0.999973	non
REPS1	1561.38	-0.135153	0.125486	-1.07704	0.281462	0.999973	non
ECT2L	4.12565	-0.781749	1.01476	-0.770376	0.441077	0.999973	non
CCDC28A	349.272	-0.124441	0.173167	-0.718617	0.472377	0.999973	non
NHSL1	20.5655	-0.610222	0.759285	-0.803681	0.421581	0.999973	non
HEBP2	0.187086	1.02109	4.08047	0.250238	0.802403	0.999973	non
LOC100154647	0.834577	0.769104	2.77982	0.276674	0.78203	0.999973	non
ARFGEF3	1.24397	1.42216	2.21523	0.641993	0.520878	0.999973	non
PERP	11.4776	0.51266	0.621153	0.825335	0.409181	0.999973	non
TNFAIP3	7066.37	0.24509	0.555317	0.441352	0.658958	0.999973	non
LOC100621792	291.344	0.346766	0.188483	1.83977	0.0658014	0.999973	non
LOC106508840	1.04178	2.29634	2.13523	1.07545	0.282172	0.999973	non
IFNGR1	2613.89	0.209308	0.39583	0.528783	0.596956	0.999973	non
IL22RA2	49.0657	0.539068	0.71407	0.754922	0.450296	0.999973	non
IL20RA	0.48436	-2.37081	3.99547	-0.593375	0.55293	0.999973	non
SLC35D3	2.78063	0.627004	1.34666	0.465598	0.641503	0.999973	non
PEX7	163.163	0.0624286	0.193581	0.322494	0.747079	0.999973	non
LOC106508844	20.7335	0.250868	0.458717	0.54689	0.584454	0.999973	non
MAP3K5	1584.15	0.287654	0.314881	0.913532	0.360963	0.999973	non
MAP7	9.47162	0.312617	0.639135	0.489126	0.624753	0.999973	non
LOC110256640	0.177007	-0.902462	4.08047	-0.221166	0.824963	0.999973	non
LOC106506526	26.0588	0.0813578	0.506724	0.160556	0.872443	0.999973	non
BCLAF1	6320.39	0.0727997	0.192584	0.378014	0.70542	0.999973	non
MTFR2	35.1056	0.0405075	0.49598	0.0816717	0.934908	0.999973	non
LOC102158075	0.318337	0.0593185	4.08047	0.0145372	0.988401	0.999973	non
PDE7B	272.96	-0.209268	0.439511	-0.476138	0.633976	0.999973	non
LOC106504354	2.33957	-0.382035	1.37022	-0.278813	0.780388	0.999973	non
AHI1	899.825	0.00124622	0.173461	0.00718446	0.994268	0.999973	non
LOC110260025	3.49772	-0.678106	1.12987	-0.600164	0.548397	0.999973	non
MYB	210.652	0.440806	0.381074	1.15675	0.247376	0.999973	non
HBS1L	969.723	0.0343784	0.215114	0.159815	0.873027	0.999973	non
ALDH8A1	0.177007	-0.902462	4.08047	-0.221166	0.824963	0.999973	non
LOC110260031	0.7028	0.158981	2.93738	0.0541235	0.956837	0.999973	non
LOC110260032	11.1434	0.05809	1.18116	0.0491805	0.960775	0.999973	non
SGK1	5528.44	0.295401	0.446034	0.662283	0.50779	0.999973	non
SLC2A12	2.7852	-0.376696	1.73074	-0.21765	0.827702	0.999973	non
TBPL1	207.709	0.0499783	0.243834	0.204969	0.837597	0.999973	non
TCF21	0.55118	1.07665	3.963	0.271674	0.785873	0.999973	non
EYA4	1.03191	-1.0938	2.76777	-0.395193	0.6927	0.999973	non
LOC102166614	0.646507	0.0836399	2.96185	0.0282391	0.977471	0.999973	non
RPS12	17836	-0.0737847	0.173347	-0.425648	0.670364	0.999973	non
SLC18B1	193.586	0.00165312	0.266297	0.00620778	0.995047	0.999973	non
VNN2	1049.21	0.0248123	0.333901	0.0743106	0.940763	0.999973	non
VNN3	216.593	0.747814	0.605246	1.23555	0.216624	0.999973	non
VNN1	0.187086	1.02109	4.08047	0.250238	0.802403	0.999973	non
STX7	995.933	-0.281575	0.231801	-1.21473	0.22447	0.999973	non
LOC110260060	52.438	-0.766711	0.458783	-1.67118	0.0946855	0.999973	non
MOXD1	6.85229	-0.366622	1.69222	-0.216652	0.82848	0.999973	non
CTGF	1.62719	0.044579	1.68377	0.0264757	0.978878	0.999973	non
ENPP1	246.171	-0.50108	0.356703	-1.40476	0.160094	0.999973	non
ENPP3	5.85614	0.50601	0.882428	0.57343	0.566354	0.999973	non
MED23	1708.11	-0.0149093	0.196175	-0.076	0.939419	0.999973	non
ARG1	23508.3	0.435696	0.638752	0.682104	0.495173	0.999973	non
LOC106508846	0.32817	0.0593185	4.08047	0.0145372	0.988401	0.999973	non
AKAP7	739.743	0.0888925	0.276026	0.322044	0.747419	0.999973	non
LOC106508847	13.4202	-0.464038	0.742555	-0.624921	0.532023	0.999973	non
EPB41L2	1670.68	-0.242316	0.264117	-0.917458	0.358903	0.999973	non
SMLR1	0.157164	1.02109	4.08047	0.250238	0.802403	0.999973	non
SAMD3	166.758	0.423132	0.612451	0.690882	0.48964	0.999973	non
L3MBTL3	666.469	-0.196701	0.223693	-0.879336	0.379219	0.999973	non
TMEM244	0.15162	-0.902462	4.08047	-0.221166	0.824963	0.999973	non
ARHGAP18	1066.31	-0.506263	0.400562	-1.26388	0.206272	0.999973	non
LOC106508849	37.2438	-0.236807	0.679102	-0.348706	0.72731	0.999973	non
LAMA2	0.328627	-1.80753	4.03712	-0.447727	0.65435	0.999973	non
LOC110260185	0.187086	1.02109	4.08047	0.250238	0.802403	0.999973	non
PTPRK	390.506	0.228855	0.347385	0.658793	0.510029	0.999973	non
THEMIS	361.748	-0.0456408	0.4247	-0.107466	0.914419	0.999973	non
LOC110259407	1.93699	-0.488654	1.55052	-0.315155	0.752644	0.999973	non
LOC100511607	0.161453	-0.902462	4.08047	-0.221166	0.824963	0.999973	non
ECHDC1	732.022	0.0770238	0.252825	0.304653	0.760631	0.999973	non
RNF146	1318.42	-0.123898	0.230896	-0.536596	0.591547	0.999973	non
LOC110260186	0.166717	1.02109	4.08047	0.250238	0.802403	0.999973	non
RSPO3	3.66673	-0.094723	1.32228	-0.0716362	0.942891	0.999973	non
LOC110260187	1.47676	-1.00541	1.69648	-0.592648	0.553416	0.999973	non
CENPW	70.6702	0.294631	0.295755	0.996202	0.319152	0.999973	non
LOC106508854	29.9244	0.0664192	0.519216	0.127922	0.898211	0.999973	non
TRMT11	364.146	0.175754	0.218026	0.806117	0.420176	0.999973	non
HINT3	187.398	-0.130963	0.260865	-0.502032	0.615645	0.999973	non
NCOA7	1378.06	-0.113691	0.171103	-0.66446	0.506396	0.999973	non
LOC110260188	210.437	0.160921	0.335438	0.479735	0.631416	0.999973	non
HEY2	1.52206	-0.326952	1.70695	-0.191542	0.848101	0.999973	non
HDDC2	297.036	-0.0659698	0.172877	-0.3816	0.702758	0.999973	non
TPD52L1	18.7273	0.90565	0.808989	1.11948	0.262933	0.999973	non
RNF217	899.311	-0.200305	0.479411	-0.417814	0.676083	0.999973	non
LOC110256655	6.70028	-0.665155	1.0822	-0.614634	0.538796	0.999973	non
NKAIN2	1.21429	2.59205	2.52944	1.02475	0.30548	0.999973	non
LOC102165447	0.187086	1.02109	4.08047	0.250238	0.802403	0.999973	non
LOC106508857	0.521258	0.968522	3.09041	0.313396	0.75398	0.999973	non
LOC102166321	0.187086	1.02109	4.08047	0.250238	0.802403	0.999973	non
SMPDL3A	5619.71	0.659787	0.598741	1.10196	0.270481	0.999973	non
FABP7	16.4948	0.312923	1.39382	0.224508	0.822362	0.999973	non
PKIB	5490.83	0.149001	1.34796	0.110538	0.911983	0.999973	non
LOC102157594	17.9882	-0.0810568	0.818226	-0.0990641	0.921087	0.999973	non
SERINC1	3884.22	-0.00564842	0.274289	-0.0205929	0.98357	0.999973	non
HSF2	243.855	0.128803	0.276942	0.465091	0.641866	0.999973	non
LOC102158650	0.15162	-0.902462	4.08047	-0.221166	0.824963	0.999973	non
GJA1	2.50299	-0.51677	1.36246	-0.379292	0.704471	0.999973	non
TBC1D32	7.41118	-0.252427	0.71268	-0.354193	0.723194	0.999973	non
MAN1A1	1452.77	0.246472	0.209747	1.17509	0.239959	0.999973	non
FAM184A	3.6097	0.777126	1.13786	0.682974	0.494623	0.999973	non
MCM9	678.687	-0.0745923	0.154242	-0.483606	0.628666	0.999973	non
ASF1A	242.683	-0.155276	0.182981	-0.848589	0.39611	0.999973	non
LOC110260244	47.9823	0.138985	0.492465	0.282224	0.777772	0.999973	non
LOC110260246	271.093	0.101407	0.214813	0.472073	0.636875	0.999973	non
CEP85L	783.551	0.0932464	0.165513	0.563377	0.573178	0.999973	non
PLN	2.18848	0.258843	1.47984	0.174912	0.861149	0.999973	non
SLC35F1	0.177007	-0.902462	4.08047	-0.221166	0.824963	0.999973	non
LOC110260250	41.844	0.233731	0.335851	0.695937	0.486468	0.999973	non
NUS1	976.116	-0.0323901	0.272006	-0.119079	0.905213	0.999973	non
GOPC	1080.71	-0.0683803	0.139502	-0.490173	0.624012	0.999973	non
DCBLD1	286.767	-0.184452	0.352309	-0.523552	0.60059	0.999973	non
ROS1	15.661	-0.183684	1.00249	-0.183228	0.854619	0.999973	non
RFX6	0.338706	0.0593185	4.08047	0.0145372	0.988401	0.999973	non
FAM162B	0.318337	0.0593185	4.08047	0.0145372	0.988401	0.999973	non
LOC100523874	2.77557	-0.443229	1.14002	-0.388792	0.69743	0.999973	non
KPNA5	257.871	-0.0207073	0.226476	-0.0914329	0.927149	0.999973	non
ZUFSP	564.75	0.115353	0.225035	0.5126	0.608231	0.999973	non
RSPH4A	23.4644	-0.0805947	0.484566	-0.166324	0.867902	0.999973	non
LOC102160776	0.15162	-0.902462	4.08047	-0.221166	0.824963	0.999973	non
PTP4A1	1773.49	-0.056446	0.225192	-0.250657	0.802079	0.999973	non
PHF3	2551.32	-0.0201392	0.159327	-0.126402	0.899414	0.999973	non
EYS	0.505634	-2.42654	3.95751	-0.613147	0.539779	0.999973	non
ADGRB3	0.494887	0.9321	4.04008	0.230713	0.817538	0.999973	non
LMBRD1	606.881	-0.136934	0.234817	-0.583152	0.559791	0.999973	non
LOC110260294	0.623113	1.4398	3.83387	0.375547	0.707254	0.999973	non
COL19A1	61.3691	0.0856769	0.821393	0.104307	0.916926	0.999973	non
COL9A1	0.187086	1.02109	4.08047	0.250238	0.802403	0.999973	non
FAM135A	396.291	0.0806448	0.184432	0.437259	0.661923	0.999973	non
SMAP1	959.329	-0.066918	0.178945	-0.373958	0.708435	0.999973	non
B3GAT2	6.95245	0.0753617	0.776338	0.0970733	0.922668	0.999973	non
OGFRL1	1861.15	0.0727464	0.252449	0.288163	0.773222	0.999973	non
LOC106508872	6.8685	0.768031	1.02465	0.749553	0.453524	0.999973	non
LOC102157778	7.28893	0.602966	0.831319	0.725313	0.46826	0.999973	non
MIR30C-2	0.157164	1.02109	4.08047	0.250238	0.802403	0.999973	non
MIR30A	0.338706	0.0593185	4.08047	0.0145372	0.988401	0.999973	non
RIMS1	1.80016	-0.165875	1.44963	-0.114426	0.9089	0.999973	non
LOC106508874	3.98027	0.034671	0.974624	0.0355737	0.971622	0.999973	non
KCNQ5	196.955	-0.29846	0.227132	-1.31404	0.188834	0.999973	non
LOC100511846	31.0842	-0.470645	0.414342	-1.13588	0.256005	0.999973	non
DPPA5	15.4104	-0.199946	1.05936	-0.188743	0.850294	0.999973	non
KHDC3L	39.3178	-0.0889491	0.960079	-0.0926477	0.926183	0.999973	non
LOC100622980	439.588	0.198133	0.276877	0.715598	0.474239	0.999973	non
MRAP2	0.55118	1.07665	3.963	0.271674	0.785873	0.999973	non
CEP162	453.559	-0.0912246	0.376899	-0.24204	0.808749	0.999973	non
LOC102157437	3.19654	1.97909	1.17345	1.68655	0.0916896	0.999973	non
NT5E	11.1154	0.305415	0.648502	0.470955	0.637673	0.999973	non
SNX14	1654.53	-0.0113459	0.137997	-0.0822183	0.934473	0.999973	non
SYNCRIP	3691.29	-0.137284	0.213391	-0.643348	0.519999	0.999973	non
LOC102160378	0.343724	0.0593185	4.08047	0.0145372	0.988401	0.999973	non
HTR1E	0.187086	1.02109	4.08047	0.250238	0.802403	0.999973	non
LOC100151959	0.166717	1.02109	4.08047	0.250238	0.802403	0.999973	non
CGA	27.4525	0.38893	0.500864	0.776519	0.437442	0.999973	non
ZNF292	4067.97	0.29225	0.207981	1.40517	0.15997	0.999973	non
GJB7	4.04175	0.140436	1.20105	0.116928	0.906917	0.999973	non
SMIM8	43.3172	-0.231294	0.348515	-0.663656	0.506911	0.999973	non
C1H6orf163	4.6489	0.00251492	1.0363	0.00242684	0.998064	0.999973	non
LOC110260320	0.308784	0.0593185	4.08047	0.0145372	0.988401	0.999973	non
CFAP206	0.353803	1.96779	4.03353	0.487857	0.625651	0.999973	non
SLC35A1	593.943	0.0103557	0.189872	0.0545405	0.956505	0.999973	non
RARS2	213.378	-0.106872	0.170686	-0.626129	0.53123	0.999973	non
ORC3	664.03	-0.0687252	0.167756	-0.409673	0.682046	0.999973	non
AKIRIN2	995.526	0.0368338	0.151113	0.243751	0.807424	0.999973	non
CNR1	3.05838	0.0190023	1.33791	0.014203	0.988668	0.999973	non
LOC100739087	74.7997	-0.0956247	0.309383	-0.309082	0.757259	0.999973	non
RNGTT	972.914	0.0729675	0.131174	0.556265	0.57803	0.999973	non
LOC110260329	0.945739	0.0528029	2.20234	0.0239759	0.980872	0.999973	non
PNRC1	2391.41	0.04083	0.230153	0.177404	0.859191	0.999973	non
SRSF12	103.032	0.00925798	0.319296	0.028995	0.976869	0.999973	non
PM20D2	110.896	0.0340389	0.440694	0.0772393	0.938433	0.999973	non
GABRR1	0.687	-1.44734	2.88032	-0.502492	0.615321	0.999973	non
GABRR2	0.30324	-1.70797	4.04627	-0.42211	0.672945	0.999973	non
UBE2J1	1209.91	-0.178961	0.134946	-1.32616	0.184785	0.999973	non
RRAGD	144.646	-0.545007	0.287705	-1.89433	0.0581818	0.999973	non
ANKRD6	6.79651	-0.166977	0.784953	-0.212722	0.831544	0.999973	non
LYRM2	100.992	-0.131065	0.259313	-0.505434	0.613254	0.999973	non
MDN1	2907.96	-0.0804642	0.187227	-0.429769	0.667364	0.999973	non
CASP8AP2	475.292	0.0152893	0.171379	0.0892135	0.928912	0.999973	non
GJA10	9.60565	0.389386	0.749324	0.51965	0.603307	0.999973	non
BACH2	4773	0.0979653	0.167343	0.585416	0.558268	0.999973	non
LOC110260363	1.35959	0.76949	2.12041	0.362897	0.716681	0.999973	non
LOC110260365	0.364094	0.0593185	4.08047	0.0145372	0.988401	0.999973	non
LOC102157779	0.824498	-0.495397	2.32286	-0.213271	0.831116	0.999973	non
MAP3K7	1153.27	0.00547834	0.14498	0.0377869	0.969858	0.999973	non
EPHA7	4.63906	0.00410143	1.38721	0.00295661	0.997641	0.999973	non
MANEA	506.351	0.0553136	0.387898	0.142599	0.886607	0.999973	non
LOC110260380	0.177007	-0.902462	4.08047	-0.221166	0.824963	0.999973	non
UFL1	484.756	0.095318	0.216919	0.439418	0.660359	0.999973	non
GPR63	14.412	-0.275658	0.579418	-0.47575	0.634253	0.999973	non
NDUFAF4	60.5286	-0.338022	0.303508	-1.11372	0.2654	0.999973	non
LOC110260384	0.166717	1.02109	4.08047	0.250238	0.802403	0.999973	non
KLHL32	56.199	-0.0301225	0.315806	-0.0953829	0.924011	0.999973	non
MMS22L	221.009	0.0922576	0.255119	0.361626	0.717632	0.999973	non
LOC102160801	0.34854	0.0593185	4.08047	0.0145372	0.988401	0.999973	non
LOC106508906	0.15162	-0.902462	4.08047	-0.221166	0.824963	0.999973	non
FBXL4	424.954	-0.0280866	0.225802	-0.124386	0.90101	0.999973	non
FAXC	23.8529	0.436352	0.532647	0.819215	0.412664	0.999973	non
COQ3	831.263	0.171426	0.267488	0.640874	0.521604	0.999973	non
PNISR	6838.2	0.190075	0.250238	0.759575	0.447509	0.999973	non
USP45	719.359	0.085541	0.235664	0.362978	0.716621	0.999973	non
TSTD3	329.658	0.0188044	0.40862	0.0460194	0.963295	0.999973	non
CCNC	874.389	0.0224306	0.142362	0.15756	0.874804	0.999973	non
ASCC3	1069.13	-0.00922067	0.214315	-0.043024	0.965682	0.999973	non
LOC110260404	1.17834	-0.414136	2.09473	-0.197703	0.843277	0.999973	non
GRIK2	1.95061	1.04551	1.94476	0.537606	0.590849	0.999973	non
HACE1	787.674	0.04425	0.15761	0.280755	0.778898	0.999973	non
LIN28B	0.166717	1.02109	4.08047	0.250238	0.802403	0.999973	non
BVES	0.177007	-0.902462	4.08047	-0.221166	0.824963	0.999973	non
POPDC3	1.82047	0.0783941	3.19036	0.0245722	0.980396	0.999973	non
PREP	832.207	-0.0697877	0.176705	-0.39494	0.692887	0.999973	non
LOC110260407	0.314329	1.82021	4.04694	0.449773	0.652874	0.999973	non
LOC110260408	0.794119	0.621769	2.32405	0.267537	0.789056	0.999973	non
LOC106507207	2.28424	-0.741309	1.32474	-0.559588	0.575761	0.999973	non
PRDM1	1802.96	0.295113	0.588049	0.501851	0.615772	0.999973	non
ATG5	785.115	0.0158872	0.253969	0.0625556	0.95012	0.999973	non
LOC110259431	8.05149	-0.47964	1.08149	-0.4435	0.657404	0.999973	non
CRYBG1	1016.23	-0.193892	0.208486	-0.930002	0.35237	0.999973	non
RTN4IP1	356.053	-0.0262786	0.220622	-0.119111	0.905187	0.999973	non
QRSL1	320.029	-0.0757985	0.170395	-0.444839	0.656436	0.999973	non
LOC110260421	2.63557	0.790756	1.28844	0.61373	0.539394	0.999973	non
LOC100519934	3512.76	-0.155369	1.14619	-0.135553	0.892175	0.999973	non
LOC100521350	250.257	0.0252732	0.331941	0.0761377	0.93931	0.999973	non
C1H6orf203	347.66	0.0211254	0.244308	0.0864703	0.931093	0.999973	non
BEND3	163.88	-0.383482	0.292234	-1.31224	0.189438	0.999973	non
PDSS2	93.7162	-0.0900596	0.273964	-0.328728	0.742361	0.999973	non
LOC102159561	1.67294	0.0398223	1.46982	0.0270933	0.978385	0.999973	non
LOC110260430	0.328627	-1.80753	4.03712	-0.447727	0.65435	0.999973	non
SOBP	3.03855	-0.914111	1.32715	-0.688779	0.490962	0.999973	non
LOC102159995	41.1246	0.799388	0.3656	2.18651	0.0287784	0.999973	non
SCML4	14682.7	0.157327	0.274663	0.572799	0.56678	0.999973	non
SEC63	1751.39	0.0979892	0.200245	0.489348	0.624596	0.999973	non
OSTM1	1613.06	0.0223332	0.336418	0.0663854	0.947071	0.999973	non
NR2E1	31.9248	-0.372005	0.597199	-0.622917	0.533339	0.999973	non
SNX3	1982.81	-0.042406	0.236751	-0.179116	0.857846	0.999973	non
AFG1L	140.533	0.238326	0.236263	1.00873	0.313103	0.999973	non
FOXO3	1307.44	0.0127689	0.129778	0.0983904	0.921622	0.999973	non
LOC106508914	1.84573	1.44771	1.54788	0.935288	0.34964	0.999973	non
LOC106508915	1.00705	0.00782932	2.20247	0.0035548	0.997164	0.999973	non
ARMC2	19.7906	-0.475911	0.546201	-0.871311	0.383585	0.999973	non
LOC110260564	0.314329	1.82021	4.04694	0.449773	0.652874	0.999973	non
SESN1	431.636	-0.169159	0.396381	-0.426759	0.669555	0.999973	non
LOC102163847	0.187086	1.02109	4.08047	0.250238	0.802403	0.999973	non
LOC106508918	15.7278	-0.532065	0.756666	-0.703171	0.481949	0.999973	non
CEP57L1	12.553	0.328466	0.68775	0.477596	0.632938	0.999973	non
C1H6orf183	347.11	0.299262	0.189518	1.57907	0.11432	0.999973	non
LOC110260563	1.15797	-0.4535	2.09342	-0.216632	0.828496	0.999973	non
CD164	5108.69	0.0226101	0.311823	0.0725094	0.942197	0.999973	non
LOC102164525	3.50913	0.189096	1.06721	0.177187	0.859361	0.999973	non
PPIL6	2.41747	0.219117	1.477	0.148353	0.882064	0.999973	non
SMPD2	709.697	-0.171429	0.183845	-0.932461	0.351098	0.999973	non
MICAL1	2911.5	-0.0892253	0.481164	-0.185436	0.852887	0.999973	non
ZBTB24	663.507	-0.0264017	0.193371	-0.136534	0.891399	0.999973	non
AK9	0.313073	-1.74762	4.04256	-0.432306	0.665519	0.999973	non
FIG4	445.081	-0.12908	0.178767	-0.722056	0.47026	0.999973	non
LOC102157516	1.66266	-0.492213	1.46831	-0.335224	0.737456	0.999973	non
WASF1	1.8962	0.904805	1.59757	0.566364	0.571147	0.999973	non
CDC40	672.586	0.0646233	0.209853	0.307945	0.758124	0.999973	non
SLC22A16	0.157164	1.02109	4.08047	0.250238	0.802403	0.999973	non
LOC110260565	1.96638	-0.990542	1.46781	-0.674845	0.499774	0.999973	non
CDK19	848.2	-0.0934922	0.183148	-0.510474	0.60972	0.999973	non
LOC106507578	11.4328	0.296212	0.657905	0.450235	0.652541	0.999973	non
AMD1	1878.48	0.0764397	0.180649	0.423138	0.672194	0.999973	non
GTF3C6	573.156	0.0728294	0.214017	0.340298	0.733632	0.999973	non
RPF2	225.791	-0.016599	0.233255	-0.0711625	0.943268	0.999973	non
SLC16A10	65.7118	-0.239236	0.370411	-0.645866	0.518366	0.999973	non
LOC110260579	0.646964	-1.39913	2.91127	-0.480591	0.630808	0.999973	non
MFSD4B	248.911	0.0348564	0.373829	0.0932417	0.925712	0.999973	non
REV3L	1248.2	-0.0602873	0.208177	-0.289597	0.772125	0.999973	non
LOC102167874	75.3004	-0.0911427	0.249512	-0.365284	0.714899	0.999973	non
LOC110260596	209.339	-0.0618558	0.259542	-0.238327	0.811628	0.999973	non
LOC106508920	87.4348	0.256111	0.346105	0.739979	0.459313	0.999973	non
TRAF3IP2	672.979	0.161578	0.685844	0.23559	0.813751	0.999973	non
LOC106508921	0.465949	0.858434	4.04694	0.212119	0.832014	0.999973	non
FYN	7174.59	0.221022	0.186533	1.18489	0.236059	0.999973	non
LOC106508922	8.69366	-0.0214263	0.872251	-0.0245644	0.980402	0.999973	non
LOC102158093	1.19744	-0.375393	2.09657	-0.179051	0.857898	0.999973	non
WISP3	12.1281	0.21005	0.689079	0.304827	0.760498	0.999973	non
LOC106508925	2.67835	0.434718	1.28676	0.337839	0.735485	0.999973	non
TUBE1	105.846	-0.00330381	0.268366	-0.0123108	0.990178	0.999973	non
FAM229B	0.187086	1.02109	4.08047	0.250238	0.802403	0.999973	non
LAMA4	9.63165	-0.0705787	1.56026	-0.0452351	0.96392	0.999973	non
MARCKS	1324.88	0.122977	0.393306	0.312675	0.754528	0.999973	non
HDAC2	1232.83	0.000640124	0.147009	0.00435431	0.996526	0.999973	non
HS3ST5	0.161453	-0.902462	4.08047	-0.221166	0.824963	0.999973	non
NT5DC1	151.431	-0.319805	0.352161	-0.90812	0.363815	0.999973	non
COL10A1	2.95733	-1.30731	1.16756	-1.11969	0.262844	0.999973	non
TSPYL4	300.171	-0.236744	0.169942	-1.39309	0.163593	0.999973	non
TSPYL1	1477.41	-0.0786567	0.139007	-0.565845	0.571499	0.999973	non
DSE	1012.94	0.202018	0.341178	0.592117	0.553772	0.999973	non
FAM26F	299.21	0.188682	0.275123	0.685808	0.492834	0.999973	non
TRAPPC3L	1.15392	1.34713	1.88746	0.713727	0.475396	0.999973	non
FAM26E	0.318337	0.0593185	4.08047	0.0145372	0.988401	0.999973	non
RWDD1	937.459	0.0583651	0.137084	0.425762	0.670282	0.999973	non
ME1	31.2372	-0.408362	0.488468	-0.836005	0.403152	0.999973	non
RWDD2A	163.672	-0.227245	0.273195	-0.831805	0.405519	0.999973	non
PGM3	456.135	0.126866	0.431998	0.293672	0.769008	0.999973	non
DOPEY1	889.055	-0.0182384	0.18864	-0.0966833	0.922978	0.999973	non
UBE3D	98.8504	-0.0474252	0.323695	-0.146512	0.883517	0.999973	non
LOC110260701	12.5517	-0.724296	0.556035	-1.30261	0.192708	0.999973	non
TPBG	17.1711	-0.453088	0.549476	-0.824582	0.409609	0.999973	non
IBTK	752.063	0.0490904	0.215752	0.227531	0.820011	0.999973	non
FAM46A	477.982	-0.197276	0.176709	-1.11639	0.264256	0.999973	non
LOC110260709	0.177007	-0.902462	4.08047	-0.221166	0.824963	0.999973	non
BCKDHB	182.815	-0.0752502	0.243775	-0.308687	0.757559	0.999973	non
TTK	23.8541	0.199431	0.620174	0.321573	0.747776	0.999973	non
ELOVL4	34.7132	-0.311201	0.42724	-0.728397	0.46637	0.999973	non
SH3BGRL2	585.035	0.187162	0.420301	0.445305	0.656099	0.999973	non
LCA5	5.22496	0.662993	1.87569	0.353467	0.723738	0.999973	non
LOC110260719	10.3872	-0.132942	0.661217	-0.201057	0.840654	0.999973	non
HMGN3	1175.53	0.13087	0.193991	0.67462	0.499917	0.999973	non
PHIP	3203.23	0.0201393	0.214488	0.0938946	0.925193	0.999973	non
IRAK1BP1	16.5304	-0.299333	0.757948	-0.394925	0.692898	0.999973	non
HTR1B	2.03352	1.67544	1.52405	1.09934	0.271622	0.999973	non
IMPG1	0.157164	1.02109	4.08047	0.250238	0.802403	0.999973	non
MYO6	348.463	0.113632	0.269302	0.421951	0.673061	0.999973	non
SENP6	2230.42	0.0957088	0.14105	0.678546	0.497426	0.999973	non
FILIP1	1.26436	0.0358892	2.04229	0.017573	0.98598	0.999973	non
TMEM30A	3288.51	-0.0473885	0.14382	-0.329498	0.74178	0.999973	non
COX7A2	984.171	0.0519111	0.295723	0.175539	0.860656	0.999973	non
COL12A1	0.485791	-0.844343	3.14455	-0.26851	0.788306	0.999973	non
CD109	21.1536	-0.147793	0.680487	-0.217187	0.828063	0.999973	non
LOC106506626	20.3051	0.191571	0.528501	0.362479	0.716994	0.999973	non
SLC17A5	481.919	0.113618	0.170733	0.665476	0.505746	0.999973	non
EEF1A1	153226	-0.0348816	0.202459	-0.17229	0.86321	0.999973	non
MTO1	255.194	-0.0180531	0.175836	-0.10267	0.918225	0.999973	non
MB21D1	291.535	-0.129123	0.205767	-0.627521	0.530317	0.999973	non
SETBP1	50.5542	-0.258551	0.431964	-0.598549	0.549474	0.999973	non
LOC110260756	0.68243	0.0912939	2.4527	0.0372218	0.970308	0.999973	non
SLC14A2	0.6417	-2.77822	2.78665	-0.996973	0.318778	0.999973	non
SIGLEC15	1.80546	-0.22999	1.38995	-0.165467	0.868576	0.999973	non
EPG5	1876.46	-0.0663441	0.157031	-0.422491	0.672666	0.999973	non
PSTPIP2	86.7393	0.515074	0.876572	0.5876	0.5568	0.999973	non
ATP5A1	6261.03	-0.0557415	0.152499	-0.365521	0.714722	0.999973	non
HAUS1	144.693	-0.00702277	0.263028	-0.0266997	0.978699	0.999973	non
C1H18orf25	596.75	-0.0117148	0.233339	-0.0502051	0.959959	0.999973	non
RNF165	2.84507	0.58429	1.27683	0.457609	0.647233	0.999973	non
LOXHD1	8.71949	0.899003	1.41832	0.633852	0.526177	0.999973	non
ST8SIA5	16.7095	0.36678	1.01539	0.361221	0.717934	0.999973	non
PIAS2	1015.51	-0.00917874	0.18171	-0.0505131	0.959713	0.999973	non
KATNAL2	5.50128	-0.439446	0.956363	-0.459497	0.645877	0.999973	non
HDHD2	238.119	0.0135502	0.207446	0.0653193	0.94792	0.999973	non
IER3IP1	1143.29	0.0248253	0.169279	0.146653	0.883406	0.999973	non
SMAD2	3128.08	0.0250425	0.166365	0.150527	0.880349	0.999973	non
ZBTB7C	11.2814	-0.917814	0.785455	-1.16851	0.2426	0.999973	non
CTIF	220.421	-0.0408065	0.36639	-0.111375	0.911319	0.999973	non
SMAD7	1507.24	0.0375483	0.285885	0.13134	0.895506	0.999973	non
DYM	492.256	-0.0803145	0.183072	-0.438704	0.660876	0.999973	non
C1H18orf32	400.83	0.123662	0.237024	0.521726	0.601861	0.999973	non
RPL17	19227.3	0.0501527	0.253776	0.197626	0.843337	0.999973	non
LIPG	56.5794	0.75938	0.973004	0.78045	0.435126	0.999973	non
ACAA2	392.98	-0.0541194	0.189308	-0.285881	0.774969	0.999973	non
LOC102158467	7.62414	0.0898625	0.748298	0.120089	0.904412	0.999973	non
MYO5B	2.5494	-0.23718	1.63293	-0.145248	0.884515	0.999973	non
CFAP53	3.15305	-0.368923	1.14581	-0.321975	0.747472	0.999973	non
MBD1	3594.48	0.0924143	0.125236	0.737923	0.460561	0.999973	non
CXXC1	2045.02	-0.0639643	0.121007	-0.528602	0.597082	0.999973	non
SKA1	12.3912	-0.010317	0.625163	-0.016503	0.986833	0.999973	non
MAPK4	41.5628	0.605467	0.651822	0.928884	0.352949	0.999973	non
LOC110260876	1.27389	1.46448	2.70242	0.541914	0.587878	0.999973	non
MRO	0.662342	-0.0206277	2.45863	-0.00838992	0.993306	0.999973	non
ME2	4065.59	-0.0150476	0.135192	-0.111305	0.911374	0.999973	non
ELAC1	474.521	0.075365	0.166028	0.453928	0.64988	0.999973	non
SMAD4	1899.38	0.0716766	0.158322	0.452728	0.650745	0.999973	non
LOC102159046	3.28936	-0.149238	1.40926	-0.105898	0.915663	0.999973	non
LOC106506676	3.37345	-0.560531	1.18082	-0.474697	0.635003	0.999973	non
MEX3C	625.339	0.1346	0.243452	0.552881	0.580345	0.999973	non
LOC110256982	4.53605	-0.26984	2.92591	-0.0922243	0.92652	0.999973	non
LOC106508959	0.338706	0.0593185	4.08047	0.0145372	0.988401	0.999973	non
MBD2	1651.71	0.108377	0.172868	0.626937	0.530701	0.999973	non
POLI	387.238	0.115551	0.16437	0.702994	0.48206	0.999973	non
STARD6	16.1767	-0.52703	0.514462	-1.02443	0.305632	0.999973	non
C1H18orf54	305.456	0.206605	0.389744	0.530104	0.59604	0.999973	non
LOC102160380	4.19832	1.14499	0.972306	1.1776	0.238956	0.999973	non
RAB27B	63.6598	-0.209484	0.466913	-0.448658	0.653679	0.999973	non
CCDC68	6.60639	-0.112054	0.909557	-0.123196	0.901952	0.999973	non
TCF4	545.599	-0.376262	0.310536	-1.21165	0.225646	0.999973	non
TXNL1	1133.75	-0.0293358	0.209543	-0.139999	0.888661	0.999973	non
WDR7	815.409	-0.175186	0.183891	-0.95266	0.340763	0.999973	non
LOC102164252	5.31492	0.818472	1.49816	0.546318	0.584848	0.999973	non
ST8SIA3	1.0468	0.0468301	2.20334	0.0212541	0.983043	0.999973	non
ONECUT2	326.921	0.269064	1.66024	0.162064	0.871256	0.999973	non
FECH	514.393	0.0281958	0.183541	0.153622	0.877908	0.999973	non
LOC110260892	7.73713	0.557133	0.758034	0.73497	0.462358	0.999973	non
NARS	3115.71	-0.130044	0.225577	-0.576495	0.564281	0.999973	non
MTFMT	500.752	0.0756318	0.257779	0.293399	0.769218	0.999973	non
SPG21	1118.54	-0.175144	0.145898	-1.20045	0.229963	0.999973	non
ANKDD1A	25.8721	-0.0307511	0.500002	-0.0615019	0.950959	0.999973	non
LOC100737265	0.15162	-0.902462	4.08047	-0.221166	0.824963	0.999973	non
PLEKHO2	2689.64	-0.0576866	0.253691	-0.227389	0.820121	0.999973	non
PIF1	50.8569	0.214623	0.567765	0.378014	0.70542	0.999973	non
RBPMS2	2.88692	-0.127698	1.16561	-0.109555	0.912762	0.999973	non
OAZ2	1080.64	0.0322831	0.141854	0.22758	0.819973	0.999973	non
ZNF609	3023.47	-0.0723221	0.166664	-0.433941	0.664331	0.999973	non
LOC102168143	2.44287	-0.552899	1.27778	-0.432702	0.665231	0.999973	non
TRIP4	422.685	0.0133516	0.211936	0.062998	0.949768	0.999973	non
PCLAF	103.244	1.08883	0.687384	1.58402	0.113188	0.999973	non
CSNK1G1	1164.62	0.21825	0.119151	1.83171	0.0669941	0.999973	non
PPIB	1857.39	-0.0504349	0.239261	-0.210794	0.833048	0.999973	non
SNX22	44.9582	0.00527269	0.344475	0.0153065	0.987788	0.999973	non
SNX1	1661.87	-0.0263745	0.124067	-0.212583	0.831652	0.999973	non
FAM96A	348.006	0.0167569	0.217613	0.0770032	0.938621	0.999973	non
DAPK2	241.087	0.788067	0.760943	1.03564	0.300368	0.999973	non
HERC1	4947.53	-0.0200563	0.180049	-0.111394	0.911304	0.999973	non
FBXL22	24.2323	-0.342138	0.409834	-0.834821	0.403819	0.999973	non
USP3	1120.02	-0.0403302	0.170848	-0.236059	0.813387	0.999973	non
APH1B	559.317	0.176496	0.156993	1.12423	0.260916	0.999973	non
LOC110260967	0.157164	1.02109	4.08047	0.250238	0.802403	0.999973	non
CA12	11.3177	0.234125	0.806433	0.290322	0.77157	0.999973	non
RAB8B	5008.99	-0.101883	0.206251	-0.493973	0.621325	0.999973	non
RPS27L	778.49	-0.131128	0.133256	-0.984033	0.325099	0.999973	non
LACTB	671.727	0.139354	0.158707	0.878059	0.379912	0.999973	non
LOC102163023	3.44022	1.3735	1.11982	1.22654	0.219996	0.999973	non
LOC110260973	1.92666	0.57483	1.59448	0.360513	0.718464	0.999973	non
TPM1	351.65	-0.114919	0.231588	-0.496223	0.619737	0.999973	non
TLN2	27.584	0.287522	0.579781	0.495914	0.619955	0.999973	non
LOC102164011	1.18385	1.38349	1.84182	0.751154	0.45256	0.999973	non
C2CD4B	35.5455	0.305883	0.426868	0.716576	0.473636	0.999973	non
LOC100152206	11.4646	0.23858	0.629991	0.378704	0.704908	0.999973	non
VPS13C	1351.11	-0.105314	0.217202	-0.484865	0.627772	0.999973	non
LOC100520817	5.66712	0.551915	0.873137	0.632106	0.527317	0.999973	non
RORA	2192.02	0.325908	0.212859	1.5311	0.125746	0.999973	non
ICE2	586.368	0.00450835	0.232659	0.0193775	0.98454	0.999973	non
LOC106508978	17.6664	0.270521	0.894865	0.302304	0.76242	0.999973	non
ANXA2	7583.88	-0.30661	0.256684	-1.19451	0.23228	0.999973	non
FOXB1	3.7369	-0.613334	1.07733	-0.56931	0.569146	0.999973	non
BNIP2	1115.33	0.01579	0.151847	0.103986	0.917181	0.999973	non
GTF2A2	417.778	-0.0178231	0.21822	-0.0816748	0.934905	0.999973	non
GCNT3	4.90326	-1.21526	1.39643	-0.870261	0.384158	0.999973	non
FAM81A	13.2225	0.0494608	0.900156	0.054947	0.956181	0.999973	non
MYO1E	1437.28	0.177176	0.423202	0.418656	0.675468	0.999973	non
CCNB2	29.3009	1.1333	0.622577	1.82034	0.0687077	0.999973	non
RNF111	993.406	0.0459858	0.163585	0.281113	0.778624	0.999973	non
SLTM	2307.91	0.0221659	0.206736	0.107219	0.914616	0.999973	non
MINDY2	303.286	0.132034	0.444648	0.296939	0.766513	0.999973	non
ADAM10	1334.99	-0.145206	0.134066	-1.08309	0.278768	0.999973	non
LOC100523526	40.1621	-0.272839	0.516495	-0.528252	0.597325	0.999973	non
LOC102158936	2.2646	-0.374781	1.44464	-0.259429	0.795305	0.999973	non
LIPC	0.505178	-0.878484	3.12063	-0.281508	0.77832	0.999973	non
AQP9	341.585	-1.06438	0.723225	-1.47171	0.141099	0.999973	non
ALDH1A2	10.1664	-1.37596	1.37711	-0.999166	0.317714	0.999973	non
POLR2M	791.194	-0.0093172	0.139501	-0.0667893	0.946749	0.999973	non
LOC102160652	21.9622	0.445394	0.433139	1.02829	0.303812	0.999973	non
MYZAP	0.869517	0.70095	2.31635	0.302609	0.762188	0.999973	non
CGNL1	2.22409	-1.17536	1.63839	-0.717388	0.473135	0.999973	non
TCF12	1606.31	0.0106268	0.112503	0.0944579	0.924745	0.999973	non
ZNF280D	544.374	-0.0145315	0.237455	-0.0611969	0.951202	0.999973	non
LOC110261024	33.305	-0.337593	0.597048	-0.565436	0.571777	0.999973	non
MNS1	2.02797	1.11655	1.54341	0.723428	0.469417	0.999973	non
TEX9	37.1253	-0.0325911	0.354549	-0.0919229	0.926759	0.999973	non
RFX7	1728.75	0.0398433	0.151539	0.262925	0.792608	0.999973	non
NEDD4	1347.33	0.122423	0.299149	0.409237	0.682366	0.999973	non
PRTG	1.81153	0.83961	1.67007	0.502741	0.615146	0.999973	non
PYGO1	43.808	-0.313376	0.434178	-0.721769	0.470437	0.999973	non
DNAAF4	1.49594	0.376786	1.54385	0.244056	0.807188	0.999973	non
C1H15orf65	0.975933	2.22572	2.60424	0.85465	0.392745	0.999973	non
CCPG1	2128.04	0.00683374	0.199196	0.0343065	0.972633	0.999973	non
MIR628	4.91504	1.23696	0.935271	1.32257	0.185979	0.999973	non
PIGB	232.773	-0.138498	0.21549	-0.64271	0.520412	0.999973	non
PIGBOS1	189.45	-0.143142	0.187439	-0.763671	0.445063	0.999973	non
RAB27A	2053.71	0.188961	0.203755	0.927394	0.353722	0.999973	non
RSL24D1	587.296	-0.0751201	0.261609	-0.287146	0.774	0.999973	non
FAM214A	1220.97	-0.0472975	0.207653	-0.227772	0.819824	0.999973	non
ARPP19	1719.56	0.0144553	0.153544	0.094144	0.924995	0.999973	non
MYO5A	2346.67	-0.0792449	0.271433	-0.29195	0.770325	0.999973	non
MYO5C	0.631691	-1.38588	2.92534	-0.47375	0.635678	0.999973	non
GNB5	99.1187	0.193248	0.442225	0.436989	0.662119	0.999973	non
BCL2L10	0.308784	0.0593185	4.08047	0.0145372	0.988401	0.999973	non
MAPK6	1830.55	0.216587	0.45102	0.480215	0.631074	0.999973	non
LEO1	488.486	0.0938013	0.226573	0.414001	0.678873	0.999973	non
LOC102158569	2005.99	0.0859222	0.18621	0.461425	0.644493	0.999973	non
TMOD3	1087.11	0.0826221	0.270144	0.305845	0.759723	0.999973	non
TMOD2	5.06701	-0.140695	0.931646	-0.151018	0.879962	0.999973	non
LYSMD2	54.49	-0.22857	0.308423	-0.741093	0.458637	0.999973	non
SCG3	8.09475	0.211781	1.03959	0.203717	0.838575	0.999973	non
DMXL2	1872.66	0.123157	1.00984	0.121957	0.902933	0.999973	non
GLDN	0.470237	-0.790912	3.15962	-0.250319	0.802341	0.999973	non
CYP19A2	0.161453	-0.902462	4.08047	-0.221166	0.824963	0.999973	non
LOC106508998	0.15162	-0.902462	4.08047	-0.221166	0.824963	0.999973	non
TNFAIP8L3	2.80406	-0.0867268	1.28001	-0.0677549	0.945981	0.999973	non
AP4E1	865.214	0.121041	0.216213	0.559821	0.575601	0.999973	non
SPPL2A	2599.48	0.0333518	0.24434	0.136498	0.891428	0.999973	non
TRPM7	3147.09	0.0616423	0.183286	0.336317	0.736632	0.999973	non
USP50	4.97207	1.04964	0.882742	1.18907	0.234412	0.999973	non
USP8	1357.47	0.0138987	0.150607	0.0922844	0.926472	0.999973	non
GABPB1	509.721	0.173408	0.19634	0.883204	0.377126	0.999973	non
HDC	3.92517	-0.0201165	1.29656	-0.0155153	0.987621	0.999973	non
SLC27A2	0.166717	1.02109	4.08047	0.250238	0.802403	0.999973	non
ATP8B4	1888.06	0.0600096	0.305553	0.196397	0.844299	0.999973	non
DTWD1	194.63	0.173899	0.206526	0.842023	0.399775	0.999973	non
FAM227B	55.0104	0.1887	0.346036	0.545319	0.585534	0.999973	non
FGF7	4.14447	-0.297768	1.02544	-0.290382	0.771524	0.999973	non
GALK2	525.971	-0.10981	0.155704	-0.705248	0.480656	0.999973	non
COPS2	1055.57	-0.0600441	0.220491	-0.272319	0.785376	0.999973	non
SECISBP2L	1470.53	0.0360047	0.216569	0.16625	0.86796	0.999973	non
SHC4	9.09945	-0.00817291	0.739789	-0.0110476	0.991185	0.999973	non
EID1	443.214	-0.162731	0.211322	-0.770061	0.441264	0.999973	non
CEP152	173.812	0.309775	0.326769	0.947994	0.343132	0.999973	non
FBN1	8.93602	-0.310458	0.965943	-0.321404	0.747905	0.999973	non
LOC106506735	0.688186	-1.52868	3.7704	-0.405441	0.685153	0.999973	non
DUT	430.429	0.0638599	0.296651	0.21527	0.829557	0.999973	non
LOC102161909	175.522	0.141657	0.368349	0.384573	0.700554	0.999973	non
SLC12A1	20.9943	0.431976	0.759035	0.569112	0.56928	0.999973	non
CTXN2	0.314329	1.82021	4.04694	0.449773	0.652874	0.999973	non
MYEF2	103.882	0.0857027	0.368505	0.232569	0.816096	0.999973	non
SLC24A5	0.328627	-1.80753	4.03712	-0.447727	0.65435	0.999973	non
LOC102162952	1.60333	1.24932	1.94301	0.64298	0.520237	0.999973	non
SEMA6D	285.132	0.603664	1.16593	0.517754	0.60463	0.999973	non
LOC110261192	0.177007	-0.902462	4.08047	-0.221166	0.824963	0.999973	non
SQOR	1542.19	0.0686866	0.263504	0.260666	0.79435	0.999973	non
BLOC1S6	566.276	0.0642714	0.237637	0.27046	0.786806	0.999973	non
SLC30A4	1042.43	-0.0462715	0.191379	-0.241779	0.808951	0.999973	non
C1H15orf48	2450.62	0.693378	0.636201	1.08987	0.275769	0.999973	non
SPATA5L1	205.651	0.0841536	0.190718	0.441245	0.659036	0.999973	non
GATM	385.917	-0.250361	0.329349	-0.76017	0.447153	0.999973	non
SLC28A2	6.04029	-0.400632	1.34756	-0.297302	0.766236	0.999973	non
LOC106509010	0.954773	-3.35302	2.46011	-1.36296	0.172896	0.999973	non
TRNAH-GUG	0.15162	-0.902462	4.08047	-0.221166	0.824963	0.999973	non
TRNAH-GUG_2	0.187086	1.02109	4.08047	0.250238	0.802403	0.999973	non
SHF	5.86268	0.482482	1.10164	0.437968	0.66141	0.999973	non
DUOX1	4.59746	2.62599	1.16557	2.25296	0.0242614	0.999973	up
DUOXA1	1.21234	0.569655	2.62834	0.216736	0.828414	0.999973	non
DUOXA2	1.6773	0.667919	1.97823	0.337634	0.735639	0.999973	non
DUOX2	20.7354	0.969307	0.841929	1.15129	0.249612	0.999973	non
SORD	132.863	0.0029101	0.308292	0.00943941	0.992469	0.999973	non
TERB2	0.658579	2.8753	3.65826	0.785974	0.431883	0.999973	non
B2M	14194	0.0341842	0.206668	0.165406	0.868624	0.999973	non
LOC110261204	32.8299	0.572346	0.398781	1.43524	0.151219	0.999973	non
B2M_1	6036.01	0.00069756	0.19214	0.00363047	0.997103	0.999973	non
LOC110261210	1.55725	0.341521	1.70983	0.199739	0.841685	0.999973	non
SPG11	3646.17	0.0191439	0.108859	0.17586	0.860404	0.999973	non
EIF3J	897.813	-0.00822477	0.169772	-0.0484459	0.961361	0.999973	non
CTDSPL2	1247.49	-0.0460872	0.164229	-0.280628	0.778996	0.999973	non
CASC4	696.633	0.0688063	0.133942	0.513702	0.60746	0.999973	non
FRMD5	93.8295	-0.110994	0.30361	-0.365582	0.714677	0.999973	non
WDR76	1118.02	0.0974758	0.175265	0.556162	0.5781	0.999973	non
MFAP1	1543.33	0.037954	0.183609	0.206711	0.836235	0.999973	non
SERINC4	419.588	0.0908412	0.306659	0.296229	0.767055	0.999973	non
SERF2	7317.81	-0.0347015	0.131402	-0.264086	0.791713	0.999973	non
ELL3	1088.97	-0.459371	0.271659	-1.69098	0.09084	0.999973	non
PDIA3	12686	0.0984638	0.239146	0.41173	0.680537	0.999973	non
CATSPER2	499.415	0.20087	0.161249	1.24571	0.212869	0.999973	non
STRC	11.6245	0.142879	0.576002	0.248052	0.804094	0.999973	non
PPIP5K1	323.748	-0.0406154	0.188341	-0.215648	0.829262	0.999973	non
MAP1A	30.7583	-0.120247	0.76051	-0.158114	0.874367	0.999973	non
LOC100736659	9.65777	0.0530001	0.673317	0.0787149	0.937259	0.999973	non
TP53BP1	1297.35	0.00663026	0.127838	0.0518644	0.958637	0.999973	non
TUBGCP4	243.472	-0.0768443	0.21094	-0.364295	0.715638	0.999973	non
ZSCAN29	247.554	0.171955	0.201187	0.854704	0.392715	0.999973	non
ADAL	627.3	-0.032341	0.260424	-0.124186	0.901168	0.999973	non
LCMT2	191.318	-0.150281	0.200511	-0.749488	0.453563	0.999973	non
TGM7	0.161453	-0.902462	4.08047	-0.221166	0.824963	0.999973	non
TGM5	0.849885	-0.549444	2.32106	-0.236721	0.812873	0.999973	non
EPB42	27.7914	-0.218657	0.412506	-0.53007	0.596064	0.999973	non
CCNDBP1	1555.48	0.0644342	0.163556	0.393958	0.693612	0.999973	non
TMEM62	344.04	0.212486	0.21127	1.00576	0.314532	0.999973	non
MIR9838	0.187086	1.02109	4.08047	0.250238	0.802403	0.999973	non
UBR1	1679.02	0.0535297	0.110903	0.482672	0.629329	0.999973	non
TTBK2	667.713	0.133268	0.199552	0.667835	0.504239	0.999973	non
CDAN1	1124.52	0.0887782	0.261038	0.340097	0.733784	0.999973	non
STARD9	484.702	-0.0153205	0.333363	-0.0459574	0.963344	0.999973	non
HAUS2	171.938	0.108137	0.201479	0.536719	0.591462	0.999973	non
LRRC57	404.793	0.200527	0.221301	0.906128	0.364868	0.999973	non
SNAP23	939.782	-0.0587164	0.197123	-0.297867	0.765804	0.999973	non
ZNF106	823.974	0.0714658	0.149748	0.477241	0.633191	0.999973	non
CAPN3	548.662	-0.328393	0.486201	-0.675427	0.499404	0.999973	non
LOC110261287	1.79969	1.49567	1.65122	0.905797	0.365043	0.999973	non
GANC	554.577	0.117412	0.383605	0.306075	0.759547	0.999973	non
LOC110256586	128.027	0.0951807	0.443168	0.214773	0.829944	0.999973	non
TMEM87A	1473.76	0.0348227	0.141257	0.24652	0.80528	0.999973	non
VPS39	3196.62	0.071256	0.176147	0.404527	0.685826	0.999973	non
PLA2G4F	3.1515	2.40383	1.47547	1.62919	0.103272	0.999973	non
PLA2G4D	7.70212	-1.36192	1.58366	-0.859985	0.389797	0.999973	non
EHD4	2562.71	-0.0881527	0.51015	-0.172797	0.862811	0.999973	non
SPTBN5	75.2455	-0.179238	0.249799	-0.717528	0.473049	0.999973	non
PLA2G4B	657.702	0.139158	0.179596	0.774838	0.438436	0.999973	non
JMJD7	278.578	0.0767467	0.176122	0.435759	0.663012	0.999973	non
MAPKBP1	1124.28	-0.0266369	0.179613	-0.148302	0.882105	0.999973	non
MGA	4444.2	-0.0522837	0.133277	-0.392292	0.694842	0.999973	non
TYRO3	64.7495	-0.348323	0.309646	-1.12491	0.260629	0.999973	non
RPAP1	2020.19	0.0729647	0.122603	0.59513	0.551757	0.999973	non
LTK	1.65858	-1.19158	1.60298	-0.743351	0.457269	0.999973	non
ITPKA	189.782	-0.684951	0.309611	-2.2123	0.0269461	0.999973	non
RTF1	1359.9	0.0251744	0.112439	0.223894	0.82284	0.999973	non
NDUFAF1	313.646	-0.249142	0.214402	-1.16203	0.245222	0.999973	non
NUSAP1	349.251	0.16224	0.175886	0.922413	0.356313	0.999973	non
OIP5	4634.95	0.0134169	0.225261	0.0595615	0.952505	0.999973	non
CHP1	1381.26	-0.00148462	0.202152	-0.00734407	0.99414	0.999973	non
EXD1	102.825	-0.00249259	0.447897	-0.00556511	0.99556	0.999973	non
INO80	920.607	-0.0238985	0.213197	-0.112096	0.910748	0.999973	non
CHAC1	24.1549	-0.91593	0.964421	-0.94972	0.342255	0.999973	non
DLL4	23.7351	0.315596	1.46009	0.216149	0.828872	0.999973	non
VPS18	588.673	-0.252847	0.219441	-1.15223	0.249225	0.999973	non
LOC106509024	1.26436	0.0358892	2.04229	0.017573	0.98598	0.999973	non
RHOV	5.56224	-0.111868	0.841997	-0.132861	0.894304	0.999973	non
SPINT1	2.53504	-1.055	1.94175	-0.543321	0.586909	0.999973	non
PPP1R14D	0.157164	1.02109	4.08047	0.250238	0.802403	0.999973	non
ZFYVE19	333.12	-0.0840572	0.204099	-0.411844	0.680454	0.999973	non
DNAJC17	321.488	0.137048	0.156753	0.874294	0.381958	0.999973	non
C1H15orf62	615.571	0.105425	0.290883	0.362432	0.717029	0.999973	non
GCHFR	492.132	-0.0274616	0.15773	-0.174105	0.861783	0.999973	non
RMDN3	118.363	0.194526	0.246908	0.787846	0.430787	0.999973	non
RAD51	43.402	0.178761	0.407427	0.438754	0.66084	0.999973	non
KNL1	75.3622	0.313669	0.322102	0.973818	0.330147	0.999973	non
RPUSD2	101.943	-0.160146	0.261372	-0.612711	0.540067	0.999973	non
C1H15orf57	421.997	0.127177	0.215119	0.591196	0.554389	0.999973	non
CHST14	222.452	-0.00668849	0.22873	-0.0292419	0.976672	0.999973	non
BAHD1	1636.94	-0.0136228	0.120175	-0.113358	0.909747	0.999973	non
LOC106509023	0.879807	-0.45921	2.77682	-0.165373	0.86865	0.999973	non
IVD	672.454	-0.150763	0.239748	-0.62884	0.529454	0.999973	non
KNSTRN	337.642	0.24433	0.218226	1.11962	0.262877	0.999973	non
DISP2	16.7705	0.0873791	0.589742	0.148165	0.882213	0.999973	non
C1H15orf52	13.8233	-1.4872	0.778767	-1.90969	0.0561735	0.999973	non
INAFM2	166.511	-0.0795695	0.302257	-0.263251	0.792357	0.999973	non
PLCB2	2221.05	-0.142953	0.214062	-0.66781	0.504255	0.999973	non
ANKRD63	26.7915	-0.200688	0.504033	-0.398164	0.690509	0.999973	non
PAK6	36.4602	-0.238898	0.558189	-0.427988	0.66866	0.999973	non
BUB1B	92.6392	0.563487	0.609964	0.923804	0.355588	0.999973	non
BMF	3245.02	0.145183	0.197006	0.736948	0.461154	0.999973	non
LOC110261466	1.19242	-0.302267	1.83452	-0.164766	0.869128	0.999973	non
SRP14	786.605	0.0172963	0.144197	0.119949	0.904524	0.999973	non
EIF2AK4	1479.19	0.0439999	0.336328	0.130824	0.895914	0.999973	non
GPR176	18.8276	0.0193001	0.549093	0.0351492	0.971961	0.999973	non
FSIP1	3.1759	-0.148083	1.189	-0.124544	0.900885	0.999973	non
THBS1	213918	0.767744	0.405249	1.8945	0.0581587	0.999973	non
LOC110259514	170.487	0.85445	1.70328	0.501651	0.615913	0.999973	non
LOC110261467	0.166717	1.02109	4.08047	0.250238	0.802403	0.999973	non
LOC110261470	5.06361	1.17809	1.2095	0.974032	0.330041	0.999973	non
LOC110261469	82.8563	-0.0960923	0.33634	-0.2857	0.775108	0.999973	non
RASGRP1	4639.61	-0.184307	0.201949	-0.912643	0.36143	0.999973	non
FAM98B	454.38	0.0382912	0.188784	0.20283	0.839268	0.999973	non
SPRED1	270.499	-0.172437	0.297085	-0.580432	0.561624	0.999973	non
LOC106506784	0.813505	0.610125	2.78715	0.218907	0.826723	0.999973	non
MEIS2	0.68243	0.0912939	2.4527	0.0372218	0.970308	0.999973	non
C1H15orf41	186.378	0.0799664	0.195125	0.409821	0.681937	0.999973	non
LOC106506797	4.79496	0.105082	0.977271	0.107526	0.914372	0.999973	non
DPH6	332.586	0.033264	0.194746	0.170807	0.864376	0.999973	non
LOC102165617	0.344251	1.93267	4.0366	0.478786	0.632091	0.999973	non
LOC102166069	0.950484	-2.12716	2.21458	-0.960525	0.336791	0.999973	non
ZNF770	229.203	0.0425242	0.192058	0.221413	0.824771	0.999973	non
AQR	1531.57	-0.00663935	0.144506	-0.0459452	0.963354	0.999973	non
ACTC1	1.69879	-0.570722	1.53506	-0.371792	0.710047	0.999973	non
LOC110256993	4.04638	-0.0854597	1.1034	-0.0774513	0.938265	0.999973	non
ARHGAP11A	145.382	0.0768862	0.256401	0.299867	0.764278	0.999973	non
SCG5	446.072	0.245686	0.159222	1.54304	0.12282	0.999973	non
GREM1	0.727976	3.00803	3.58265	0.839609	0.401128	0.999973	non
FMN1	157.154	-0.30567	0.534628	-0.571743	0.567496	0.999973	non
FAM169B	1372.38	-0.116446	0.416526	-0.279565	0.779812	0.999973	non
PGPEP1L	1.63828	0.0348959	1.50614	0.023169	0.981515	0.999973	non
IGF1R	940.991	0.0902521	0.440603	0.204838	0.837699	0.999973	non
SYNM	18.8279	0.140038	0.811784	0.172507	0.863039	0.999973	non
TTC23	0.667606	1.49573	2.88309	0.518796	0.603903	0.999973	non
LRRC28	575.851	-0.0446849	0.185692	-0.24064	0.809834	0.999973	non
LOC110261474	1.58144	-1.14605	1.9498	-0.587778	0.556681	0.999973	non
LOC106509035	0.617568	0.0530269	3.83247	0.0138362	0.988961	0.999973	non
MEF2A	660.711	-0.140172	0.244887	-0.572395	0.567054	0.999973	non
LYSMD4	362.347	0.124677	0.212062	0.587925	0.556583	0.999973	non
ADAMTS17	1.20871	0.385356	2.15218	0.179054	0.857895	0.999973	non
LINS1	270.575	0.0460075	0.177392	0.259354	0.795362	0.999973	non
ASB7	380.018	0.0141737	0.179028	0.0791705	0.936897	0.999973	non
LOC106509040	6.16686	0.80845	0.928502	0.870703	0.383916	0.999973	non
ALDH1A3	2.6257	1.27196	1.72337	0.738063	0.460476	0.999973	non
LRRK1	716.089	-0.108645	0.189047	-0.574698	0.565496	0.999973	non
CHSY1	562.874	0.0946627	0.254931	0.371326	0.710395	0.999973	non
SELENOS	1114.51	0.0487699	0.426631	0.114314	0.908989	0.999973	non
GABRA5	0.177007	-0.902462	4.08047	-0.221166	0.824963	0.999973	non
ATP10A	779.049	0.0638374	0.205712	0.310325	0.756314	0.999973	non
LOC110261522	70.0441	-0.134906	0.438915	-0.307363	0.758567	0.999973	non
UBE3A	1265.3	0.0701637	0.186228	0.376763	0.70635	0.999973	non
NDN	1.39942	0.900968	2.5774	0.349564	0.726666	0.999973	non
MAGEL2	0.15162	-0.902462	4.08047	-0.221166	0.824963	0.999973	non
MKRN3	25.2396	-0.451323	0.620593	-0.727245	0.467076	0.999973	non
OTUD7A	812.451	0.261424	0.283312	0.922742	0.356142	0.999973	non
KLF13	1335.46	0.115086	0.19859	0.579518	0.56224	0.999973	non
LOC102164789	27.4294	0.533363	0.511867	1.042	0.297414	0.999973	non
LOC110261527	89.8868	0.327137	0.410617	0.796697	0.425627	0.999973	non
MTMR10	1400.52	-0.0334818	0.163265	-0.205076	0.837513	0.999973	non
FAN1	418.239	-0.0671141	0.171457	-0.391434	0.695476	0.999973	non
MPHOSPH10	461.521	-0.0709693	0.195387	-0.363223	0.716438	0.999973	non
MCEE	79.9919	-0.180421	0.285439	-0.632083	0.527333	0.999973	non
APBA2	0.318337	0.0593185	4.08047	0.0145372	0.988401	0.999973	non
NSMCE3	297.219	-0.114246	0.191994	-0.595053	0.551808	0.999973	non
TJP1	398.119	-0.107218	0.269428	-0.397946	0.69067	0.999973	non
SEH1L	0.161453	-0.902462	4.08047	-0.221166	0.824963	0.999973	non
TARSL2	0.987207	1.01818	2.25351	0.451821	0.651398	0.999973	non
TM2D3	394.186	-0.00929488	0.159191	-0.0583882	0.953439	0.999973	non
PCSK6	1.02068	1.13914	2.19723	0.518444	0.604149	0.999973	non
SNRPA1	718.822	0.181527	0.146518	1.23894	0.215367	0.999973	non
CTDP1	1648.1	-0.0754319	0.207933	-0.362771	0.716776	0.999973	non
NFATC1	2065.38	-0.319755	0.172983	-1.84847	0.0645338	0.999973	non
LOC110261559	10.1816	-0.199224	0.68229	-0.291994	0.770292	0.999973	non
ATP9B	1405.02	-0.074714	0.295266	-0.253039	0.800238	0.999973	non
SALL3	0.500889	0.902154	3.10779	0.290288	0.771596	0.999973	non
GALR1	1.33877	0.0715197	1.79189	0.039913	0.968163	0.999973	non
MBP	808.219	-0.143552	0.175511	-0.817907	0.41341	0.999973	non
ZNF236	1138.1	0.046803	0.118209	0.395935	0.692153	0.999973	non
LOC102160197	1.52238	1.88327	1.95937	0.961157	0.336473	0.999973	non
LOC106509046	0.621576	-1.32778	3.83814	-0.345942	0.729386	0.999973	non
LOC102157619	1.66357	-0.536041	1.66292	-0.32235	0.747188	0.999973	non
ZNF516	409.027	-0.384487	0.198415	-1.93779	0.0526486	0.999973	non
LOC110261567	0.157164	1.02109	4.08047	0.250238	0.802403	0.999973	non
LOC106509048	0.157164	1.02109	4.08047	0.250238	0.802403	0.999973	non
TSHZ1	398.645	-0.094156	0.247648	-0.3802	0.703797	0.999973	non
ZADH2	1009.01	0.0971112	0.245358	0.395793	0.692258	0.999973	non
LOC110261572	0.177007	-0.902462	4.08047	-0.221166	0.824963	0.999973	non
ZNF407	735.587	0.0500545	0.188236	0.265914	0.790305	0.999973	non
CNDP1	46.8288	-0.00463846	0.445765	-0.0104056	0.991698	0.999973	non
CNDP2	6566.93	-0.276654	0.373555	-0.740598	0.458937	0.999973	non
CYB5A	969.103	-0.00469428	0.180509	-0.0260058	0.979253	0.999973	non
TIMM21	245.966	0.0575053	0.189565	0.303355	0.761619	0.999973	non
FBXO15	7.85767	-0.424713	0.807668	-0.525851	0.598992	0.999973	non
CBLN2	0.187086	1.02109	4.08047	0.250238	0.802403	0.999973	non
LOC100517320	0.34854	0.0593185	4.08047	0.0145372	0.988401	0.999973	non
LOC106509052	4.82328	-0.759784	1.08885	-0.697787	0.48531	0.999973	non
SOCS6	364.835	-0.107567	0.215339	-0.499525	0.61741	0.999973	non
RTTN	730.032	0.132308	0.333724	0.39646	0.691766	0.999973	non
CD226	838.314	0.225172	0.469798	0.479296	0.631728	0.999973	non
LOC110261609	144.01	0.116524	0.660688	0.176368	0.860005	0.999973	non
DOK6	68.9761	0.0462143	0.728377	0.0634483	0.94941	0.999973	non
LOC102162853	18.2234	0.29135	0.84166	0.346161	0.729222	0.999973	non
TMX3	1113.13	0.0458249	0.119507	0.38345	0.701386	0.999973	non
DSEL	3.91939	0.693585	1.07137	0.647383	0.517384	0.999973	non
LOC100156248	356.342	-0.207746	0.334001	-0.621992	0.533947	0.999973	non
SERPINB10	85.8585	-1.76713	0.799823	-2.2094	0.0271471	0.999973	down
SERPINB2	28241.2	1.52502	1.22832	1.24155	0.214402	0.999973	non
SERPINB7	11.8473	3.206	1.3983	2.29278	0.0218606	0.999973	up
SERPINB11	2.92002	0.373815	1.84532	0.202574	0.839468	0.999973	non
SERPINB13	0.166717	1.02109	4.08047	0.250238	0.802403	0.999973	non
VPS4B	2485.46	-0.0289899	0.185447	-0.156325	0.875777	0.999973	non
KDSR	541.792	-0.147241	0.232575	-0.633092	0.526674	0.999973	non
BCL2	2080.37	-0.280974	0.599121	-0.468978	0.639085	0.999973	non
LOC110261644	0.531022	-2.49175	3.98841	-0.624748	0.532136	0.999973	non
LOC110261643	3.02596	0.650648	1.40203	0.464074	0.642595	0.999973	non
PHLPP1	178.321	-0.271091	0.232517	-1.1659	0.243656	0.999973	non
ZCCHC2	1276.78	-0.0771941	0.167723	-0.460248	0.645338	0.999973	non
TNFRSF11A	233.701	0.0147403	0.321015	0.0459179	0.963376	0.999973	non
KIAA1468	840.362	-0.049245	0.129208	-0.381129	0.703108	0.999973	non
PIGN	668.455	-0.0348529	0.22233	-0.156762	0.875433	0.999973	non
RNF152	26.8355	-0.50092	0.503438	-0.994998	0.319737	0.999973	non
CDH20	4.41854	-0.0296727	1.91732	-0.0154761	0.987652	0.999973	non
LOC102165284	0.515257	1.00044	3.10599	0.3221	0.747377	0.999973	non
LOC110261667	0.32817	0.0593185	4.08047	0.0145372	0.988401	0.999973	non
PMAIP1	1017.6	-0.0571812	0.734509	-0.0778496	0.937948	0.999973	non
LOC110261681	1.2296	1.33321	2.54051	0.524782	0.599735	0.999973	non
CCBE1	147.642	1.05969	0.925319	1.14522	0.252119	0.999973	non
LOC106509065	1.51652	-0.966395	1.55363	-0.622023	0.533927	0.999973	non
LMAN1	1036.44	0.203713	0.28274	0.720493	0.471221	0.999973	non
CPLX4	2.80748	0.547433	1.17673	0.465216	0.641777	0.999973	non
SEC11C	1051.8	0.0348899	0.308214	0.1132	0.909872	0.999973	non
LOC100627702	0.157164	1.02109	4.08047	0.250238	0.802403	0.999973	non
ZNF532	1.78194	-1.35402	2.49732	-0.54219	0.587687	0.999973	non
MALT1	3612.11	-0.0118961	0.18266	-0.0651273	0.948073	0.999973	non
ALPK2	1675.48	0.131057	0.461868	0.283755	0.776598	0.999973	non
LOC106509068	9.16844	-0.434411	0.725235	-0.598993	0.549177	0.999973	non
LOC110256838	4.21417	-0.0937281	1.28	-0.0732252	0.941627	0.999973	non
MIR122	0.166717	1.02109	4.08047	0.250238	0.802403	0.999973	non
NEDD4L	577.916	0.57493	0.522747	1.09983	0.271408	0.999973	non
ATP8B1	1.30101	0.688098	2.11698	0.325038	0.745153	0.999973	non
LOC110261747	0.814207	0.711845	2.32215	0.306545	0.759189	0.999973	non
SLC51B	0.322907	-1.78648	4.03901	-0.442307	0.658267	0.999973	non
RASL12	17.7594	0.0211305	0.940807	0.02246	0.982081	0.999973	non
UBAP1L	15.6313	-0.310408	0.564184	-0.55019	0.582189	0.999973	non
PDCD7	327.361	0.0927398	0.245241	0.378158	0.705314	0.999973	non
CLPX	1176.53	0.0463032	0.123198	0.375842	0.707034	0.999973	non
CILP	6.90986	-0.353062	0.757614	-0.466018	0.641203	0.999973	non
PARP16	201.375	0.0132373	0.206765	0.0640212	0.948953	0.999973	non
IGDCC3	0.353803	1.96779	4.03353	0.487857	0.625651	0.999973	non
IGDCC4	0.879596	2.03965	2.75907	0.739254	0.459753	0.999973	non
DPP8	1936.76	0.129969	0.157112	0.827237	0.408103	0.999973	non
HACD3	193.592	-0.0914783	0.232384	-0.393651	0.693839	0.999973	non
INTS14	537.965	-0.0426452	0.135883	-0.313837	0.753645	0.999973	non
SLC24A1	68.5425	-0.108464	0.273332	-0.39682	0.691501	0.999973	non
DENND4A	820.355	-0.0729769	0.203335	-0.358899	0.71967	0.999973	non
LOC110261793	0.818777	-0.484241	2.32354	-0.208406	0.834912	0.999973	non
RAB11A	982.562	-0.0450582	0.248996	-0.18096	0.856399	0.999973	non
MEGF11	0.166717	1.02109	4.08047	0.250238	0.802403	0.999973	non
LOC110261938	0.494887	0.9321	4.04008	0.230713	0.817538	0.999973	non
LOC110261940	6.26457	0.363823	0.773847	0.470149	0.638249	0.999973	non
DIS3L	317.123	-0.224589	0.196345	-1.14385	0.252687	0.999973	non
TIPIN	258.026	0.211521	0.238466	0.887005	0.375076	0.999973	non
MAP2K1	682.263	-0.0819854	0.294071	-0.278794	0.780403	0.999973	non
SNAPC5	146.486	0.226874	0.245455	0.9243	0.35533	0.999973	non
RPL4	19011.7	0.0268179	0.143397	0.187018	0.851646	0.999973	non
ZWILCH	363.95	-0.00713729	0.170935	-0.0417543	0.966695	0.999973	non
LCTL	7.38428	0.0554671	0.933308	0.0594307	0.952609	0.999973	non
SMAD6	23.8679	-0.662066	0.804352	-0.823104	0.410449	0.999973	non
LOC102161686	2.49224	1.04973	1.2803	0.819914	0.412265	0.999973	non
LOC110261941	0.475501	0.901737	3.14914	0.286344	0.774615	0.999973	non
SMAD3	1623.84	0.190617	0.17534	1.08713	0.276981	0.999973	non
AAGAB	616.331	-0.00634919	0.132014	-0.0480947	0.961641	0.999973	non
IQCH	1.80874	-1.27758	1.62539	-0.786015	0.431859	0.999973	non
LOC110261942	3.12561	0.550497	1.16826	0.471212	0.637489	0.999973	non
C1H15orf61	126.394	0.0449468	0.239312	0.187817	0.85102	0.999973	non
MAP2K5	486.384	-0.0510651	0.153339	-0.333021	0.739119	0.999973	non
SKOR1	13.2231	0.0791877	0.619485	0.127828	0.898285	0.999973	non
LOC106509076	12.8649	0.375085	0.681337	0.550514	0.581967	0.999973	non
PIAS1	1304.63	0.0684904	0.206219	0.332125	0.739795	0.999973	non
CALML4	37.9838	-0.00765579	0.826439	-0.00926359	0.992609	0.999973	non
CLN6	627.037	-0.277963	0.187056	-1.48599	0.137281	0.999973	non
FEM1B	974.321	0.0857583	0.176118	0.486937	0.626303	0.999973	non
ITGA11	0.166717	1.02109	4.08047	0.250238	0.802403	0.999973	non
CORO2B	65.8548	-0.152233	0.501638	-0.303472	0.76153	0.999973	non
ANP32A	2143.88	-0.0526059	0.149565	-0.351725	0.725044	0.999973	non
NOX5	0.187086	1.02109	4.08047	0.250238	0.802403	0.999973	non
GLCE	440.546	-0.0954962	0.149868	-0.637202	0.523993	0.999973	non
PAQR5	194.354	0.254784	0.325988	0.781574	0.434465	0.999973	non
KIF23	65.7628	0.279792	0.384844	0.727029	0.467208	0.999973	non
LOC106509080	15.3981	0.25531	0.613705	0.416015	0.677399	0.999973	non
RPLP1	20568.2	0.0730806	0.264195	0.276616	0.782075	0.999973	non
LOC100626276	634.178	0.0552238	0.671275	0.0822671	0.934434	0.999973	non
LOC110261987	0.67214	1.56506	2.89572	0.540472	0.588871	0.999973	non
TLE3	4377.28	0.0488033	0.140454	0.347467	0.72824	0.999973	non
UACA	10.1771	-0.455173	0.659498	-0.690181	0.49008	0.999973	non
LARP6	12.2534	-0.317313	0.669854	-0.473704	0.635711	0.999973	non
THSD4	1.46323	1.90564	2.43912	0.78128	0.434638	0.999973	non
NANOG	0.161453	-0.902462	4.08047	-0.221166	0.824963	0.999973	non
NR2E3	15.7269	0.0949173	0.594145	0.159754	0.873075	0.999973	non
MYO9A	880.709	-0.0897677	0.299932	-0.299293	0.764717	0.999973	non
SENP8	251.532	-0.119121	0.213772	-0.557234	0.577367	0.999973	non
LOC100627175	11.2622	0.128113	0.60379	0.212182	0.831965	0.999973	non
LOC100627270	14.7719	0.367283	0.543753	0.675459	0.499384	0.999973	non
GEMIN2	386.243	-0.0208332	0.161424	-0.129059	0.897311	0.999973	non
TRAPPC6B	615.49	0.0462927	0.18545	0.249623	0.802879	0.999973	non
PNN	5353.64	0.0289374	0.229818	0.125914	0.8998	0.999973	non
MIA2	739.665	0.00805793	0.1424	0.0565864	0.954875	0.999973	non
FBXO33	843.965	0.166283	0.133493	1.24563	0.212899	0.999973	non
LOC102162695	1.02615	0.047516	2.20287	0.0215701	0.982791	0.999973	non
LOC110256865	0.34854	0.0593185	4.08047	0.0145372	0.988401	0.999973	non
C1H14orf28	316.007	-0.142463	0.309204	-0.460741	0.644984	0.999973	non
KLHL28	1807.51	0.0337239	0.244131	0.138138	0.890131	0.999973	non
TOGARAM1	800.268	0.0520403	0.157009	0.331447	0.740307	0.999973	non
PRPF39	2018.3	0.0620485	0.177051	0.350456	0.725997	0.999973	non
FKBP3	561.227	-0.0137476	0.148418	-0.0926275	0.926199	0.999973	non
FANCM	91.9301	0.0101864	0.29668	0.0343347	0.97261	0.999973	non
MIS18BP1	659.519	0.136401	0.193727	0.704089	0.481378	0.999973	non
LOC106506887	0.15162	-0.902462	4.08047	-0.221166	0.824963	0.999973	non
MDGA2	0.177007	-0.902462	4.08047	-0.221166	0.824963	0.999973	non
RPS29	7764.77	0.035381	0.202555	0.174673	0.861336	0.999973	non
LOC102723301	0.157164	1.02109	4.08047	0.250238	0.802403	0.999973	non
LRR1	442.026	0.0969249	0.207371	0.467398	0.640215	0.999973	non
RPL36AL	3758.22	0.0684269	0.200845	0.340695	0.733333	0.999973	non
MGAT2	798.22	0.0856148	0.13486	0.634842	0.525532	0.999973	non
DNAAF2	237.89	0.023328	0.260632	0.0895054	0.92868	0.999973	non
LOC110262104	206.32	0.0482147	0.267501	0.180241	0.856963	0.999973	non
POLE2	83.1412	0.314077	0.272104	1.15426	0.248395	0.999973	non
KLHDC1	129.462	0.283052	0.279811	1.01158	0.311738	0.999973	non
KLHDC2	2002.95	0.102556	0.144984	0.707361	0.479342	0.999973	non
NEMF	1220.07	-0.00977654	0.183536	-0.0532677	0.957519	0.999973	non
ARF6	5666.64	0.0690436	0.130719	0.528183	0.597372	0.999973	non
LOC110262124	6.87935	0.911469	0.844257	1.07961	0.280316	0.999973	non
LOC102159522	13.6676	0.522964	0.650237	0.804266	0.421243	0.999973	non
LOC110262125	35.2755	1.05371	0.391421	2.69201	0.00710237	0.999973	up
VCPKMT	97.9298	-0.0912242	0.270585	-0.337137	0.736014	0.999973	non
SOS2	1321.14	0.0247379	0.141289	0.175087	0.861011	0.999973	non
L2HGDH	403.307	0.124524	0.318507	0.390962	0.695826	0.999973	non
ATP5S	159.655	0.0684748	0.214617	0.319055	0.749685	0.999973	non
CDKL1	6.77042	-0.170531	0.753298	-0.226379	0.820907	0.999973	non
LOC110262146	0.314329	1.82021	4.04694	0.449773	0.652874	0.999973	non
MAP4K5	260.629	-0.169544	0.374883	-0.452258	0.651083	0.999973	non
ATL1	4.08132	-0.0923731	1.07788	-0.0856985	0.931706	0.999973	non
SAV1	307.543	0.161818	0.383068	0.422427	0.672713	0.999973	non
LOC102161650	2.46833	0.228161	1.25993	0.18109	0.856297	0.999973	non
NIN	3711.73	-0.0119991	0.226426	-0.0529933	0.957737	0.999973	non
LOC110259558	0.621576	-1.32778	3.83814	-0.345942	0.729386	0.999973	non
ABHD12B	84.8906	-0.0556924	0.490425	-0.113559	0.909587	0.999973	non
PYGL	3214.9	-0.0293342	0.186254	-0.157496	0.874854	0.999973	non
LOC106509104	2.52771	0.662752	1.28762	0.514711	0.606755	0.999973	non
TRIM9	3.30443	1.60141	1.19197	1.3435	0.179111	0.999973	non
TMX1	1383.04	-0.0265392	0.125809	-0.210949	0.832927	0.999973	non
FRMD6	172.592	-0.208738	0.279272	-0.747435	0.454801	0.999973	non
GNG2	5427.8	0.0638211	0.12998	0.491007	0.623421	0.999973	non
C1H14orf166	1391.32	-0.0320941	0.119564	-0.268427	0.78837	0.999973	non
NID2	7.78963	0.0111058	0.711117	0.0156174	0.98754	0.999973	non
PTGDR	553.61	-0.303646	0.409373	-0.741734	0.458249	0.999973	non
PTGER2	451.464	-0.249798	0.487348	-0.512566	0.608255	0.999973	non
TXNDC16	178.578	-0.0878974	0.308526	-0.284894	0.775725	0.999973	non
GPR137C	6.81972	0.108191	0.79875	0.13545	0.892256	0.999973	non
ERO1A	1183.82	0.000398953	0.373697	0.00106758	0.999148	0.999973	non
PSMC6	1614.53	0.0675451	0.217274	0.310875	0.755896	0.999973	non
STYX	188.68	-0.00222902	0.25747	-0.00865739	0.993092	0.999973	non
GNPNAT1	418.715	0.0264434	0.191812	0.137861	0.89035	0.999973	non
FERMT2	5.05397	-0.244863	1.47325	-0.166206	0.867995	0.999973	non
DDHD1	321.611	-0.172269	0.184344	-0.934495	0.350049	0.999973	non
BMP4	97.0157	-0.0305882	0.401871	-0.0761143	0.939328	0.999973	non
LOC102167290	11.4072	0.256723	0.593887	0.432277	0.66554	0.999973	non
CDKN3	59.5785	0.184789	0.344484	0.536422	0.591667	0.999973	non
CNIH1	778.283	-0.123172	0.133504	-0.92261	0.356211	0.999973	non
GMFB	2522.42	-0.0565149	0.250808	-0.225332	0.821721	0.999973	non
CGRRF1	338.523	-0.1643	0.312521	-0.525725	0.599079	0.999973	non
SAMD4A	41.8307	-2.25919	0.842495	-2.68155	0.00732829	0.999973	down
LOC106509117	17.3188	-0.433491	0.492831	-0.879594	0.379079	0.999973	non
GCH1	232.331	-0.0564269	0.175859	-0.320864	0.748313	0.999973	non
WDHD1	198.708	0.0252901	0.202252	0.125042	0.90049	0.999973	non
SOCS4	748.028	0.0645216	0.214674	0.300556	0.763753	0.999973	non
LOC110262208	16.1041	-0.179172	0.554131	-0.323339	0.746438	0.999973	non
LOC110262207	22.8485	-0.339723	0.508432	-0.668178	0.50402	0.999973	non
MAPK1IP1L	1856.97	0.0725875	0.173341	0.418756	0.675394	0.999973	non
LGALS3	462.665	-1.05363	0.454579	-2.31781	0.0204595	0.999973	down
DLGAP5	41.6164	0.662195	0.590387	1.12163	0.26202	0.999973	non
FBXO34	1212.9	0.0420733	0.249698	0.168497	0.866193	0.999973	non
ATG14	319.367	-0.194048	0.224414	-0.864685	0.387211	0.999973	non
TBPL2	0.15162	-0.902462	4.08047	-0.221166	0.824963	0.999973	non
KTN1	1527.67	0.0352217	0.279291	0.126111	0.899644	0.999973	non
PELI2	491.451	-0.0154359	0.36327	-0.0424915	0.966107	0.999973	non
LOC110262235	1.48565	-0.203987	1.70098	-0.119923	0.904544	0.999973	non
TMEM260	761.016	0.0128633	0.133997	0.0959968	0.923523	0.999973	non
LOC106509119	1.48513	-0.90904	1.69615	-0.535942	0.591998	0.999973	non
EXOC5	1364.53	0.111007	0.191195	0.580597	0.561512	0.999973	non
AP5M1	2005.37	0.0168187	0.218099	0.0771151	0.938532	0.999973	non
LOC110262249	9.03547	0.54602	0.723072	0.755138	0.450166	0.999973	non
NAA30	569.737	-0.0222422	0.153972	-0.144456	0.885141	0.999973	non
LOC110262255	1.95484	-1.53132	1.7761	-0.862183	0.388587	0.999973	non
C1H14orf105	0.187086	1.02109	4.08047	0.250238	0.802403	0.999973	non
C1H14orf37	0.692721	-1.46011	2.87773	-0.507382	0.611887	0.999973	non
ACTR10	1161.7	-0.000936637	0.136015	-0.00688626	0.994506	0.999973	non
TRNAK-CUU	0.161453	-0.902462	4.08047	-0.221166	0.824963	0.999973	non
PSMA3	1659.39	0.0425412	0.275958	0.154158	0.877485	0.999973	non
LOC102165044	65.5903	0.0414848	0.275939	0.150341	0.880496	0.999973	non
ARID4A	1063.11	-0.0664098	0.280902	-0.236416	0.81311	0.999973	non
TOMM20L	9.36831	0.310278	0.679187	0.456837	0.647788	0.999973	non
TIMM9	239.672	0.0516201	0.195174	0.264482	0.791409	0.999973	non
KIAA0586	177.367	0.108941	0.258404	0.421591	0.673324	0.999973	non
LOC110262272	19.3875	-0.272813	0.552079	-0.494156	0.621196	0.999973	non
DACT1	13.8761	-0.156768	0.631147	-0.248386	0.803836	0.999973	non
DAAM1	217.558	0.407353	0.336776	1.20957	0.226445	0.999973	non
LOC102167425	1.80925	0.379084	1.57171	0.241192	0.809406	0.999973	non
GPR135	3.67908	-1.80587	1.22749	-1.47119	0.141239	0.999973	non
L3HYPDH	109.352	0.195867	0.319651	0.612753	0.54004	0.999973	non
JKAMP	517.222	0.0238185	0.153703	0.154965	0.876849	0.999973	non
CCDC175	0.166717	1.02109	4.08047	0.250238	0.802403	0.999973	non
PCNX4	1744.31	0.320168	0.202963	1.57747	0.114688	0.999973	non
DHRS7	432.814	0.0392231	0.156116	0.251242	0.801627	0.999973	non
LOC102157689	0.845666	3.23261	3.35174	0.964456	0.334817	0.999973	non
LOC110259569	4.2214	-0.852907	0.981038	-0.869393	0.384632	0.999973	non
PPM1A	2533.35	-0.0243106	0.138565	-0.175446	0.860729	0.999973	non
SIX4	0.814207	0.711845	2.32215	0.306545	0.759189	0.999973	non
MNAT1	118.32	-0.0173284	0.226027	-0.0766652	0.93889	0.999973	non
TRMT5	205.31	0.0716002	0.229934	0.311395	0.7555	0.999973	non
SLC38A6	528.829	-0.321105	0.243963	-1.3162	0.188107	0.999973	non
TMEM30B	229.876	0.268827	0.778115	0.345485	0.72973	0.999973	non
PRKCH	1852.68	0.0560608	0.189438	0.295932	0.767282	0.999973	non
HIF1A	5480.13	0.247266	0.279506	0.884654	0.376343	0.999973	non
SNAPC1	221.986	0.191341	0.222649	0.859385	0.390128	0.999973	non
LOC110255403	9.59624	0.14109	0.884499	0.159514	0.873264	0.999973	non
ISG20	183.33	0.474698	0.843161	0.562998	0.573436	0.999973	non
AEN	892.56	0.300665	0.373047	0.805971	0.42026	0.999973	non
DET1	410.737	0.0236577	0.45573	0.0519116	0.958599	0.999973	non
MRPS11	405.693	-0.138561	0.221069	-0.626775	0.530807	0.999973	non
MRPL46	261.03	-0.157621	0.218966	-0.719842	0.471622	0.999973	non
ESR2	3.01389	-0.597963	1.16564	-0.512992	0.607957	0.999973	non
SYNE2	457.44	-0.0241924	0.295518	-0.0818643	0.934755	0.999973	non
SGPP1	646.533	-0.155749	0.145813	-1.06814	0.285457	0.999973	non
WDR89	236.195	0.0736117	0.223813	0.328898	0.742233	0.999973	non
PPP2R5E	769.628	0.134135	0.259723	0.516456	0.605536	0.999973	non
GPHB5	0.677896	-0.0839643	2.9485	-0.028477	0.977282	0.999973	non
LOC102166359	1.17272	-3.63949	2.37723	-1.53097	0.125776	0.999973	non
TEK	128.181	-0.214264	0.476083	-0.450056	0.65267	0.999973	non
MIR9832	0.157164	1.02109	4.08047	0.250238	0.802403	0.999973	non
IFT74	14.9287	0.526067	0.766286	0.686515	0.492388	0.999973	non
LRRC19	0.698054	2.94922	2.74208	1.07554	0.282132	0.999973	non
PLAA	709.824	0.100168	0.258223	0.387913	0.69808	0.999973	non
LOC102163685	6.87326	0.871	0.831882	1.04702	0.295089	0.999973	non
CAAP1	255.862	0.0761283	0.206972	0.367819	0.713008	0.999973	non
TUSC1	63.9783	0.314134	0.290765	1.08037	0.279978	0.999973	non
LOC106509137	0.177007	-0.902462	4.08047	-0.221166	0.824963	0.999973	non
CDKN2B	211.794	0.489183	0.477177	1.02516	0.305288	0.999973	non
P14ARF	7.40891	0.653697	0.76713	0.852134	0.39414	0.999973	non
MTAP	646.583	-0.165196	0.156137	-1.05802	0.290047	0.999973	non
IFNE	13.1265	0.472354	0.644226	0.733212	0.463429	0.999973	non
LOC100155760	0.94145	1.05925	2.6959	0.392913	0.694384	0.999973	non
LOC100737904	0.621857	-1.36109	2.93069	-0.464427	0.642342	0.999973	non
LOC100153325	0.157164	1.02109	4.08047	0.250238	0.802403	0.999973	non
IFN-DELTA-8	0.166717	1.02109	4.08047	0.250238	0.802403	0.999973	non
IFN-ALPHA-1	3.6121	-0.270188	1.18113	-0.228754	0.81906	0.999973	non
IFN-OMEGA-7	22.2607	-0.154362	0.658281	-0.234492	0.814603	0.999973	non
IFN-ALPHA-17	5.88764	-0.0401581	1.12881	-0.0355755	0.971621	0.999973	non
IFN-OMEGA-4	16.7829	-0.255142	0.577982	-0.441435	0.658898	0.999973	non
IFN-DELTA-6	4.45378	-0.0473123	0.911321	-0.0519162	0.958595	0.999973	non
IFN-ALPHA-10	1.01207	-0.104682	2.70593	-0.038686	0.969141	0.999973	non
IFN-OMEGA-3	15.0995	-0.326325	0.873666	-0.373512	0.708767	0.999973	non
IFN-DELTA-3	7.01204	-1.01113	0.794282	-1.27301	0.203014	0.999973	non
IFN-ALPHA-8	14.7639	-0.0994993	0.616357	-0.161431	0.871754	0.999973	non
IFN-ALPHA-9	2.74698	0.934786	1.40193	0.666786	0.504909	0.999973	non
IFN-DELTA-5	1.63347	-0.00805031	1.61078	-0.00499778	0.996012	0.999973	non
LOC100156936	17.8044	-0.326478	0.694292	-0.470232	0.63819	0.999973	non
IFN-DELTA-2	56.8524	0.0886756	0.565619	0.156776	0.875421	0.999973	non
IFNA1	29.9509	-0.276767	0.726722	-0.380843	0.70332	0.999973	non
IFN-ALPHA-5	6.32159	0.507411	0.773044	0.656381	0.511579	0.999973	non
IFN-DELTA-7	11.6503	-0.251626	0.630176	-0.399295	0.689676	0.999973	non
KLHL9	1862.65	0.00189859	0.188118	0.0100926	0.991947	0.999973	non
IFN-ALPHA-4	0.794119	0.621769	2.32405	0.267537	0.789056	0.999973	non
IFN-OMEGA-2	3.94337	0.847373	1.57016	0.539674	0.589422	0.999973	non
LOC106509142	37.6094	-0.0909032	0.819071	-0.110983	0.91163	0.999973	non
IFN-DELTA-1	6.93789	-0.140011	0.882066	-0.158731	0.873881	0.999973	non
LOC106509154	0.344251	1.93267	4.0366	0.478786	0.632091	0.999973	non
LOC110255453	68.0869	-0.286909	0.440563	-0.651232	0.514897	0.999973	non
IFN-DELTA-9	3.53747	0.270519	1.30487	0.207315	0.835764	0.999973	non
IFN-ALPHA-16	3.71274	-0.306363	1.36095	-0.22511	0.821894	0.999973	non
IFN-ALPHA-15	15.7513	-0.497494	0.881208	-0.564559	0.572374	0.999973	non
IFN-DELTA-10	9.08797	-0.192954	0.79299	-0.243325	0.807754	0.999973	non
IFN-OMEGA-6	28.7359	-0.434981	0.651777	-0.667378	0.504531	0.999973	non
IFN-DELTA-11	6.95304	0.175689	0.742201	0.236713	0.812879	0.999973	non
LOC100153661	3.33428	0.906893	1.15194	0.787277	0.431119	0.999973	non
IFN-ALPHA-14	3.44865	-0.388427	1.10795	-0.35058	0.725903	0.999973	non
IFN-DELTA-4	0.778741	-0.49199	2.86037	-0.172002	0.863436	0.999973	non
IFN-ALPHA-13	0.495871	0.968666	3.12953	0.309524	0.756923	0.999973	non
IFN-OMEGA-5	0.505704	0.96861	3.11405	0.311045	0.755767	0.999973	non
HACD4	648.602	-0.0964116	0.177166	-0.544187	0.586313	0.999973	non
FOCAD	531.72	0.00561465	0.258333	0.0217342	0.98266	0.999973	non
MIR491	0.161453	-0.902462	4.08047	-0.221166	0.824963	0.999973	non
MLLT3	389.725	-0.0557962	0.203053	-0.274786	0.78348	0.999973	non
SLC24A2	0.157164	1.02109	4.08047	0.250238	0.802403	0.999973	non
LOC106509159	18.7868	0.526621	0.760162	0.692775	0.488451	0.999973	non
ACER2	41.0063	-0.0114055	0.336943	-0.0338498	0.972997	0.999973	non
RPS6	15906.3	-0.0344621	0.160021	-0.21536	0.829487	0.999973	non
DENND4C	886.485	0.0860295	0.188601	0.456145	0.648286	0.999973	non
PLIN2	1299.76	0.0898511	0.346403	0.259383	0.795339	0.999973	non
LOC100737553	7.25321	-0.187021	0.849743	-0.220091	0.8258	0.999973	non
HAUS6	1344.57	0.1708	0.214452	0.796451	0.42577	0.999973	non
RRAGA	1578.19	-0.0526726	0.133776	-0.393736	0.693776	0.999973	non
ADAMTSL1	2.87844	0.0064803	1.40783	0.00460305	0.996327	0.999973	non
CNTLN	19.3069	-0.127757	0.534075	-0.239211	0.810942	0.999973	non
LOC106509163	0.334172	0.0593185	4.08047	0.0145372	0.988401	0.999973	non
BNC2	26.6493	-0.196499	1.32125	-0.148722	0.881773	0.999973	non
LOC110255487	0.166717	1.02109	4.08047	0.250238	0.802403	0.999973	non
LOC110255490	0.177007	-0.902462	4.08047	-0.221166	0.824963	0.999973	non
LOC102162053	0.769188	-0.52694	3.64836	-0.144432	0.885159	0.999973	non
CCDC171	17.4205	-0.125632	0.555786	-0.226043	0.821168	0.999973	non
PSIP1	2572.69	-0.0488682	0.162128	-0.301417	0.763097	0.999973	non
SNAPC3	239.795	-0.0131368	0.24228	-0.0542218	0.956758	0.999973	non
LOC110255498	0.364094	0.0593185	4.08047	0.0145372	0.988401	0.999973	non
TTC39B	101.476	0.00997273	0.271511	0.0367305	0.9707	0.999973	non
FREM1	0.166717	1.02109	4.08047	0.250238	0.802403	0.999973	non
ZDHHC21	280.929	-0.0240156	0.330488	-0.072667	0.942071	0.999973	non
NFIB	0.166717	1.02109	4.08047	0.250238	0.802403	0.999973	non
LOC106509171	0.323881	1.85739	4.04344	0.459359	0.645976	0.999973	non
MPDZ	103.124	0.490004	0.401987	1.21896	0.222861	0.999973	non
LOC102165237	0.177007	-0.902462	4.08047	-0.221166	0.824963	0.999973	non
LURAP1L	0.7028	0.158981	2.93738	0.0541235	0.956837	0.999973	non
PTPRD	1.58315	-0.547571	1.72393	-0.317629	0.750766	0.999973	non
TMEM261	95.1684	-0.243477	0.247268	-0.984669	0.324787	0.999973	non
KDM4C	1637.12	0.0431536	0.141684	0.304576	0.760689	0.999973	non
LOC102166448	0.490598	2.45241	3.97308	0.617258	0.537064	0.999973	non
GLDC	55.7274	-0.0937931	0.405058	-0.231555	0.816884	0.999973	non
UHRF2	1805.15	0.0533205	0.182974	0.29141	0.770738	0.999973	non
TPD52L3	0.177007	-0.902462	4.08047	-0.221166	0.824963	0.999973	non
IL33	1680.73	1.54975	1.53474	1.00978	0.312602	0.999973	non
RANBP6	1270.69	0.0907316	0.187876	0.482934	0.629142	0.999973	non
KIAA2026	881.823	0.130437	0.259915	0.501846	0.615776	0.999973	non
MLANA	2.84257	1.34642	1.51802	0.886961	0.3751	0.999973	non
ERMP1	2057.94	0.143651	0.336192	0.427289	0.669169	0.999973	non
RIC1	1383.05	-0.0722702	0.27849	-0.259507	0.795244	0.999973	non
PDCD1LG2	169.929	-0.29648	0.609608	-0.486345	0.626723	0.999973	non
CD274	1083.42	0.743705	1.0942	0.679678	0.496708	0.999973	non
PLGRKT	393.598	0.119899	0.220631	0.543434	0.586831	0.999973	non
RLN2	0.530811	1.00023	3.08294	0.32444	0.745605	0.999973	non
INSL6	0.166717	1.02109	4.08047	0.250238	0.802403	0.999973	non
JAK2	852.57	0.0577894	0.162251	0.356174	0.721711	0.999973	non
RCL1	309.176	-0.113219	0.18798	-0.602293	0.546979	0.999973	non
MIR101-1	0.187086	1.02109	4.08047	0.250238	0.802403	0.999973	non
LOC106509181	1.00105	0.059407	1.75427	0.0338642	0.972985	0.999973	non
AK3	607.902	0.0100525	0.170282	0.0590344	0.952925	0.999973	non
CDC37L1	450.74	0.13385	0.170858	0.783397	0.433394	0.999973	non
SPATA6L	298.837	-0.0150446	0.236552	-0.0635997	0.949289	0.999973	non
LOC110255582	0.157164	1.02109	4.08047	0.250238	0.802403	0.999973	non
SLC1A1	20.4994	2.84879	1.43111	1.99061	0.0465235	0.999973	up
LOC110256886	0.187086	1.02109	4.08047	0.250238	0.802403	0.999973	non
GLIS3	243.705	0.124259	0.64547	0.192509	0.847343	0.999973	non
RFX3	380.325	0.06976	0.241013	0.289445	0.772241	0.999973	non
PUM3	670.516	0.0141789	0.264797	0.0535463	0.957297	0.999973	non
VLDLR	162.343	-0.213868	0.583543	-0.366499	0.713993	0.999973	non
LOC100737021	9.38836	1.16118	0.99426	1.16788	0.242853	0.999973	non
LOC110255636	17.1822	-0.186293	0.515305	-0.361519	0.717711	0.999973	non
LOC110255639	4.48598	0.146591	0.923085	0.158805	0.873822	0.999973	non
SMARCA2	3629.43	-0.186812	0.180958	-1.03235	0.301908	0.999973	non
KANK1	3.734	-0.83142	1.15193	-0.721764	0.470439	0.999973	non
DOCK8	6989.85	-0.0144256	0.119618	-0.120598	0.90401	0.999973	non
C1H9orf66	0.829516	-0.603119	2.32408	-0.259508	0.795243	0.999973	non
LOC100156293	107.346	-0.00824836	0.258941	-0.0318542	0.974588	0.999973	non
LOC100155087	0.166717	1.02109	4.08047	0.250238	0.802403	0.999973	non
PGM5	0.161453	-0.902462	4.08047	-0.221166	0.824963	0.999973	non
PIP5K1B	51.1496	-0.167727	0.568026	-0.29528	0.76778	0.999973	non
FAM122A	452.388	-0.103787	0.267256	-0.388342	0.697763	0.999973	non
FXN	50.4416	-0.0599029	0.318298	-0.188197	0.850722	0.999973	non
TJP2	132.183	-0.283306	0.579656	-0.488748	0.62502	0.999973	non
FAM189A2	38.8562	0.0301703	0.45078	0.066929	0.946638	0.999973	non
APBA1	120.651	-0.0755319	0.470585	-0.160506	0.872482	0.999973	non
PTAR1	1472.41	0.0603348	0.210415	0.286742	0.77431	0.999973	non
C1H9orf135	1.61638	-1.15413	1.92917	-0.598252	0.549672	0.999973	non
MAMDC2	160.126	0.167527	0.365781	0.457999	0.646953	0.999973	non
SMC5	1650.8	0.144884	0.157799	0.918154	0.358538	0.999973	non
KLF9	88.5657	0.121995	0.329184	0.370597	0.710937	0.999973	non
LOC110255683	0.671895	-0.00168007	2.95079	-0.000569363	0.999546	0.999973	non
LOC106509188	0.157164	1.02109	4.08047	0.250238	0.802403	0.999973	non
TMEM2	3325.35	0.00550712	0.163179	0.0337489	0.973077	0.999973	non
LOC110255687	1.62008	-0.0647852	2.46038	-0.0263314	0.978993	0.999973	non
LOC110255688	0.334172	0.0593185	4.08047	0.0145372	0.988401	0.999973	non
ABHD17B	364.175	-0.0922778	0.219478	-0.420442	0.674162	0.999973	non
C1H9orf85	69.2895	0.184425	0.316575	0.582564	0.560187	0.999973	non
ZFAND5	1349.52	0.121182	0.170884	0.709149	0.478232	0.999973	non
TMC1	42.7338	-0.177002	0.399038	-0.443573	0.657351	0.999973	non
ALDH1A1	0.15162	-0.902462	4.08047	-0.221166	0.824963	0.999973	non
ANXA1	10472.8	0.146648	0.307542	0.476838	0.633478	0.999973	non
TRPM6	36.4656	-0.381034	0.477381	-0.798175	0.424769	0.999973	non
C1H9orf40	200.199	0.27327	0.235298	1.16138	0.245488	0.999973	non
CARNMT1	466.524	-0.101155	0.175029	-0.577936	0.563308	0.999973	non
LOC106507622	0.672632	-1.48394	2.90456	-0.510901	0.60942	0.999973	non
NMRK1	15.0706	0.204011	0.53184	0.383595	0.701278	0.999973	non
OSTF1	2365.8	0.0256333	0.177243	0.144622	0.885009	0.999973	non
PCSK5	5.01601	-0.175994	0.922347	-0.190811	0.848674	0.999973	non
RFK	325.65	0.406634	0.343281	1.18455	0.236195	0.999973	non
LOC110255722	7.41154	0.942771	0.877119	1.07485	0.282442	0.999973	non
GCNT1	642.44	0.31338	0.345662	0.906608	0.364614	0.999973	non
PRUNE2	146.873	0.285382	0.430644	0.662687	0.507531	0.999973	non
VPS13A	1322.22	0.0462764	0.259672	0.178211	0.858557	0.999973	non
LOC106506974	11.1254	0.365835	0.602969	0.606723	0.544035	0.999973	non
GNA14	4.04056	-0.766849	1.10331	-0.695042	0.487029	0.999973	non
GNAQ	305.082	-0.00610957	0.212101	-0.028805	0.97702	0.999973	non
CEP78	159.411	0.279685	0.249068	1.12292	0.26147	0.999973	non
PSAT1	81.8147	-0.466831	0.657757	-0.709733	0.47787	0.999973	non
TLE4	994.331	-0.206949	0.147786	-1.40032	0.161417	0.999973	non
LOC106509194	8.38614	-0.783328	1.14556	-0.683795	0.494105	0.999973	non
LOC102167422	0.161453	-0.902462	4.08047	-0.221166	0.824963	0.999973	non
LOC102163669	0.511179	-0.940473	4.02897	-0.233428	0.815429	0.999973	non
NPAP1	0.32817	0.0593185	4.08047	0.0145372	0.988401	0.999973	non
LOC100524475	473.772	0.30653	0.47463	0.645829	0.51839	0.999973	non
SPATA31D1	19.9057	0.141613	0.595331	0.237872	0.81198	0.999973	non
LOC102164346	7.88935	0.910647	0.792655	1.14886	0.250615	0.999973	non
LOC100525024	1.91053	-0.722194	1.6571	-0.435819	0.662968	0.999973	non
PHF24	0.49008	-2.38531	3.03133	-0.786884	0.43135	0.999973	non
DNAJB5	68.7241	-0.080053	0.346245	-0.231203	0.817157	0.999973	non
C1H9orf131	3.35071	-0.502633	1.09328	-0.459748	0.645697	0.999973	non
VCP	7293.83	0.00565028	0.196147	0.0288063	0.977019	0.999973	non
FANCG	2461.89	0.103109	0.205108	0.502707	0.61517	0.999973	non
PIGO	2736.29	0.054042	0.174317	0.310021	0.756545	0.999973	non
STOML2	1250.12	0.0711545	0.195693	0.363603	0.716155	0.999973	non
FAM214B	1102.88	0.124667	0.223075	0.558856	0.57626	0.999973	non
UNC13B	180.055	-0.224332	0.365039	-0.614542	0.538857	0.999973	non
LOC100156421	2.46247	-1.46874	1.42342	-1.03184	0.302146	0.999973	non
RUSC2	215.071	-0.0691516	0.209995	-0.3293	0.741929	0.999973	non
FAM166B	1.41015	-0.905784	2.09821	-0.431693	0.665965	0.999973	non
TESK1	1055.85	0.0450878	0.239944	0.187909	0.850948	0.999973	non
CD72	4051.81	0.20394	0.385137	0.529527	0.59644	0.999973	non
LOC110255822	42.9011	0.267654	0.494536	0.541223	0.588354	0.999973	non
SIT1	1880.6	-0.124198	0.209124	-0.593895	0.552582	0.999973	non
LOC106509199	11.9811	0.119082	0.6246	0.190653	0.848797	0.999973	non
CCDC107	367.256	0.0526921	0.308476	0.170814	0.86437	0.999973	non
ARHGEF39	355.175	0.176488	0.382461	0.461454	0.644473	0.999973	non
CA9	435.768	0.0895863	0.219025	0.409023	0.682523	0.999973	non
TPM2	4258.03	0.118139	0.434361	0.271984	0.785634	0.999973	non
TLN1	25193.7	-0.0286728	0.168166	-0.170503	0.864615	0.999973	non
CREB3	2052.14	0.161585	0.227017	0.711775	0.476604	0.999973	non
GBA2	3449.53	-0.136035	0.139326	-0.976382	0.328875	0.999973	non
RGP1	667.426	-0.112953	0.189179	-0.59707	0.550461	0.999973	non
LOC106509200	48.744	-0.407463	0.593001	-0.68712	0.492007	0.999973	non
NPR2	463.13	0.060443	0.338741	0.178434	0.858382	0.999973	non
SPAG8	122.088	0.0176118	0.270624	0.0650785	0.948111	0.999973	non
HINT2	391.256	0.0276541	0.312131	0.0885977	0.929402	0.999973	non
FAM221B	35.129	0.382388	0.42352	0.902882	0.366588	0.999973	non
TMEM8B	66.7465	0.214906	0.361114	0.595119	0.551764	0.999973	non
LOC100152003	0.505704	0.96861	3.11405	0.311045	0.755767	0.999973	non
LOC100157239	0.157164	1.02109	4.08047	0.250238	0.802403	0.999973	non
LOC100514147	0.485791	-0.844343	3.14455	-0.26851	0.788306	0.999973	non
RECK	12.9919	0.962818	0.796312	1.2091	0.226626	0.999973	non
GLIPR2	1397.99	-0.0371937	0.217041	-0.171367	0.863935	0.999973	non
CCIN	34.8135	0.0707554	0.600822	0.117764	0.906254	0.999973	non
CLTA	1944.09	-0.229637	0.194597	-1.18006	0.237975	0.999973	non
LOC110255880	113.508	-0.193772	0.275548	-0.703224	0.481916	0.999973	non
GNE	589.797	0.0619392	0.219999	0.281543	0.778294	0.999973	non
RNF38	1667.07	-0.138697	0.183097	-0.757505	0.448747	0.999973	non
MELK	31.8828	0.102713	0.588955	0.174399	0.861552	0.999973	non
PAX5	1890.4	-0.540157	0.257557	-2.09723	0.0359729	0.999973	non
ZCCHC7	467.733	-0.0118452	0.164657	-0.0719384	0.942651	0.999973	non
GRHPR	349.28	-0.132662	0.196281	-0.675878	0.499118	0.999973	non
ZBTB5	256.547	-0.207724	0.236089	-0.879855	0.378938	0.999973	non
POLR1E	614.85	0.00812163	0.280086	0.0289969	0.976867	0.999973	non
FBXO10	190.175	-0.134044	0.21497	-0.623546	0.532926	0.999973	non
TOMM5	613.476	-0.0929755	0.164278	-0.565966	0.571417	0.999973	non
LOC102165621	0.328627	-1.80753	4.03712	-0.447727	0.65435	0.999973	non
FRMPD1	3.49702	-1.28974	1.42662	-0.904056	0.365966	0.999973	non
TRMT10B	427.843	0.0355192	0.22166	0.160242	0.872691	0.999973	non
EXOSC3	250.802	0.0330193	0.185631	0.177876	0.858821	0.999973	non
LOC102166243	7.43902	-0.423869	0.987387	-0.429284	0.667717	0.999973	non
DCAF10	1416.48	0.138982	0.134705	1.03175	0.30219	0.999973	non
SLC25A51	1908.04	-0.0217643	0.169543	-0.128371	0.897855	0.999973	non
SHB	31.6932	-0.451017	0.767369	-0.587745	0.556704	0.999973	non
ALDH1B1	275.87	-0.0634423	0.185601	-0.341821	0.732486	0.999973	non
IGFBPL1	3.43666	-0.926742	1.04958	-0.882966	0.377255	0.999973	non
LOC102168060	6.23299	0.807789	0.887007	0.910691	0.362458	0.999973	non
CCDC180	0.54089	2.57971	3.88207	0.664519	0.506358	0.999973	non
TDRD7	641.223	-0.00714917	0.253175	-0.0282381	0.977472	0.999973	non
TMOD1	6.72978	0.561245	0.79254	0.70816	0.478846	0.999973	non
TSTD2	830.086	-0.0214481	0.14196	-0.151085	0.879909	0.999973	non
NCBP1	836.427	-0.0160516	0.118291	-0.135696	0.892061	0.999973	non
XPA	192.588	-0.0576706	0.20605	-0.279887	0.779564	0.999973	non
FOXE1	0.353803	1.96779	4.03353	0.487857	0.625651	0.999973	non
TRMO	587.987	0.0135632	0.17082	0.0794008	0.936714	0.999973	non
HEMGN	65.1783	0.255066	0.310309	0.821976	0.411091	0.999973	non
ANP32B	3216.28	-0.0575295	0.121511	-0.47345	0.635892	0.999973	non
NANS	288.358	-0.253736	0.255057	-0.994823	0.319822	0.999973	non
TRIM14	1772.55	-0.0293071	0.231907	-0.126375	0.899435	0.999973	non
CORO2A	251.309	-0.203804	0.371319	-0.548864	0.583099	0.999973	non
TBC1D2	361.346	-0.297297	0.40133	-0.740778	0.458828	0.999973	non
GABBR2	19.8105	0.123089	0.733263	0.167865	0.86669	0.999973	non
LOC106509209	1.59746	-0.261318	2.09489	-0.12474	0.900729	0.999973	non
ANKS6	246.919	0.170965	0.24193	0.706673	0.479769	0.999973	non
GALNT12	173.465	-0.0825593	0.188148	-0.438801	0.660806	0.999973	non
LOC106509211	1.30474	-1.4944	2.10737	-0.70913	0.478244	0.999973	non
COL15A1	27.6456	0.318009	0.973387	0.326704	0.743892	0.999973	non
TGFBR1	1894.37	-0.13324	0.199669	-0.667303	0.504578	0.999973	non
ALG2	431.133	0.00811005	0.254626	0.0318508	0.974591	0.999973	non
SEC61B	1379.23	0.154143	0.290298	0.530982	0.595431	0.999973	non
LOC106509214	1.48711	0.952856	1.98386	0.480305	0.631011	0.999973	non
NR4A3	164.525	0.162066	0.491635	0.329648	0.741666	0.999973	non
STX17	660.445	0.0994608	0.20771	0.478845	0.632049	0.999973	non
ERP44	1410.54	0.0799168	0.213069	0.375075	0.707605	0.999973	non
INVS	442.556	-0.0606531	0.183387	-0.330738	0.740843	0.999973	non
TEX10	582.095	-0.00617283	0.233405	-0.0264469	0.978901	0.999973	non
MSANTD3	17.3636	-0.0943463	0.81248	-0.116121	0.907556	0.999973	non
TMEFF1	3.90398	-0.339349	1.13598	-0.298728	0.765147	0.999973	non
CAVIN4	0.177007	-0.902462	4.08047	-0.221166	0.824963	0.999973	non
MRPL50	246.882	0.0175667	0.2042	0.086027	0.931445	0.999973	non
ZNF189	294.177	0.115068	0.245456	0.468791	0.639219	0.999973	non
TMEM246	9.6604	-0.569704	0.666064	-0.855329	0.392369	0.999973	non
LOC102167599	10.6154	0.144207	0.681129	0.211717	0.832327	0.999973	non
RNF20	1203.38	-0.0458599	0.163343	-0.280759	0.778896	0.999973	non
GRIN3A	13.2581	0.191375	0.545854	0.350598	0.72589	0.999973	non
SMC2	334.259	0.0847013	0.192832	0.439248	0.660482	0.999973	non
LOC100152489	0.157164	1.02109	4.08047	0.250238	0.802403	0.999973	non
LOC100520168	0.187086	1.02109	4.08047	0.250238	0.802403	0.999973	non
LOC100739528	2.38254	1.32561	1.44545	0.917088	0.359096	0.999973	non
LOC100155308	1.53614	1.00721	2.10244	0.479066	0.631892	0.999973	non
LOC100154081	523.089	-0.0128197	0.136084	-0.0942042	0.924947	0.999973	non
LOC106509227	19.4842	-0.00665877	0.501341	-0.0132819	0.989403	0.999973	non
LOC100739365	610.438	0.147611	0.336165	0.439105	0.660586	0.999973	non
ABCA1	7905.82	0.142441	0.361127	0.394434	0.693261	0.999973	non
LOC106509228	1.51103	1.03185	1.76518	0.584555	0.558847	0.999973	non
LOC110256014	4.36874	-0.161364	0.94438	-0.170868	0.864328	0.999973	non
SLC44A1	498.061	-0.331755	0.236471	-1.40294	0.160635	0.999973	non
FSD1L	73.5061	-0.0598787	0.313036	-0.191284	0.848303	0.999973	non
FKTN	120.972	-0.0729945	0.364737	-0.200129	0.84138	0.999973	non
LOC100522117	1.952	-0.211048	2.0681	-0.102049	0.918718	0.999973	non
TMEM38B	50.0742	0.237213	0.336338	0.705281	0.480635	0.999973	non
ZNF462	388.516	0.264859	0.315607	0.839204	0.401355	0.999973	non
RAD23B	1968.16	-0.0734934	0.150731	-0.487579	0.625848	0.999973	non
KLF4	152.764	0.158242	0.499803	0.31661	0.75154	0.999973	non
ACTL7B	0.166717	1.02109	4.08047	0.250238	0.802403	0.999973	non
ACTL7A	0.338461	-1.84523	4.03382	-0.457439	0.647355	0.999973	non
FAM206A	233.41	-0.046441	0.180844	-0.256802	0.797332	0.999973	non
ELP1	768.106	0.136403	0.27164	0.502147	0.615564	0.999973	non
CTNNAL1	14.5826	-0.786927	0.594611	-1.32343	0.185691	0.999973	non
LOC102166967	3.31556	-1.19723	1.46824	-0.815415	0.414835	0.999973	non
TMEM245	769.891	0.0323226	0.175884	0.183772	0.854192	0.999973	non
MIR32	0.662342	-0.0206277	2.45863	-0.00838992	0.993306	0.999973	non
EPB41L4B	4.81683	0.724574	1.04257	0.694988	0.487063	0.999973	non
PTPN3	39.2448	0.295061	0.356444	0.827789	0.40779	0.999973	non
AKAP2	352.662	0.255427	0.599802	0.425852	0.670216	0.999973	non
LOC110256047	84.5587	0.366068	0.552047	0.663111	0.507259	0.999973	non
C1H9orf152	117.569	0.470848	0.763107	0.617015	0.537225	0.999973	non
TXN	2311.31	0.0757417	0.456417	0.165948	0.868198	0.999973	non
SVEP1	9.02061	-1.30605	1.48698	-0.878327	0.379766	0.999973	non
LPAR1	18.3398	-0.711406	0.841818	-0.845083	0.398064	0.999973	non
LOC102160537	0.166717	1.02109	4.08047	0.250238	0.802403	0.999973	non
LOC100156374	0.34854	0.0593185	4.08047	0.0145372	0.988401	0.999973	non
KIAA0368	1641.95	-0.0504702	0.142531	-0.354099	0.723265	0.999973	non
ZNF483	16.0641	-0.0549595	0.617038	-0.0890698	0.929026	0.999973	non
PTGR1	316.035	-0.31882	0.225713	-1.4125	0.157803	0.999973	non
LOC110256066	45.7927	0.00662741	0.431684	0.0153524	0.987751	0.999973	non
LOC100515643	1191.14	0.094212	0.164328	0.573316	0.566431	0.999973	non
LOC110256067	0.177007	-0.902462	4.08047	-0.221166	0.824963	0.999973	non
GNG10	2489.19	0.316509	0.388414	0.814876	0.415143	0.999973	non
LOC106509234	45.6527	0.00652048	0.654541	0.00996191	0.992052	0.999973	non
C1H9orf84	21.1253	1.42584	0.951725	1.49816	0.134091	0.999973	non
UGCG	2050.58	0.295926	0.32325	0.915469	0.359945	0.999973	non
SUSD1	409.659	-0.132482	0.489256	-0.270782	0.786559	0.999973	non
PTBP3	4739.83	-0.0526743	0.196572	-0.267965	0.788726	0.999973	non
HSDL2	311.963	-0.0424494	0.192324	-0.220719	0.825312	0.999973	non
KIAA1958	47.6314	-0.294635	0.466692	-0.631328	0.527826	0.999973	non
INIP	670.474	-0.0961792	0.135446	-0.710091	0.477648	0.999973	non
SNX30	339.539	-0.171593	0.202361	-0.847955	0.396463	0.999973	non
SLC46A2	346.283	-0.0600394	0.60586	-0.0990978	0.921061	0.999973	non
LOC100516718	0.687246	0.210776	2.94341	0.0716094	0.942913	0.999973	non
LOC110256075	0.187086	1.02109	4.08047	0.250238	0.802403	0.999973	non
SAL1	0.661604	1.51623	3.78374	0.400722	0.688625	0.999973	non
ZNF883	6.02925	-0.732399	1.77646	-0.412281	0.680134	0.999973	non
ZFP37	9.56949	-0.160433	1.41027	-0.11376	0.909428	0.999973	non
SLC31A2	289.416	0.0302747	0.335664	0.0901934	0.928134	0.999973	non
FKBP15	1980.63	-0.096332	0.175766	-0.548069	0.583645	0.999973	non
SLC31A1	496.157	0.282747	0.325533	0.868568	0.385084	0.999973	non
CDC26	384.366	0.239607	0.207961	1.15218	0.249248	0.999973	non
PRPF4	1399.87	0.000515838	0.199953	0.0025798	0.997942	0.999973	non
RNF183	19.1784	0.0283031	0.498273	0.0568024	0.954703	0.999973	non
WDR31	16.972	-0.15789	0.951414	-0.165953	0.868194	0.999973	non
BSPRY	35.4223	0.450584	0.537281	0.838637	0.401673	0.999973	non
HDHD3	103.77	-0.00642408	0.30506	-0.0210584	0.983199	0.999973	non
ALAD	238.375	0.0808297	0.253364	0.319026	0.749707	0.999973	non
POLE3	1416.27	0.0336809	0.164214	0.205104	0.837491	0.999973	non
LOC110256105	0.631691	-1.38588	2.92534	-0.47375	0.635678	0.999973	non
C1H9orf43	4.11187	0.381987	0.997731	0.382856	0.701827	0.999973	non
RGS3	1665.12	0.0192428	0.179168	0.107401	0.914471	0.999973	non
MIR378B	1.15723	0.415847	2.1487	0.193534	0.846541	0.999973	non
LOC110257083	1.1716	0.49903	2.63163	0.189628	0.849601	0.999973	non
ZNF618	251.552	-0.0590097	0.384089	-0.153635	0.877897	0.999973	non
KIF12	9.46157	-0.659601	1.1505	-0.573317	0.56643	0.999973	non
COL27A1	39.2002	0.223051	0.377966	0.590136	0.5551	0.999973	non
ORM1	72.2731	0.190405	0.403355	0.472052	0.63689	0.999973	non
AKNA	7182.12	0.0282171	0.119771	0.235592	0.813749	0.999973	non
LOC110256124	265.475	0.201083	0.175811	1.14374	0.252731	0.999973	non
WHRN	265.636	0.13583	0.269003	0.504939	0.613602	0.999973	non
ATP6V1G1	3926.3	-0.167368	0.243525	-0.687271	0.491912	0.999973	non
TMEM268	1041.53	-0.0848738	0.134258	-0.632171	0.527275	0.999973	non
TEX48	5.76756	-0.113147	0.948906	-0.11924	0.905086	0.999973	non
TNFSF15	148.234	0.585751	0.765303	0.765385	0.444042	0.999973	non
TNFSF8	302.711	0.291499	0.327088	0.891194	0.372825	0.999973	non
TNC	22.1406	0.395277	0.433438	0.911958	0.361791	0.999973	non
LOC102161373	0.814207	0.711845	2.32215	0.306545	0.759189	0.999973	non
PAPPA	26.1465	0.514209	0.659941	0.779174	0.435877	0.999973	non
ASTN2	0.157164	1.02109	4.08047	0.250238	0.802403	0.999973	non
TRIM32	338.032	-0.00663309	0.178991	-0.0370582	0.970439	0.999973	non
TLR4	1907.16	-0.327309	0.311191	-1.0518	0.292893	0.999973	non
LOC106507017	1.27461	0.119393	2.12373	0.0562185	0.955168	0.999973	non
CDK5RAP2	1047.4	-0.039979	0.153831	-0.259889	0.794949	0.999973	non
MEGF9	105.423	0.331963	0.7323	0.453315	0.650322	0.999973	non
FBXW2	740.707	0.0419536	0.169025	0.24821	0.803972	0.999973	non
LOC110256163	0.318337	0.0593185	4.08047	0.0145372	0.988401	0.999973	non
PSMD5	394.742	-0.182648	0.22715	-0.804085	0.421348	0.999973	non
LOC102164650	757.521	-0.0201142	0.178028	-0.112983	0.910044	0.999973	non
PHF19	886.458	0.0219222	0.300453	0.0729637	0.941835	0.999973	non
TRAF1	1515.17	0.186811	0.158422	1.1792	0.238319	0.999973	non
C5	15.9714	0.467576	0.654411	0.714499	0.474919	0.999973	non
CNTRL	831.923	0.201932	0.338636	0.596311	0.550968	0.999973	non
RAB14	2975	-0.0548585	0.099503	-0.551326	0.581411	0.999973	non
GSN	11516.4	-0.571639	0.315413	-1.81235	0.0699315	0.999973	non
STOM	5003.34	-0.0349492	0.494791	-0.0706343	0.943689	0.999973	non
LOC100156618	10.6047	0.26541	1.3966	0.19004	0.849278	0.999973	non
GGTA1P	5489.23	0.161495	0.231777	0.696769	0.485948	0.999973	non
LOC110256217	8.23811	-0.0658144	0.728115	-0.0903901	0.927977	0.999973	non
DAB2IP	103.827	0.177598	0.256093	0.693488	0.488003	0.999973	non
TTLL11	13.0138	-0.537148	0.605558	-0.88703	0.375063	0.999973	non
LOC110256218	13.2128	-0.36331	0.664388	-0.546834	0.584493	0.999973	non
LOC110256220	1.03072	-0.946349	2.20274	-0.429624	0.667469	0.999973	non
NDUFA8	422.419	-0.172938	0.180527	-0.957964	0.338081	0.999973	non
MORN5	1.64355	0.619847	1.46263	0.423791	0.671718	0.999973	non
LHX6	11.1813	-0.0581865	0.654722	-0.088872	0.929184	0.999973	non
RBM18	1068.34	0.195713	0.264079	0.741117	0.458623	0.999973	non
MRRF	352.775	0.050852	0.251996	0.201797	0.840076	0.999973	non
LOC106507054	2.44088	-0.924228	1.27987	-0.722127	0.470217	0.999973	non
PTGS1	109.921	0.134067	0.432326	0.310106	0.75648	0.999973	non
LOC396787	0.177007	-0.902462	4.08047	-0.221166	0.824963	0.999973	non
LOC100737820	1.35004	0.762351	1.78802	0.426365	0.669842	0.999973	non
PDCL	1004.2	-0.0763595	0.17399	-0.438873	0.660753	0.999973	non
LOC110259713	48.6214	0.00535156	0.332953	0.016073	0.987176	0.999973	non
RC3H2	1583.64	0.0742201	0.204515	0.362908	0.716674	0.999973	non
ZBTB6	241.582	-0.00403151	0.262229	-0.015374	0.987734	0.999973	non
ZBTB26	614.517	0.309466	0.204	1.51699	0.12927	0.999973	non
RABGAP1	1053.83	-0.117085	0.225478	-0.519275	0.603569	0.999973	non
GPR21	8.43287	0.285798	0.708152	0.403584	0.686519	0.999973	non
LOC110256903	4.63519	-0.569013	0.968225	-0.587686	0.556743	0.999973	non
STRBP	1217.44	0.0260361	0.329804	0.0789441	0.937077	0.999973	non
LOC102165127	62.1872	0.754388	0.504991	1.49386	0.135211	0.999973	non
CRB2	8.32118	-0.55058	0.709661	-0.775835	0.437846	0.999973	non
DENND1A	1178.81	-0.0247218	0.18785	-0.131604	0.895298	0.999973	non
LHX2	0.849639	-1.91036	2.77861	-0.687524	0.491753	0.999973	non
NEK6	3829.98	0.243663	0.554488	0.439437	0.660345	0.999973	non
PSMB7	1562.97	0.0287943	0.28634	0.10056	0.9199	0.999973	non
ADGRD2	0.157164	1.02109	4.08047	0.250238	0.802403	0.999973	non
NR5A1	2.65458	-0.2409	1.32775	-0.181435	0.856026	0.999973	non
NR6A1	65.2351	0.201577	0.738617	0.272911	0.784922	0.999973	non
LOC110256222	0.991039	1.04829	2.19683	0.477184	0.633231	0.999973	non
OLFML2A	0.505423	1.00057	3.12108	0.320586	0.748524	0.999973	non
WDR38	34.1044	-0.0247359	0.370736	-0.066721	0.946804	0.999973	non
RPL35	9676.04	0.051032	0.252282	0.202281	0.839697	0.999973	non
ARPC5L	741.092	0.0463136	0.15878	0.291683	0.770529	0.999973	non
GOLGA1	1019.69	-0.0649815	0.124949	-0.520063	0.60302	0.999973	non
SCAI	216.731	0.00866234	0.324794	0.0266703	0.978723	0.999973	non
PPP6C	1170.99	0.00307488	0.150945	0.0203708	0.983748	0.999973	non
RABEPK	309.611	0.0699221	0.18448	0.379022	0.704672	0.999973	non
HSPA5	14868.9	0.306934	0.227792	1.34743	0.177842	0.999973	non
GAPVD1	2494.2	-0.01778	0.14334	-0.12404	0.901283	0.999973	non
MAPKAP1	1423.17	0.0179943	0.122414	0.146996	0.883136	0.999973	non
PBX3	136.754	0.0372907	0.235154	0.15858	0.874	0.999973	non
MVB12B	237.334	-0.219731	0.29141	-0.754028	0.450833	0.999973	non
LOC106509263	5.97867	0.705839	0.839364	0.840921	0.400392	0.999973	non
LOC110256249	0.343724	0.0593185	4.08047	0.0145372	0.988401	0.999973	non
ZBTB43	281.388	0.104368	0.174274	0.598869	0.54926	0.999973	non
ZBTB34	983.96	0.00614316	0.171448	0.0358311	0.971417	0.999973	non
RALGPS1	145.621	-0.0099205	0.228035	-0.0435043	0.9653	0.999973	non
ANGPTL2	5.01561	1.75208	1.03073	1.69984	0.0891607	0.999973	non
LOC102168098	53.3897	-0.00319276	0.416919	-0.00765799	0.99389	0.999973	non
LOC110256267	1.18213	0.548213	2.09139	0.262129	0.793222	0.999973	non
GARNL3	9.36394	-0.470619	0.791964	-0.594243	0.55235	0.999973	non
SLC2A8	109.919	-0.137504	0.338517	-0.406195	0.6846	0.999973	non
ZNF79	149.638	-0.135056	0.252556	-0.534757	0.592818	0.999973	non
RPL12	9872.05	0.0770311	0.237132	0.324844	0.745299	0.999973	non
LRSAM1	316.014	0.0661121	0.242309	0.272842	0.784975	0.999973	non
FAM129B	658.045	-0.555462	0.471234	-1.17874	0.238502	0.999973	non
LOC106509264	0.157164	1.02109	4.08047	0.250238	0.802403	0.999973	non
STXBP1	351.605	0.171873	0.430636	0.399113	0.68981	0.999973	non
CFAP157	44.2082	-0.00589194	0.513275	-0.0114791	0.990841	0.999973	non
PTRH1	109.413	-0.299183	0.338344	-0.884257	0.376558	0.999973	non
TTC16	191.15	0.20521	0.477351	0.429892	0.667274	0.999973	non
TOR2A	310.33	0.060929	0.179057	0.340277	0.733648	0.999973	non
SH2D3C	3821.48	0.141583	0.161833	0.874869	0.381645	0.999973	non
CDK9	4515.6	0.195498	0.116555	1.6773	0.093483	0.999973	non
FPGS	2061.26	0.131648	0.213203	0.617476	0.536921	0.999973	non
ENG	2688.48	-0.130758	0.500329	-0.261343	0.793828	0.999973	non
AK1	15.6975	-0.0532232	0.647694	-0.0821734	0.934509	0.999973	non
ST6GALNAC6	989.89	0.278885	0.214076	1.30274	0.192663	0.999973	non
ST6GALNAC4	2283.76	0.161973	0.209082	0.774688	0.438524	0.999973	non
PIP5KL1	3.00412	0.701419	1.12303	0.624578	0.532248	0.999973	non
DPM2	617.925	0.0286074	0.243802	0.117339	0.906591	0.999973	non
RSC1A1	3401.84	0.11702	0.196853	0.59445	0.552211	0.999973	non
TRNAE-UUC_5	32.0552	0.141711	0.505176	0.280519	0.77908	0.999973	non
LOC110256295	2.21429	0.289315	1.33047	0.217453	0.827855	0.999973	non
NAIF1	182.93	-0.226622	0.337755	-0.670966	0.502242	0.999973	non
SLC25A25	429.676	0.238787	0.224039	1.06583	0.286502	0.999973	non
PTGES2	226.602	-0.259005	0.23546	-1.1	0.271333	0.999973	non
LCN2	169.306	0.33073	0.377559	0.87597	0.381047	0.999973	non
C1H9orf16	159.432	-0.050662	0.28759	-0.176161	0.860168	0.999973	non
CIZ1	1785.37	-0.0251807	0.142971	-0.176124	0.860196	0.999973	non
LOC102165879	0.177007	-0.902462	4.08047	-0.221166	0.824963	0.999973	non
DNM1	16.7611	-0.988114	0.667591	-1.48012	0.138842	0.999973	non
GOLGA2	1687.46	0.0858849	0.245628	0.349654	0.726598	0.999973	non
SWI5	168.138	0.130708	0.194687	0.671375	0.501982	0.999973	non
TRUB2	1000.32	-0.0609838	0.176435	-0.345644	0.72961	0.999973	non
COQ4	650.251	-0.127023	0.162847	-0.780011	0.435384	0.999973	non
TRNAR-UCU	3.2918	0.949439	1.16339	0.816093	0.414447	0.999973	non
SLC27A4	431.176	-0.117916	0.176287	-0.668887	0.503568	0.999973	non
URM1	1207.62	-0.0469233	0.178642	-0.262667	0.792807	0.999973	non
CERCAM	12.9831	0.0606911	0.682836	0.0888808	0.929177	0.999973	non
ODF2	939.76	0.0202622	0.160559	0.126198	0.899575	0.999973	non
GLE1	1044.56	-0.0268501	0.13811	-0.194411	0.845854	0.999973	non
SPTAN1	23632.6	-0.0422423	0.228242	-0.185077	0.853169	0.999973	non
WDR34	201.087	0.0841241	0.359619	0.233926	0.815043	0.999973	non
SET	9005.2	-0.00633127	0.139554	-0.0453678	0.963814	0.999973	non
LOC102158334	185.732	-0.00235735	0.29166	-0.00808251	0.993551	0.999973	non
PKN3	42.7314	-0.13916	0.342501	-0.406306	0.684517	0.999973	non
ZDHHC12	327.667	0.0349937	0.181822	0.192461	0.847381	0.999973	non
ZER1	1160.31	-0.0329794	0.1246	-0.264681	0.791255	0.999973	non
TBC1D13	1478.79	-0.0671978	0.123818	-0.542715	0.587326	0.999973	non
ENDOG	23.0199	-0.286869	0.570614	-0.502737	0.615149	0.999973	non
SPOUT1	289.876	-0.0706019	0.211874	-0.333225	0.738965	0.999973	non
KYAT1	53.5921	0.16279	0.380175	0.428197	0.668508	0.999973	non
LRRC8A	1348.87	0.0623822	0.21085	0.295861	0.767336	0.999973	non
PHYHD1	95.1746	0.323955	0.371458	0.872117	0.383144	0.999973	non
DOLK	201.062	-0.231394	0.321322	-0.72013	0.471445	0.999973	non
NUP188	3096.22	0.0284491	0.190712	0.149173	0.881417	0.999973	non
SH3GLB2	1031.34	-0.219555	0.13732	-1.59886	0.109852	0.999973	non
MIGA2	515.578	-0.0856587	0.185707	-0.461256	0.644615	0.999973	non
DOLPP1	341.448	0.00022755	0.184012	0.00123661	0.999013	0.999973	non
CRAT	1101.85	-0.0158793	0.156577	-0.101415	0.919221	0.999973	non
PTPA	1408.05	-0.0348149	0.136366	-0.255305	0.798487	0.999973	non
LOC106509274	0.668132	2.8959	2.75713	1.05033	0.293565	0.999973	non
IER5L	33.1124	-0.755978	0.397862	-1.9001	0.0574197	0.999973	non
LOC110256380	0.15162	-0.902462	4.08047	-0.221166	0.824963	0.999973	non
LOC102162054	106.802	0.165559	0.361578	0.457878	0.64704	0.999973	non
LOC110256391	3.04363	0.354653	1.14274	0.310354	0.756292	0.999973	non
LOC106508501	0.34854	0.0593185	4.08047	0.0145372	0.988401	0.999973	non
C1H9orf50	79.555	-0.156565	0.240142	-0.651969	0.514421	0.999973	non
NTMT1	291.492	-0.116124	0.319624	-0.363314	0.71637	0.999973	non
ASB6	422.204	0.00755472	0.164444	0.0459409	0.963357	0.999973	non
PRRX2	0.63598	-2.7653	3.70017	-0.747344	0.454856	0.999973	non
PTGES	211.698	1.14948	0.857188	1.34099	0.179924	0.999973	non
TOR1B	872.246	0.0616923	0.159323	0.387216	0.698596	0.999973	non
TOR1A	287.781	0.0796616	0.218676	0.364291	0.715641	0.999973	non
C1H9orf78	923.387	-0.0924011	0.164982	-0.560069	0.575433	0.999973	non
USP20	1479.79	0.1147	0.213646	0.536869	0.591358	0.999973	non
FNBP1	4560.21	-0.0873807	0.141677	-0.61676	0.537393	0.999973	non
LOC110256407	1.30331	-2.61815	2.01723	-1.29789	0.194325	0.999973	non
LOC110256408	5.34117	0.444468	0.964712	0.460725	0.644996	0.999973	non
GPR107	1911.5	0.0787988	0.1241	0.634961	0.525454	0.999973	non
LOC102158087	117.744	-0.102792	0.366308	-0.280617	0.779004	0.999973	non
NCS1	45.9139	-0.380988	0.324466	-1.1742	0.240315	0.999973	non
ASS1	0.651534	-2.79702	2.78122	-1.00568	0.314569	0.999973	non
LOC102163670	7.14681	-0.0126182	0.8246	-0.0153022	0.987791	0.999973	non
FUBP3	1197.7	-0.0651347	0.147589	-0.441325	0.658977	0.999973	non
EXOSC2	714.497	0.0601891	0.166729	0.361	0.7181	0.999973	non
ABL1	1006.42	-0.10835	0.158945	-0.681682	0.49544	0.999973	non
QRFP	3.97946	-0.208554	1.02483	-0.203501	0.838743	0.999973	non
LAMC3	1.1625	-0.353882	1.66779	-0.212186	0.831962	0.999973	non
AIF1L	0.313073	-1.74762	4.04256	-0.432306	0.665519	0.999973	non
NUP214	2138.14	-0.101524	0.143958	-0.705229	0.480667	0.999973	non
LOC110256424	357.529	-0.0531915	0.339868	-0.156506	0.875634	0.999973	non
FAM78A	2057.17	-0.0340005	0.239571	-0.141922	0.887141	0.999973	non
LOC102166638	41.0291	0.0887998	0.374535	0.237093	0.812584	0.999973	non
PLPP7	53.0595	0.403084	0.315095	1.27925	0.20081	0.999973	non
LOC110256425	22.9144	0.518904	0.442991	1.17136	0.241452	0.999973	non
PRRC2B	17591.8	0.0293077	0.170874	0.171516	0.863818	0.999973	non
POMT1	404.867	-0.123926	0.24294	-0.51011	0.609974	0.999973	non
UCK1	1038.57	-0.043687	0.227975	-0.191631	0.848031	0.999973	non
LOC100510887	25.8331	-1.93813	0.751382	-2.57941	0.00989678	0.999973	down
RAPGEF1	4654.5	0.0660959	0.1716	0.385175	0.700108	0.999973	non
MED27	414.61	0.0904458	0.146722	0.616443	0.537602	0.999973	non
LOC106507237	229.31	0.07094	0.46415	0.152838	0.878526	0.999973	non
NTNG2	78.7201	0.246215	0.92715	0.265561	0.790577	0.999973	non
LOC106507242	15.184	0.0251202	1.26274	0.0198934	0.984128	0.999973	non
SETX	7245	-0.117238	0.137674	-0.851561	0.394458	0.999973	non
TTF1	727.257	0.0632416	0.159548	0.396381	0.691824	0.999973	non
CFAP77	0.166717	1.02109	4.08047	0.250238	0.802403	0.999973	non
BARHL1	0.177007	-0.902462	4.08047	-0.221166	0.824963	0.999973	non
DDX31	421.455	-0.0350431	0.175854	-0.199274	0.842048	0.999973	non
GTF3C4	1116.59	0.0641347	0.175257	0.365947	0.714404	0.999973	non
AK8	29.7876	-0.109422	0.398423	-0.274637	0.783595	0.999973	non
SPACA9	10.2451	0.0905027	0.753018	0.120187	0.904335	0.999973	non
TSC1	3916.86	0.0493057	0.142081	0.347026	0.728572	0.999973	non
LOC110256471	19.7819	-0.517239	0.597313	-0.865943	0.386522	0.999973	non
GFI1B	28.6417	-0.0844306	0.45044	-0.18744	0.851315	0.999973	non
GTF3C5	799.254	-0.0014096	0.137131	-0.0102792	0.991799	0.999973	non
CEL	31.5227	-0.193953	1.01273	-0.191515	0.848122	0.999973	non
RALGDS	4888.18	0.227827	0.251635	0.905386	0.365261	0.999973	non
GBGT1	679.315	0.0309047	0.194278	0.159075	0.87361	0.999973	non
LOC110256503	52.7275	0.0537499	0.350869	0.15319	0.878248	0.999973	non
SURF6	1027.86	0.11126	0.198938	0.559271	0.575977	0.999973	non
MED22	675.886	0.0317262	0.245117	0.129433	0.897015	0.999973	non
LOC110256518	26.4489	-0.111495	0.421639	-0.264433	0.791446	0.999973	non
RPL7A	20437.8	0.0195448	0.19201	0.101791	0.918923	0.999973	non
LOC110256505	605.632	-0.086528	0.199154	-0.434479	0.663941	0.999973	non
SURF2	124.399	-0.170698	0.241031	-0.708201	0.478821	0.999973	non
SURF4	2660.58	0.090468	0.246369	0.367205	0.713466	0.999973	non
STKLD1	12.2686	-0.281641	0.677332	-0.415809	0.67755	0.999973	non
REXO4	442.89	-0.042921	0.173016	-0.248076	0.804075	0.999973	non
ADAMTS13	32.5748	0.0519948	0.416466	0.124848	0.900644	0.999973	non
SLC2A6	755.491	0.334014	0.514154	0.649639	0.515926	0.999973	non
LOC110257125	0.865193	-1.9455	3.58606	-0.542519	0.587461	0.999973	non
ADAMTSL2	30.856	0.0853464	0.401685	0.212471	0.83174	0.999973	non
FAM163B	0.813962	-0.563687	2.04516	-0.275621	0.782839	0.999973	non
DBH	0.802697	-1.80611	2.7881	-0.647793	0.517119	0.999973	non
SARDH	6.52009	-0.0798143	0.872499	-0.0914778	0.927113	0.999973	non
VAV2	1077.22	-0.588873	0.343675	-1.71346	0.0866285	0.999973	non
LOC100628140	153.357	0.0498853	0.224934	0.221778	0.824487	0.999973	non
MIR9812	126.205	0.0639097	0.238703	0.267738	0.788901	0.999973	non
LOC102160100	37.4105	-0.199007	0.525589	-0.378636	0.704958	0.999973	non
WDR5	919.414	-0.0156286	0.164442	-0.0950404	0.924283	0.999973	non
LOC110256538	6.0239	0.129261	0.872307	0.148183	0.882198	0.999973	non
LOC102160511	0.15162	-0.902462	4.08047	-0.221166	0.824963	0.999973	non
RXRA	2372.56	-0.144922	0.215707	-0.671849	0.50168	0.999973	non
COL5A1	37.6364	-0.915769	0.671222	-1.36433	0.172463	0.999973	non
FCN2	8.83077	-0.480294	0.873765	-0.549683	0.582537	0.999973	non
LOC110256570	1.25397	-1.42025	2.69038	-0.527898	0.59757	0.999973	non
FCN1	771.555	-0.0361378	0.322511	-0.112052	0.910783	0.999973	non
OLFM1	497.137	-0.206105	0.326991	-0.630306	0.528494	0.999973	non
LOC110256571	4.53424	-0.712192	0.932978	-0.763354	0.445252	0.999973	non
LOC110259202	0.475501	0.901737	3.14914	0.286344	0.774615	0.999973	non
LOC110259201	2.89608	-0.55323	1.38236	-0.400206	0.689005	0.999973	non
SCGB1C1	1.15849	0.416572	2.14845	0.193894	0.846259	0.999973	non
ODF3	2.24473	1.79863	1.5861	1.13399	0.256797	0.999973	non
BET1L	2312.61	-0.0130842	0.120375	-0.108695	0.913444	0.999973	non
RIC8A	2393.94	-0.0435846	0.17311	-0.251775	0.801215	0.999973	non
SIRT3	739.207	0.101563	0.294824	0.344487	0.73048	0.999973	non
PSMD13	2134.51	0.06901	0.149134	0.462737	0.643553	0.999973	non
COX8H	2.85078	0.518033	1.96625	0.263462	0.792194	0.999973	non
LOC110259203	18.3337	0.278251	0.498001	0.558736	0.576342	0.999973	non
NLRP6	100.299	0.46792	0.384814	1.21596	0.223999	0.999973	non
PGGHG	1180.51	0.20466	0.163787	1.24955	0.211464	0.999973	non
IFITM5	9.1884	0.214551	0.664926	0.322669	0.746946	0.999973	non
IFITM1	9298.6	0.236841	0.206839	1.14505	0.252188	0.999973	non
IFITM3	3025.07	0.198402	0.216963	0.914452	0.360479	0.999973	non
LOC110259206	1.81357	0.277796	2.0516	0.135405	0.892292	0.999973	non
LOC102161418	3.38803	-0.927433	2.2474	-0.41267	0.679848	0.999973	non
LOC102166195	89.5547	0.347855	0.26942	1.29113	0.196659	0.999973	non
LOC110259204	19.001	0.621839	0.604494	1.02869	0.303624	0.999973	non
LOC110259205	0.374173	2.03901	4.02752	0.506269	0.612668	0.999973	non
B4GALNT4	0.668343	-0.137903	3.78396	-0.0364442	0.970928	0.999973	non
PKP3	8.1141	-0.5199	0.837263	-0.620952	0.534631	0.999973	non
SIGIRR	3582.41	0.161401	0.218302	0.73935	0.459695	0.999973	non
ANO9	1684.42	0.111844	0.35375	0.316168	0.751875	0.999973	non
PTDSS2	589.573	0.0672729	0.296039	0.227244	0.820234	0.999973	non
RNH1	1811.27	-0.0437168	0.191909	-0.2278	0.819802	0.999973	non
HRAS	392.305	-0.0544094	0.173744	-0.313158	0.75416	0.999973	non
LRRC56	18.7658	0.562208	0.506992	1.10891	0.26747	0.999973	non
LMNTD2	65.9076	-0.16341	0.3485	-0.468896	0.639144	0.999973	non
RASSF7	405.402	-0.106926	0.254594	-0.419987	0.674495	0.999973	non
MIR210	2.76069	0.00601398	1.46074	0.00411708	0.996715	0.999973	non
PHRF1	2797.98	-0.0140984	0.11399	-0.123682	0.901567	0.999973	non
IRF7	1087.86	-0.332547	0.401159	-0.828966	0.407124	0.999973	non
CDHR5	17.5656	-0.424975	0.546312	-0.777898	0.436629	0.999973	non
SCT	3.05061	0.348001	1.27093	0.273816	0.784226	0.999973	non
DRD4	0.161453	-0.902462	4.08047	-0.221166	0.824963	0.999973	non
DEAF1	759.948	-0.0443246	0.196157	-0.225964	0.821229	0.999973	non
TMEM80	584.115	-0.0810184	0.173594	-0.466712	0.640706	0.999973	non
EPS8L2	50.047	0.150923	0.337066	0.447755	0.65433	0.999973	non
TALDO1	5768.61	-0.0973027	0.305265	-0.318749	0.749917	0.999973	non
GATD1	1608.1	-0.0934816	0.246911	-0.378604	0.704982	0.999973	non
CEND1	26.127	-0.227285	0.801216	-0.283675	0.776659	0.999973	non
SLC25A22	541.789	-0.116449	0.197022	-0.591046	0.55449	0.999973	non
PIDD1	403.899	-0.0720703	0.224434	-0.32112	0.748119	0.999973	non
RPLP2	19350	-0.00509567	0.195507	-0.0260639	0.979206	0.999973	non
PNPLA2	993.917	-0.0241886	0.131321	-0.184195	0.853861	0.999973	non
CRACR2B	3.79129	0.389758	1.20478	0.323509	0.74631	0.999973	non
CD151	241.14	-0.126666	0.173297	-0.730922	0.464827	0.999973	non
POLR2L	460.681	-0.0634957	0.162215	-0.39143	0.69548	0.999973	non
TSPAN4	103.682	-1.42172	0.59637	-2.38396	0.0171276	0.999973	down
LOC102159969	3.52011	0.461748	1.02942	0.448551	0.653755	0.999973	non
CHID1	1134.77	-0.169432	0.130681	-1.29653	0.194795	0.999973	non
AP2A2	4341.2	-0.252355	0.252999	-0.997457	0.318543	0.999973	non
MUC6	9.40567	-0.229795	0.766441	-0.299821	0.764314	0.999973	non
MUC2	0.157164	1.02109	4.08047	0.250238	0.802403	0.999973	non
MUC5AC	13.5804	-0.20029	0.816757	-0.245226	0.806282	0.999973	non
MUC5B	29.306	0.0572966	0.514838	0.111291	0.911386	0.999973	non
TOLLIP	1083.12	-0.265149	0.301792	-0.878582	0.379628	0.999973	non
BRSK2	22.4173	-0.0320983	0.579074	-0.0554304	0.955796	0.999973	non
MOB2	889.656	-0.252304	0.174439	-1.44638	0.148072	0.999973	non
DUSP8	94.4584	0.163004	0.396108	0.411516	0.680695	0.999973	non
LOC110259166	0.34854	0.0593185	4.08047	0.0145372	0.988401	0.999973	non
IFITM10	2.30414	0.520006	1.51212	0.343891	0.730928	0.999973	non
CTSD	8314.77	-0.774334	0.435812	-1.77676	0.0756075	0.999973	non
LOC106508288	9.75125	-2.54758	1.78159	-1.42995	0.152733	0.999973	non
SYT8	74.084	-0.0292804	0.643824	-0.045479	0.963726	0.999973	non
TNNI2	359.351	-0.0466845	0.304855	-0.153137	0.87829	0.999973	non
LSP1	10492.2	-0.0198388	0.147012	-0.134947	0.892654	0.999973	non
LOC110259216	94.2476	-0.253837	0.374699	-0.677441	0.498126	0.999973	non
TNNT3	27.1967	-0.451257	0.425736	-1.05995	0.289169	0.999973	non
MRPL23	595.965	-0.145591	0.146448	-0.994148	0.320151	0.999973	non
IGF2	3.96994	-0.495086	1.27596	-0.388009	0.698009	0.999973	non
INS	0.187086	1.02109	4.08047	0.250238	0.802403	0.999973	non
ASCL2	8.33265	-0.636084	0.775419	-0.820311	0.412039	0.999973	non
TSPAN32	381.04	-0.0664049	0.229782	-0.288991	0.772588	0.999973	non
LOC110259220	2805.43	0.113065	0.266944	0.423552	0.671893	0.999973	non
CD81	7582.02	0.0697685	0.122891	0.567727	0.57022	0.999973	non
TSSC4	445.417	-0.0822866	0.15638	-0.526196	0.598752	0.999973	non
TRPM5	1.01141	1.08386	2.62451	0.412974	0.679625	0.999973	non
KCNQ1	307.621	-0.408691	0.449322	-0.909573	0.363048	0.999973	non
LOC110259223	40.0899	0.0455602	0.361239	0.126122	0.899635	0.999973	non
LOC110259224	0.338461	-1.84523	4.03382	-0.457439	0.647355	0.999973	non
CDKN1C	29.0365	-1.0717	0.587164	-1.82521	0.0679695	0.999973	non
SLC22A18	0.849955	1.97011	2.70014	0.729634	0.465614	0.999973	non
PHLDA2	94.2628	-0.142429	0.646201	-0.22041	0.825552	0.999973	non
NAP1L4	1972.96	0.0325741	0.131225	0.248231	0.803956	0.999973	non
CARS	1261.6	0.00601167	0.301242	0.0199563	0.984078	0.999973	non
LOC100627067	686.739	0.2218	0.403372	0.549865	0.582412	0.999973	non
LOC102158193	348.16	0.32947	0.550827	0.598136	0.549749	0.999973	non
OSBPL5	130.069	-0.130544	0.268726	-0.485788	0.627118	0.999973	non
MRGPRG	1.34449	0.0641362	2.0509	0.0312723	0.975052	0.999973	non
LOC102159152	4.717	-0.129718	0.934674	-0.138784	0.889621	0.999973	non
LOC106509286	11.2006	-0.854315	0.761629	-1.1217	0.261992	0.999973	non
NADSYN1	1115.26	0.0862425	0.315702	0.273177	0.784717	0.999973	non
LOC106509287	0.313073	-1.74762	4.04256	-0.432306	0.665519	0.999973	non
DHCR7	303.089	0.0441257	0.242836	0.18171	0.85581	0.999973	non
LOC102158424	1.80717	0.241549	1.97625	0.122226	0.90272	0.999973	non
SHANK2	40.9932	-0.302817	0.396661	-0.763414	0.445216	0.999973	non
LOC102159641	0.15162	-0.902462	4.08047	-0.221166	0.824963	0.999973	non
LOC110259226	0.15162	-0.902462	4.08047	-0.221166	0.824963	0.999973	non
CTTN	221.024	0.728048	0.773426	0.941328	0.346537	0.999973	non
PPFIA1	1997.7	0.0300366	0.150732	0.199272	0.84205	0.999973	non
FADD	483.633	-0.0631972	0.266385	-0.23724	0.81247	0.999973	non
ANO1	0.328627	-1.80753	4.03712	-0.447727	0.65435	0.999973	non
ORAOV1	1631.59	0.0832888	0.165697	0.502657	0.615205	0.999973	non
CCND1	5.65183	0.0826028	0.858665	0.0961991	0.923362	0.999973	non
LOC106509289	0.651077	-1.40919	3.80419	-0.370431	0.711062	0.999973	non
TPCN2	759.404	-0.0649081	0.296352	-0.219024	0.826631	0.999973	non
LOC110259229	0.313073	-1.74762	4.04256	-0.432306	0.665519	0.999973	non
IGHMBP2	1587.72	-0.0416382	0.130115	-0.320011	0.74896	0.999973	non
CPT1A	2224.59	-0.22644	0.33289	-0.680223	0.496363	0.999973	non
GAL	0.15162	-0.902462	4.08047	-0.221166	0.824963	0.999973	non
PPP6R3	3036.01	0.100979	0.11657	0.866249	0.386353	0.999973	non
LRP5	310.607	-0.133519	0.600346	-0.222404	0.823999	0.999973	non
LOC100738812	7.00716	1.51592	0.862997	1.75658	0.0789897	0.999973	non
C2H11orf24	565.792	-0.0690319	0.295812	-0.233364	0.815479	0.999973	non
LOC102162815	46.6929	0.220456	0.385104	0.572458	0.567012	0.999973	non
KMT5B	2489.01	0.0809244	0.148769	0.543959	0.58647	0.999973	non
CHKA	324.388	-0.0108201	0.359312	-0.0301133	0.975977	0.999973	non
TCIRG1	3908.52	-0.00105096	0.374841	-0.00280374	0.997763	0.999973	non
NDUFS8	791.933	-0.136115	0.172951	-0.787014	0.431274	0.999973	non
ALDH3B1	301.936	-0.110158	0.280573	-0.392618	0.694602	0.999973	non
UNC93B1	1212.11	-0.338978	0.315954	-1.07287	0.283329	0.999973	non
LOC110259231	155.476	-0.146512	0.2134	-0.68656	0.49236	0.999973	non
LOC102164445	85.8439	-0.130084	0.264465	-0.491875	0.622808	0.999973	non
LOC100522421	10.2448	0.139717	0.761508	0.183474	0.854426	0.999973	non
ACY3	19.9242	-0.226911	0.464474	-0.488532	0.625173	0.999973	non
TBX10	80.9135	-0.0755132	0.476436	-0.158496	0.874066	0.999973	non
NUDT8	106.349	-0.085742	0.31272	-0.274182	0.783945	0.999973	non
LOC100525027	52.6596	0.159595	0.366031	0.436015	0.662826	0.999973	non
NDUFV1	740.083	-0.0940175	0.180619	-0.52053	0.602694	0.999973	non
LOC110259233	12.4612	-0.349266	0.697128	-0.501007	0.616367	0.999973	non
LOC100739163	2307.98	-0.103254	0.21021	-0.491194	0.623289	0.999973	non
LOC100739508	285.72	0.281104	0.214923	1.30793	0.190897	0.999973	non
CABP2	0.328627	-1.80753	4.03712	-0.447727	0.65435	0.999973	non
CDK2AP2	2068.46	-0.0727614	0.165866	-0.438676	0.660896	0.999973	non
PITPNM1	6503.71	-0.0836437	0.278728	-0.300091	0.764108	0.999973	non
AIP	1370.16	-0.0103359	0.137686	-0.0750682	0.94016	0.999973	non
LOC102167294	104.025	0.106973	0.360392	0.296824	0.766601	0.999973	non
TMEM134	519.599	-0.0475397	0.243548	-0.195196	0.84524	0.999973	non
CABP4	7.97363	-0.723461	0.858505	-0.842699	0.399397	0.999973	non
GPR152	7.45833	0.116912	0.923537	0.126591	0.899264	0.999973	non
CORO1B	1243.11	-0.193133	0.19639	-0.983415	0.325403	0.999973	non
PTPRCAP	4312.96	-0.0572669	0.16574	-0.345522	0.729702	0.999973	non
RPS6KB2	724.968	0.0665479	0.200364	0.332135	0.739787	0.999973	non
CARNS1	14.1977	0.235192	0.524496	0.448415	0.653853	0.999973	non
TBC1D10C	4053.26	-0.140715	0.264478	-0.532047	0.594693	0.999973	non
PPP1CA	3744.92	-0.0402859	0.153174	-0.263007	0.792545	0.999973	non
RAD9A	1046.8	-0.143007	0.237572	-0.601953	0.547206	0.999973	non
CLCF1	188.07	0.315165	0.413366	0.762436	0.4458	0.999973	non
LOC110259234	48.0366	-0.140732	0.521463	-0.269879	0.787253	0.999973	non
POLD4	2192.98	0.0991044	0.253961	0.390234	0.696363	0.999973	non
SSH3	797.147	0.0240797	0.19616	0.122756	0.902301	0.999973	non
ANKRD13D	652.061	-0.111086	0.272276	-0.407991	0.68328	0.999973	non
GRK2	8914.63	0.0413572	0.114156	0.362287	0.717137	0.999973	non
KDM2A	5953.18	0.16377	0.11685	1.40155	0.161051	0.999973	non
RHOD	22.9863	0.67592	0.812419	0.831985	0.405417	0.999973	non
SYT12	2.09835	0.0190742	1.66793	0.0114359	0.990876	0.999973	non
C2H11orf86	0.177007	-0.902462	4.08047	-0.221166	0.824963	0.999973	non
LOC100514211	16.9659	-0.249447	0.526896	-0.473427	0.635908	0.999973	non
PC	121.666	-0.183849	0.216365	-0.849718	0.395482	0.999973	non
LRFN4	44.7992	-0.631403	0.355283	-1.77719	0.0755377	0.999973	non
RCE1	269.322	-0.146765	0.19297	-0.76056	0.44692	0.999973	non
C2H11orf80	2.76483	-0.401524	1.44186	-0.278476	0.780647	0.999973	non
SPTBN2	17.5118	-0.642893	0.61963	-1.03754	0.299483	0.999973	non
RBM4B	1200.97	-0.000208322	0.228316	-0.00091243	0.999272	0.999973	non
RBM4	1978.71	-0.0262193	0.119833	-0.218799	0.826807	0.999973	non
RBM14	1609.3	-0.047898	0.137301	-0.348855	0.727198	0.999973	non
CCS	1061.91	0.0109083	0.221384	0.0492735	0.960701	0.999973	non
CCDC87	51.9542	-0.0422936	0.312494	-0.135342	0.892342	0.999973	non
CTSF	1716.8	-0.179674	0.258828	-0.694182	0.487568	0.999973	non
ACTN3	6.36814	-0.237835	0.819498	-0.29022	0.771648	0.999973	non
ZDHHC24	658.675	0.104008	0.228273	0.455629	0.648657	0.999973	non
BBS1	208.52	0.119622	0.313047	0.382123	0.70237	0.999973	non
DPP3	847.908	-0.0112698	0.235651	-0.0478243	0.961856	0.999973	non
PELI3	71.138	-0.380489	0.319919	-1.18933	0.234311	0.999973	non
MRPL11	412.161	-0.0355089	0.194529	-0.182538	0.855161	0.999973	non
SLC29A2	0.177007	-0.902462	4.08047	-0.221166	0.824963	0.999973	non
B4GAT1	44.3969	-0.526935	0.437319	-1.20492	0.228233	0.999973	non
BRMS1	1057.8	-0.0402908	0.200593	-0.200859	0.840809	0.999973	non
RIN1	42.79	-0.328103	0.357252	-0.918406	0.358406	0.999973	non
CD248	0.318337	0.0593185	4.08047	0.0145372	0.988401	0.999973	non
TMEM151A	11.4085	0.210273	0.631963	0.33273	0.739338	0.999973	non
YIF1A	470.945	0.0121262	0.198664	0.0610386	0.951328	0.999973	non
CNIH2	257.033	0.00822199	0.18832	0.0436597	0.965176	0.999973	non
RAB1B	1560.99	-0.109332	0.165245	-0.661631	0.508208	0.999973	non
KLC2	541.813	-0.115779	0.200866	-0.576397	0.564347	0.999973	non
PACS1	5453.12	-0.200564	0.207224	-0.967862	0.333114	0.999973	non
LOC110259238	4.07692	0.859447	1.04096	0.825631	0.409013	0.999973	non
LOC106509301	72.1367	0.0959865	0.307316	0.312338	0.754784	0.999973	non
LOC106509302	217.597	-0.083734	0.233568	-0.3585	0.719969	0.999973	non
SF3B2	5375.43	-0.0306575	0.149912	-0.204503	0.837961	0.999973	non
GAL3ST3	11.3325	-0.271041	0.766343	-0.353681	0.723578	0.999973	non
CATSPER1	2.93825	0.417759	1.23672	0.337796	0.735517	0.999973	non
CST6	14.2398	0.705792	0.535842	1.31716	0.187784	0.999973	non
LOC106509306	4.92592	-0.0408151	1.0336	-0.0394883	0.968501	0.999973	non
BANF1	3329.39	-0.000973019	0.184514	-0.00527341	0.995792	0.999973	non
EIF1AD	765.484	0.023286	0.215687	0.107962	0.914026	0.999973	non
SART1	2213.78	-6.4387e-05	0.141992	-0.000453456	0.999638	0.999973	non
DRAP1	1372.81	0.0620789	0.180866	0.343231	0.731424	0.999973	non
C2H11orf68	716.114	-0.121345	0.149469	-0.811838	0.416885	0.999973	non
FOSL1	34.2341	0.154383	1.05531	0.146291	0.883691	0.999973	non
CCDC85B	275.64	-0.116224	0.238025	-0.488283	0.62535	0.999973	non
FIBP	1057.8	0.00396317	0.141364	0.0280353	0.977634	0.999973	non
CTSW	5051.78	-0.0851121	0.410999	-0.207086	0.835943	0.999973	non
EFEMP2	5.42726	0.336313	1.02823	0.32708	0.743608	0.999973	non
MUS81	683.928	-0.0152546	0.140644	-0.108463	0.913628	0.999973	non
CFL1	17455.1	-0.0463643	0.21592	-0.214729	0.829979	0.999973	non
SNX32	56.6874	0.0370644	0.412046	0.089952	0.928325	0.999973	non
LOC100511545	35.4019	-0.174412	0.412531	-0.422785	0.672452	0.999973	non
OVOL1	0.47979	-0.791047	3.14345	-0.251649	0.801312	0.999973	non
AP5B1	423.238	-0.298109	0.205616	-1.44983	0.147105	0.999973	non
KAT5	729.986	-0.112105	0.245706	-0.456255	0.648207	0.999973	non
RELA	2275.17	0.0938533	0.161858	0.579848	0.562017	0.999973	non
SIPA1	5187.3	0.0261744	0.246517	0.106177	0.915442	0.999973	non
PCNX3	3234.05	-0.0326406	0.135312	-0.241225	0.809381	0.999973	non
MAP3K11	1253.71	-0.0846263	0.186693	-0.453292	0.650338	0.999973	non
KCNK7	93.1722	-0.043393	0.305289	-0.142138	0.886971	0.999973	non
EHBP1L1	10081.6	0.0756615	0.14423	0.524588	0.599869	0.999973	non
SSSCA1	576.261	-0.00425065	0.239777	-0.0177275	0.985856	0.999973	non
LTBP3	131.154	-0.103803	0.644618	-0.16103	0.87207	0.999973	non
SCYL1	1145.52	0.0115512	0.145062	0.0796296	0.936532	0.999973	non
LOC102163816	10236.5	0.0900564	0.268385	0.33555	0.73721	0.999973	non
LOC100513133	70795.6	0.000804909	0.162239	0.00496124	0.996042	0.999973	non
FRMD8	966.4	-0.061131	0.133696	-0.457238	0.6475	0.999973	non
SLC25A45	0.157164	1.02109	4.08047	0.250238	0.802403	0.999973	non
TIGD3	7.0761	0.348561	0.817877	0.426178	0.669978	0.999973	non
DPF2	2516.39	0.0330945	0.125685	0.263313	0.792309	0.999973	non
CDC42EP2	237.788	0.654012	0.645938	1.0125	0.311299	0.999973	non
POLA2	1438.8	0.174186	0.159768	1.09024	0.275607	0.999973	non
SLC22A20	29.3872	-0.196164	0.867748	-0.226061	0.821154	0.999973	non
CAPN1	6418.73	-0.123497	0.192141	-0.642742	0.520391	0.999973	non
SPDYC	24.2443	0.107086	0.464514	0.230534	0.817677	0.999973	non
SYVN1	3396.19	-0.146028	0.131326	-1.11195	0.26616	0.999973	non
MRPL49	1109.16	-0.102418	0.138281	-0.740648	0.458907	0.999973	non
FAU	3296.31	0.0512128	0.222066	0.23062	0.81761	0.999973	non
ZNHIT2	77.0721	-0.0700689	0.254514	-0.275305	0.783082	0.999973	non
TM7SF2	50.045	-0.482582	0.409801	-1.1776	0.238956	0.999973	non
VPS51	1164.37	-0.0555217	0.159246	-0.348654	0.727349	0.999973	non
TMEM262	6.02175	-0.35682	1.01804	-0.350499	0.725964	0.999973	non
ZFPL1	617.634	-0.116539	0.141318	-0.824658	0.409566	0.999973	non
CDCA5	77.5338	0.223874	0.470321	0.476002	0.634073	0.999973	non
LOC110255271	8.70981	0.21155	1.15656	0.182914	0.854866	0.999973	non
NAALADL1	195.262	-0.0421334	0.497937	-0.0846161	0.932567	0.999973	non
SAC3D1	133.674	0.125003	0.26386	0.473746	0.635681	0.999973	non
SNX15	239.827	0.0942957	0.403011	0.233978	0.815002	0.999973	non
LOC106509313	33.7996	-0.229921	0.41936	-0.548267	0.583508	0.999973	non
ARL2	729.843	-0.0511167	0.195627	-0.261297	0.793863	0.999973	non
LOC110259239	2.44264	0.974035	1.61103	0.604603	0.545443	0.999973	non
BATF2	40.6598	0.00545143	0.630827	0.00864172	0.993105	0.999973	non
PPP2R5B	698.474	-0.00297715	0.192125	-0.0154959	0.987637	0.999973	non
ATG2A	2448.02	0.0278463	0.146722	0.189789	0.849474	0.999973	non
EHD1	2660.28	0.0102798	0.144965	0.0709122	0.943468	0.999973	non
LOC110259240	93.5165	0.0758083	0.312782	0.242368	0.808495	0.999973	non
CDC42BPG	351.098	0.0470897	0.247126	0.190549	0.848879	0.999973	non
MEN1	1040.73	-0.0655484	0.175499	-0.373497	0.708779	0.999973	non
MAP4K2	6364.7	-0.142084	0.286548	-0.495849	0.620001	0.999973	non
SF1	6543.89	-0.0365643	0.142515	-0.256565	0.797515	0.999973	non
PYGM	81.45	-0.172665	0.357116	-0.483498	0.628742	0.999973	non
RASGRP2	4507.94	-0.235015	0.33943	-0.69238	0.488699	0.999973	non
NRXN2	2.00203	-0.958342	1.41361	-0.677939	0.49781	0.999973	non
SLC22A12	1.8095	-1.42117	1.62687	-0.873561	0.382357	0.999973	non
SLC22A11	0.334172	0.0593185	4.08047	0.0145372	0.988401	0.999973	non
RPS6KA4	958.534	-0.127721	0.156315	-0.817073	0.413886	0.999973	non
CCDC88B	2936.35	-0.0588578	0.125243	-0.46995	0.638391	0.999973	non
LOC110259241	108.983	0.17577	0.247804	0.709312	0.478131	0.999973	non
PRDX5	918.288	0.131841	0.415055	0.317648	0.750752	0.999973	non
TRMT112	922.056	-0.0944621	0.147565	-0.64014	0.522082	0.999973	non
ESRRA	1065.37	-0.0117502	0.12968	-0.0906088	0.927803	0.999973	non
CATSPERZ	6.27237	-0.948532	0.938916	-1.01024	0.312379	0.999973	non
KCNK4	3.38232	0.182569	1.37534	0.132745	0.894395	0.999973	non
GPR137	1131.08	0.0966684	0.13416	0.720548	0.471188	0.999973	non
BAD	316.19	-0.183442	0.21043	-0.871747	0.383346	0.999973	non
LOC106509317	9.01114	0.158429	0.655884	0.24155	0.809129	0.999973	non
PLCB3	843.769	-0.121354	0.17781	-0.682491	0.494929	0.999973	non
PPP1R14B	349.546	-0.370616	0.179952	-2.05952	0.039444	0.999973	non
FKBP2	810.463	-0.0753268	0.193716	-0.388852	0.697386	0.999973	non
VEGFB	831.605	-0.213781	0.206831	-1.0336	0.301324	0.999973	non
TRPT1	79.1175	0.228525	0.251869	0.907317	0.364239	0.999973	non
DNAJC4	199.621	-0.0904615	0.178692	-0.506243	0.612686	0.999973	non
NUDT22	302.498	-0.00861538	0.331538	-0.0259861	0.979268	0.999973	non
FERMT3	5682.76	-0.153458	0.246362	-0.622899	0.533351	0.999973	non
STIP1	2005.31	0.02247	0.209715	0.107145	0.914674	0.999973	non
[truncated: 18,925 more rows]
