# Supplementary material for: Whole-Transcriptome Analysis Reveals the Regulatory Network of Immune Response in Dapulian Pig
Source: Animals (Basel). 2024 Dec 8;14(23):3546. doi: 10.3390/ani14233546 (PMC11639921; doi:10.3390/ani14233546)
Supplement: Supplementary file 1 [file animals-14-03546-s001.zip › Table S2.xlsx]

## Sheet: Sheet1
GO analysis of DEGs in Dapulian
	ONTOLOGY	ID	Description	GeneRatio	BgRatio	pvalue	p.adjust	qvalue	geneID	Count
GO:0006954	BP	GO:0006954	inflammatory response	43/300	255/6899	5.23913e-15	1.41195e-11	1.09691e-11	TNFAIP3/THBS1/IL33/PTGES/MS4A2/SAA3/CD14/IL27/IL1B/IL1A/S100A8/S100A12/S100A9/F3/IL23A/CCL22/CCL17/GPR4/NFKBIA/LTB4R/CXCL8/AMCF-II/PPBP/PDE2A/CASP1/IL18/IL10/IL6/HGF/PTGS2/IL2RA/ALOX5AP/SPHK1/CCL4/CCL8/CCL2/CCR4/HYAL1/TLR9/WNT5A/APP/CEBPB/IL1B2	43
GO:0051240	BP	GO:0051240	positive regulation of multicellular organismal process	50/300	436/6899	1.18236e-10	1.59323e-07	1.23775e-07	DLL1/LIPG/THBS1/CCBE1/IL33/SLC1A1/LGR4/ADM/HRH2/IRF1/SOCS1/IL1B/IL1A/SOX11/IL7/CD244/F3/PANX2/IL23A/LOC100520491/PDPN/TNF/FURIN/MMP14/CXCL8/EREG/CASP1/IL18/RAB7B/IL10/TWIST1/IL6/HGF/G0S2/NRP1/RGCC/SPHK1/RAMP2/HAP1/HYAL1/WNT5A/HRH1/SHOX2/TFRC/HHLA2/APP/LIF/ADRB1/ANGPT4/CEBPB	50
GO:0001816	BP	GO:0001816	cytokine production	34/300	237/6899	4.64186e-10	4.16994e-07	3.23953e-07	DLL1/TNFAIP3/THBS1/CCBE1/IL33/LGR4/IRF1/SOCS1/IL1B/IL1A/IL7/CD244/PANX2/IL23A/LOC100520491/TNF/FURIN/EREG/ARRB1/CASP1/IL18/RAB7B/IL10/TWIST1/IL6/HGF/RGCC/SPHK1/TLR9/WNT5A/HHLA2/APP/CEBPB/RNF128	34
GO:0002694	BP	GO:0002694	regulation of leukocyte activation	26/300	154/6899	1.75334e-09	1.18131e-06	9.17736e-07	TNFAIP3/PRDM1/THBS1/IL33/CD274/IRF1/IL27/SOCS1/IL1B/IL1A/SOX11/IL7/IL23A/LOC100520491/NECTIN2/SLA-DQB1/SLA-DMB/MMP14/IL18/IL10/SPHK1/WNT5A/TFRC/HHLA2/CEBPB/IL13RA2	26
GO:0050865	BP	GO:0050865	regulation of cell activation	27/300	169/6899	2.97212e-09	1.46913e-06	1.14134e-06	TNFAIP3/PRDM1/THBS1/IL33/CD274/IRF1/IL27/SOCS1/IL1B/IL1A/SOX11/IL7/IL23A/LOC100520491/NECTIN2/PDPN/SLA-DQB1/SLA-DMB/MMP14/IL18/IL10/SPHK1/WNT5A/TFRC/HHLA2/CEBPB/IL13RA2	27
GO:0001817	BP	GO:0001817	regulation of cytokine production	32/300	231/6899	3.83053e-09	1.46913e-06	1.14134e-06	DLL1/TNFAIP3/THBS1/CCBE1/IL33/LGR4/IRF1/SOCS1/IL1B/IL1A/IL7/CD244/PANX2/IL23A/LOC100520491/FURIN/EREG/ARRB1/CASP1/IL18/RAB7B/IL10/TWIST1/HGF/RGCC/SPHK1/TLR9/WNT5A/HHLA2/APP/CEBPB/RNF128	32
GO:0045766	BP	GO:0045766	positive regulation of angiogenesis	14/300	46/6899	4.36106e-09	1.46913e-06	1.14134e-06	DLL1/THBS1/CCBE1/ADM/IL1A/F3/CXCL8/IL10/NRP1/SPHK1/RAMP2/HYAL1/WNT5A/ANGPT4	14
GO:1904018	BP	GO:1904018	positive regulation of vasculature development	14/300	46/6899	4.36106e-09	1.46913e-06	1.14134e-06	DLL1/THBS1/CCBE1/ADM/IL1A/F3/CXCL8/IL10/NRP1/SPHK1/RAMP2/HYAL1/WNT5A/ANGPT4	14
GO:0002682	BP	GO:0002682	regulation of immune system process	45/300	414/6899	6.43599e-09	1.79869e-06	1.39736e-06	DLL1/TNFAIP3/PRDM1/THBS1/IL33/CD274/MS4A2/CD59/LGR4/IRF1/IL27/SOCS1/IL1B/IL1A/SOX11/IL7/CD244/CD1.1/IL23A/LOC100520491/C1S/NECTIN2/C1QA/C1QC/SLA-DQB1/SLA-DMB/NFKBIA/MMP14/EREG/IL18/RAB7B/IL10/TWIST1/RGCC/SPHK1/CSF3/CCL2/TLR9/WNT5A/TFRC/HHLA2/APP/LIF/CEBPB/IL13RA2	45
GO:0045321	BP	GO:0045321	leukocyte activation	35/300	275/6899	6.67419e-09	1.79869e-06	1.39736e-06	DLL1/TNFAIP3/PRDM1/DLL4/THBS1/IL33/CD274/IRF1/IL27/SOCS1/IL1B/IL1A/SOX11/IL7/CD244/IL23A/LOC100520491/AICDA/NECTIN2/SLA-DQB1/SLA-DMB/MMP14/CXCL8/AMCF-II/IL18/IL10/IL6/CTSV/SPHK1/WNT5A/TFRC/HHLA2/APP/CEBPB/IL13RA2	35
GO:0090068	BP	GO:0090068	positive regulation of cell cycle process	16/300	68/6899	2.07579e-08	4.95321e-06	3.84804e-06	E2F8/IL1A/TGFA/E2F7/CDC20/EREG/RGCC/BIRC5/SPHK1/AURKB/HYAL1/WNT5A/APP/CDK1/CCNB1/UBE2C	16
GO:0034097	BP	GO:0034097	response to cytokine	33/300	261/6899	2.20551e-08	4.95321e-06	3.84804e-06	DUOX2/SLC1A1/CDC42EP2/IRF1/CYP3A29/SOCS1/IL1B/IL1A/IL7/MSC/CCL17/UBD/TNF/NFKBIA/CXCL8/AMCF-II/PPBP/EREG/PDE2A/IL18/RAB7B/IL6/SPHK1/CCL4/CCL8/CCL2/HYAL1/WNT5A/OSM/CXCR4/PID1/TIMP1/IL13RA2	33
GO:0001775	BP	GO:0001775	cell activation	37/300	318/6899	2.78532e-08	5.77419e-06	4.48584e-06	DLL1/TNFAIP3/PRDM1/DLL4/THBS1/IL33/CD274/IRF1/IL27/SOCS1/IL1B/IL1A/SOX11/IL7/CD244/IL23A/LOC100520491/AICDA/NECTIN2/PDPN/SLA-DQB1/SLA-DMB/MMP14/CXCL8/AMCF-II/IL18/IL10/IL6/CTSV/RGCC/SPHK1/WNT5A/TFRC/HHLA2/APP/CEBPB/IL13RA2	37
GO:0035295	BP	GO:0035295	tube development	36/300	305/6899	3.00312e-08	5.781e-06	4.49113e-06	DLL1/PRDM1/DLL4/THBS1/CCBE1/SLC1A1/ADAMTSL2/LGR4/E2F8/ADM/IL1A/SOX11/ENPP2/F3/E2F7/PDPN/LUZP1/ANPEP/MMP14/CXCL8/AREG/NDNF/IL18/IL10/TWIST1/HSD11B1/NRP1/RGCC/SPHK1/RAMP2/HYAL1/WNT5A/SHOX2/LIF/ANGPT4/CTSZ	36
GO:0035239	BP	GO:0035239	tube morphogenesis	32/300	253/6899	3.63425e-08	6.52954e-06	5.07265e-06	DLL1/PRDM1/DLL4/THBS1/CCBE1/SLC1A1/LGR4/E2F8/ADM/IL1A/SOX11/ENPP2/F3/E2F7/LUZP1/ANPEP/MMP14/CXCL8/AREG/NDNF/IL18/IL10/TWIST1/NRP1/RGCC/SPHK1/RAMP2/HYAL1/WNT5A/SHOX2/ANGPT4/CTSZ	32
GO:0002237	BP	GO:0002237	response to molecule of bacterial origin	17/300	81/6899	4.64946e-08	7.38032e-06	5.7336e-06	TNFAIP3/CD274/IL1B/IL1A/S100A8/S100A9/AICDA/NFKBIA/CXCL8/AMCF-II/PPBP/TNIP3/IL10/CCL2/TLR9/WNT5A/CEBPB	17
GO:0008284	BP	GO:0008284	positive regulation of cell population proliferation	33/300	269/6899	4.65549e-08	7.38032e-06	5.7336e-06	DLL1/TNFAIP3/DLL4/THBS1/CD274/ADM/HBEGF/IL1B/IL1A/TGFA/SOX11/IL7/F3/IL23A/LOC100520491/FOXM1/EREG/AREG/IL18/IL10/IL6/SPHK1/CSF3/HYAL1/WNT5A/SHOX2/TFRC/HHLA2/LIF/PID1/CCNB1/TIMP1/EGFL7	33
GO:0019221	BP	GO:0019221	cytokine-mediated signaling pathway	24/300	156/6899	4.96923e-08	7.44004e-06	5.78e-06	DUOX2/SLC1A1/IRF1/SOCS1/IL1B/IL1A/IL7/CCL17/TNF/NFKBIA/CXCL8/AMCF-II/PPBP/EREG/IL18/IL6/SPHK1/CCL4/CCL8/CCL2/WNT5A/OSM/CXCR4/IL13RA2	24
GO:0071345	BP	GO:0071345	cellular response to cytokine stimulus	31/300	244/6899	5.43392e-08	7.70758e-06	5.98785e-06	DUOX2/SLC1A1/CDC42EP2/IRF1/CYP3A29/SOCS1/IL1B/IL1A/IL7/MSC/CCL17/TNF/NFKBIA/CXCL8/AMCF-II/PPBP/EREG/PDE2A/IL18/RAB7B/IL6/SPHK1/CCL4/CCL8/CCL2/HYAL1/WNT5A/OSM/CXCR4/PID1/IL13RA2	31
GO:0042127	BP	GO:0042127	regulation of cell population proliferation	47/300	476/6899	6.08234e-08	8.19595e-06	6.36725e-06	DLL1/TNFAIP3/PRDM1/DLL4/THBS1/CD274/PTGES/PHLDA2/ADM/IRF1/HBEGF/IL27/IL1B/IL1A/TGFA/SOX11/IL7/F3/IL23A/LOC100520491/FOXM1/E2F7/NFKBIA/EREG/AREG/IL18/IL10/IL6/RGCC/BIRC5/SPHK1/CSF3/CCL2/HYAL1/WNT5A/SHOX2/TFRC/HHLA2/BTG3/APP/LIF/CDCA7/PID1/CCNB1/CEBPB/TIMP1/EGFL7	47
GO:0030155	BP	GO:0030155	regulation of cell adhesion	28/300	207/6899	6.48636e-08	8.32416e-06	6.46685e-06	DLL1/THBS1/CD274/IRF1/SOCS1/IL1B/IL1A/IL7/NUAK1/IL23A/LOC100520491/GPR4/PDPN/SLA-DQB1/SLA-DMB/CXCL8/NDNF/IL18/IL10/NRP1/RGCC/HYAL1/WNT5A/TFRC/HHLA2/LIF/CXCR4/CEBPB	28
GO:0051301	BP	GO:0051301	cell division	25/300	171/6899	7.30379e-08	8.94714e-06	6.95083e-06	DLL1/SNX9/CDCA5/E2F8/KIF20A/IL1B/IL1A/TGFA/CENPA/CDCA3/E2F7/CDC20/NCAPG/PPBP/BIRC5/TOP2A/SPAG5/AURKB/SGO1/CDK1/KIF11/CDCA7/SGO2/KIF4A/IL1B2	25
GO:0007155	BP	GO:0007155	cell adhesion	40/300	374/6899	7.78262e-08	9.11919e-06	7.0845e-06	DLL1/THBS1/CD274/ICAM1/VCAN/IRF1/RADIL/CLDN4/SOCS1/IL1B/IL1A/IL7/ATP1B1/S100A8/S100A9/VCAM1/NUAK1/IL23A/LOC100520491/NECTIN2/GPR4/PDPN/SLA-DQB1/SLA-DMB/CXCL8/NDNF/IL18/IL10/ITGB8/NRP1/RGCC/HYAL1/WNT5A/TFRC/HHLA2/APP/LIF/CXCR4/CEBPB/TENM1	40
GO:0001819	BP	GO:0001819	positive regulation of cytokine production	24/300	160/6899	8.17925e-08	9.18461e-06	7.13532e-06	THBS1/CCBE1/IL33/IRF1/IL1B/IL1A/IL7/CD244/PANX2/IL23A/LOC100520491/FURIN/EREG/CASP1/IL18/RAB7B/IL10/TWIST1/HGF/RGCC/WNT5A/HHLA2/APP/CEBPB	24
GO:0032496	BP	GO:0032496	response to lipopolysaccharide	16/300	75/6899	9.15595e-08	9.87011e-06	7.66787e-06	TNFAIP3/CD274/IL1B/IL1A/S100A8/S100A9/AICDA/NFKBIA/CXCL8/AMCF-II/PPBP/TNIP3/IL10/CCL2/WNT5A/CEBPB	16
GO:0002696	BP	GO:0002696	positive regulation of leukocyte activation	18/300	98/6899	1.62387e-07	1.68321e-05	1.30764e-05	THBS1/IL33/CD274/SOCS1/IL1B/IL1A/IL7/IL23A/LOC100520491/NECTIN2/SLA-DQB1/SLA-DMB/MMP14/IL18/IL10/WNT5A/TFRC/HHLA2	18
GO:0001944	BP	GO:0001944	vasculature development	27/300	204/6899	1.78034e-07	1.71357e-05	1.33124e-05	DLL1/PRDM1/DLL4/THBS1/CCBE1/SLC1A1/FOSL1/E2F8/ADM/IL1A/ENPP2/F3/E2F7/LUZP1/ANPEP/CXCL8/NDNF/IL18/IL10/NRP1/RGCC/SPHK1/RAMP2/HYAL1/WNT5A/LIF/ANGPT4	27
GO:1903047	BP	GO:1903047	mitotic cell cycle process	27/300	204/6899	1.78034e-07	1.71357e-05	1.33124e-05	SNX9/CCNB2/DLGAP5/KIF20A/IL1A/TGFA/CENPA/FOXM1/E2F7/MCM3/NCAPG/EREG/RGCC/BIRC5/SPHK1/CCL2/AURKB/SGO1/HYAL1/APP/CDK1/KIF11/SGO2/CCNB1/UBE2C/CCNB3/KIF4A	27
GO:0010647	BP	GO:0010647	positive regulation of cell communication	45/300	466/6899	2.33117e-07	2.00857e-05	1.56042e-05	DLL1/TNFAIP3/RRAGD/DLL4/THBS1/CCBE1/SLC1A1/LGR4/SAA3/GDF15/HBEGF/SOCS1/IL1B/TGFA/SOX11/IL7/S100A8/S100A12/F3/IGFBP6/IL23A/CCL17/NECTIN2/TNF/FURIN/EREG/AREG/ARRB1/IL10/IL19/IL6/HGF/G0S2/NRP1/TNFRSF19/SPHK1/HAP1/CCL4/CCL8/CCL2/WNT5A/SHOX2/APP/LIF/CXCR4	45
GO:0001525	BP	GO:0001525	angiogenesis	22/300	145/6899	2.35806e-07	2.00857e-05	1.56042e-05	DLL1/DLL4/THBS1/CCBE1/E2F8/ADM/IL1A/ENPP2/F3/E2F7/ANPEP/CXCL8/NDNF/IL18/IL10/NRP1/RGCC/SPHK1/RAMP2/HYAL1/WNT5A/ANGPT4	22
GO:0001568	BP	GO:0001568	blood vessel development	26/300	194/6899	2.3658e-07	2.00857e-05	1.56042e-05	DLL1/PRDM1/DLL4/THBS1/CCBE1/SLC1A1/FOSL1/E2F8/ADM/IL1A/ENPP2/F3/E2F7/LUZP1/ANPEP/CXCL8/NDNF/IL18/IL10/NRP1/RGCC/SPHK1/RAMP2/HYAL1/WNT5A/ANGPT4	26
GO:0009967	BP	GO:0009967	positive regulation of signal transduction	42/300	420/6899	2.38495e-07	2.00857e-05	1.56042e-05	DLL1/TNFAIP3/RRAGD/DLL4/THBS1/CCBE1/LGR4/SAA3/GDF15/HBEGF/SOCS1/TGFA/SOX11/IL7/S100A8/S100A12/F3/IGFBP6/IL23A/CCL17/NECTIN2/TNF/EREG/AREG/ARRB1/IL10/IL19/IL6/HGF/G0S2/NRP1/TNFRSF19/SPHK1/HAP1/CCL4/CCL8/CCL2/WNT5A/SHOX2/APP/LIF/CXCR4	42
GO:0050867	BP	GO:0050867	positive regulation of cell activation	18/300	101/6899	2.6153e-07	2.0927e-05	1.62577e-05	THBS1/IL33/CD274/SOCS1/IL1B/IL1A/IL7/IL23A/LOC100520491/NECTIN2/SLA-DQB1/SLA-DMB/MMP14/IL18/IL10/WNT5A/TFRC/HHLA2	18
GO:0023056	BP	GO:0023056	positive regulation of signaling	45/300	468/6899	2.64014e-07	2.0927e-05	1.62577e-05	DLL1/TNFAIP3/RRAGD/DLL4/THBS1/CCBE1/SLC1A1/LGR4/SAA3/GDF15/HBEGF/SOCS1/IL1B/TGFA/SOX11/IL7/S100A8/S100A12/F3/IGFBP6/IL23A/CCL17/NECTIN2/TNF/FURIN/EREG/AREG/ARRB1/IL10/IL19/IL6/HGF/G0S2/NRP1/TNFRSF19/SPHK1/HAP1/CCL4/CCL8/CCL2/WNT5A/SHOX2/APP/LIF/CXCR4	45
GO:0071621	BP	GO:0071621	granulocyte chemotaxis	11/300	37/6899	2.72014e-07	2.09451e-05	1.62718e-05	S100A8/S100A9/IL23A/CCL17/CXCL8/AMCF-II/PPBP/CCL4/CCL8/CCL2/HRH1	11
GO:0048514	BP	GO:0048514	blood vessel morphogenesis	24/300	172/6899	3.29453e-07	2.46632e-05	1.91603e-05	DLL1/PRDM1/DLL4/THBS1/CCBE1/SLC1A1/E2F8/ADM/IL1A/ENPP2/F3/E2F7/ANPEP/CXCL8/NDNF/IL18/IL10/NRP1/RGCC/SPHK1/RAMP2/HYAL1/WNT5A/ANGPT4	24
GO:0045765	BP	GO:0045765	regulation of angiogenesis	16/300	82/6899	3.38883e-07	2.46835e-05	1.9176e-05	DLL1/THBS1/CCBE1/ADM/IL1A/ENPP2/F3/CXCL8/IL10/NRP1/RGCC/SPHK1/RAMP2/HYAL1/WNT5A/ANGPT4	16
GO:0030593	BP	GO:0030593	neutrophil chemotaxis	10/300	31/6899	4.09404e-07	2.90354e-05	2.25569e-05	S100A8/S100A9/IL23A/CCL17/CXCL8/AMCF-II/PPBP/CCL4/CCL8/CCL2	10
GO:0000278	BP	GO:0000278	mitotic cell cycle	30/300	253/6899	4.20746e-07	2.90746e-05	2.25874e-05	SNX9/CCNB2/DLGAP5/E2F8/KIF20A/IL1A/TGFA/CENPA/GEM/FOXM1/E2F7/MCM3/NCAPG/EREG/RGCC/BIRC5/SPHK1/CCL2/AURKB/SGO1/HYAL1/BTG3/APP/CDK1/KIF11/SGO2/CCNB1/UBE2C/CCNB3/KIF4A	30
GO:0045787	BP	GO:0045787	positive regulation of cell cycle	17/300	94/6899	4.55588e-07	3.06952e-05	2.38464e-05	E2F8/IL1A/TGFA/E2F7/CDC20/EREG/IL10/RGCC/BIRC5/SPHK1/AURKB/HYAL1/WNT5A/APP/CDK1/CCNB1/UBE2C	17
GO:0022402	BP	GO:0022402	cell cycle process	36/300	340/6899	4.77008e-07	3.07463e-05	2.38861e-05	SNX9/CCNB2/DLGAP5/E2F8/KIF20A/CCNF/IL1A/TGFA/CENPA/GEM/AICDA/FOXM1/E2F7/CDC20/MCM3/NCAPG/EREG/RGCC/BIRC5/SPHK1/TOP2A/CCL2/SPAG5/AURKB/SGO1/HYAL1/WNT5A/APP/LIF/CDK1/KIF11/SGO2/CCNB1/UBE2C/CCNB3/KIF4A	36
GO:1901342	BP	GO:1901342	regulation of vasculature development	16/300	84/6899	4.79163e-07	3.07463e-05	2.38861e-05	DLL1/THBS1/CCBE1/ADM/IL1A/ENPP2/F3/CXCL8/IL10/NRP1/RGCC/SPHK1/RAMP2/HYAL1/WNT5A/ANGPT4	16
GO:0071222	BP	GO:0071222	cellular response to lipopolysaccharide	13/300	56/6899	5.36376e-07	3.36171e-05	2.61163e-05	TNFAIP3/CD274/IL1B/IL1A/AICDA/NFKBIA/CXCL8/AMCF-II/PPBP/TNIP3/IL10/CCL2/WNT5A	13
GO:0051249	BP	GO:0051249	regulation of lymphocyte activation	20/300	131/6899	7.65013e-07	4.68571e-05	3.64022e-05	TNFAIP3/PRDM1/CD274/IRF1/IL27/SOCS1/IL1B/IL1A/SOX11/IL7/IL23A/LOC100520491/SLA-DQB1/SLA-DMB/MMP14/IL18/IL10/TFRC/HHLA2/CEBPB	20
GO:0097530	BP	GO:0097530	granulocyte migration	11/300	41/6899	8.59873e-07	5.14968e-05	4.00067e-05	S100A8/S100A9/IL23A/CCL17/CXCL8/AMCF-II/PPBP/CCL4/CCL8/CCL2/HRH1	11
GO:0016477	BP	GO:0016477	cell migration	40/300	413/6899	1.10224e-06	6.42407e-05	4.99071e-05	TNFAIP3/DLL4/THBS1/CCBE1/PHLDA2/HBEGF/RADIL/FSCN1/CLDN4/SDC1/ENPP2/S100A8/S100A9/TGFBR3/IGFBP6/IL23A/CCL17/PDPN/MMP14/CXCL8/AMCF-II/PPBP/NDNF/TWIST1/HGF/NRP1/RGCC/SPHK1/CCL4/CCL8/CCL2/CCR4/HYAL1/WNT5A/HRH1/APP/CXCR4/ANGPT4/MMP9/STRIP2	40
GO:0060326	BP	GO:0060326	cell chemotaxis	18/300	111/6899	1.12276e-06	6.42407e-05	4.99071e-05	THBS1/HBEGF/S100A8/S100A9/IL23A/CCL17/CXCL8/AMCF-II/PPBP/HGF/NRP1/CCL4/CCL8/CCL2/CCR4/WNT5A/HRH1/CXCR4	18
GO:0002684	BP	GO:0002684	positive regulation of immune system process	29/300	251/6899	1.14417e-06	6.42407e-05	4.99071e-05	THBS1/IL33/CD274/CD59/SOCS1/IL1B/IL1A/IL7/CD244/CD1.1/IL23A/LOC100520491/C1S/NECTIN2/C1QA/C1QC/SLA-DQB1/SLA-DMB/MMP14/EREG/IL18/IL10/RGCC/WNT5A/TFRC/HHLA2/APP/LIF/IL13RA2	29
GO:0071219	BP	GO:0071219	cellular response to molecule of bacterial origin	13/300	60/6899	1.25311e-06	6.89212e-05	5.35433e-05	TNFAIP3/CD274/IL1B/IL1A/AICDA/NFKBIA/CXCL8/AMCF-II/PPBP/TNIP3/IL10/CCL2/WNT5A	13
GO:0070098	BP	GO:0070098	chemokine-mediated signaling pathway	8/300	21/6899	1.44491e-06	7.66671e-05	5.95609e-05	CCL17/CXCL8/AMCF-II/PPBP/CCL4/CCL8/CCL2/CXCR4	8
GO:1990266	BP	GO:1990266	neutrophil migration	10/300	35/6899	1.45084e-06	7.66671e-05	5.95609e-05	S100A8/S100A9/IL23A/CCL17/CXCL8/AMCF-II/PPBP/CCL4/CCL8/CCL2	10
GO:0002504	BP	GO:0002504	antigen processing and presentation of peptide or polysaccharide antigen via MHC class II	7/300	16/6899	2.23666e-06	0.000115919	9.0055e-05	THBS1/SLA-DRA/SLA-DRB1/SLA-DQB1/LOC106504372/SLA-DMB/SLA-DMA	7
GO:0071346	BP	GO:0071346	cellular response to interferon-gamma	9/300	29/6899	2.28898e-06	0.000116392	9.04225e-05	CDC42EP2/IRF1/SOCS1/CCL17/RAB7B/CCL4/CCL8/CCL2/WNT5A	9
GO:0050673	BP	GO:0050673	epithelial cell proliferation	20/300	141/6899	2.51152e-06	0.000125343	9.73764e-05	TNFAIP3/DLL4/THBS1/EHF/LGR4/TGFA/SOX11/F3/EREG/AREG/IL10/IL6/HGF/RGCC/BIRC5/CCL2/HYAL1/WNT5A/CEBPB/EGFL7	20
GO:0010564	BP	GO:0010564	regulation of cell cycle process	25/300	207/6899	2.90842e-06	0.000142512	0.000110715	CCNB2/E2F8/KIF20A/CCNF/IL1A/TGFA/AICDA/E2F7/CDC20/EREG/RGCC/BIRC5/SPHK1/CCL2/SPAG5/AURKB/HYAL1/WNT5A/APP/LIF/CDK1/KIF11/CCNB1/UBE2C/CCNB3	25
GO:2000351	BP	GO:2000351	regulation of endothelial cell apoptotic process	8/300	23/6899	3.22551e-06	0.000151006	0.000117313	TNFAIP3/THBS1/TNF/NDNF/IL10/RGCC/RAMP2/CCL2	8
GO:0032944	BP	GO:0032944	regulation of mononuclear cell proliferation	14/300	75/6899	3.24986e-06	0.000151006	0.000117313	CD274/IRF1/IL27/IL1B/IL1A/SOX11/IL7/IL23A/LOC100520491/IL18/IL10/TFRC/HHLA2/CEBPB	14
GO:0050670	BP	GO:0050670	regulation of lymphocyte proliferation	14/300	75/6899	3.24986e-06	0.000151006	0.000117313	CD274/IRF1/IL27/IL1B/IL1A/SOX11/IL7/IL23A/LOC100520491/IL18/IL10/TFRC/HHLA2/CEBPB	14
GO:0072577	BP	GO:0072577	endothelial cell apoptotic process	8/300	24/6899	4.65707e-06	0.000205751	0.000159843	TNFAIP3/THBS1/TNF/NDNF/IL10/RGCC/RAMP2/CCL2	8
GO:1990868	BP	GO:1990868	response to chemokine	8/300	24/6899	4.65707e-06	0.000205751	0.000159843	CCL17/CXCL8/AMCF-II/PPBP/CCL4/CCL8/CCL2/CXCR4	8
GO:1990869	BP	GO:1990869	cellular response to chemokine	8/300	24/6899	4.65707e-06	0.000205751	0.000159843	CCL17/CXCL8/AMCF-II/PPBP/CCL4/CCL8/CCL2/CXCR4	8
GO:0050863	BP	GO:0050863	regulation of T cell activation	16/300	100/6899	5.36549e-06	0.000233226	0.000181188	PRDM1/CD274/IRF1/IL27/SOCS1/IL1B/IL1A/IL7/IL23A/LOC100520491/SLA-DQB1/SLA-DMB/IL18/TFRC/HHLA2/CEBPB	16
GO:0034341	BP	GO:0034341	response to interferon-gamma	9/300	32/6899	5.71127e-06	0.000244315	0.000189803	CDC42EP2/IRF1/SOCS1/CCL17/RAB7B/CCL4/CCL8/CCL2/WNT5A	9
GO:0007049	BP	GO:0007049	cell cycle	43/300	490/6899	5.80549e-06	0.000244465	0.00018992	SNX9/TNFAIP3/PCLAF/CCNB2/DLGAP5/CDCA5/E2F8/UHRF1/IRF1/KIF20A/CCNF/IL1A/TGFA/CENPA/GEM/AICDA/FOXM1/E2F7/CDC20/MCM3/NCAPG/EREG/IL10/RGCC/BIRC5/SPHK1/TOP2A/CCL2/SPAG5/AURKB/SGO1/HYAL1/WNT5A/BTG3/APP/LIF/CDK1/KIF11/SGO2/CCNB1/UBE2C/CCNB3/KIF4A	43
GO:0050729	BP	GO:0050729	positive regulation of inflammatory response	10/300	41/6899	7.0212e-06	0.00029111	0.000226157	IL33/S100A8/GPR4/NFKBIA/PDE2A/IL18/TLR9/WNT5A/APP/CEBPB	10
GO:0070663	BP	GO:0070663	regulation of leukocyte proliferation	14/300	80/6899	7.18069e-06	0.000293035	0.000227653	CD274/IRF1/IL27/IL1B/IL1A/SOX11/IL7/IL23A/LOC100520491/IL18/IL10/TFRC/HHLA2/CEBPB	14
GO:0045785	BP	GO:0045785	positive regulation of cell adhesion	18/300	126/6899	7.28511e-06	0.000293035	0.000227653	CD274/SOCS1/IL1B/IL1A/IL7/IL23A/LOC100520491/PDPN/SLA-DQB1/SLA-DMB/NDNF/IL18/NRP1/HYAL1/WNT5A/TFRC/HHLA2/LIF	18
GO:0051707	BP	GO:0051707	response to other organism	39/300	431/6899	8.06292e-06	0.000319553	0.000248253	TNFAIP3/ISG20/CD274/CDC42EP2/CD59/IRF1/CD14/CYP3A29/IL27/SOCS1/IL1B/IL1A/ATP1B1/S100A8/S100A12/S100A9/IL23A/AICDA/C1S/CCL17/NECTIN2/C1QA/NFKBIA/CXCL8/AMCF-II/PPBP/EREG/TNIP3/IL18/RAB7B/IL10/RGS1/CCL4/CCL8/CCL2/HYAL1/TLR9/WNT5A/CEBPB	39
GO:0072359	BP	GO:0072359	circulatory system development	30/300	292/6899	8.49747e-06	0.000323545	0.000251354	DLL1/PRDM1/DLL4/THBS1/CCBE1/SLC1A1/FOSL1/E2F8/ADM/IL1A/SOX11/ENPP2/F3/E2F7/LUZP1/ANPEP/CXCL8/NDNF/IL18/IL10/TWIST1/NRP1/RGCC/SPHK1/RAMP2/HYAL1/WNT5A/SHOX2/LIF/ANGPT4	30
GO:0043207	BP	GO:0043207	response to external biotic stimulus	39/300	432/6899	8.52062e-06	0.000323545	0.000251354	TNFAIP3/ISG20/CD274/CDC42EP2/CD59/IRF1/CD14/CYP3A29/IL27/SOCS1/IL1B/IL1A/ATP1B1/S100A8/S100A12/S100A9/IL23A/AICDA/C1S/CCL17/NECTIN2/C1QA/NFKBIA/CXCL8/AMCF-II/PPBP/EREG/TNIP3/IL18/RAB7B/IL10/RGS1/CCL4/CCL8/CCL2/HYAL1/TLR9/WNT5A/CEBPB	39
GO:0051785	BP	GO:0051785	positive regulation of nuclear division	6/300	13/6899	8.52381e-06	0.000323545	0.000251354	IL1A/TGFA/EREG/RGCC/SPHK1/WNT5A	6
GO:0048285	BP	GO:0048285	organelle fission	19/300	140/6899	8.71504e-06	0.000324476	0.000252078	MTFR2/CCNB2/IL1A/TGFA/NCAPG/EREG/RGCC/BIRC5/SPHK1/TOP2A/AURKB/SGO1/WNT5A/LIF/KIF11/SGO2/CCNB1/UBE2C/KIF4A	19
GO:0051726	BP	GO:0051726	regulation of cell cycle	32/300	323/6899	8.9954e-06	0.000324476	0.000252078	TNFAIP3/PCLAF/CCNB2/DLGAP5/E2F8/IRF1/KIF20A/CCNF/IL1A/TGFA/AICDA/FOXM1/E2F7/CDC20/EREG/IL10/RGCC/BIRC5/SPHK1/CCL2/SPAG5/AURKB/HYAL1/WNT5A/BTG3/APP/LIF/CDK1/KIF11/CCNB1/UBE2C/CCNB3	32
GO:0000280	BP	GO:0000280	nuclear division	18/300	128/6899	9.12546e-06	0.000324476	0.000252078	CCNB2/IL1A/TGFA/NCAPG/EREG/RGCC/BIRC5/SPHK1/TOP2A/AURKB/SGO1/WNT5A/LIF/KIF11/SGO2/CCNB1/UBE2C/KIF4A	18
GO:0022603	BP	GO:0022603	regulation of anatomical structure morphogenesis	27/300	249/6899	9.12741e-06	0.000324476	0.000252078	DLL1/TNFAIP3/THBS1/CCBE1/CDC42EP2/LGR4/ADM/CLDN4/IL1A/ENPP2/F3/PDPN/CXCL8/IL10/HGF/NRP1/RGCC/SPHK1/RAMP2/CCL2/HYAL1/WNT5A/SHOX2/LIF/CST3/ANGPT4/STRIP2	27
GO:0071216	BP	GO:0071216	cellular response to biotic stimulus	13/300	71/6899	9.15035e-06	0.000324476	0.000252078	TNFAIP3/CD274/IL1B/IL1A/AICDA/NFKBIA/CXCL8/AMCF-II/PPBP/TNIP3/IL10/CCL2/WNT5A	13
GO:0046649	BP	GO:0046649	lymphocyte activation	26/300	236/6899	1.01098e-05	0.000353842	0.000274892	DLL1/TNFAIP3/PRDM1/DLL4/CD274/IRF1/IL27/SOCS1/IL1B/IL1A/SOX11/IL7/CD244/IL23A/LOC100520491/AICDA/SLA-DQB1/SLA-DMB/MMP14/IL18/IL10/IL6/CTSV/TFRC/HHLA2/CEBPB	26
GO:0022407	BP	GO:0022407	regulation of cell-cell adhesion	18/300	130/6899	1.1373e-05	0.000392951	0.000305275	CD274/IRF1/SOCS1/IL1B/IL1A/IL7/IL23A/LOC100520491/PDPN/SLA-DQB1/SLA-DMB/IL18/IL10/RGCC/WNT5A/TFRC/HHLA2/CEBPB	18
GO:0050730	BP	GO:0050730	regulation of peptidyl-tyrosine phosphorylation	13/300	73/6899	1.2561e-05	0.000428505	0.000332896	HBEGF/SOCS1/TGFA/ENPP2/IL7/IL23A/EREG/AREG/HGF/NRP1/APP/LIF/PRNP	13
GO:0050727	BP	GO:0050727	regulation of inflammatory response	16/300	108/6899	1.47964e-05	0.000498454	0.000387237	TNFAIP3/IL33/PTGES/S100A8/GPR4/NFKBIA/PDE2A/CASP1/IL18/IL10/HGF/SPHK1/TLR9/WNT5A/APP/CEBPB	16
GO:0022409	BP	GO:0022409	positive regulation of cell-cell adhesion	14/300	86/6899	1.70668e-05	0.000560916	0.000435763	CD274/SOCS1/IL1B/IL1A/IL7/IL23A/LOC100520491/PDPN/SLA-DQB1/SLA-DMB/IL18/WNT5A/TFRC/HHLA2	14
GO:0051251	BP	GO:0051251	positive regulation of lymphocyte activation	14/300	86/6899	1.70668e-05	0.000560916	0.000435763	CD274/SOCS1/IL1B/IL1A/IL7/IL23A/LOC100520491/SLA-DQB1/SLA-DMB/MMP14/IL18/IL10/TFRC/HHLA2	14
GO:0048870	BP	GO:0048870	cell motility	40/300	462/6899	1.75956e-05	0.000564547	0.000438584	TNFAIP3/DLL4/THBS1/CCBE1/PHLDA2/HBEGF/RADIL/FSCN1/CLDN4/SDC1/ENPP2/S100A8/S100A9/TGFBR3/IGFBP6/IL23A/CCL17/PDPN/MMP14/CXCL8/AMCF-II/PPBP/NDNF/TWIST1/HGF/NRP1/RGCC/SPHK1/CCL4/CCL8/CCL2/CCR4/HYAL1/WNT5A/HRH1/APP/CXCR4/ANGPT4/MMP9/STRIP2	40
GO:0010628	BP	GO:0010628	positive regulation of gene expression	34/300	365/6899	1.75963e-05	0.000564547	0.000438584	DLL1/PRDM1/DLL4/THBS1/CCBE1/IL33/IRF1/IL1B/IL1A/SOX11/IL7/CD244/PANX2/IL23A/LOC100520491/AICDA/FURIN/CXCL8/EREG/CASP1/IL18/RAB7B/IL10/TWIST1/HGF/RGCC/RAMP2/WNT5A/TFRC/HHLA2/APP/LIF/PID1/CEBPB	34
GO:0009607	BP	GO:0009607	response to biotic stimulus	39/300	446/6899	1.80216e-05	0.000571391	0.000443901	TNFAIP3/ISG20/CD274/CDC42EP2/CD59/IRF1/CD14/CYP3A29/IL27/SOCS1/IL1B/IL1A/ATP1B1/S100A8/S100A12/S100A9/IL23A/AICDA/C1S/CCL17/NECTIN2/C1QA/NFKBIA/CXCL8/AMCF-II/PPBP/EREG/TNIP3/IL18/RAB7B/IL10/RGS1/CCL4/CCL8/CCL2/HYAL1/TLR9/WNT5A/CEBPB	39
GO:0140014	BP	GO:0140014	mitotic nuclear division	14/300	87/6899	1.9556e-05	0.000612829	0.000476093	IL1A/TGFA/NCAPG/EREG/RGCC/BIRC5/SPHK1/AURKB/SGO1/KIF11/SGO2/CCNB1/UBE2C/KIF4A	14
GO:0001892	BP	GO:0001892	embryonic placenta development	8/300	29/6899	2.24619e-05	0.000693719	0.000538935	PRDM1/PHLDA2/E2F8/ADM/E2F7/IL10/LIF/CEBPB	8
GO:0044419	BP	GO:0044419	biological process involved in interspecies interaction between organisms	40/300	467/6899	2.26521e-05	0.000693719	0.000538935	TNFAIP3/ISG20/CD274/CDC42EP2/CD59/IRF1/CD14/CYP3A29/IL27/SOCS1/IL1B/IL1A/ATP1B1/S100A8/S100A12/S100A9/IL23A/AICDA/C1S/CCL17/NECTIN2/C1QA/NFKBIA/CXCL8/AMCF-II/PPBP/EREG/TNIP3/IL18/RAB7B/IL10/RGS1/NRP1/CCL4/CCL8/CCL2/HYAL1/TLR9/WNT5A/CEBPB	40
GO:0050790	BP	GO:0050790	regulation of catalytic activity	41/300	484/6899	2.30279e-05	0.000697305	0.00054172	TNFAIP3/CCNB2/THBS1/SERPINB2/SERPINB7/SLC1A1/HBEGF/CLDN4/SOCS1/IL1B/IL1A/TGFA/IL7/S100A8/F3/ARHGAP29/NUAK1/IL23A/CCL17/CDC20/EREG/AREG/HGF/RGS16/RGS1/RGCC/BIRC5/CCL4/CCL8/CCL2/WNT5A/APP/RCAN1/FAS/ADRB1/CCNB1/PRNP/CST3/PKIG/TIMP1/CCNB3	41
GO:0044093	BP	GO:0044093	positive regulation of molecular function	36/300	402/6899	2.33365e-05	0.000698798	0.00054288	THBS1/SLC1A1/HBEGF/CLDN4/SOCS1/TGFA/ATP1B1/S100A8/F3/ARHGAP29/IL23A/CCL17/CDC20/TNF/EREG/AREG/EGF/IL18/RAB7B/IL10/TWIST1/RGS16/RGS1/RGCC/SPHK1/HAP1/CCL4/CCL8/CCL2/WNT5A/IL1RAP/APP/FAS/ADRB1/PRNP/CEBPB	36
GO:0001890	BP	GO:0001890	placenta development	10/300	47/6899	2.57082e-05	0.000761359	0.000591482	PRDM1/PHLDA2/FOSL1/E2F8/ADM/CCNF/E2F7/IL10/LIF/CEBPB	10
GO:0007159	BP	GO:0007159	leukocyte cell-cell adhesion	16/300	113/6899	2.64565e-05	0.000775003	0.000602083	CD274/IRF1/SOCS1/IL1B/IL1A/IL7/S100A8/S100A9/IL23A/LOC100520491/SLA-DQB1/SLA-DMB/IL18/TFRC/HHLA2/CEBPB	16
GO:0042981	BP	GO:0042981	regulation of apoptotic process	36/300	405/6899	2.74236e-05	0.000794694	0.00061738	DLL1/TNFAIP3/THBS1/SERPINB2/CD274/SLC1A1/MELK/PHLDA2/IL7/S100A8/LOC100523672/TNF/BCL2A1/NDNF/CASP1/GRIA4/IL10/IL19/TWIST1/HGF/G0S2/NRP1/RGCC/SOCS3/BIRC5/SPHK1/RAMP2/TOP2A/CCL2/AURKB/WNT5A/FAS/PRNP/ANGPT4/KCNB1/CEBPB	36
GO:0051094	BP	GO:0051094	positive regulation of developmental process	33/300	359/6899	3.0959e-05	0.000879524	0.000683282	DLL1/THBS1/CCBE1/LGR4/ADM/GDF15/SOCS1/IL1A/SOX11/ENPP2/IL7/F3/IL23A/PDPN/CDC20/MMP14/CXCL8/RAB7B/IL10/TWIST1/NRP1/RGCC/SPHK1/RAMP2/HAP1/CSF3/HYAL1/WNT5A/SHOX2/TFRC/LIF/ANGPT4/CEBPB	33
GO:0051783	BP	GO:0051783	regulation of nuclear division	10/300	48/6899	3.12418e-05	0.000879524	0.000683282	IL1A/TGFA/EREG/RGCC/BIRC5/SPHK1/AURKB/WNT5A/LIF/CCNB1	10
GO:0007176	BP	GO:0007176	regulation of epidermal growth factor-activated receptor activity	5/300	10/6899	3.16563e-05	0.000879524	0.000683282	HBEGF/TGFA/EREG/AREG/APP	5
GO:0045840	BP	GO:0045840	positive regulation of mitotic nuclear division	5/300	10/6899	3.16563e-05	0.000879524	0.000683282	IL1A/TGFA/EREG/RGCC/SPHK1	5
GO:0048646	BP	GO:0048646	anatomical structure formation involved in morphogenesis	32/300	345/6899	3.44184e-05	0.000929431	0.000722054	DLL1/TNFAIP3/DLL4/THBS1/CCBE1/SLC1A1/FJX1/E2F8/ADM/GDF15/IL1A/SOX11/ENPP2/F3/E2F7/NECTIN2/LUZP1/FURIN/ANPEP/CXCL8/NDNF/IL18/IL10/TWIST1/NRP1/RGCC/SPHK1/RAMP2/HYAL1/WNT5A/DUSP5/ANGPT4	32
GO:0050870	BP	GO:0050870	positive regulation of T cell activation	12/300	69/6899	3.48152e-05	0.000929431	0.000722054	CD274/SOCS1/IL1B/IL1A/IL7/IL23A/LOC100520491/SLA-DQB1/SLA-DMB/IL18/TFRC/HHLA2	12
GO:0097191	BP	GO:0097191	extrinsic apoptotic signaling pathway	12/300	69/6899	3.48152e-05	0.000929431	0.000722054	TNFAIP3/THBS1/IL1A/IL7/TNF/BCL2A1/IL18/IL19/HGF/G0S2/NRP1/FAS	12
GO:0006953	BP	GO:0006953	acute-phase response	6/300	16/6899	3.55949e-05	0.000929431	0.000722054	PTGES/SAA3/IL1B/IL1A/IL6/IL1B2	6
GO:0035924	BP	GO:0035924	cellular response to vascular endothelial growth factor stimulus	6/300	16/6899	3.55949e-05	0.000929431	0.000722054	DLL1/DLL4/CCBE1/NRP1/SPHK1/RAMP2	6
GO:0098609	BP	GO:0098609	cell-cell adhesion	24/300	224/6899	3.56053e-05	0.000929431	0.000722054	CD274/ICAM1/IRF1/SOCS1/IL1B/IL1A/IL7/S100A8/S100A9/VCAM1/IL23A/LOC100520491/NECTIN2/PDPN/SLA-DQB1/SLA-DMB/IL18/IL10/RGCC/WNT5A/TFRC/HHLA2/CEBPB/TENM1	24
GO:0010941	BP	GO:0010941	regulation of cell death	38/300	443/6899	3.58667e-05	0.000929431	0.000722054	DLL1/TNFAIP3/THBS1/SERPINB2/CD274/SLC1A1/MELK/PHLDA2/SOX11/IL7/S100A8/LOC100523672/TNF/BCL2A1/NDNF/CASP1/GRIA4/IL10/IL19/TWIST1/HGF/G0S2/NRP1/RGCC/SOCS3/BIRC5/SPHK1/RAMP2/TOP2A/CCL2/AURKB/WNT5A/FAS/PRNP/ANGPT4/KCNB1/CEBPB/CTSZ	38
GO:2000026	BP	GO:2000026	regulation of multicellular organismal development	34/300	378/6899	3.65737e-05	0.000938726	0.000729275	DLL1/PRDM1/DLL4/THBS1/CCBE1/PHLDA2/ADM/IRF1/SOCS1/IL1A/SOX11/ENPP2/IL7/F3/IL23A/C1QC/NFKBIA/MMP14/CXCL8/RAB7B/IL10/TWIST1/NRP1/RGCC/SPHK1/RAMP2/HAP1/CSF3/HYAL1/WNT5A/SHOX2/LIF/ANGPT4/CEBPB	34
GO:0007346	BP	GO:0007346	regulation of mitotic cell cycle	17/300	129/6899	3.84031e-05	0.00097638	0.000758528	DLGAP5/IL1A/TGFA/E2F7/EREG/RGCC/BIRC5/SPHK1/CCL2/AURKB/HYAL1/BTG3/APP/CDK1/CCNB1/UBE2C/CCNB3	17
GO:0043067	BP	GO:0043067	regulation of programmed cell death	36/300	412/6899	3.96275e-05	0.000998095	0.000775398	DLL1/TNFAIP3/THBS1/SERPINB2/CD274/SLC1A1/MELK/PHLDA2/IL7/S100A8/LOC100523672/TNF/BCL2A1/NDNF/CASP1/GRIA4/IL10/IL19/TWIST1/HGF/G0S2/NRP1/RGCC/SOCS3/BIRC5/SPHK1/RAMP2/TOP2A/CCL2/AURKB/WNT5A/FAS/PRNP/ANGPT4/KCNB1/CEBPB	36
GO:0002250	BP	GO:0002250	adaptive immune response	19/300	156/6899	4.14467e-05	0.00103425	0.000803484	TNFAIP3/IL1B/CD1.1/IL23A/AICDA/C1S/NECTIN2/C1QA/C1QC/SLA-DRA/SLA-DRB1/SLA-DQB1/LOC106504372/SLA-DMB/SLA-DMA/IL18/IL6/TFRC/IL13RA2	19
GO:0032635	BP	GO:0032635	interleukin-6 production	10/300	50/6899	4.54156e-05	0.00110266	0.000856629	TNFAIP3/EREG/ARRB1/RAB7B/IL10/TWIST1/HGF/WNT5A/APP/CEBPB	10
GO:0032675	BP	GO:0032675	regulation of interleukin-6 production	10/300	50/6899	4.54156e-05	0.00110266	0.000856629	TNFAIP3/EREG/ARRB1/RAB7B/IL10/TWIST1/HGF/WNT5A/APP/CEBPB	10
GO:0050731	BP	GO:0050731	positive regulation of peptidyl-tyrosine phosphorylation	10/300	50/6899	4.54156e-05	0.00110266	0.000856629	HBEGF/TGFA/ENPP2/IL23A/EREG/AREG/HGF/NRP1/LIF/PRNP	10
GO:0031347	BP	GO:0031347	regulation of defense response	20/300	171/6899	4.69232e-05	0.00112909	0.000877164	TNFAIP3/IL33/PTGES/SOCS1/S100A8/IL23A/NECTIN2/GPR4/NFKBIA/EREG/PDE2A/CASP1/IL18/IL10/HGF/SPHK1/TLR9/WNT5A/APP/CEBPB	20
GO:0097529	BP	GO:0097529	myeloid leukocyte migration	11/300	61/6899	5.22305e-05	0.00124567	0.000967736	S100A8/S100A9/IL23A/CCL17/CXCL8/AMCF-II/PPBP/CCL4/CCL8/CCL2/HRH1	11
GO:0030574	BP	GO:0030574	collagen catabolic process	6/300	17/6899	5.30131e-05	0.00125325	0.000973619	MMP2/MMP14/MMP1/CTSV/CST3/MMP9	6
GO:0010573	BP	GO:0010573	vascular endothelial growth factor production	5/300	11/6899	5.59769e-05	0.00131181	0.00101911	CCBE1/IL1B/IL1A/TNF/IL6	5
GO:0042129	BP	GO:0042129	regulation of T cell proliferation	11/300	62/6899	6.10771e-05	0.00138988	0.00107976	CD274/IRF1/IL27/IL1B/IL1A/IL23A/LOC100520491/IL18/TFRC/HHLA2/CEBPB	11
GO:0019882	BP	GO:0019882	antigen processing and presentation	9/300	42/6899	6.18278e-05	0.00138988	0.00107976	THBS1/CD1.1/SLA-DRA/SLA-DRB1/SLA-DQB1/LOC106504372/SLA-DMB/SLA-DMA/CTSV	9
GO:0030595	BP	GO:0030595	leukocyte chemotaxis	12/300	73/6899	6.21208e-05	0.00138988	0.00107976	S100A8/S100A9/IL23A/CCL17/CXCL8/AMCF-II/PPBP/CCL4/CCL8/CCL2/WNT5A/HRH1	12
GO:0032103	BP	GO:0032103	positive regulation of response to external stimulus	16/300	121/6899	6.22754e-05	0.00138988	0.00107976	THBS1/IL33/S100A8/IL23A/NECTIN2/GPR4/NFKBIA/CXCL8/EREG/PDE2A/IL18/NRP1/TLR9/WNT5A/APP/CEBPB	16
GO:0010469	BP	GO:0010469	regulation of signaling receptor activity	8/300	33/6899	6.24026e-05	0.00138988	0.00107976	PHLDA2/HBEGF/TGFA/CNRIP1/EREG/AREG/IL10/APP	8
GO:1904035	BP	GO:1904035	regulation of epithelial cell apoptotic process	8/300	33/6899	6.24026e-05	0.00138988	0.00107976	TNFAIP3/THBS1/TNF/NDNF/IL10/RGCC/RAMP2/CCL2	8
GO:0009617	BP	GO:0009617	response to bacterium	20/300	175/6899	6.53662e-05	0.00144395	0.00112177	TNFAIP3/CD274/IL1B/IL1A/S100A8/S100A9/IL23A/AICDA/NFKBIA/CXCL8/AMCF-II/PPBP/TNIP3/IL18/IL10/RGS1/CCL2/TLR9/WNT5A/CEBPB	20
GO:0018108	BP	GO:0018108	peptidyl-tyrosine phosphorylation	13/300	86/6899	7.61554e-05	0.00166448	0.0012931	HBEGF/SOCS1/TGFA/ENPP2/IL7/IL23A/EREG/AREG/HGF/NRP1/APP/LIF/PRNP	13
GO:1903037	BP	GO:1903037	regulation of leukocyte cell-cell adhesion	14/300	98/6899	7.65846e-05	0.00166448	0.0012931	CD274/IRF1/SOCS1/IL1B/IL1A/IL7/IL23A/LOC100520491/SLA-DQB1/SLA-DMB/IL18/TFRC/HHLA2/CEBPB	14
GO:0007088	BP	GO:0007088	regulation of mitotic nuclear division	8/300	34/6899	7.85607e-05	0.00167675	0.00130263	IL1A/TGFA/EREG/RGCC/BIRC5/SPHK1/AURKB/CCNB1	8
GO:0009968	BP	GO:0009968	negative regulation of signal transduction	32/300	360/6899	7.90155e-05	0.00167675	0.00130263	DLL1/TNFAIP3/DLL4/THBS1/ADAMTSL2/LGR4/ADM/GDF15/SOCS1/IL7/FOXM1/NFKBIA/MMP14/CXCL8/TNIP3/PDE2A/ARRB1/RAB7B/IL10/IL19/TWIST1/HGF/RGS16/NRP1/SOCS3/WNT5A/RCAN1/LIF/DUSP5/DUSP4/PID1/EGFL7	32
GO:0098542	BP	GO:0098542	defense response to other organism	32/300	360/6899	7.90155e-05	0.00167675	0.00130263	TNFAIP3/ISG20/CDC42EP2/CD59/IRF1/CD14/CYP3A29/IL27/SOCS1/ATP1B1/S100A8/S100A12/S100A9/IL23A/AICDA/C1S/CCL17/NECTIN2/C1QA/CXCL8/AMCF-II/PPBP/EREG/IL18/RAB7B/IL10/CCL4/CCL8/CCL2/TLR9/WNT5A/CEBPB	32
GO:1903039	BP	GO:1903039	positive regulation of leukocyte cell-cell adhesion	12/300	75/6899	8.16447e-05	0.001719	0.00133545	CD274/SOCS1/IL1B/IL1A/IL7/IL23A/LOC100520491/SLA-DQB1/SLA-DMB/IL18/TFRC/HHLA2	12
GO:0002460	BP	GO:0002460	adaptive immune response based on somatic recombination of immune receptors built from immunoglobulin superfamily domains	13/300	87/6899	8.60986e-05	0.00179873	0.00139739	TNFAIP3/IL1B/CD1.1/IL23A/AICDA/C1S/NECTIN2/C1QA/C1QC/IL18/IL6/TFRC/IL13RA2	13
GO:0032963	BP	GO:0032963	collagen metabolic process	7/300	26/6899	8.82673e-05	0.00182985	0.00142157	MMP2/MMP14/MMP1/CTSV/RGCC/CST3/MMP9	7
GO:0001818	BP	GO:0001818	negative regulation of cytokine production	12/300	76/6899	9.32463e-05	0.00190378	0.001479	DLL1/TNFAIP3/THBS1/LGR4/IL23A/FURIN/ARRB1/IL10/TWIST1/HGF/RGCC/RNF128	12
GO:0031349	BP	GO:0031349	positive regulation of defense response	12/300	76/6899	9.32463e-05	0.00190378	0.001479	IL33/S100A8/NECTIN2/GPR4/NFKBIA/EREG/PDE2A/IL18/TLR9/WNT5A/APP/CEBPB	12
GO:0045087	BP	GO:0045087	innate immune response	24/300	238/6899	9.46148e-05	0.00191719	0.00148942	TNFAIP3/ISG20/CDC42EP2/CD59/IRF1/CD14/CYP3A29/IL27/SOCS1/ATP1B1/S100A8/S100A12/IL23A/C1S/CCL17/NECTIN2/C1QA/EREG/RAB7B/CCL4/CCL8/CCL2/TLR9/WNT5A	24
GO:0018212	BP	GO:0018212	peptidyl-tyrosine modification	13/300	88/6899	9.71467e-05	0.00195381	0.00151787	HBEGF/SOCS1/TGFA/ENPP2/IL7/IL23A/EREG/AREG/HGF/NRP1/APP/LIF/PRNP	13
GO:1901700	BP	GO:1901700	response to oxygen-containing compound	33/300	381/6899	0.000100872	0.00201371	0.00156441	TNFAIP3/RRAGD/DUOX2/THBS1/CD274/SLC1A1/GDF15/SOCS1/IL1B/IL1A/S100A8/S100A9/AICDA/NFKBIA/CXCL8/AMCF-II/PPBP/AREG/TNIP3/PDE2A/IL10/HGF/BIRC5/SPHK1/CCL2/HYAL1/WNT5A/APP/IRS1/PID1/PRNP/KCNB1/CEBPB	33
GO:0045746	BP	GO:0045746	negative regulation of Notch signaling pathway	6/300	19/6899	0.000107944	0.00213904	0.00166177	DLL1/DLL4/NFKBIA/MMP14/ARRB1/EGFL7	6
GO:1903706	BP	GO:1903706	regulation of hemopoiesis	14/300	102/6899	0.000119296	0.00234674	0.00182313	DLL1/PRDM1/IRF1/SOCS1/IL7/IL23A/C1QC/NFKBIA/MMP14/RAB7B/IL10/CSF3/LIF/CEBPB	14
GO:0043410	BP	GO:0043410	positive regulation of MAPK cascade	17/300	142/6899	0.000130626	0.002551	0.00198181	THBS1/SAA3/GDF15/TGFA/IGFBP6/CCL17/ARRB1/HGF/NRP1/TNFRSF19/SPHK1/CCL4/CCL8/CCL2/WNT5A/APP/LIF	17
GO:0002683	BP	GO:0002683	negative regulation of immune system process	14/300	103/6899	0.000132752	0.00257387	0.00199958	DLL1/TNFAIP3/THBS1/CD274/CD59/IRF1/SOCS1/SOX11/C1QC/IL10/TWIST1/CCL2/CEBPB/IL13RA2	14
GO:0070997	BP	GO:0070997	neuron death	13/300	91/6899	0.00013796	0.00265573	0.00206318	SLC1A1/NDNF/IL10/NRP1/BIRC5/CCL2/WNT5A/APP/FAS/PRNP/KCNB1/CEBPB/CTSZ	13
GO:2000273	BP	GO:2000273	positive regulation of signaling receptor activity	5/300	13/6899	0.00014508	0.00277298	0.00215426	HBEGF/TGFA/EREG/AREG/IL10	5
GO:0007059	BP	GO:0007059	chromosome segregation	14/300	104/6899	0.000147504	0.00279946	0.00217484	DLGAP5/GEM/NCAPG/BIRC5/TOP2A/SPAG5/AURKB/SGO1/KIF11/SGO2/HJURP/CCNB1/UBE2C/KIF4A	14
GO:1901701	BP	GO:1901701	cellular response to oxygen-containing compound	27/300	292/6899	0.000152719	0.00287816	0.00223598	TNFAIP3/RRAGD/CD274/SLC1A1/GDF15/SOCS1/IL1B/IL1A/AICDA/NFKBIA/CXCL8/AMCF-II/PPBP/TNIP3/PDE2A/IL10/HGF/BIRC5/SPHK1/CCL2/WNT5A/APP/IRS1/PID1/PRNP/KCNB1/CEBPB	27
GO:0032101	BP	GO:0032101	regulation of response to external stimulus	25/300	263/6899	0.00017485	0.00327237	0.00254223	TNFAIP3/THBS1/IL33/PTGES/SOCS1/S100A8/IL23A/NECTIN2/GPR4/NFKBIA/CXCL8/EREG/PDE2A/CASP1/IL18/IL10/HGF/NRP1/SPHK1/CCL2/TLR9/WNT5A/APP/CXCR4/CEBPB	25
GO:0006935	BP	GO:0006935	chemotaxis	20/300	188/6899	0.00017756	0.00330017	0.00256383	THBS1/HBEGF/ENPP2/S100A8/S100A9/IL23A/CCL17/CXCL8/AMCF-II/PPBP/HGF/NRP1/CCL4/CCL8/CCL2/CCR4/WNT5A/HRH1/APP/CXCR4	20
GO:0051336	BP	GO:0051336	regulation of hydrolase activity	23/300	233/6899	0.000182701	0.00337245	0.00261998	THBS1/SERPINB2/SERPINB7/SLC1A1/CLDN4/S100A8/F3/ARHGAP29/NUAK1/CCL17/HGF/RGS16/RGS1/BIRC5/CCL4/CCL8/CCL2/WNT5A/RCAN1/FAS/ADRB1/CST3/TIMP1	23
GO:0000070	BP	GO:0000070	mitotic sister chromatid segregation	9/300	48/6899	0.000184795	0.00338791	0.00263199	NCAPG/BIRC5/AURKB/SGO1/KIF11/SGO2/CCNB1/UBE2C/KIF4A	9
GO:0042330	BP	GO:0042330	taxis	20/300	189/6899	0.000190867	0.00346034	0.00268826	THBS1/HBEGF/ENPP2/S100A8/S100A9/IL23A/CCL17/CXCL8/AMCF-II/PPBP/HGF/NRP1/CCL4/CCL8/CCL2/CCR4/WNT5A/HRH1/APP/CXCR4	20
GO:0010648	BP	GO:0010648	negative regulation of cell communication	33/300	394/6899	0.000191314	0.00346034	0.00268826	DLL1/TNFAIP3/DLL4/THBS1/ADAMTSL2/LGR4/ADM/GDF15/SOCS1/IL7/FOXM1/NFKBIA/MMP14/CXCL8/TNIP3/PDE2A/ARRB1/RAB7B/IL10/IL19/TWIST1/HGF/RGS16/NRP1/SOCS3/WNT5A/RCAN1/LIF/DUSP5/DUSP4/PID1/KCNB1/EGFL7	33
GO:0000819	BP	GO:0000819	sister chromatid segregation	10/300	59/6899	0.000196277	0.00352262	0.00273664	NCAPG/BIRC5/TOP2A/AURKB/SGO1/KIF11/SGO2/CCNB1/UBE2C/KIF4A	10
GO:0042110	BP	GO:0042110	T cell activation	19/300	175/6899	0.000197371	0.00352262	0.00273664	PRDM1/DLL4/CD274/IRF1/IL27/SOCS1/IL1B/IL1A/IL7/IL23A/LOC100520491/SLA-DQB1/SLA-DMB/IL18/IL6/CTSV/TFRC/HHLA2/CEBPB	19
GO:1901992	BP	GO:1901992	positive regulation of mitotic cell cycle phase transition	6/300	21/6899	0.000200536	0.00353319	0.00274485	RGCC/BIRC5/HYAL1/APP/CCNB1/UBE2C	6
GO:0050900	BP	GO:0050900	leukocyte migration	14/300	107/6899	0.000200585	0.00353319	0.00274485	S100A8/S100A9/IL23A/CCL17/CXCL8/AMCF-II/PPBP/CCL4/CCL8/CCL2/WNT5A/HRH1/APP/MMP9	14
GO:0023057	BP	GO:0023057	negative regulation of signaling	33/300	396/6899	0.00021036	0.0036813	0.00285992	DLL1/TNFAIP3/DLL4/THBS1/ADAMTSL2/LGR4/ADM/GDF15/SOCS1/IL7/FOXM1/NFKBIA/MMP14/CXCL8/TNIP3/PDE2A/ARRB1/RAB7B/IL10/IL19/TWIST1/HGF/RGS16/NRP1/SOCS3/WNT5A/RCAN1/LIF/DUSP5/DUSP4/PID1/KCNB1/EGFL7	33
GO:0043066	BP	GO:0043066	negative regulation of apoptotic process	24/300	251/6899	0.000215857	0.00371632	0.00288712	DLL1/TNFAIP3/THBS1/SERPINB2/SLC1A1/IL7/BCL2A1/NDNF/GRIA4/IL10/IL19/TWIST1/HGF/NRP1/SOCS3/BIRC5/SPHK1/RAMP2/CCL2/AURKB/WNT5A/FAS/ANGPT4/CEBPB	24
GO:0042098	BP	GO:0042098	T cell proliferation	11/300	71/6899	0.000217023	0.00371632	0.00288712	CD274/IRF1/IL27/IL1B/IL1A/IL23A/LOC100520491/IL18/TFRC/HHLA2/CEBPB	11
GO:0032946	BP	GO:0032946	positive regulation of mononuclear cell proliferation	9/300	49/6899	0.000217877	0.00371632	0.00288712	CD274/IL1B/IL1A/IL7/IL23A/LOC100520491/IL18/TFRC/HHLA2	9
GO:0050671	BP	GO:0050671	positive regulation of lymphocyte proliferation	9/300	49/6899	0.000217877	0.00371632	0.00288712	CD274/IL1B/IL1A/IL7/IL23A/LOC100520491/IL18/TFRC/HHLA2	9
GO:0098813	BP	GO:0098813	nuclear chromosome segregation	12/300	83/6899	0.000221646	0.00375683	0.00291859	GEM/NCAPG/BIRC5/TOP2A/SPAG5/AURKB/SGO1/KIF11/SGO2/CCNB1/UBE2C/KIF4A	12
GO:0043408	BP	GO:0043408	regulation of MAPK cascade	21/300	206/6899	0.000223628	0.00376673	0.00292629	THBS1/SAA3/GDF15/TGFA/IGFBP6/FOXM1/CCL17/ARRB1/HGF/NRP1/TNFRSF19/SPHK1/CCL4/CCL8/CCL2/WNT5A/APP/LIF/FAS/DUSP5/DUSP4	21
GO:0001701	BP	GO:0001701	in utero embryonic development	15/300	122/6899	0.000241117	0.00403609	0.00313555	PRDM1/CCNB2/PHLDA2/FOSL1/E2F8/ADM/ASF1B/E2F7/ARNT2/FURIN/IL10/TWIST1/LIF/CCNB1/CEBPB	15
GO:0001763	BP	GO:0001763	morphogenesis of a branching structure	12/300	84/6899	0.000248717	0.00413761	0.00321442	PRDM1/DLL4/LGR4/ADM/MMP14/AREG/IL10/HGF/NRP1/WNT5A/SHOX2/CTSZ	12
GO:0002274	BP	GO:0002274	myeloid leukocyte activation	10/300	61/6899	0.000260827	0.00430264	0.00334262	THBS1/IL33/NECTIN2/CXCL8/AMCF-II/IL10/SPHK1/WNT5A/APP/IL13RA2	10
GO:0042102	BP	GO:0042102	positive regulation of T cell proliferation	8/300	40/6899	0.000265018	0.00430264	0.00334262	CD274/IL1B/IL1A/IL23A/LOC100520491/IL18/TFRC/HHLA2	8
GO:1904019	BP	GO:1904019	epithelial cell apoptotic process	8/300	40/6899	0.000265018	0.00430264	0.00334262	TNFAIP3/THBS1/TNF/NDNF/IL10/RGCC/RAMP2/CCL2	8
GO:0071363	BP	GO:0071363	cellular response to growth factor stimulus	19/300	179/6899	0.000265023	0.00430264	0.00334262	DLL1/DLL4/THBS1/CCBE1/ADAMTSL2/GDF15/SOX11/TGFBR3/CXCL8/NDNF/IL10/HGF/NRP1/SPHK1/RAMP2/HAP1/CCL2/HYAL1/WNT5A	19
GO:0043069	BP	GO:0043069	negative regulation of programmed cell death	24/300	257/6899	0.00030825	0.00497445	0.00386453	DLL1/TNFAIP3/THBS1/SERPINB2/SLC1A1/IL7/BCL2A1/NDNF/GRIA4/IL10/IL19/TWIST1/HGF/NRP1/SOCS3/BIRC5/SPHK1/RAMP2/CCL2/AURKB/WNT5A/FAS/ANGPT4/CEBPB	24
GO:0061098	BP	GO:0061098	positive regulation of protein tyrosine kinase activity	5/300	15/6899	0.000314998	0.00505309	0.00392563	HBEGF/TGFA/EREG/AREG/PRNP	5
GO:0002252	BP	GO:0002252	immune effector process	20/300	197/6899	0.000332925	0.00530906	0.00412449	DLL1/CD59/IL1B/CD244/CD1.1/IL23A/AICDA/C1S/NECTIN2/C1QA/C1QC/IL18/IL10/TWIST1/IL6/RGCC/WNT5A/TFRC/APP/IL13RA2	20
GO:0050776	BP	GO:0050776	regulation of immune response	23/300	243/6899	0.000338843	0.00537166	0.00417312	TNFAIP3/MS4A2/CD59/LGR4/IRF1/SOCS1/IL1B/CD1.1/IL23A/C1S/NECTIN2/C1QA/C1QC/NFKBIA/EREG/IL18/RAB7B/IL10/RGCC/TLR9/WNT5A/TFRC/IL13RA2	23
GO:0061097	BP	GO:0061097	regulation of protein tyrosine kinase activity	6/300	23/6899	0.000346566	0.00546197	0.00424328	HBEGF/TGFA/EREG/AREG/APP/PRNP	6
GO:0002526	BP	GO:0002526	acute inflammatory response	7/300	32/6899	0.000360724	0.00564428	0.00438491	PTGES/SAA3/IL1B/IL1A/F3/IL6/IL1B2	7
GO:0040011	BP	GO:0040011	locomotion	31/300	374/6899	0.000362323	0.00564428	0.00438491	DLL4/THBS1/CCBE1/PHLDA2/HBEGF/CLDN4/ENPP2/S100A8/S100A9/IL23A/CCL17/PDPN/CXCL8/AMCF-II/PPBP/TWIST1/HGF/NRP1/RGCC/SPHK1/CCL4/CCL8/CCL2/CCR4/HYAL1/WNT5A/HRH1/APP/RCAN1/CXCR4/ANGPT4	31
GO:0070848	BP	GO:0070848	response to growth factor	19/300	184/6899	0.000377477	0.00584655	0.00454205	DLL1/DLL4/THBS1/CCBE1/ADAMTSL2/GDF15/SOX11/TGFBR3/CXCL8/NDNF/IL10/HGF/NRP1/SPHK1/RAMP2/HAP1/CCL2/HYAL1/WNT5A	19
GO:0002520	BP	GO:0002520	immune system development	27/300	309/6899	0.000384471	0.00592085	0.00459978	DLL1/TNFAIP3/PRDM1/CCNB2/DLL4/IRF1/SOCS1/IL1B/IL1A/IL7/IL23A/AICDA/C1QC/NFKBIA/MMP14/RAB7B/IL10/IL6/CTSV/TOP2A/CSF3/CCR4/WNT5A/TFRC/APP/LIF/CEBPB	27
GO:0052547	BP	GO:0052547	regulation of peptidase activity	12/300	88/6899	0.000386934	0.00592492	0.00460294	THBS1/SERPINB2/SERPINB7/SLC1A1/CLDN4/S100A8/F3/HGF/BIRC5/FAS/CST3/TIMP1	12
GO:0032943	BP	GO:0032943	mononuclear cell proliferation	14/300	114/6899	0.00039196	0.00593445	0.00461034	CD274/IRF1/IL27/IL1B/IL1A/SOX11/IL7/IL23A/LOC100520491/IL18/IL10/TFRC/HHLA2/CEBPB	14
GO:0046651	BP	GO:0046651	lymphocyte proliferation	14/300	114/6899	0.00039196	0.00593445	0.00461034	CD274/IRF1/IL27/IL1B/IL1A/SOX11/IL7/IL23A/LOC100520491/IL18/IL10/TFRC/HHLA2/CEBPB	14
GO:0070665	BP	GO:0070665	positive regulation of leukocyte proliferation	9/300	53/6899	0.000403351	0.0060728	0.00471782	CD274/IL1B/IL1A/IL7/IL23A/LOC100520491/IL18/TFRC/HHLA2	9
GO:0002009	BP	GO:0002009	morphogenesis of an epithelium	17/300	156/6899	0.000408174	0.00611127	0.00474771	DLL1/DLL4/LGR4/ADM/HBEGF/SOX11/PDPN/LUZP1/MMP14/AREG/IL10/TWIST1/HGF/NRP1/WNT5A/LIF/CTSZ	17
GO:0071347	BP	GO:0071347	cellular response to interleukin-1	6/300	24/6899	0.0004454	0.00660516	0.0051314	CCL17/CXCL8/CCL4/CCL8/CCL2/HYAL1	6
GO:0002040	BP	GO:0002040	sprouting angiogenesis	8/300	43/6899	0.000446063	0.00660516	0.0051314	DLL1/DLL4/THBS1/E2F8/E2F7/IL10/NRP1/RAMP2	8
GO:0060548	BP	GO:0060548	negative regulation of cell death	25/300	280/6899	0.000458936	0.00675865	0.00525065	DLL1/TNFAIP3/THBS1/SERPINB2/SLC1A1/SOX11/IL7/BCL2A1/NDNF/GRIA4/IL10/IL19/TWIST1/HGF/NRP1/SOCS3/BIRC5/SPHK1/RAMP2/CCL2/AURKB/WNT5A/FAS/ANGPT4/CEBPB	25
GO:0043009	BP	GO:0043009	chordate embryonic development	20/300	203/6899	0.000493299	0.00722522	0.00561311	DLL1/PRDM1/CCNB2/PHLDA2/FOSL1/E2F8/ADM/ASF1B/SOX11/E2F7/LUZP1/ARNT2/FURIN/IL10/TWIST1/WNT5A/SHOX2/LIF/CCNB1/CEBPB	20
GO:1901214	BP	GO:1901214	regulation of neuron death	11/300	78/6899	0.000502823	0.00729455	0.00566697	SLC1A1/NDNF/IL10/NRP1/BIRC5/CCL2/WNT5A/PRNP/KCNB1/CEBPB/CTSZ	11
GO:1903046	BP	GO:1903046	meiotic cell cycle process	10/300	66/6899	0.000503446	0.00729455	0.00566697	CCNB2/CDC20/BIRC5/TOP2A/SGO1/WNT5A/LIF/CDK1/SGO2/CCNB1	10
GO:1902533	BP	GO:1902533	positive regulation of intracellular signal transduction	25/300	282/6899	0.000510585	0.00735843	0.0057166	RRAGD/THBS1/SAA3/GDF15/HBEGF/TGFA/SOX11/S100A8/S100A12/F3/IGFBP6/CCL17/TNF/ARRB1/IL19/HGF/NRP1/TNFRSF19/SPHK1/CCL4/CCL8/CCL2/WNT5A/APP/LIF	25
GO:0032368	BP	GO:0032368	regulation of lipid transport	8/300	44/6899	0.000524956	0.0075253	0.00584623	LIPG/THBS1/PTGES/IL1B/TNF/FURIN/NFKBIA/IL6	8
GO:0045931	BP	GO:0045931	positive regulation of mitotic cell cycle	7/300	34/6899	0.000535017	0.00762895	0.00592676	RGCC/BIRC5/SPHK1/HYAL1/APP/CCNB1/UBE2C	7
GO:0048585	BP	GO:0048585	negative regulation of response to stimulus	35/300	453/6899	0.000568963	0.00807029	0.00626963	DLL1/TNFAIP3/DLL4/THBS1/ADAMTSL2/CD59/LGR4/ADM/GDF15/SOCS1/IL7/FOXM1/NFKBIA/MMP14/CXCL8/TNIP3/PDE2A/ARRB1/RAB7B/IL10/IL19/TWIST1/HGF/RGS16/NRP1/SOCS3/CCL2/WNT5A/RCAN1/LIF/DUSP5/DUSP4/PID1/IL13RA2/EGFL7	35
GO:0009792	BP	GO:0009792	embryo development ending in birth or egg hatching	20/300	206/6899	0.000596118	0.00834591	0.00648375	DLL1/PRDM1/CCNB2/PHLDA2/FOSL1/E2F8/ADM/ASF1B/SOX11/E2F7/LUZP1/ARNT2/FURIN/IL10/TWIST1/WNT5A/SHOX2/LIF/CCNB1/CEBPB	20
GO:0043537	BP	GO:0043537	negative regulation of blood vessel endothelial cell migration	4/300	10/6899	0.000597685	0.00834591	0.00648375	DLL4/THBS1/RGCC/ANGPT4	4
GO:0045742	BP	GO:0045742	positive regulation of epidermal growth factor receptor signaling pathway	4/300	10/6899	0.000597685	0.00834591	0.00648375	HBEGF/TGFA/EREG/AREG	4
GO:0051130	BP	GO:0051130	positive regulation of cellular component organization	24/300	269/6899	0.000602524	0.00834866	0.00648588	DLL1/CDC42EP2/GDF15/FSCN1/IL1A/TGFA/SDC1/ENPP2/PDPN/CDC20/PLEK2/EREG/NDNF/ARRB1/MMP1/NRP1/RGCC/SPHK1/HAP1/AURKB/HYAL1/WNT5A/SHOX2/APP	24
GO:0002711	BP	GO:0002711	positive regulation of T cell mediated immunity	5/300	17/6899	0.000604077	0.00834866	0.00648588	IL1B/CD1.1/IL23A/NECTIN2/IL18	5
GO:0002695	BP	GO:0002695	negative regulation of leukocyte activation	8/300	45/6899	0.000614778	0.00841029	0.00653376	TNFAIP3/CD274/IRF1/SOCS1/SOX11/IL10/CEBPB/IL13RA2	8
GO:0044839	BP	GO:0044839	cell cycle G2/M phase transition	8/300	45/6899	0.000614778	0.00841029	0.00653376	CCNB2/FOXM1/BIRC5/AURKB/APP/CDK1/CCNB1/CCNB3	8
GO:0000165	BP	GO:0000165	MAPK cascade	21/300	224/6899	0.000695053	0.0094137	0.00731329	THBS1/SAA3/GDF15/TGFA/IGFBP6/FOXM1/CCL17/ARRB1/HGF/NRP1/TNFRSF19/SPHK1/CCL4/CCL8/CCL2/WNT5A/APP/LIF/FAS/DUSP5/DUSP4	21
GO:1901990	BP	GO:1901990	regulation of mitotic cell cycle phase transition	11/300	81/6899	0.000697921	0.0094137	0.00731329	E2F7/RGCC/BIRC5/CCL2/AURKB/HYAL1/APP/CDK1/CCNB1/UBE2C/CCNB3	11
GO:0051241	BP	GO:0051241	negative regulation of multicellular organismal process	24/300	272/6899	0.000706512	0.0094137	0.00731329	DLL1/TNFAIP3/DLL4/THBS1/LGR4/ADM/GDF15/IRF1/SOCS1/SOX11/IL23A/C1QC/FURIN/ARRB1/IL10/IL19/TWIST1/HGF/NRP1/RGCC/WNT5A/CST3/ANGPT4/RNF128	24
GO:0070555	BP	GO:0070555	response to interleukin-1	6/300	26/6899	0.000707895	0.0094137	0.00731329	CCL17/CXCL8/CCL4/CCL8/CCL2/HYAL1	6
GO:2001236	BP	GO:2001236	regulation of extrinsic apoptotic signaling pathway	8/300	46/6899	0.000716615	0.0094137	0.00731329	TNFAIP3/THBS1/IL7/TNF/IL19/HGF/G0S2/NRP1	8
GO:0002699	BP	GO:0002699	positive regulation of immune effector process	10/300	69/6899	0.000723056	0.0094137	0.00731329	IL1B/CD244/CD1.1/IL23A/NECTIN2/IL18/IL10/WNT5A/TFRC/IL13RA2	10
GO:0010632	BP	GO:0010632	regulation of epithelial cell migration	10/300	69/6899	0.000723056	0.0094137	0.00731329	DLL4/THBS1/CCBE1/HBEGF/ENPP2/NRP1/RGCC/HYAL1/WNT5A/ANGPT4	10
GO:0034612	BP	GO:0034612	response to tumor necrosis factor	10/300	69/6899	0.000723056	0.0094137	0.00731329	CCL17/UBD/TNF/NFKBIA/CXCL8/SPHK1/CCL4/CCL8/CCL2/PID1	10
GO:0051302	BP	GO:0051302	regulation of cell division	10/300	69/6899	0.000723056	0.0094137	0.00731329	DLL1/E2F8/KIF20A/IL1B/IL1A/TGFA/E2F7/PPBP/AURKB/IL1B2	10
GO:0051402	BP	GO:0051402	neuron apoptotic process	10/300	69/6899	0.000723056	0.0094137	0.00731329	SLC1A1/NDNF/NRP1/BIRC5/CCL2/APP/FAS/PRNP/KCNB1/CEBPB	10
GO:0002449	BP	GO:0002449	lymphocyte mediated immunity	11/300	82/6899	0.000775509	0.0100481	0.00780611	IL1B/CD1.1/IL23A/AICDA/C1S/NECTIN2/C1QA/C1QC/IL18/TFRC/IL13RA2	11
GO:0001932	BP	GO:0001932	regulation of protein phosphorylation	27/300	324/6899	0.000805862	0.0103914	0.00807282	TNFAIP3/CCNB2/THBS1/SLC1A1/SAA3/GDF15/HBEGF/SOCS1/TGFA/ENPP2/IL7/IL23A/EREG/AREG/ARRB1/HGF/NRP1/RGCC/SPHK1/WNT5A/APP/LIF/PID1/CCNB1/PRNP/PKIG/CCNB3	27
GO:0001936	BP	GO:0001936	regulation of endothelial cell proliferation	8/300	47/6899	0.000831612	0.0106724	0.00829111	DLL4/THBS1/F3/IL10/RGCC/CCL2/WNT5A/EGFL7	8
GO:0008015	BP	GO:0008015	blood circulation	15/300	137/6899	0.000843964	0.0107795	0.00837438	DLL1/SLC1A1/ADM/HRH2/HBEGF/ATP1B1/GPR4/ANPEP/PDE2A/PTGS2/RAMP2/HRH1/SHOX2/HTR7/ADRB1	15
GO:0070661	BP	GO:0070661	leukocyte proliferation	14/300	123/6899	0.000850839	0.0108161	0.00840277	CD274/IRF1/IL27/IL1B/IL1A/SOX11/IL7/IL23A/LOC100520491/IL18/IL10/TFRC/HHLA2/CEBPB	14
GO:0002697	BP	GO:0002697	regulation of immune effector process	12/300	96/6899	0.000862626	0.0109145	0.00847919	CD59/IL1B/CD244/CD1.1/IL23A/NECTIN2/IL18/IL10/TWIST1/WNT5A/TFRC/IL13RA2	12
GO:0032370	BP	GO:0032370	positive regulation of lipid transport	6/300	27/6899	0.000877359	0.0109976	0.00854378	LIPG/PTGES/IL1B/TNF/NFKBIA/IL6	6
GO:1901989	BP	GO:1901989	positive regulation of cell cycle phase transition	6/300	27/6899	0.000877359	0.0109976	0.00854378	RGCC/BIRC5/HYAL1/APP/CCNB1/UBE2C	6
GO:0044786	BP	GO:0044786	cell cycle DNA replication	4/300	11/6899	0.000907232	0.0112658	0.00875211	E2F8/AICDA/E2F7/MCM3	4
GO:0045861	BP	GO:0045861	negative regulation of proteolysis	9/300	59/6899	0.000909751	0.0112658	0.00875211	THBS1/SERPINB2/SERPINB7/IL10/HGF/BIRC5/CST3/CTSZ/TIMP1	9
GO:0010466	BP	GO:0010466	negative regulation of peptidase activity	7/300	37/6899	0.000915474	0.0112658	0.00875211	THBS1/SERPINB2/SERPINB7/HGF/BIRC5/CST3/TIMP1	7
GO:0010951	BP	GO:0010951	negative regulation of endopeptidase activity	7/300	37/6899	0.000915474	0.0112658	0.00875211	THBS1/SERPINB2/SERPINB7/HGF/BIRC5/CST3/TIMP1	7
GO:0008285	BP	GO:0008285	negative regulation of cell population proliferation	19/300	198/6899	0.000938357	0.0114949	0.00893011	DLL1/TNFAIP3/DLL4/THBS1/CD274/PTGES/IRF1/IL1A/SOX11/E2F7/EREG/IL10/RGCC/CCL2/WNT5A/BTG3/APP/LIF/CEBPB	19
GO:0040017	BP	GO:0040017	positive regulation of locomotion	16/300	153/6899	0.000945273	0.0115272	0.00895522	THBS1/CCBE1/HBEGF/CLDN4/ENPP2/IL23A/PDPN/CXCL8/TWIST1/HGF/NRP1/SPHK1/HYAL1/WNT5A/APP/ANGPT4	16
GO:0010634	BP	GO:0010634	positive regulation of epithelial cell migration	8/300	48/6899	0.000960975	0.0116659	0.00906297	THBS1/CCBE1/HBEGF/ENPP2/NRP1/HYAL1/WNT5A/ANGPT4	8
GO:0044772	BP	GO:0044772	mitotic cell cycle phase transition	13/300	111/6899	0.000990278	0.0119677	0.00929744	CCNB2/FOXM1/E2F7/RGCC/BIRC5/CCL2/AURKB/HYAL1/APP/CDK1/CCNB1/UBE2C/CCNB3	13
GO:0052548	BP	GO:0052548	regulation of endopeptidase activity	11/300	85/6899	0.0010524	0.0125995	0.00978826	THBS1/SERPINB2/SERPINB7/SLC1A1/S100A8/F3/HGF/BIRC5/FAS/CST3/TIMP1	11
GO:0009790	BP	GO:0009790	embryo development	26/300	313/6899	0.00105484	0.0125995	0.00978826	DLL1/PRDM1/CCNB2/DLL4/PHLDA2/FOSL1/E2F8/ADM/ASF1B/SOX11/E2F7/LUZP1/ARNT2/FURIN/CXCL8/IL10/TWIST1/NRP1/TOP2A/WNT5A/SHOX2/LIF/DUSP5/VENTX/CCNB1/CEBPB	26
GO:0048146	BP	GO:0048146	positive regulation of fibroblast proliferation	5/300	19/6899	0.00105658	0.0125995	0.00978826	EREG/SPHK1/WNT5A/LIF/CCNB1	5
GO:0051781	BP	GO:0051781	positive regulation of cell division	6/300	28/6899	0.00107644	0.0126811	0.00985163	IL1B/IL1A/TGFA/PPBP/AURKB/IL1B2	6
GO:0061640	BP	GO:0061640	cytoskeleton-dependent cytokinesis	6/300	28/6899	0.00107644	0.0126811	0.00985163	SNX9/KIF20A/CENPA/BIRC5/AURKB/KIF4A	6
GO:0050678	BP	GO:0050678	regulation of epithelial cell proliferation	13/300	112/6899	0.00107754	0.0126811	0.00985163	TNFAIP3/DLL4/THBS1/TGFA/SOX11/F3/IL10/RGCC/BIRC5/CCL2/HYAL1/WNT5A/EGFL7	13
GO:0001934	BP	GO:0001934	positive regulation of protein phosphorylation	20/300	216/6899	0.00108432	0.0127054	0.00987056	THBS1/SLC1A1/SAA3/GDF15/HBEGF/SOCS1/TGFA/ENPP2/IL23A/EREG/AREG/ARRB1/HGF/NRP1/RGCC/SPHK1/WNT5A/APP/LIF/PRNP	20
GO:0001935	BP	GO:0001935	endothelial cell proliferation	8/300	49/6899	0.00110597	0.0128474	0.00998083	DLL4/THBS1/F3/IL10/RGCC/CCL2/WNT5A/EGFL7	8
GO:0050866	BP	GO:0050866	negative regulation of cell activation	8/300	49/6899	0.00110597	0.0128474	0.00998083	TNFAIP3/CD274/IRF1/SOCS1/SOX11/IL10/CEBPB/IL13RA2	8
GO:0060541	BP	GO:0060541	respiratory system development	10/300	73/6899	0.00113321	0.0131072	0.0101827	CCBE1/ADAMTSL2/SOX11/MSC/PDPN/MMP14/HSD11B1/WNT5A/LIF/CTSZ	10
GO:0002440	BP	GO:0002440	production of molecular mediator of immune response	9/300	61/6899	0.00116348	0.0133999	0.0104101	IL1B/CD244/AICDA/IL18/IL10/TWIST1/WNT5A/TFRC/IL13RA2	9
GO:0033993	BP	GO:0033993	response to lipid	18/300	187/6899	0.00122766	0.014079	0.0109376	TNFAIP3/CD274/IL1B/IL1A/S100A8/S100A9/AICDA/NFKBIA/CXCL8/AMCF-II/PPBP/AREG/TNIP3/IL10/CCL2/WNT5A/PID1/CEBPB	18
GO:1902105	BP	GO:1902105	regulation of leukocyte differentiation	10/300	74/6899	0.00126099	0.0143998	0.0111869	PRDM1/IRF1/SOCS1/IL7/IL23A/C1QC/MMP14/IL10/LIF/CEBPB	10
GO:0045859	BP	GO:0045859	regulation of protein kinase activity	18/300	188/6899	0.0013052	0.0145793	0.0113263	TNFAIP3/CCNB2/THBS1/SLC1A1/HBEGF/SOCS1/TGFA/IL23A/EREG/AREG/HGF/RGCC/WNT5A/APP/CCNB1/PRNP/PKIG/CCNB3	18
GO:0001889	BP	GO:0001889	liver development	6/300	29/6899	0.00130843	0.0145793	0.0113263	TNFAIP3/E2F8/E2F7/IL6/HGF/CEBPB	6
GO:0002824	BP	GO:0002824	positive regulation of adaptive immune response based on somatic recombination of immune receptors built from immunoglobulin superfamily domains	6/300	29/6899	0.00130843	0.0145793	0.0113263	IL1B/CD1.1/IL23A/NECTIN2/IL18/TFRC	6
GO:0032612	BP	GO:0032612	interleukin-1 production	6/300	29/6899	0.00130843	0.0145793	0.0113263	TNFAIP3/PANX2/CASP1/SPHK1/WNT5A/APP	6
GO:0032652	BP	GO:0032652	regulation of interleukin-1 production	6/300	29/6899	0.00130843	0.0145793	0.0113263	TNFAIP3/PANX2/CASP1/SPHK1/WNT5A/APP	6
GO:0071356	BP	GO:0071356	cellular response to tumor necrosis factor	9/300	62/6899	0.00131024	0.0145793	0.0113263	CCL17/TNF/NFKBIA/CXCL8/SPHK1/CCL4/CCL8/CCL2/PID1	9
GO:1901186	BP	GO:1901186	positive regulation of ERBB signaling pathway	4/300	12/6899	0.00131457	0.0145793	0.0113263	HBEGF/TGFA/EREG/AREG	4
GO:0010562	BP	GO:0010562	positive regulation of phosphorus metabolic process	22/300	252/6899	0.00134906	0.0148397	0.0115286	THBS1/SLC1A1/SAA3/GDF15/HBEGF/SOCS1/TGFA/ENPP2/CD244/IL23A/EREG/AREG/ARRB1/HGF/NRP1/RGCC/SPHK1/WNT5A/APP/LIF/PID1/PRNP	22
GO:0045937	BP	GO:0045937	positive regulation of phosphate metabolic process	22/300	252/6899	0.00134906	0.0148397	0.0115286	THBS1/SLC1A1/SAA3/GDF15/HBEGF/SOCS1/TGFA/ENPP2/CD244/IL23A/EREG/AREG/ARRB1/HGF/NRP1/RGCC/SPHK1/WNT5A/APP/LIF/PID1/PRNP	22
GO:0002011	BP	GO:0002011	morphogenesis of an epithelial sheet	5/300	20/6899	0.00135923	0.0148908	0.0115683	DLL4/HBEGF/SOX11/PDPN/WNT5A	5
GO:0030217	BP	GO:0030217	T cell differentiation	10/300	75/6899	0.00140028	0.0152167	0.0118215	PRDM1/DLL4/IRF1/SOCS1/IL1B/IL1A/IL7/IL23A/IL6/CTSV	10
GO:0051321	BP	GO:0051321	meiotic cell cycle	10/300	75/6899	0.00140028	0.0152167	0.0118215	CCNB2/CDC20/BIRC5/TOP2A/SGO1/WNT5A/LIF/CDK1/SGO2/CCNB1	10
GO:0003013	BP	GO:0003013	circulatory system process	15/300	144/6899	0.00141018	0.0152627	0.0118573	DLL1/SLC1A1/ADM/HRH2/HBEGF/ATP1B1/GPR4/ANPEP/PDE2A/PTGS2/RAMP2/HRH1/SHOX2/HTR7/ADRB1	15
GO:0048729	BP	GO:0048729	tissue morphogenesis	18/300	190/6899	0.00147283	0.0158772	0.0123346	DLL1/DLL4/LGR4/ADM/HBEGF/SOX11/PDPN/LUZP1/MMP14/AREG/IL10/TWIST1/HGF/NRP1/WNT5A/SHOX2/LIF/CTSZ	18
GO:0000086	BP	GO:0000086	G2/M transition of mitotic cell cycle	7/300	40/6899	0.00148254	0.0159181	0.0123664	FOXM1/BIRC5/AURKB/APP/CDK1/CCNB1/CCNB3	7
GO:1902531	BP	GO:1902531	regulation of intracellular signal transduction	35/300	479/6899	0.00153998	0.0164693	0.0127946	TNFAIP3/RRAGD/THBS1/SAA3/GDF15/HBEGF/TGFA/SOX11/S100A8/S100A12/F3/IGFBP6/FOXM1/CCL17/TNF/TNIP3/PDE2A/ARRB1/IL19/TWIST1/HGF/NRP1/TNFRSF19/SPHK1/CCL4/CCL8/CCL2/WNT5A/APP/RCAN1/LIF/FAS/DUSP5/DUSP4/CCNB1	35
GO:0007169	BP	GO:0007169	transmembrane receptor protein tyrosine kinase signaling pathway	18/300	191/6899	0.00156328	0.0166523	0.0129368	DLL1/THBS1/CCBE1/GDF15/HBEGF/SOCS1/TGFA/F3/IGFBP6/EREG/AREG/EGF/HGF/NRP1/HAP1/WNT5A/IRS1/PID1	18
GO:0061008	BP	GO:0061008	hepaticobiliary system development	6/300	30/6899	0.00157675	0.01669	0.0129661	TNFAIP3/E2F8/E2F7/IL6/HGF/CEBPB	6
GO:0051090	BP	GO:0051090	regulation of DNA-binding transcription factor activity	14/300	131/6899	0.0015792	0.01669	0.0129661	TNFAIP3/TNF/NFKBIA/ARRB1/IL18/RAB7B/IL10/TWIST1/RGCC/SPHK1/WNT5A/IL1RAP/APP/CEBPB	14
GO:0051250	BP	GO:0051250	negative regulation of lymphocyte activation	7/300	41/6899	0.0017225	0.0181333	0.0140874	TNFAIP3/CD274/IRF1/SOCS1/SOX11/IL10/CEBPB	7
GO:0014002	BP	GO:0014002	astrocyte development	4/300	13/6899	0.00183434	0.0192356	0.0149437	DLL1/S100A8/S100A9/APP	4
GO:0030162	BP	GO:0030162	regulation of proteolysis	16/300	163/6899	0.00185114	0.019255	0.0149588	THBS1/SERPINB2/SERPINB7/CCBE1/SLC1A1/CLDN4/S100A8/F3/CDC20/IL10/HGF/BIRC5/FAS/CST3/CTSZ/TIMP1	16
GO:0051276	BP	GO:0051276	chromosome organization	15/300	148/6899	0.00185763	0.019255	0.0149588	DLGAP5/CENPA/GEM/MCM3/NCAPG/BIRC5/TOP2A/AURKB/SGO1/KIF11/SGO2/HJURP/CCNB1/UBE2C/KIF4A	15
GO:2000147	BP	GO:2000147	positive regulation of cell motility	15/300	148/6899	0.00185763	0.019255	0.0149588	THBS1/CCBE1/HBEGF/CLDN4/ENPP2/IL23A/PDPN/TWIST1/HGF/NRP1/SPHK1/HYAL1/WNT5A/APP/ANGPT4	15
GO:1905952	BP	GO:1905952	regulation of lipid localization	8/300	53/6899	0.00186958	0.0193046	0.0149973	LIPG/THBS1/PTGES/IL1B/TNF/FURIN/NFKBIA/IL6	8
GO:0043085	BP	GO:0043085	positive regulation of catalytic activity	24/300	292/6899	0.00188914	0.0194176	0.0150851	THBS1/SLC1A1/HBEGF/CLDN4/SOCS1/TGFA/S100A8/F3/ARHGAP29/IL23A/CCL17/CDC20/EREG/AREG/RGS16/RGS1/RGCC/CCL4/CCL8/CCL2/WNT5A/FAS/ADRB1/PRNP	24
GO:0061138	BP	GO:0061138	morphogenesis of a branching epithelium	10/300	78/6899	0.00189492	0.0194176	0.0150851	DLL4/LGR4/ADM/MMP14/AREG/IL10/HGF/NRP1/WNT5A/CTSZ	10
GO:0030324	BP	GO:0030324	lung development	9/300	66/6899	0.00205345	0.0209623	0.0162851	CCBE1/ADAMTSL2/SOX11/PDPN/MMP14/HSD11B1/WNT5A/LIF/CTSZ	9
GO:0019220	BP	GO:0019220	regulation of phosphate metabolic process	30/300	398/6899	0.00209114	0.0211866	0.0164594	TNFAIP3/CCNB2/THBS1/SLC1A1/SAA3/GDF15/HBEGF/SOCS1/TGFA/ENPP2/IL7/CD244/NUAK1/IL23A/EREG/AREG/ARRB1/HGF/NRP1/RGCC/SPHK1/WNT5A/APP/RCAN1/LIF/PID1/CCNB1/PRNP/PKIG/CCNB3	30
GO:0051174	BP	GO:0051174	regulation of phosphorus metabolic process	30/300	398/6899	0.00209114	0.0211866	0.0164594	TNFAIP3/CCNB2/THBS1/SLC1A1/SAA3/GDF15/HBEGF/SOCS1/TGFA/ENPP2/IL7/CD244/NUAK1/IL23A/EREG/AREG/ARRB1/HGF/NRP1/RGCC/SPHK1/WNT5A/APP/RCAN1/LIF/PID1/CCNB1/PRNP/PKIG/CCNB3	30
GO:0000910	BP	GO:0000910	cytokinesis	8/300	54/6899	0.0021137	0.0212553	0.0165127	SNX9/E2F8/KIF20A/CENPA/E2F7/BIRC5/AURKB/KIF4A	8
GO:0002700	BP	GO:0002700	regulation of production of molecular mediator of immune response	8/300	54/6899	0.0021137	0.0212553	0.0165127	IL1B/CD244/IL18/IL10/TWIST1/WNT5A/TFRC/IL13RA2	8
GO:0000281	BP	GO:0000281	mitotic cytokinesis	5/300	22/6899	0.00214944	0.0214546	0.0166676	SNX9/KIF20A/CENPA/BIRC5/KIF4A	5
GO:0002709	BP	GO:0002709	regulation of T cell mediated immunity	5/300	22/6899	0.00214944	0.0214546	0.0166676	IL1B/CD1.1/IL23A/NECTIN2/IL18	5
GO:0051049	BP	GO:0051049	regulation of transport	34/300	471/6899	0.00220275	0.0219056	0.0170179	DLL1/LIPG/THBS1/SLC1A1/PTGES/IL1B/IL1A/SDC1/SOX11/GEM/ATP1B1/S100A8/TNF/CLIC5/FURIN/GRAMD2A/NFKBIA/ARRB1/TWIST1/IL6/RGCC/BIRC5/SPHK1/HAP1/CCL2/WNT5A/KCNJ15/LIF/PID1/PRNP/PKIG/KCNB1/CEBPB/IL13RA2	34
GO:0051050	BP	GO:0051050	positive regulation of transport	19/300	213/6899	0.00221862	0.0219822	0.0170775	DLL1/LIPG/PTGES/IL1B/IL1A/SDC1/SOX11/ATP1B1/S100A8/TNF/NFKBIA/ARRB1/IL6/RGCC/HAP1/CCL2/WNT5A/KCNB1/CEBPB	19
GO:0002708	BP	GO:0002708	positive regulation of lymphocyte mediated immunity	6/300	32/6899	0.0022367	0.0219997	0.0170911	IL1B/CD1.1/IL23A/NECTIN2/IL18/TFRC	6
GO:0002821	BP	GO:0002821	positive regulation of adaptive immune response	6/300	32/6899	0.0022367	0.0219997	0.0170911	IL1B/CD1.1/IL23A/NECTIN2/IL18/TFRC	6
GO:0048568	BP	GO:0048568	embryonic organ development	14/300	136/6899	0.00225633	0.022112	0.0171783	DLL1/PRDM1/PHLDA2/E2F8/ADM/SOX11/E2F7/CXCL8/IL10/TWIST1/WNT5A/SHOX2/LIF/CEBPB	14
GO:0045595	BP	GO:0045595	regulation of cell differentiation	31/300	418/6899	0.00227723	0.0222189	0.0172614	DLL1/PRDM1/CCNB2/DLL4/ADM/IRF1/SOCS1/SOX11/IL7/IL23A/CCL17/PDPN/C1QC/TNF/NFKBIA/MMP14/EREG/RAB7B/IL10/TWIST1/NRP1/RGCC/RAMP2/HAP1/CSF3/WNT5A/SHOX2/APP/LIF/CCNB1/CEBPB	31
GO:0030323	BP	GO:0030323	respiratory tube development	9/300	67/6899	0.00228372	0.0222189	0.0172614	CCBE1/ADAMTSL2/SOX11/PDPN/MMP14/HSD11B1/WNT5A/LIF/CTSZ	9
GO:0045619	BP	GO:0045619	regulation of lymphocyte differentiation	7/300	43/6899	0.0022921	0.0222202	0.0172624	PRDM1/IRF1/SOCS1/IL7/IL23A/MMP14/IL10	7
GO:0045786	BP	GO:0045786	negative regulation of cell cycle	13/300	122/6899	0.00236121	0.0228081	0.0177191	TNFAIP3/CCNB2/E2F8/CCNF/E2F7/RGCC/BIRC5/CCL2/AURKB/BTG3/LIF/CDK1/CCNB1	13
GO:0001937	BP	GO:0001937	negative regulation of endothelial cell proliferation	4/300	14/6899	0.002481	0.0236265	0.0183549	DLL4/THBS1/RGCC/CCL2	4
GO:0002360	BP	GO:0002360	T cell lineage commitment	4/300	14/6899	0.002481	0.0236265	0.0183549	IL7/IL23A/IL6/CTSV	4
GO:0010596	BP	GO:0010596	negative regulation of endothelial cell migration	4/300	14/6899	0.002481	0.0236265	0.0183549	DLL4/THBS1/RGCC/ANGPT4	4
GO:1904037	BP	GO:1904037	positive regulation of epithelial cell apoptotic process	4/300	14/6899	0.002481	0.0236265	0.0183549	THBS1/TNF/RGCC/CCL2	4
GO:0043547	BP	GO:0043547	positive regulation of GTPase activity	9/300	68/6899	0.00253408	0.024047	0.0186816	ARHGAP29/CCL17/RGS16/RGS1/CCL4/CCL8/CCL2/WNT5A/ADRB1	9
GO:0042327	BP	GO:0042327	positive regulation of phosphorylation	20/300	232/6899	0.00256698	0.0242737	0.0188577	THBS1/SLC1A1/SAA3/GDF15/HBEGF/SOCS1/TGFA/ENPP2/IL23A/EREG/AREG/ARRB1/HGF/NRP1/RGCC/SPHK1/WNT5A/APP/LIF/PRNP	20
GO:0030335	BP	GO:0030335	positive regulation of cell migration	14/300	138/6899	0.00258718	0.0243767	0.0189377	THBS1/CCBE1/HBEGF/CLDN4/ENPP2/IL23A/PDPN/HGF/NRP1/SPHK1/HYAL1/WNT5A/APP/ANGPT4	14
GO:0001659	BP	GO:0001659	temperature homeostasis	7/300	44/6899	0.00262643	0.0243767	0.0189377	PTGES/LGR4/IL1B/IL1A/G0S2/CEBPB/IL1B2	7
GO:0008593	BP	GO:0008593	regulation of Notch signaling pathway	6/300	33/6899	0.00263574	0.0243767	0.0189377	DLL1/DLL4/NFKBIA/MMP14/ARRB1/EGFL7	6
GO:0046632	BP	GO:0046632	alpha-beta T cell differentiation	6/300	33/6899	0.00263574	0.0243767	0.0189377	PRDM1/IRF1/SOCS1/IL23A/IL6/CTSV	6
GO:0051445	BP	GO:0051445	regulation of meiotic cell cycle	6/300	33/6899	0.00263574	0.0243767	0.0189377	CCNB2/CDC20/WNT5A/LIF/CDK1/CCNB1	6
GO:1905954	BP	GO:1905954	positive regulation of lipid localization	6/300	33/6899	0.00263574	0.0243767	0.0189377	LIPG/PTGES/IL1B/TNF/NFKBIA/IL6	6
GO:0048247	BP	GO:0048247	lymphocyte chemotaxis	5/300	23/6899	0.00265023	0.0243767	0.0189377	CCL17/CCL4/CCL8/CCL2/WNT5A	5
GO:0070227	BP	GO:0070227	lymphocyte apoptotic process	5/300	23/6899	0.00265023	0.0243767	0.0189377	CD274/IL10/AURKB/WNT5A/FAS	5
GO:0030198	BP	GO:0030198	extracellular matrix organization	10/300	82/6899	0.00276462	0.0251082	0.019506	ADAMTSL2/FSCN1/PDPN/MMP14/NDNF/MMP1/RGCC/RAMP2/APP/CST3	10
GO:0043062	BP	GO:0043062	extracellular structure organization	10/300	82/6899	0.00276462	0.0251082	0.019506	ADAMTSL2/FSCN1/PDPN/MMP14/NDNF/MMP1/RGCC/RAMP2/APP/CST3	10
GO:0045229	BP	GO:0045229	external encapsulating structure organization	10/300	82/6899	0.00276462	0.0251082	0.019506	ADAMTSL2/FSCN1/PDPN/MMP14/NDNF/MMP1/RGCC/RAMP2/APP/CST3	10
GO:0071396	BP	GO:0071396	cellular response to lipid	14/300	139/6899	0.00276703	0.0251082	0.019506	TNFAIP3/CD274/IL1B/IL1A/AICDA/NFKBIA/CXCL8/AMCF-II/PPBP/TNIP3/IL10/CCL2/WNT5A/PID1	14
GO:0043065	BP	GO:0043065	positive regulation of apoptotic process	14/300	140/6899	0.00295704	0.0267423	0.0207755	THBS1/CD274/MELK/PHLDA2/S100A8/TNF/IL10/IL19/G0S2/RGCC/TOP2A/CCL2/WNT5A/PRNP	14
GO:0022612	BP	GO:0022612	gland morphogenesis	7/300	45/6899	0.00299699	0.0267627	0.0207913	TNFAIP3/AREG/IL6/HGF/NRP1/WNT5A/CEBPB	7
GO:0032640	BP	GO:0032640	tumor necrosis factor production	7/300	45/6899	0.00299699	0.0267627	0.0207913	TNFAIP3/THBS1/IL23A/IL10/TWIST1/WNT5A/APP	7
GO:0032680	BP	GO:0032680	regulation of tumor necrosis factor production	7/300	45/6899	0.00299699	0.0267627	0.0207913	TNFAIP3/THBS1/IL23A/IL10/TWIST1/WNT5A/APP	7
GO:0043523	BP	GO:0043523	regulation of neuron apoptotic process	8/300	57/6899	0.00299901	0.0267627	0.0207913	SLC1A1/NDNF/NRP1/BIRC5/CCL2/PRNP/KCNB1/CEBPB	8
GO:0051047	BP	GO:0051047	positive regulation of secretion	10/300	83/6899	0.00302551	0.02691	0.0209058	PTGES/IL1B/IL1A/SDC1/SOX11/S100A8/TNF/IL6/RGCC/KCNB1	10
GO:0002521	BP	GO:0002521	leukocyte differentiation	17/300	187/6899	0.00306668	0.0271865	0.0211206	DLL1/PRDM1/DLL4/IRF1/SOCS1/IL1B/IL1A/IL7/IL23A/C1QC/MMP14/IL10/IL6/CTSV/APP/LIF/CEBPB	17
GO:0045860	BP	GO:0045860	positive regulation of protein kinase activity	11/300	97/6899	0.00309083	0.0273108	0.0212171	THBS1/SLC1A1/HBEGF/SOCS1/TGFA/IL23A/EREG/AREG/RGCC/WNT5A/PRNP	11
GO:0031399	BP	GO:0031399	regulation of protein modification process	32/300	445/6899	0.00315052	0.0277473	0.0215562	TNFAIP3/CCNB2/THBS1/SLC1A1/SAA3/GDF15/HBEGF/SOCS1/TGFA/ENPP2/IL7/NUAK1/IL23A/CDC20/EREG/AREG/ARRB1/TWIST1/HGF/NRP1/RGCC/SPHK1/WNT5A/APP/RCAN1/LIF/VENTX/PID1/CCNB1/PRNP/PKIG/CCNB3	32
GO:0060429	BP	GO:0060429	epithelium development	25/300	321/6899	0.00317727	0.0278917	0.0216684	DLL1/PRDM1/DLL4/ADAMTSL2/EHF/LGR4/E2F8/ADM/HBEGF/SOX11/E2F7/PDPN/LUZP1/MMP14/AREG/PDE2A/IL10/TWIST1/HGF/NRP1/TNFRSF19/WNT5A/LIF/CEBPB/CTSZ	25
GO:0032611	BP	GO:0032611	interleukin-1 beta production	5/300	24/6899	0.00323045	0.0280841	0.0218179	TNFAIP3/CASP1/SPHK1/WNT5A/APP	5
GO:0032651	BP	GO:0032651	regulation of interleukin-1 beta production	5/300	24/6899	0.00323045	0.0280841	0.0218179	TNFAIP3/CASP1/SPHK1/WNT5A/APP	5
GO:0061844	BP	GO:0061844	antimicrobial humoral immune response mediated by antimicrobial peptide	5/300	24/6899	0.00323045	0.0280841	0.0218179	S100A12/S100A9/CXCL8/AMCF-II/PPBP	5
GO:0046427	BP	GO:0046427	positive regulation of receptor signaling pathway via JAK-STAT	4/300	15/6899	0.00326864	0.0281437	0.0218642	SOCS1/IL23A/IL10/IL6	4
GO:1904894	BP	GO:1904894	positive regulation of receptor signaling pathway via STAT	4/300	15/6899	0.00326864	0.0281437	0.0218642	SOCS1/IL23A/IL10/IL6	4
GO:2000352	BP	GO:2000352	negative regulation of endothelial cell apoptotic process	4/300	15/6899	0.00326864	0.0281437	0.0218642	TNFAIP3/NDNF/IL10/RAMP2	4
GO:0060562	BP	GO:0060562	epithelial tube morphogenesis	12/300	112/6899	0.00328327	0.0281797	0.0218921	DLL1/DLL4/LGR4/ADM/SOX11/LUZP1/MMP14/AREG/TWIST1/NRP1/WNT5A/CTSZ	12
GO:0010631	BP	GO:0010631	epithelial cell migration	10/300	84/6899	0.00330567	0.0281924	0.021902	DLL4/THBS1/CCBE1/HBEGF/ENPP2/NRP1/RGCC/HYAL1/WNT5A/ANGPT4	10
GO:0090132	BP	GO:0090132	epithelium migration	10/300	84/6899	0.00330567	0.0281924	0.021902	DLL4/THBS1/CCBE1/HBEGF/ENPP2/NRP1/RGCC/HYAL1/WNT5A/ANGPT4	10
GO:0006979	BP	GO:0006979	response to oxidative stress	11/300	98/6899	0.00335038	0.0283939	0.0220586	TNFAIP3/DUOX2/SLC1A1/MELK/IL10/HGF/PTGS2/SPHK1/HYAL1/APP/RCAN1	11
GO:0010948	BP	GO:0010948	negative regulation of cell cycle process	11/300	98/6899	0.00335038	0.0283939	0.0220586	CCNB2/E2F8/CCNF/E2F7/RGCC/BIRC5/CCL2/AURKB/LIF/CDK1/CCNB1	11
GO:0002822	BP	GO:0002822	regulation of adaptive immune response based on somatic recombination of immune receptors built from immunoglobulin superfamily domains	7/300	46/6899	0.00340629	0.028598	0.0222171	TNFAIP3/IL1B/CD1.1/IL23A/NECTIN2/IL18/TFRC	7
GO:0071706	BP	GO:0071706	tumor necrosis factor superfamily cytokine production	7/300	46/6899	0.00340629	0.028598	0.0222171	TNFAIP3/THBS1/IL23A/IL10/TWIST1/WNT5A/APP	7
GO:1903555	BP	GO:1903555	regulation of tumor necrosis factor superfamily cytokine production	7/300	46/6899	0.00340629	0.028598	0.0222171	TNFAIP3/THBS1/IL23A/IL10/TWIST1/WNT5A/APP	7
GO:0048534	BP	GO:0048534	hematopoietic or lymphoid organ development	23/300	289/6899	0.00352034	0.0294638	0.0228897	DLL1/PRDM1/CCNB2/DLL4/IRF1/SOCS1/IL1B/IL1A/IL7/IL23A/C1QC/NFKBIA/MMP14/RAB7B/IL10/IL6/CTSV/TOP2A/CSF3/WNT5A/APP/LIF/CEBPB	23
GO:0032609	BP	GO:0032609	interferon-gamma production	6/300	35/6899	0.00359106	0.0297887	0.0231421	IL1B/CD244/IL23A/IL18/IL10/WNT5A	6
GO:0032649	BP	GO:0032649	regulation of interferon-gamma production	6/300	35/6899	0.00359106	0.0297887	0.0231421	IL1B/CD244/IL23A/IL18/IL10/WNT5A	6
GO:0051345	BP	GO:0051345	positive regulation of hydrolase activity	14/300	143/6899	0.00359232	0.0297887	0.0231421	SLC1A1/CLDN4/S100A8/F3/ARHGAP29/CCL17/RGS16/RGS1/CCL4/CCL8/CCL2/WNT5A/FAS/ADRB1	14
GO:0042325	BP	GO:0042325	regulation of phosphorylation	27/300	360/6899	0.00372184	0.030768	0.023903	TNFAIP3/CCNB2/THBS1/SLC1A1/SAA3/GDF15/HBEGF/SOCS1/TGFA/ENPP2/IL7/IL23A/EREG/AREG/ARRB1/HGF/NRP1/RGCC/SPHK1/WNT5A/APP/LIF/PID1/CCNB1/PRNP/PKIG/CCNB3	27
GO:2000116	BP	GO:2000116	regulation of cysteine-type endopeptidase activity	8/300	59/6899	0.0037336	0.0307708	0.0239052	THBS1/SLC1A1/S100A8/F3/HGF/BIRC5/FAS/CST3	8
GO:0043068	BP	GO:0043068	positive regulation of programmed cell death	14/300	144/6899	0.00382733	0.0314471	0.0244305	THBS1/CD274/MELK/PHLDA2/S100A8/TNF/IL10/IL19/G0S2/RGCC/TOP2A/CCL2/WNT5A/PRNP	14
GO:0030097	BP	GO:0030097	hemopoiesis	22/300	274/6899	0.00385129	0.0315375	0.0245008	DLL1/PRDM1/DLL4/IRF1/SOCS1/IL1B/IL1A/IL7/IL23A/C1QC/NFKBIA/MMP14/RAB7B/IL10/IL6/CTSV/TOP2A/CSF3/WNT5A/APP/LIF/CEBPB	22
GO:0008625	BP	GO:0008625	extrinsic apoptotic signaling pathway via death domain receptors	5/300	25/6899	0.00389684	0.0315375	0.0245008	TNFAIP3/THBS1/TNF/IL18/HGF	5
GO:0032722	BP	GO:0032722	positive regulation of chemokine production	5/300	25/6899	0.00389684	0.0315375	0.0245008	IL33/IL7/TWIST1/WNT5A/APP	5
GO:0043535	BP	GO:0043535	regulation of blood vessel endothelial cell migration	5/300	25/6899	0.00389684	0.0315375	0.0245008	DLL4/THBS1/NRP1/RGCC/ANGPT4	5
GO:0048708	BP	GO:0048708	astrocyte differentiation	5/300	25/6899	0.00389684	0.0315375	0.0245008	DLL1/S100A8/S100A9/APP/LIF	5
GO:0048144	BP	GO:0048144	fibroblast proliferation	6/300	36/6899	0.00415518	0.0334757	0.0260065	E2F8/EREG/SPHK1/WNT5A/LIF/CCNB1	6
GO:0043549	BP	GO:0043549	regulation of kinase activity	18/300	209/6899	0.00419158	0.0334757	0.0260065	TNFAIP3/CCNB2/THBS1/SLC1A1/HBEGF/SOCS1/TGFA/IL23A/EREG/AREG/HGF/RGCC/WNT5A/APP/CCNB1/PRNP/PKIG/CCNB3	18
GO:0080134	BP	GO:0080134	regulation of response to stress	28/300	381/6899	0.00419602	0.0334757	0.0260065	TNFAIP3/THBS1/IL33/PTGES/HBEGF/CLDN4/SOCS1/S100A8/IGFBP6/IL23A/FOXM1/NECTIN2/GPR4/NFKBIA/EREG/PDE2A/CASP1/IL18/IL10/TWIST1/HGF/TNFRSF19/SPHK1/TLR9/WNT5A/APP/FAS/CEBPB	28
GO:0032615	BP	GO:0032615	interleukin-12 production	4/300	16/6899	0.00421085	0.0334757	0.0260065	THBS1/IRF1/IL23A/IL10	4
GO:0032655	BP	GO:0032655	regulation of interleukin-12 production	4/300	16/6899	0.00421085	0.0334757	0.0260065	THBS1/IRF1/IL23A/IL10	4
GO:2000117	BP	GO:2000117	negative regulation of cysteine-type endopeptidase activity	4/300	16/6899	0.00421085	0.0334757	0.0260065	THBS1/HGF/BIRC5/CST3	4
GO:0090130	BP	GO:0090130	tissue migration	10/300	87/6899	0.00427185	0.0338607	0.0263056	DLL4/THBS1/CCBE1/HBEGF/ENPP2/NRP1/RGCC/HYAL1/WNT5A/ANGPT4	10
GO:0031346	BP	GO:0031346	positive regulation of cell projection organization	9/300	74/6899	0.00452789	0.0357849	0.0278005	CDC42EP2/FSCN1/ENPP2/PLEK2/NDNF/NRP1/HAP1/WNT5A/SHOX2	9
GO:0050679	BP	GO:0050679	positive regulation of epithelial cell proliferation	8/300	61/6899	0.00460022	0.036162	0.0280934	TNFAIP3/TGFA/SOX11/F3/IL10/HYAL1/WNT5A/EGFL7	8
GO:1903131	BP	GO:1903131	mononuclear cell differentiation	14/300	147/6899	0.00460853	0.036162	0.0280934	DLL1/PRDM1/DLL4/IRF1/SOCS1/IL1B/IL1A/IL7/IL23A/MMP14/IL10/IL6/CTSV/CEBPB	14
GO:0051091	BP	GO:0051091	positive regulation of DNA-binding transcription factor activity	10/300	88/6899	0.00463923	0.036162	0.0280934	TNF/IL18/RAB7B/IL10/RGCC/SPHK1/WNT5A/IL1RAP/APP/CEBPB	10
GO:0031638	BP	GO:0031638	zymogen activation	5/300	26/6899	0.00465611	0.036162	0.0280934	THBS1/FURIN/MMP14/CTSV/CTSZ	5
GO:0045621	BP	GO:0045621	positive regulation of lymphocyte differentiation	5/300	26/6899	0.00465611	0.036162	0.0280934	SOCS1/IL7/IL23A/MMP14/IL10	5
GO:2001237	BP	GO:2001237	negative regulation of extrinsic apoptotic signaling pathway	5/300	26/6899	0.00465611	0.036162	0.0280934	TNFAIP3/IL7/IL19/HGF/NRP1	5
GO:0051247	BP	GO:0051247	positive regulation of protein metabolic process	30/300	421/6899	0.00481711	0.0373049	0.0289814	TNFAIP3/THBS1/CCBE1/SLC1A1/SAA3/GDF15/HBEGF/CLDN4/SOCS1/TGFA/ENPP2/S100A8/F3/IL23A/CDC20/NFKBIA/EREG/AREG/ARRB1/HGF/NRP1/RGCC/SPHK1/WNT5A/PXYLP1/APP/LIF/FAS/PRNP/ASB9	30
GO:0016064	BP	GO:0016064	immunoglobulin mediated immune response	7/300	49/6899	0.00489216	0.0377776	0.0293486	AICDA/C1S/NECTIN2/C1QA/C1QC/TFRC/IL13RA2	7
GO:0002548	BP	GO:0002548	monocyte chemotaxis	4/300	17/6899	0.00532063	0.0402784	0.0312914	CCL17/CCL4/CCL8/CCL2	4
GO:0042058	BP	GO:0042058	regulation of epidermal growth factor receptor signaling pathway	4/300	17/6899	0.00532063	0.0402784	0.0312914	HBEGF/TGFA/EREG/AREG	4
GO:0050922	BP	GO:0050922	negative regulation of chemotaxis	4/300	17/6899	0.00532063	0.0402784	0.0312914	THBS1/NRP1/CCL2/WNT5A	4
GO:1903053	BP	GO:1903053	regulation of extracellular matrix organization	4/300	17/6899	0.00532063	0.0402784	0.0312914	FSCN1/PDPN/RGCC/CST3	4
GO:1903537	BP	GO:1903537	meiotic cell cycle process involved in oocyte maturation	4/300	17/6899	0.00532063	0.0402784	0.0312914	CCNB2/CDC20/CDK1/CCNB1	4
GO:1903538	BP	GO:1903538	regulation of meiotic cell cycle process involved in oocyte maturation	4/300	17/6899	0.00532063	0.0402784	0.0312914	CCNB2/CDC20/CDK1/CCNB1	4
GO:1904036	BP	GO:1904036	negative regulation of epithelial cell apoptotic process	4/300	17/6899	0.00532063	0.0402784	0.0312914	TNFAIP3/NDNF/IL10/RAMP2	4
GO:0030098	BP	GO:0030098	lymphocyte differentiation	13/300	134/6899	0.00533784	0.0402955	0.0313047	DLL1/PRDM1/DLL4/IRF1/SOCS1/IL1B/IL1A/IL7/IL23A/MMP14/IL10/IL6/CTSV	13
GO:0040012	BP	GO:0040012	regulation of locomotion	21/300	265/6899	0.00547086	0.0405891	0.0315327	DLL4/THBS1/CCBE1/PHLDA2/HBEGF/CLDN4/ENPP2/IL23A/PDPN/CXCL8/TWIST1/HGF/NRP1/RGCC/SPHK1/CCL2/HYAL1/WNT5A/APP/CXCR4/ANGPT4	21
GO:0002705	BP	GO:0002705	positive regulation of leukocyte mediated immunity	6/300	38/6899	0.00547617	0.0405891	0.0315327	IL1B/CD1.1/IL23A/NECTIN2/IL18/TFRC	6
GO:0044344	BP	GO:0044344	cellular response to fibroblast growth factor stimulus	6/300	38/6899	0.00547617	0.0405891	0.0315327	DLL4/THBS1/CXCL8/NDNF/CCL2/WNT5A	6
GO:0071774	BP	GO:0071774	response to fibroblast growth factor	6/300	38/6899	0.00547617	0.0405891	0.0315327	DLL4/THBS1/CXCL8/NDNF/CCL2/WNT5A	6
GO:0010594	BP	GO:0010594	regulation of endothelial cell migration	7/300	50/6899	0.00548216	0.0405891	0.0315327	DLL4/THBS1/CCBE1/NRP1/RGCC/WNT5A/ANGPT4	7
GO:0019724	BP	GO:0019724	B cell mediated immunity	7/300	50/6899	0.00548216	0.0405891	0.0315327	AICDA/C1S/NECTIN2/C1QA/C1QC/TFRC/IL13RA2	7
GO:1901991	BP	GO:1901991	negative regulation of mitotic cell cycle phase transition	7/300	50/6899	0.00548216	0.0405891	0.0315327	E2F7/RGCC/BIRC5/CCL2/AURKB/CDK1/CCNB1	7
GO:0050778	BP	GO:0050778	positive regulation of immune response	14/300	150/6899	0.00551424	0.0407148	0.0316304	CD59/IL1B/CD1.1/IL23A/C1S/NECTIN2/C1QA/C1QC/EREG/IL18/IL10/RGCC/WNT5A/TFRC	14
GO:0045637	BP	GO:0045637	regulation of myeloid cell differentiation	8/300	63/6899	0.00561359	0.0413351	0.0321123	DLL1/IL23A/C1QC/NFKBIA/RAB7B/CSF3/LIF/CEBPB	8
GO:0006897	BP	GO:0006897	endocytosis	13/300	135/6899	0.00568238	0.0417276	0.0324172	DLL1/SNX9/THBS1/DNM1/ADM/CXCL8/ARRB1/SPHK1/RAMP2/WNT5A/TFRC/APP/XKR5	13
GO:0010942	BP	GO:0010942	positive regulation of cell death	14/300	151/6899	0.00584617	0.0428136	0.0332609	THBS1/CD274/MELK/PHLDA2/S100A8/TNF/IL10/IL19/G0S2/RGCC/TOP2A/CCL2/WNT5A/PRNP	14
GO:0002443	BP	GO:0002443	leukocyte mediated immunity	11/300	106/6899	0.00611571	0.0446053	0.0346529	IL1B/CD1.1/IL23A/AICDA/C1S/NECTIN2/C1QA/C1QC/IL18/TFRC/IL13RA2	11
GO:0140013	BP	GO:0140013	meiotic nuclear division	7/300	51/6899	0.00612392	0.0446053	0.0346529	CCNB2/BIRC5/TOP2A/SGO1/WNT5A/LIF/SGO2	7
GO:0019058	BP	GO:0019058	viral life cycle	8/300	64/6899	0.00618004	0.044652	0.0346891	ISG20/AICDA/NECTIN2/FURIN/CXCL8/NRP1/TOP2A/CCL8	8
GO:0032872	BP	GO:0032872	regulation of stress-activated MAPK cascade	8/300	64/6899	0.00618004	0.044652	0.0346891	IGFBP6/FOXM1/HGF/TNFRSF19/SPHK1/WNT5A/APP/FAS	8
GO:0070302	BP	GO:0070302	regulation of stress-activated protein kinase signaling cascade	8/300	64/6899	0.00618004	0.044652	0.0346891	IGFBP6/FOXM1/HGF/TNFRSF19/SPHK1/WNT5A/APP/FAS	8
GO:0072676	BP	GO:0072676	lymphocyte migration	6/300	39/6899	0.00624102	0.0449721	0.0349378	CCL17/CCL4/CCL8/CCL2/WNT5A/APP	6
GO:0007167	BP	GO:0007167	enzyme-linked receptor protein signaling pathway	22/300	286/6899	0.00638925	0.0459174	0.0356722	DLL1/THBS1/CCBE1/ADAMTSL2/GDF15/HBEGF/SOCS1/TGFA/SOX11/F3/TGFBR3/IGFBP6/EREG/AREG/EGF/HGF/NRP1/HAP1/WNT5A/LIF/IRS1/PID1	22
GO:1903532	BP	GO:1903532	positive regulation of secretion by cell	9/300	78/6899	0.00642294	0.0460368	0.0357649	PTGES/IL1B/IL1A/SDC1/SOX11/TNF/IL6/RGCC/KCNB1	9
GO:0032729	BP	GO:0032729	positive regulation of interferon-gamma production	5/300	28/6899	0.00647981	0.0461986	0.0358907	IL1B/CD244/IL23A/IL18/WNT5A	5
GO:0051304	BP	GO:0051304	chromosome separation	5/300	28/6899	0.00647981	0.0461986	0.0358907	BIRC5/TOP2A/AURKB/CCNB1/UBE2C	5
GO:0009628	BP	GO:0009628	response to abiotic stimulus	20/300	252/6899	0.00653285	0.0462718	0.0359475	SLC1A1/IRF1/IL1A/GPR4/PDPN/ARNT2/NFKBIA/NDNF/TMEM150C/PDE2A/MMP1/TWIST1/RGCC/AURKB/HYAL1/HRH1/APP/CXCR4/ANGPT4/TIMP1	20
GO:0030225	BP	GO:0030225	macrophage differentiation	4/300	18/6899	0.00661026	0.0462718	0.0359475	SOCS1/C1QC/APP/LIF	4
GO:0038034	BP	GO:0038034	signal transduction in absence of ligand	4/300	18/6899	0.00661026	0.0462718	0.0359475	IL1A/IL7/BCL2A1/FAS	4
GO:0043030	BP	GO:0043030	regulation of macrophage activation	4/300	18/6899	0.00661026	0.0462718	0.0359475	THBS1/IL33/SPHK1/WNT5A	4
GO:0046006	BP	GO:0046006	regulation of activated T cell proliferation	4/300	18/6899	0.00661026	0.0462718	0.0359475	CD274/IL23A/IL18/HHLA2	4
GO:0070228	BP	GO:0070228	regulation of lymphocyte apoptotic process	4/300	18/6899	0.00661026	0.0462718	0.0359475	CD274/IL10/AURKB/WNT5A	4
GO:0097192	BP	GO:0097192	extrinsic apoptotic signaling pathway in absence of ligand	4/300	18/6899	0.00661026	0.0462718	0.0359475	IL1A/IL7/BCL2A1/FAS	4
GO:0003018	BP	GO:0003018	vascular process in circulatory system	8/300	65/6899	0.00678887	0.047399	0.0368232	ADM/HRH2/GPR4/PDE2A/RAMP2/HRH1/HTR7/ADRB1	8
GO:0048565	BP	GO:0048565	digestive tract development	6/300	40/6899	0.00708075	0.0490556	0.0381102	PRDM1/LGR4/SOX11/CXCL8/WNT5A/SHOX2	6
GO:1902107	BP	GO:1902107	positive regulation of leukocyte differentiation	6/300	40/6899	0.00708075	0.0490556	0.0381102	SOCS1/IL7/IL23A/MMP14/IL10/LIF	6
GO:1903708	BP	GO:1903708	positive regulation of hemopoiesis	6/300	40/6899	0.00708075	0.0490556	0.0381102	SOCS1/IL7/IL23A/MMP14/IL10/LIF	6
GO:0070372	BP	GO:0070372	regulation of ERK1 and ERK2 cascade	10/300	94/6899	0.00739513	0.0511023	0.0397002	SAA3/CCL17/ARRB1/NRP1/CCL4/CCL8/CCL2/APP/LIF/DUSP4	10
GO:0001667	BP	GO:0001667	ameboidal-type cell migration	12/300	124/6899	0.00745347	0.0513737	0.039911	DLL4/THBS1/CCBE1/HBEGF/RADIL/ENPP2/TWIST1/NRP1/RGCC/HYAL1/WNT5A/ANGPT4	12
GO:0002456	BP	GO:0002456	T cell mediated immunity	5/300	29/6899	0.00755718	0.0514119	0.0399408	IL1B/CD1.1/IL23A/NECTIN2/IL18	5
GO:0007173	BP	GO:0007173	epidermal growth factor receptor signaling pathway	5/300	29/6899	0.00755718	0.0514119	0.0399408	HBEGF/TGFA/EREG/AREG/EGF	5
GO:0042116	BP	GO:0042116	macrophage activation	5/300	29/6899	0.00755718	0.0514119	0.0399408	THBS1/IL33/SPHK1/WNT5A/APP	5
GO:0048145	BP	GO:0048145	regulation of fibroblast proliferation	5/300	29/6899	0.00755718	0.0514119	0.0399408	EREG/SPHK1/WNT5A/LIF/CCNB1	5
GO:0002819	BP	GO:0002819	regulation of adaptive immune response	7/300	53/6899	0.00757348	0.0514119	0.0399408	TNFAIP3/IL1B/CD1.1/IL23A/NECTIN2/IL18/TFRC	7
GO:0051092	BP	GO:0051092	positive regulation of NF-kappaB transcription factor activity	7/300	53/6899	0.00757348	0.0514119	0.0399408	TNF/IL18/RAB7B/SPHK1/WNT5A/IL1RAP/APP	7
GO:0002931	BP	GO:0002931	response to ischemia	3/300	10/6899	0.00777773	0.0518836	0.0403072	PANX2/NDNF/RCAN1	3
GO:0010800	BP	GO:0010800	positive regulation of peptidyl-threonine phosphorylation	3/300	10/6899	0.00777773	0.0518836	0.0403072	SPHK1/WNT5A/APP	3
GO:0019884	BP	GO:0019884	antigen processing and presentation of exogenous antigen	3/300	10/6899	0.00777773	0.0518836	0.0403072	CD1.1/SLA-DQB1/SLA-DMB	3
GO:0042088	BP	GO:0042088	T-helper 1 type immune response	3/300	10/6899	0.00777773	0.0518836	0.0403072	IL1B/IL23A/IL18	3
GO:0048566	BP	GO:0048566	embryonic digestive tract development	3/300	10/6899	0.00777773	0.0518836	0.0403072	SOX11/CXCL8/SHOX2	3
GO:0048641	BP	GO:0048641	regulation of skeletal muscle tissue development	3/300	10/6899	0.00777773	0.0518836	0.0403072	DLL1/TWIST1/SHOX2	3
GO:0097049	BP	GO:0097049	motor neuron apoptotic process	3/300	10/6899	0.00777773	0.0518836	0.0403072	SLC1A1/FAS/KCNB1	3
GO:0002702	BP	GO:0002702	positive regulation of production of molecular mediator of immune response	6/300	41/6899	0.00799931	0.0530989	0.0412513	IL1B/CD244/IL18/IL10/WNT5A/TFRC	6
GO:0055123	BP	GO:0055123	digestive system development	6/300	41/6899	0.00799931	0.0530989	0.0412513	PRDM1/LGR4/SOX11/CXCL8/WNT5A/SHOX2	6
GO:0010633	BP	GO:0010633	negative regulation of epithelial cell migration	4/300	19/6899	0.00809124	0.0533151	0.0414193	DLL4/THBS1/RGCC/ANGPT4	4
GO:0032715	BP	GO:0032715	negative regulation of interleukin-6 production	4/300	19/6899	0.00809124	0.0533151	0.0414193	TNFAIP3/ARRB1/IL10/HGF	4
GO:0070301	BP	GO:0070301	cellular response to hydrogen peroxide	4/300	19/6899	0.00809124	0.0533151	0.0414193	TNFAIP3/IL10/HGF/SPHK1	4
GO:0016485	BP	GO:0016485	protein processing	8/300	67/6899	0.00814147	0.053385	0.0414736	THBS1/CCBE1/F3/FURIN/MMP14/CASP1/CTSV/CTSZ	8
GO:0045930	BP	GO:0045930	negative regulation of mitotic cell cycle	8/300	67/6899	0.00814147	0.053385	0.0414736	E2F7/RGCC/BIRC5/CCL2/AURKB/BTG3/CDK1/CCNB1	8
GO:0043281	BP	GO:0043281	regulation of cysteine-type endopeptidase activity involved in apoptotic process	7/300	54/6899	0.00838664	0.0548592	0.0426189	THBS1/SLC1A1/S100A8/F3/HGF/BIRC5/FAS	7
GO:0044770	BP	GO:0044770	cell cycle phase transition	13/300	142/6899	0.00862135	0.056258	0.0437055	CCNB2/FOXM1/E2F7/RGCC/BIRC5/CCL2/AURKB/HYAL1/APP/CDK1/CCNB1/UBE2C/CCNB3	13
GO:0006956	BP	GO:0006956	complement activation	5/300	30/6899	0.00875326	0.0564355	0.0438435	CD59/C1S/C1QA/C1QC/RGCC	5
GO:0010389	BP	GO:0010389	regulation of G2/M transition of mitotic cell cycle	5/300	30/6899	0.00875326	0.0564355	0.0438435	AURKB/APP/CDK1/CCNB1/CCNB3	5
GO:0032760	BP	GO:0032760	positive regulation of tumor necrosis factor production	5/300	30/6899	0.00875326	0.0564355	0.0438435	THBS1/IL23A/TWIST1/WNT5A/APP	5
GO:0043534	BP	GO:0043534	blood vessel endothelial cell migration	5/300	30/6899	0.00875326	0.0564355	0.0438435	DLL4/THBS1/NRP1/RGCC/ANGPT4	5
GO:0071887	BP	GO:0071887	leukocyte apoptotic process	5/300	30/6899	0.00875326	0.0564355	0.0438435	CD274/IL10/AURKB/WNT5A/FAS	5
GO:0070374	BP	GO:0070374	positive regulation of ERK1 and ERK2 cascade	8/300	68/6899	0.00888912	0.0570385	0.0443119	SAA3/CCL17/ARRB1/NRP1/CCL4/CCL8/CCL2/APP	8
GO:0070482	BP	GO:0070482	response to oxygen levels	8/300	68/6899	0.00888912	0.0570385	0.0443119	SLC1A1/PDPN/ARNT2/NDNF/TWIST1/RGCC/CXCR4/ANGPT4	8
GO:0097190	BP	GO:0097190	apoptotic signaling pathway	15/300	175/6899	0.00899042	0.0573442	0.0445494	TNFAIP3/THBS1/MELK/IL1A/IL7/S100A8/TNF/BCL2A1/IL18/IL19/HGF/G0S2/NRP1/FAS/CEBPB	15
GO:0046631	BP	GO:0046631	alpha-beta T cell activation	6/300	42/6899	0.0090006	0.0573442	0.0445494	PRDM1/IRF1/SOCS1/IL23A/IL6/CTSV	6
GO:0048592	BP	GO:0048592	eye morphogenesis	6/300	42/6899	0.0090006	0.0573442	0.0445494	DLL1/PRDM1/SLC1A1/FJX1/SOX11/TWIST1	6
GO:0033674	BP	GO:0033674	positive regulation of kinase activity	11/300	112/6899	0.00917661	0.0581905	0.0452069	THBS1/SLC1A1/HBEGF/SOCS1/TGFA/IL23A/EREG/AREG/RGCC/WNT5A/PRNP	11
GO:1901987	BP	GO:1901987	regulation of cell cycle phase transition	11/300	112/6899	0.00917661	0.0581905	0.0452069	E2F7/RGCC/BIRC5/CCL2/AURKB/HYAL1/APP/CDK1/CCNB1/UBE2C/CCNB3	11
GO:0048771	BP	GO:0048771	tissue remodeling	7/300	55/6899	0.00926229	0.0585959	0.0455218	DLL4/LGR4/IL1A/IL7/IL23A/LIF/CST3	7
GO:0007219	BP	GO:0007219	Notch signaling pathway	8/300	69/6899	0.00968694	0.0606949	0.0471525	DLL1/DLL4/NFKBIA/MMP14/ARRB1/APP/ANGPT4/EGFL7	8
GO:0007091	BP	GO:0007091	metaphase/anaphase transition of mitotic cell cycle	4/300	20/6899	0.00977424	0.0606949	0.0471525	BIRC5/AURKB/CCNB1/UBE2C	4
GO:0010965	BP	GO:0010965	regulation of mitotic sister chromatid separation	4/300	20/6899	0.00977424	0.0606949	0.0471525	BIRC5/AURKB/CCNB1/UBE2C	4
GO:0030071	BP	GO:0030071	regulation of mitotic metaphase/anaphase transition	4/300	20/6899	0.00977424	0.0606949	0.0471525	BIRC5/AURKB/CCNB1/UBE2C	4
GO:0032732	BP	GO:0032732	positive regulation of interleukin-1 production	4/300	20/6899	0.00977424	0.0606949	0.0471525	PANX2/CASP1/WNT5A/APP	4
GO:0046456	BP	GO:0046456	icosanoid biosynthetic process	4/300	20/6899	0.00977424	0.0606949	0.0471525	PTGES/LTA4H/PTGS2/ALOX5AP	4
GO:0050798	BP	GO:0050798	activated T cell proliferation	4/300	20/6899	0.00977424	0.0606949	0.0471525	CD274/IL23A/IL18/HHLA2	4
GO:1901184	BP	GO:1901184	regulation of ERBB signaling pathway	4/300	20/6899	0.00977424	0.0606949	0.0471525	HBEGF/TGFA/EREG/AREG	4
GO:0051098	BP	GO:0051098	regulation of binding	10/300	98/6899	0.00984087	0.0609682	0.0473648	PHLDA2/SOX11/EGF/IL10/TWIST1/WNT5A/APP/LIF/HJURP/CTSZ	10
GO:0032755	BP	GO:0032755	positive regulation of interleukin-6 production	5/300	31/6899	0.0100741	0.0619855	0.0481552	EREG/RAB7B/TWIST1/WNT5A/APP	5
GO:0120034	BP	GO:0120034	positive regulation of plasma membrane bounded cell projection assembly	5/300	31/6899	0.0100741	0.0619855	0.0481552	CDC42EP2/FSCN1/PLEK2/NRP1/HAP1	5
GO:1903557	BP	GO:1903557	positive regulation of tumor necrosis factor superfamily cytokine production	5/300	31/6899	0.0100741	0.0619855	0.0481552	THBS1/IL23A/TWIST1/WNT5A/APP	5
GO:0007051	BP	GO:0007051	spindle organization	7/300	56/6899	0.0102031	0.062148	0.0482814	CCNB2/DLGAP5/AURKB/CDK1/KIF11/CCNB1/KIF4A	7
GO:0001913	BP	GO:0001913	T cell mediated cytotoxicity	3/300	11/6899	0.0103542	0.062148	0.0482814	CD1.1/IL23A/NECTIN2	3
GO:0008608	BP	GO:0008608	attachment of spindle microtubules to kinetochore	3/300	11/6899	0.0103542	0.062148	0.0482814	SPAG5/SGO1/CCNB1	3
GO:0010460	BP	GO:0010460	positive regulation of heart rate	3/300	11/6899	0.0103542	0.062148	0.0482814	SLC1A1/ADM/ADRB1	3
GO:0022617	BP	GO:0022617	extracellular matrix disassembly	3/300	11/6899	0.0103542	0.062148	0.0482814	FSCN1/PDPN/CST3	3
GO:0033598	BP	GO:0033598	mammary gland epithelial cell proliferation	3/300	11/6899	0.0103542	0.062148	0.0482814	AREG/WNT5A/CEBPB	3
GO:0043032	BP	GO:0043032	positive regulation of macrophage activation	3/300	11/6899	0.0103542	0.062148	0.0482814	THBS1/IL33/WNT5A	3
GO:0043369	BP	GO:0043369	CD4-positive or CD8-positive, alpha-beta T cell lineage commitment	3/300	11/6899	0.0103542	0.062148	0.0482814	IL23A/IL6/CTSV	3
GO:0043373	BP	GO:0043373	CD4-positive, alpha-beta T cell lineage commitment	3/300	11/6899	0.0103542	0.062148	0.0482814	IL23A/IL6/CTSV	3
GO:0050654	BP	GO:0050654	chondroitin sulfate proteoglycan metabolic process	3/300	11/6899	0.0103542	0.062148	0.0482814	NDNF/PXYLP1/CHST3	3
GO:0050918	BP	GO:0050918	positive chemotaxis	3/300	11/6899	0.0103542	0.062148	0.0482814	CXCL8/NRP1/WNT5A	3
GO:0051403	BP	GO:0051403	stress-activated MAPK cascade	8/300	70/6899	0.0105369	0.0631042	0.0490242	IGFBP6/FOXM1/HGF/TNFRSF19/SPHK1/WNT5A/APP/FAS	8
GO:0007267	BP	GO:0007267	cell-cell signaling	29/300	427/6899	0.0106063	0.0633794	0.049238	DLL1/STX11/TNFAIP3/SLC1A1/PTGES/FJX1/LGR4/HRH2/IL1B/SDC1/SOX11/S100A9/PANX2/CDC20/TNF/FURIN/EREG/IL6/HGF/BIRC5/CCL8/CCL2/WNT5A/HRH1/APP/LIF/HTR7/KCNB1/PORCN	29
GO:0010638	BP	GO:0010638	positive regulation of organelle organization	12/300	130/6899	0.0107109	0.0638625	0.0496134	CDC42EP2/FSCN1/IL1A/TGFA/SDC1/EREG/NRP1/RGCC/SPHK1/HAP1/AURKB/WNT5A	12
GO:0045597	BP	GO:0045597	positive regulation of cell differentiation	18/300	230/6899	0.011059	0.0657928	0.0511129	ADM/SOCS1/SOX11/IL7/IL23A/PDPN/MMP14/RAB7B/IL10/TWIST1/NRP1/RGCC/RAMP2/HAP1/CSF3/SHOX2/LIF/CEBPB	18
GO:0061061	BP	GO:0061061	muscle structure development	16/300	196/6899	0.0111005	0.0658938	0.0511914	DLL1/DLL4/ADM/GDF15/SDC1/SOX11/MSC/CCL17/MMP14/EREG/TWIST1/RAMP2/WNT5A/SHOX2/RCAN1/LIF	16
GO:0003205	BP	GO:0003205	cardiac chamber development	7/300	57/6899	0.0112116	0.0664075	0.0515904	PRDM1/DLL4/SOX11/LUZP1/NRP1/WNT5A/SHOX2	7
GO:0031098	BP	GO:0031098	stress-activated protein kinase signaling cascade	8/300	71/6899	0.0114409	0.0673777	0.0523442	IGFBP6/FOXM1/HGF/TNFRSF19/SPHK1/WNT5A/APP/FAS	8
GO:0000079	BP	GO:0000079	regulation of cyclin-dependent protein serine/threonine kinase activity	5/300	32/6899	0.0115255	0.0673777	0.0523442	TNFAIP3/CCNB2/RGCC/CCNB1/CCNB3	5
GO:0006275	BP	GO:0006275	regulation of DNA replication	5/300	32/6899	0.0115255	0.0673777	0.0523442	E2F8/AICDA/E2F7/EREG/EGF	5
GO:0032602	BP	GO:0032602	chemokine production	5/300	32/6899	0.0115255	0.0673777	0.0523442	IL33/IL7/TWIST1/WNT5A/APP	5
GO:0032642	BP	GO:0032642	regulation of chemokine production	5/300	32/6899	0.0115255	0.0673777	0.0523442	IL33/IL7/TWIST1/WNT5A/APP	5
GO:0045580	BP	GO:0045580	regulation of T cell differentiation	5/300	32/6899	0.0115255	0.0673777	0.0523442	PRDM1/IRF1/SOCS1/IL7/IL23A	5
GO:0051306	BP	GO:0051306	mitotic sister chromatid separation	4/300	21/6899	0.011669	0.0679224	0.0527674	BIRC5/AURKB/CCNB1/UBE2C	4
GO:0140353	BP	GO:0140353	lipid export from cell	4/300	21/6899	0.011669	0.0679224	0.0527674	PTGES/IL1B/TNF/IL6	4
GO:0051093	BP	GO:0051093	negative regulation of developmental process	19/300	249/6899	0.0118306	0.0687145	0.0533827	DLL1/CCNB2/THBS1/GDF15/IRF1/SOCS1/SOX11/CCL17/C1QC/NFKBIA/EREG/TWIST1/NRP1/RGCC/WNT5A/APP/CCNB1/CST3/ANGPT4	19
GO:0019932	BP	GO:0019932	second-messenger-mediated signaling	9/300	86/6899	0.0119822	0.0694452	0.0539504	THBS1/ATP1B1/NDNF/PDE2A/SPHK1/CCR4/RCAN1/CXCR4/PRNP	9
GO:0070371	BP	GO:0070371	ERK1 and ERK2 cascade	10/300	101/6899	0.0120478	0.0696754	0.0541292	SAA3/CCL17/ARRB1/NRP1/CCL4/CCL8/CCL2/APP/LIF/DUSP4	10
GO:0031401	BP	GO:0031401	positive regulation of protein modification process	21/300	285/6899	0.0121549	0.0701446	0.0544937	THBS1/SLC1A1/SAA3/GDF15/HBEGF/SOCS1/TGFA/ENPP2/IL23A/CDC20/EREG/AREG/ARRB1/HGF/NRP1/RGCC/SPHK1/WNT5A/APP/LIF/PRNP	21
GO:1901215	BP	GO:1901215	negative regulation of neuron death	7/300	58/6899	0.0122906	0.070743	0.0549586	SLC1A1/NDNF/IL10/NRP1/BIRC5/CCL2/CEBPB	7
GO:0051338	BP	GO:0051338	regulation of transferase activity	19/300	250/6899	0.0123111	0.070743	0.0549586	TNFAIP3/CCNB2/THBS1/SLC1A1/HBEGF/SOCS1/TGFA/IL23A/CDC20/EREG/AREG/HGF/RGCC/WNT5A/APP/CCNB1/PRNP/PKIG/CCNB3	19
GO:0030334	BP	GO:0030334	regulation of cell migration	18/300	233/6899	0.0125293	0.0718435	0.0558136	DLL4/THBS1/CCBE1/PHLDA2/HBEGF/CLDN4/ENPP2/IL23A/PDPN/HGF/NRP1/RGCC/SPHK1/CCL2/HYAL1/WNT5A/APP/ANGPT4	18
GO:0046903	BP	GO:0046903	secretion	20/300	269/6899	0.0129869	0.0737772	0.0573158	STX11/PTGES/HRH2/IL1B/IL1A/SDC1/SOX11/S100A8/TNF/FURIN/IL6/RGCC/BIRC5/HAP1/CCL8/LIF/KCNB1/CBLN4/PORCN/IL13RA2	20
GO:0002367	BP	GO:0002367	cytokine production involved in immune response	5/300	33/6899	0.0131129	0.0737772	0.0573158	IL1B/IL18/IL10/TWIST1/WNT5A	5
GO:0002718	BP	GO:0002718	regulation of cytokine production involved in immune response	5/300	33/6899	0.0131129	0.0737772	0.0573158	IL1B/IL18/IL10/TWIST1/WNT5A	5
GO:0007127	BP	GO:0007127	meiosis I	5/300	33/6899	0.0131129	0.0737772	0.0573158	CCNB2/BIRC5/TOP2A/SGO1/SGO2	5
GO:0019079	BP	GO:0019079	viral genome replication	5/300	33/6899	0.0131129	0.0737772	0.0573158	ISG20/AICDA/CXCL8/TOP2A/CCL8	5
GO:0021782	BP	GO:0021782	glial cell development	5/300	33/6899	0.0131129	0.0737772	0.0573158	DLL1/SOX11/S100A8/S100A9/APP	5
GO:0031623	BP	GO:0031623	receptor internalization	5/300	33/6899	0.0131129	0.0737772	0.0573158	ADM/CXCL8/ARRB1/RAMP2/TFRC	5
GO:0048593	BP	GO:0048593	camera-type eye morphogenesis	5/300	33/6899	0.0131129	0.0737772	0.0573158	DLL1/SLC1A1/FJX1/SOX11/TWIST1	5
GO:1904029	BP	GO:1904029	regulation of cyclin-dependent protein kinase activity	5/300	33/6899	0.0131129	0.0737772	0.0573158	TNFAIP3/CCNB2/RGCC/CCNB1/CCNB3	5
GO:2000145	BP	GO:2000145	regulation of cell motility	19/300	252/6899	0.0133186	0.0737832	0.0573205	DLL4/THBS1/CCBE1/PHLDA2/HBEGF/CLDN4/ENPP2/IL23A/PDPN/TWIST1/HGF/NRP1/RGCC/SPHK1/CCL2/HYAL1/WNT5A/APP/ANGPT4	19
GO:0001912	BP	GO:0001912	positive regulation of leukocyte mediated cytotoxicity	3/300	12/6899	0.0133674	0.0737832	0.0573205	CD1.1/IL23A/NECTIN2	3
GO:0002363	BP	GO:0002363	alpha-beta T cell lineage commitment	3/300	12/6899	0.0133674	0.0737832	0.0573205	IL23A/IL6/CTSV	3
GO:0038084	BP	GO:0038084	vascular endothelial growth factor signaling pathway	3/300	12/6899	0.0133674	0.0737832	0.0573205	DLL1/CCBE1/NRP1	3
GO:0039694	BP	GO:0039694	viral RNA genome replication	3/300	12/6899	0.0133674	0.0737832	0.0573205	AICDA/CXCL8/TOP2A	3
GO:0045823	BP	GO:0045823	positive regulation of heart contraction	3/300	12/6899	0.0133674	0.0737832	0.0573205	SLC1A1/ADM/ADRB1	3
GO:0070613	BP	GO:0070613	regulation of protein processing	3/300	12/6899	0.0133674	0.0737832	0.0573205	THBS1/CCBE1/CTSZ	3
GO:1903524	BP	GO:1903524	positive regulation of blood circulation	3/300	12/6899	0.0133674	0.0737832	0.0573205	SLC1A1/ADM/ADRB1	3
GO:1903670	BP	GO:1903670	regulation of sprouting angiogenesis	3/300	12/6899	0.0133674	0.0737832	0.0573205	DLL1/THBS1/IL10	3
GO:1903522	BP	GO:1903522	regulation of blood circulation	8/300	73/6899	0.0134187	0.0737832	0.0573205	SLC1A1/ADM/HRH2/HBEGF/ATP1B1/HRH1/SHOX2/ADRB1	8
GO:0043542	BP	GO:0043542	endothelial cell migration	7/300	59/6899	0.0134425	0.0737832	0.0573205	DLL4/THBS1/CCBE1/NRP1/RGCC/WNT5A/ANGPT4	7
GO:0050920	BP	GO:0050920	regulation of chemotaxis	7/300	59/6899	0.0134425	0.0737832	0.0573205	THBS1/IL23A/CXCL8/NRP1/CCL2/WNT5A/CXCR4	7
GO:0032945	BP	GO:0032945	negative regulation of mononuclear cell proliferation	4/300	22/6899	0.0137845	0.074747	0.0580692	CD274/SOX11/IL10/CEBPB	4
GO:0034644	BP	GO:0034644	cellular response to UV	4/300	22/6899	0.0137845	0.074747	0.0580692	MMP1/AURKB/HYAL1/TIMP1	4
GO:0035065	BP	GO:0035065	regulation of histone acetylation	4/300	22/6899	0.0137845	0.074747	0.0580692	ARRB1/TWIST1/LIF/VENTX	4
GO:0044784	BP	GO:0044784	metaphase/anaphase transition of cell cycle	4/300	22/6899	0.0137845	0.074747	0.0580692	BIRC5/AURKB/CCNB1/UBE2C	4
GO:0050672	BP	GO:0050672	negative regulation of lymphocyte proliferation	4/300	22/6899	0.0137845	0.074747	0.0580692	CD274/SOX11/IL10/CEBPB	4
GO:1902099	BP	GO:1902099	regulation of metaphase/anaphase transition of cell cycle	4/300	22/6899	0.0137845	0.074747	0.0580692	BIRC5/AURKB/CCNB1/UBE2C	4
GO:0002706	BP	GO:0002706	regulation of lymphocyte mediated immunity	6/300	46/6899	0.0139088	0.0752697	0.0584753	IL1B/CD1.1/IL23A/NECTIN2/IL18/TFRC	6
GO:0045944	BP	GO:0045944	positive regulation of transcription by RNA polymerase II	21/300	290/6899	0.0145785	0.0787355	0.0611678	DLL1/E2F8/IRF1/IL1A/SOX11/IL23A/FOXM1/E2F7/TNF/TEAD3/NFKBIA/ARRB1/IL10/TWIST1/RGCC/TOP2A/WNT5A/APP/LIF/PID1/CEBPB	21
GO:0036293	BP	GO:0036293	response to decreased oxygen levels	7/300	60/6899	0.0146699	0.0790707	0.0614282	SLC1A1/ARNT2/NDNF/TWIST1/RGCC/CXCR4/ANGPT4	7
GO:0000302	BP	GO:0000302	response to reactive oxygen species	5/300	34/6899	0.0148417	0.0793619	0.0616544	TNFAIP3/IL10/HGF/SPHK1/HYAL1	5
GO:0010595	BP	GO:0010595	positive regulation of endothelial cell migration	5/300	34/6899	0.0148417	0.0793619	0.0616544	THBS1/CCBE1/NRP1/WNT5A/ANGPT4	5
GO:0061982	BP	GO:0061982	meiosis I cell cycle process	5/300	34/6899	0.0148417	0.0793619	0.0616544	CCNB2/BIRC5/TOP2A/SGO1/SGO2	5
GO:1902749	BP	GO:1902749	regulation of cell cycle G2/M phase transition	5/300	34/6899	0.0148417	0.0793619	0.0616544	AURKB/APP/CDK1/CCNB1/CCNB3	5
GO:0032940	BP	GO:0032940	secretion by cell	18/300	238/6899	0.0153196	0.0815933	0.063388	STX11/PTGES/IL1B/IL1A/SDC1/SOX11/TNF/FURIN/IL6/RGCC/BIRC5/HAP1/CCL8/LIF/KCNB1/CBLN4/PORCN/IL13RA2	18
GO:0044092	BP	GO:0044092	negative regulation of molecular function	18/300	238/6899	0.0153196	0.0815933	0.063388	TNFAIP3/THBS1/SERPINB2/SERPINB7/CNRIP1/SOX11/GEM/IL7/NFKBIA/ARRB1/IL10/TWIST1/HGF/BIRC5/CST3/PKIG/CTSZ/TIMP1	18
GO:0006959	BP	GO:0006959	humoral immune response	10/300	105/6899	0.015548	0.0826467	0.0642064	CD59/S100A12/S100A9/C1S/C1QA/C1QC/CXCL8/AMCF-II/PPBP/RGCC	10
GO:0006636	BP	GO:0006636	unsaturated fatty acid biosynthetic process	4/300	23/6899	0.0161286	0.0848955	0.0659534	PTGES/SCD5/PTGS2/SCD	4
GO:0014032	BP	GO:0014032	neural crest cell development	4/300	23/6899	0.0161286	0.0848955	0.0659534	RADIL/SOX11/TWIST1/NRP1	4
GO:0034121	BP	GO:0034121	regulation of toll-like receptor signaling pathway	4/300	23/6899	0.0161286	0.0848955	0.0659534	TNFAIP3/LGR4/IRF1/RAB7B	4
GO:0046634	BP	GO:0046634	regulation of alpha-beta T cell activation	4/300	23/6899	0.0161286	0.0848955	0.0659534	PRDM1/IRF1/SOCS1/IL23A	4
GO:0070664	BP	GO:0070664	negative regulation of leukocyte proliferation	4/300	23/6899	0.0161286	0.0848955	0.0659534	CD274/SOX11/IL10/CEBPB	4
GO:0044057	BP	GO:0044057	regulation of system process	13/300	154/6899	0.016308	0.0856727	0.0665572	SLC1A1/ADM/HRH2/HBEGF/IL1B/ATP1B1/TNF/IL6/SPHK1/HRH1/SHOX2/APP/ADRB1	13
GO:0001841	BP	GO:0001841	neural tube formation	5/300	35/6899	0.0167168	0.0864382	0.0671519	ADM/SOX11/LUZP1/TWIST1/WNT5A	5
GO:0001959	BP	GO:0001959	regulation of cytokine-mediated signaling pathway	5/300	35/6899	0.0167168	0.0864382	0.0671519	SOCS1/IL7/SPHK1/WNT5A/CXCR4	5
GO:0038127	BP	GO:0038127	ERBB signaling pathway	5/300	35/6899	0.0167168	0.0864382	0.0671519	HBEGF/TGFA/EREG/AREG/EGF	5
GO:0140352	BP	GO:0140352	export from cell	19/300	258/6899	0.0167375	0.0864382	0.0671519	STX11/PTGES/IL1B/IL1A/SDC1/SOX11/ATP1B1/TNF/FURIN/IL6/RGCC/BIRC5/HAP1/CCL8/LIF/KCNB1/CBLN4/PORCN/IL13RA2	19
GO:0002701	BP	GO:0002701	negative regulation of production of molecular mediator of immune response	3/300	13/6899	0.0168273	0.0864382	0.0671519	IL10/TWIST1/IL13RA2	3
GO:0042104	BP	GO:0042104	positive regulation of activated T cell proliferation	3/300	13/6899	0.0168273	0.0864382	0.0671519	IL23A/IL18/HHLA2	3
GO:0045577	BP	GO:0045577	regulation of B cell differentiation	3/300	13/6899	0.0168273	0.0864382	0.0671519	IL7/MMP14/IL10	3
GO:0090303	BP	GO:0090303	positive regulation of wound healing	3/300	13/6899	0.0168273	0.0864382	0.0671519	THBS1/HBEGF/CLDN4	3
GO:0090329	BP	GO:0090329	regulation of DNA-templated DNA replication	3/300	13/6899	0.0168273	0.0864382	0.0671519	E2F8/AICDA/E2F7	3
GO:0099024	BP	GO:0099024	plasma membrane invagination	3/300	13/6899	0.0168273	0.0864382	0.0671519	THBS1/AURKB/XKR5	3
GO:2000831	BP	GO:2000831	regulation of steroid hormone secretion	3/300	13/6899	0.0168273	0.0864382	0.0671519	IL1B/TNF/IL6	3
GO:0048762	BP	GO:0048762	mesenchymal cell differentiation	8/300	76/6899	0.0168386	0.0864382	0.0671519	RADIL/SOX11/TGFBR3/PDPN/TWIST1/NRP1/RGCC/WNT5A	8
GO:0008217	BP	GO:0008217	regulation of blood pressure	6/300	48/6899	0.0169554	0.086543	0.0672333	DLL1/ADM/ANPEP/PTGS2/RAMP2/ADRB1	6
GO:0043524	BP	GO:0043524	negative regulation of neuron apoptotic process	6/300	48/6899	0.0169554	0.086543	0.0672333	SLC1A1/NDNF/NRP1/BIRC5/CCL2/CEBPB	6
GO:1902850	BP	GO:1902850	microtubule cytoskeleton organization involved in mitosis	6/300	48/6899	0.0169554	0.086543	0.0672333	DLGAP5/CENPA/AURKB/KIF11/CCNB1/KIF4A	6
GO:0002703	BP	GO:0002703	regulation of leukocyte mediated immunity	7/300	62/6899	0.0173609	0.0884454	0.0687112	IL1B/CD1.1/IL23A/NECTIN2/IL18/TFRC/IL13RA2	7
GO:0043087	BP	GO:0043087	regulation of GTPase activity	9/300	92/6899	0.018073	0.0918993	0.0713945	ARHGAP29/CCL17/RGS16/RGS1/CCL4/CCL8/CCL2/WNT5A/ADRB1	9
GO:0002224	BP	GO:0002224	toll-like receptor signaling pathway	6/300	49/6899	0.0186386	0.0933677	0.0725353	TNFAIP3/LGR4/IRF1/NFKBIA/RAB7B/TLR9	6
GO:0046425	BP	GO:0046425	regulation of receptor signaling pathway via JAK-STAT	6/300	49/6899	0.0186386	0.0933677	0.0725353	SOCS1/IL23A/EGF/IL10/IL6/LIF	6
GO:1904892	BP	GO:1904892	regulation of receptor signaling pathway via STAT	6/300	49/6899	0.0186386	0.0933677	0.0725353	SOCS1/IL23A/EGF/IL10/IL6/LIF	6
GO:0033045	BP	GO:0033045	regulation of sister chromatid segregation	4/300	24/6899	0.0187082	0.0933677	0.0725353	BIRC5/AURKB/CCNB1/UBE2C	4
GO:0034614	BP	GO:0034614	cellular response to reactive oxygen species	4/300	24/6899	0.0187082	0.0933677	0.0725353	TNFAIP3/IL10/HGF/SPHK1	4
GO:0036473	BP	GO:0036473	cell death in response to oxidative stress	4/300	24/6899	0.0187082	0.0933677	0.0725353	SLC1A1/MELK/IL10/HGF	4
GO:0048864	BP	GO:0048864	stem cell development	4/300	24/6899	0.0187082	0.0933677	0.0725353	RADIL/SOX11/TWIST1/NRP1	4
GO:1905818	BP	GO:1905818	regulation of chromosome separation	4/300	24/6899	0.0187082	0.0933677	0.0725353	BIRC5/AURKB/CCNB1/UBE2C	4
GO:2000106	BP	GO:2000106	regulation of leukocyte apoptotic process	4/300	24/6899	0.0187082	0.0933677	0.0725353	CD274/IL10/AURKB/WNT5A	4
GO:2000756	BP	GO:2000756	regulation of peptidyl-lysine acetylation	4/300	24/6899	0.0187082	0.0933677	0.0725353	ARRB1/TWIST1/LIF/VENTX	4
GO:0051346	BP	GO:0051346	negative regulation of hydrolase activity	7/300	63/6899	0.0188293	0.0937985	0.0728699	THBS1/SERPINB2/SERPINB7/HGF/BIRC5/CST3/TIMP1	7
GO:0051604	BP	GO:0051604	protein maturation	9/300	93/6899	0.0192739	0.0958359	0.0744527	THBS1/CCBE1/F3/FURIN/MMP14/CASP1/CTSV/CTSZ/TSPAN33	9
GO:0048871	BP	GO:0048871	multicellular organismal homeostasis	12/300	141/6899	0.0194233	0.0962237	0.074754	DLL1/SLC1A1/PTGES/LGR4/CLDN4/IL1B/IL1A/IL7/IL18/G0S2/CEBPB/IL1B2	12
GO:0051347	BP	GO:0051347	positive regulation of transferase activity	12/300	141/6899	0.0194233	0.0962237	0.074754	THBS1/SLC1A1/HBEGF/SOCS1/TGFA/IL23A/CDC20/EREG/AREG/RGCC/WNT5A/PRNP	12
GO:0043270	BP	GO:0043270	positive regulation of ion transport	6/300	50/6899	0.0204327	0.100529	0.0780985	PTGES/ATP1B1/HAP1/CCL2/KCNB1/CEBPB	6
GO:0007517	BP	GO:0007517	muscle organ development	9/300	94/6899	0.0205316	0.100529	0.0780985	DLL1/DLL4/SOX11/MSC/TWIST1/WNT5A/SHOX2/RCAN1/LIF	9
GO:0001961	BP	GO:0001961	positive regulation of cytokine-mediated signaling pathway	3/300	14/6899	0.0207399	0.100529	0.0780985	IL7/WNT5A/CXCR4	3
GO:0031663	BP	GO:0031663	lipopolysaccharide-mediated signaling pathway	3/300	14/6899	0.0207399	0.100529	0.0780985	TNFAIP3/NFKBIA/CCL2	3
GO:0034508	BP	GO:0034508	centromere complex assembly	3/300	14/6899	0.0207399	0.100529	0.0780985	DLGAP5/CENPA/HJURP	3
GO:0035929	BP	GO:0035929	steroid hormone secretion	3/300	14/6899	0.0207399	0.100529	0.0780985	IL1B/TNF/IL6	3
GO:0043154	BP	GO:0043154	negative regulation of cysteine-type endopeptidase activity involved in apoptotic process	3/300	14/6899	0.0207399	0.100529	0.0780985	THBS1/HGF/BIRC5	3
GO:0043368	BP	GO:0043368	positive T cell selection	3/300	14/6899	0.0207399	0.100529	0.0780985	IL23A/IL6/CTSV	3
GO:0046637	BP	GO:0046637	regulation of alpha-beta T cell differentiation	3/300	14/6899	0.0207399	0.100529	0.0780985	PRDM1/SOCS1/IL23A	3
GO:0090049	BP	GO:0090049	regulation of cell migration involved in sprouting angiogenesis	3/300	14/6899	0.0207399	0.100529	0.0780985	DLL4/THBS1/NRP1	3
GO:1901861	BP	GO:1901861	regulation of muscle tissue development	3/300	14/6899	0.0207399	0.100529	0.0780985	DLL1/TWIST1/SHOX2	3
GO:1903036	BP	GO:1903036	positive regulation of response to wounding	3/300	14/6899	0.0207399	0.100529	0.0780985	THBS1/HBEGF/CLDN4	3
GO:0051101	BP	GO:0051101	regulation of DNA binding	5/300	37/6899	0.0209242	0.10124	0.0786512	SOX11/EGF/TWIST1/LIF/HJURP	5
GO:0042542	BP	GO:0042542	response to hydrogen peroxide	4/300	25/6899	0.0215294	0.103796	0.0806364	TNFAIP3/IL10/HGF/SPHK1	4
GO:0045069	BP	GO:0045069	regulation of viral genome replication	4/300	25/6899	0.0215294	0.103796	0.0806364	ISG20/AICDA/CXCL8/TOP2A	4
GO:0048754	BP	GO:0048754	branching morphogenesis of an epithelial tube	7/300	65/6899	0.0220234	0.105987	0.0823393	DLL4/LGR4/MMP14/AREG/NRP1/WNT5A/CTSZ	7
GO:0022604	BP	GO:0022604	regulation of cell morphogenesis	8/300	80/6899	0.022321	0.106751	0.0829325	CDC42EP2/CLDN4/ENPP2/PDPN/NRP1/CCL2/WNT5A/STRIP2	8
GO:0018193	BP	GO:0018193	peptidyl-amino acid modification	25/300	377/6899	0.0223275	0.106751	0.0829325	PRDM1/SLC1A1/SAA3/P4HA2/HBEGF/SOCS1/TGFA/ENPP2/IL7/S100A8/S100A9/IL23A/EREG/AREG/NDNF/ARRB1/TWIST1/HGF/NRP1/SPHK1/WNT5A/APP/LIF/VENTX/PRNP	25
GO:0007519	BP	GO:0007519	skeletal muscle tissue development	6/300	51/6899	0.0223405	0.106751	0.0829325	DLL1/SOX11/MSC/TWIST1/SHOX2/RCAN1	6
GO:0008016	BP	GO:0008016	regulation of heart contraction	6/300	51/6899	0.0223405	0.106751	0.0829325	SLC1A1/ADM/HBEGF/ATP1B1/SHOX2/ADRB1	6
GO:0051046	BP	GO:0051046	regulation of secretion	14/300	178/6899	0.0226615	0.108093	0.0839754	PTGES/IL1B/IL1A/SDC1/SOX11/S100A8/TNF/IL6/RGCC/BIRC5/HAP1/LIF/KCNB1/IL13RA2	14
GO:0007052	BP	GO:0007052	mitotic spindle organization	5/300	38/6899	0.0232648	0.11058	0.0859069	DLGAP5/AURKB/KIF11/CCNB1/KIF4A	5
GO:0060759	BP	GO:0060759	regulation of response to cytokine stimulus	5/300	38/6899	0.0232648	0.11058	0.0859069	SOCS1/IL7/SPHK1/WNT5A/CXCR4	5
GO:0072593	BP	GO:0072593	reactive oxygen species metabolic process	7/300	66/6899	0.0237534	0.112703	0.0875564	DUOX2/THBS1/SLC1A1/FOXM1/CYP1A1/IL19/PID1	7
GO:0007292	BP	GO:0007292	female gamete generation	6/300	52/6899	0.0243649	0.113915	0.0884976	CCNB2/FOSL1/CDC20/TOP2A/CDK1/CCNB1	6
GO:0022408	BP	GO:0022408	negative regulation of cell-cell adhesion	6/300	52/6899	0.0243649	0.113915	0.0884976	CD274/IRF1/SOCS1/IL10/RGCC/CEBPB	6
GO:0071674	BP	GO:0071674	mononuclear cell migration	6/300	52/6899	0.0243649	0.113915	0.0884976	CCL17/CCL4/CCL8/CCL2/WNT5A/APP	6
GO:0001556	BP	GO:0001556	oocyte maturation	4/300	26/6899	0.0245973	0.113915	0.0884976	CCNB2/CDC20/CDK1/CCNB1	4
GO:0043367	BP	GO:0043367	CD4-positive, alpha-beta T cell differentiation	4/300	26/6899	0.0245973	0.113915	0.0884976	SOCS1/IL23A/IL6/CTSV	4
GO:0051784	BP	GO:0051784	negative regulation of nuclear division	4/300	26/6899	0.0245973	0.113915	0.0884976	BIRC5/AURKB/LIF/CCNB1	4
GO:0051897	BP	GO:0051897	positive regulation of protein kinase B signaling	4/300	26/6899	0.0245973	0.113915	0.0884976	THBS1/GDF15/HBEGF/F3	4
GO:0071482	BP	GO:0071482	cellular response to light stimulus	4/300	26/6899	0.0245973	0.113915	0.0884976	MMP1/AURKB/HYAL1/TIMP1	4
GO:0001974	BP	GO:0001974	blood vessel remodeling	3/300	15/6899	0.0251077	0.113915	0.0884976	DLL4/LIF/CST3	3
GO:0007094	BP	GO:0007094	mitotic spindle assembly checkpoint signaling	3/300	15/6899	0.0251077	0.113915	0.0884976	BIRC5/AURKB/CCNB1	3
GO:0008306	BP	GO:0008306	associative learning	3/300	15/6899	0.0251077	0.113915	0.0884976	SLC1A1/HRH1/APP	3
GO:0010324	BP	GO:0010324	membrane invagination	3/300	15/6899	0.0251077	0.113915	0.0884976	THBS1/AURKB/XKR5	3
GO:0010799	BP	GO:0010799	regulation of peptidyl-threonine phosphorylation	3/300	15/6899	0.0251077	0.113915	0.0884976	SPHK1/WNT5A/APP	3
GO:0031343	BP	GO:0031343	positive regulation of cell killing	3/300	15/6899	0.0251077	0.113915	0.0884976	CD1.1/IL23A/NECTIN2	3
GO:0032613	BP	GO:0032613	interleukin-10 production	3/300	15/6899	0.0251077	0.113915	0.0884976	DLL1/IL23A/HGF	3
GO:0032653	BP	GO:0032653	regulation of interleukin-10 production	3/300	15/6899	0.0251077	0.113915	0.0884976	DLL1/IL23A/HGF	3
GO:0044070	BP	GO:0044070	regulation of anion transport	3/300	15/6899	0.0251077	0.113915	0.0884976	PTGES/PRNP/CEBPB	3
GO:0048546	BP	GO:0048546	digestive tract morphogenesis	3/300	15/6899	0.0251077	0.113915	0.0884976	SOX11/WNT5A/SHOX2	3
GO:0051446	BP	GO:0051446	positive regulation of meiotic cell cycle	3/300	15/6899	0.0251077	0.113915	0.0884976	CDC20/WNT5A/CDK1	3
GO:0071173	BP	GO:0071173	spindle assembly checkpoint signaling	3/300	15/6899	0.0251077	0.113915	0.0884976	BIRC5/AURKB/CCNB1	3
GO:0071174	BP	GO:0071174	mitotic spindle checkpoint signaling	3/300	15/6899	0.0251077	0.113915	0.0884976	BIRC5/AURKB/CCNB1	3
GO:0071230	BP	GO:0071230	cellular response to amino acid stimulus	3/300	15/6899	0.0251077	0.113915	0.0884976	RRAGD/SOCS1/CEBPB	3
GO:0071260	BP	GO:0071260	cellular response to mechanical stimulus	3/300	15/6899	0.0251077	0.113915	0.0884976	IRF1/TMEM150C/PDE2A	3
GO:1902041	BP	GO:1902041	regulation of extrinsic apoptotic signaling pathway via death domain receptors	3/300	15/6899	0.0251077	0.113915	0.0884976	TNFAIP3/THBS1/HGF	3
GO:1902743	BP	GO:1902743	regulation of lamellipodium organization	3/300	15/6899	0.0251077	0.113915	0.0884976	FSCN1/ENPP2/PDPN	3
GO:1903317	BP	GO:1903317	regulation of protein maturation	3/300	15/6899	0.0251077	0.113915	0.0884976	THBS1/CCBE1/CTSZ	3
GO:0042592	BP	GO:0042592	homeostatic process	31/300	497/6899	0.0254525	0.115285	0.0895623	DLL1/TNFAIP3/LIPG/CCNB2/SLC1A1/PTGES/FTH1/LGR4/CLDN4/IL1B/IL1A/IL7/ATP1B1/TXNRD1/RHCG/IL18/STEAP4/IL6/G0S2/BIRC5/HAP1/CCL8/CCR4/WNT5A/TFRC/APP/FAS/UBE2C/KCNB1/CEBPB/IL1B2	31
GO:0001838	BP	GO:0001838	embryonic epithelial tube formation	5/300	39/6899	0.0257683	0.115743	0.089918	ADM/SOX11/LUZP1/TWIST1/WNT5A	5
GO:0008277	BP	GO:0008277	regulation of G protein-coupled receptor signaling pathway	5/300	39/6899	0.0257683	0.115743	0.089918	ADM/CXCL8/ARRB1/RGS1/RAMP2	5
GO:0019730	BP	GO:0019730	antimicrobial humoral response	5/300	39/6899	0.0257683	0.115743	0.089918	S100A12/S100A9/CXCL8/AMCF-II/PPBP	5
GO:0050864	BP	GO:0050864	regulation of B cell activation	5/300	39/6899	0.0257683	0.115743	0.089918	TNFAIP3/IL7/MMP14/IL10/TFRC	5
GO:1903900	BP	GO:1903900	regulation of viral life cycle	5/300	39/6899	0.0257683	0.115743	0.089918	ISG20/AICDA/NECTIN2/CXCL8/TOP2A	5
GO:0007249	BP	GO:0007249	I-kappaB kinase/NF-kappaB signaling	8/300	83/6899	0.0271847	0.121699	0.094545	TNFAIP3/S100A12/TNF/NFKBIA/TNIP3/TNFRSF19/TBKBP1/WNT5A	8
GO:0015850	BP	GO:0015850	organic hydroxy compound transport	8/300	83/6899	0.0271847	0.121699	0.094545	SLC22A3/LIPG/IL1B/TNF/FURIN/NFKBIA/IL6/KCNB1	8
GO:0010035	BP	GO:0010035	response to inorganic substance	10/300	115/6899	0.0275483	0.123122	0.0956508	TNFAIP3/THBS1/SLC1A1/IL1A/IL10/HGF/ALOX5AP/SPHK1/WNT5A/PRNP	10
GO:0048644	BP	GO:0048644	muscle organ morphogenesis	4/300	27/6899	0.0279159	0.124353	0.0966069	DLL4/WNT5A/SHOX2/LIF	4
GO:1901983	BP	GO:1901983	regulation of protein acetylation	4/300	27/6899	0.0279159	0.124353	0.0966069	ARRB1/TWIST1/LIF/VENTX	4
GO:0010629	BP	GO:0010629	negative regulation of gene expression	21/300	310/6899	0.0283143	0.125919	0.0978238	DLL1/TNFAIP3/PRDM1/DLL4/THBS1/LGR4/SAA3/SOX11/IL23A/AICDA/FURIN/CXCL8/ARRB1/IL10/TWIST1/HGF/RGCC/APP/CTSZ/RNF128/IL13RA2	21
GO:0003279	BP	GO:0003279	cardiac septum development	5/300	40/6899	0.028438	0.126053	0.097928	PRDM1/SOX11/LUZP1/NRP1/WNT5A	5
GO:0050921	BP	GO:0050921	positive regulation of chemotaxis	5/300	40/6899	0.028438	0.126053	0.097928	THBS1/IL23A/CXCL8/NRP1/WNT5A	5
GO:0060538	BP	GO:0060538	skeletal muscle organ development	6/300	54/6899	0.0287737	0.127332	0.0989213	DLL1/SOX11/MSC/TWIST1/SHOX2/RCAN1	6
GO:1903530	BP	GO:1903530	regulation of secretion by cell	13/300	167/6899	0.0295989	0.129265	0.100423	PTGES/IL1B/IL1A/SDC1/SOX11/TNF/IL6/RGCC/BIRC5/HAP1/LIF/KCNB1/IL13RA2	13
GO:0001910	BP	GO:0001910	regulation of leukocyte mediated cytotoxicity	3/300	16/6899	0.02993	0.129265	0.100423	CD1.1/IL23A/NECTIN2	3
GO:0002066	BP	GO:0002066	columnar/cuboidal epithelial cell development	3/300	16/6899	0.02993	0.129265	0.100423	DLL1/PRDM1/WNT5A	3
GO:0010718	BP	GO:0010718	positive regulation of epithelial to mesenchymal transition	3/300	16/6899	0.02993	0.129265	0.100423	PDPN/TWIST1/RGCC	3
GO:0031577	BP	GO:0031577	spindle checkpoint signaling	3/300	16/6899	0.02993	0.129265	0.100423	BIRC5/AURKB/CCNB1	3
GO:0032720	BP	GO:0032720	negative regulation of tumor necrosis factor production	3/300	16/6899	0.02993	0.129265	0.100423	TNFAIP3/IL10/TWIST1	3
GO:0032731	BP	GO:0032731	positive regulation of interleukin-1 beta production	3/300	16/6899	0.02993	0.129265	0.100423	CASP1/WNT5A/APP	3
GO:0033046	BP	GO:0033046	negative regulation of sister chromatid segregation	3/300	16/6899	0.02993	0.129265	0.100423	BIRC5/AURKB/CCNB1	3
GO:0033048	BP	GO:0033048	negative regulation of mitotic sister chromatid segregation	3/300	16/6899	0.02993	0.129265	0.100423	BIRC5/AURKB/CCNB1	3
GO:0043536	BP	GO:0043536	positive regulation of blood vessel endothelial cell migration	3/300	16/6899	0.02993	0.129265	0.100423	THBS1/NRP1/ANGPT4	3
GO:0045744	BP	GO:0045744	negative regulation of G protein-coupled receptor signaling pathway	3/300	16/6899	0.02993	0.129265	0.100423	ADM/CXCL8/ARRB1	3
GO:0045841	BP	GO:0045841	negative regulation of mitotic metaphase/anaphase transition	3/300	16/6899	0.02993	0.129265	0.100423	BIRC5/AURKB/CCNB1	3
GO:0051447	BP	GO:0051447	negative regulation of meiotic cell cycle	3/300	16/6899	0.02993	0.129265	0.100423	CCNB2/LIF/CCNB1	3
GO:0060042	BP	GO:0060042	retina morphogenesis in camera-type eye	3/300	16/6899	0.02993	0.129265	0.100423	DLL1/SLC1A1/FJX1	3
GO:2000816	BP	GO:2000816	negative regulation of mitotic sister chromatid separation	3/300	16/6899	0.02993	0.129265	0.100423	BIRC5/AURKB/CCNB1	3
GO:0007417	BP	GO:0007417	central nervous system development	16/300	221/6899	0.0308509	0.133029	0.103347	DLL1/DLL4/SLC1A1/SOX11/S100A8/S100A9/ARNT2/NDNF/NRP1/SPHK1/HAP1/WNT5A/B3GNT5/APP/LIF/CXCR4	16
GO:0060041	BP	GO:0060041	retina development in camera-type eye	5/300	41/6899	0.0312767	0.134275	0.104315	DLL1/DLL4/SLC1A1/FJX1/NRP1	5
GO:0072175	BP	GO:0072175	epithelial tube formation	5/300	41/6899	0.0312767	0.134275	0.104315	ADM/SOX11/LUZP1/TWIST1/WNT5A	5
GO:0032465	BP	GO:0032465	regulation of cytokinesis	4/300	28/6899	0.0314886	0.134275	0.104315	E2F8/KIF20A/E2F7/AURKB	4
GO:0042177	BP	GO:0042177	negative regulation of protein catabolic process	4/300	28/6899	0.0314886	0.134275	0.104315	FURIN/IL10/CST3/TIMP1	4
GO:0048599	BP	GO:0048599	oocyte development	4/300	28/6899	0.0314886	0.134275	0.104315	CCNB2/CDC20/CDK1/CCNB1	4
GO:0050871	BP	GO:0050871	positive regulation of B cell activation	4/300	28/6899	0.0314886	0.134275	0.104315	IL7/MMP14/IL10/TFRC	4
GO:0060840	BP	GO:0060840	artery development	4/300	28/6899	0.0314886	0.134275	0.104315	PRDM1/DLL4/LUZP1/NRP1	4
GO:0016032	BP	GO:0016032	viral process	8/300	86/6899	0.0327398	0.13939	0.108289	ISG20/AICDA/NECTIN2/FURIN/CXCL8/NRP1/TOP2A/CCL8	8
GO:0045596	BP	GO:0045596	negative regulation of cell differentiation	14/300	187/6899	0.0328077	0.139459	0.108342	DLL1/CCNB2/IRF1/SOCS1/SOX11/CCL17/C1QC/NFKBIA/EREG/TWIST1/NRP1/WNT5A/APP/CCNB1	14
GO:0032874	BP	GO:0032874	positive regulation of stress-activated MAPK cascade	5/300	42/6899	0.034287	0.145288	0.112871	IGFBP6/TNFRSF19/SPHK1/WNT5A/APP	5
GO:0070304	BP	GO:0070304	positive regulation of stress-activated protein kinase signaling cascade	5/300	42/6899	0.034287	0.145288	0.112871	IGFBP6/TNFRSF19/SPHK1/WNT5A/APP	5
GO:0002042	BP	GO:0002042	cell migration involved in sprouting angiogenesis	3/300	17/6899	0.0352035	0.146884	0.114111	DLL4/THBS1/NRP1	3
GO:0015807	BP	GO:0015807	L-amino acid transport	3/300	17/6899	0.0352035	0.146884	0.114111	SLC1A1/SLC1A2/SLC1A5	3
GO:0033047	BP	GO:0033047	regulation of mitotic sister chromatid segregation	3/300	17/6899	0.0352035	0.146884	0.114111	BIRC5/AURKB/CCNB1	3
GO:0048002	BP	GO:0048002	antigen processing and presentation of peptide antigen	3/300	17/6899	0.0352035	0.146884	0.114111	SLA-DQB1/SLA-DMB/CTSV	3
GO:0060760	BP	GO:0060760	positive regulation of response to cytokine stimulus	3/300	17/6899	0.0352035	0.146884	0.114111	IL7/WNT5A/CXCR4	3
GO:0070231	BP	GO:0070231	T cell apoptotic process	3/300	17/6899	0.0352035	0.146884	0.114111	CD274/WNT5A/FAS	3
GO:1903556	BP	GO:1903556	negative regulation of tumor necrosis factor superfamily cytokine production	3/300	17/6899	0.0352035	0.146884	0.114111	TNFAIP3/IL10/TWIST1	3
GO:2000648	BP	GO:2000648	positive regulation of stem cell proliferation	3/300	17/6899	0.0352035	0.146884	0.114111	SOX11/WNT5A/SHOX2	3
GO:2001238	BP	GO:2001238	positive regulation of extrinsic apoptotic signaling pathway	3/300	17/6899	0.0352035	0.146884	0.114111	THBS1/TNF/G0S2	3
GO:0002698	BP	GO:0002698	negative regulation of immune effector process	4/300	29/6899	0.0353177	0.146884	0.114111	CD59/IL10/TWIST1/IL13RA2	4
GO:0009994	BP	GO:0009994	oocyte differentiation	4/300	29/6899	0.0353177	0.146884	0.114111	CCNB2/CDC20/CDK1/CCNB1	4
GO:0060688	BP	GO:0060688	regulation of morphogenesis of a branching structure	4/300	29/6899	0.0353177	0.146884	0.114111	LGR4/HGF/WNT5A/SHOX2	4
GO:0002263	BP	GO:0002263	cell activation involved in immune response	9/300	104/6899	0.036521	0.151655	0.117817	DLL1/CD244/IL23A/AICDA/IL10/IL6/TFRC/APP/IL13RA2	9
GO:0007162	BP	GO:0007162	negative regulation of cell adhesion	7/300	73/6899	0.0385253	0.159732	0.124092	THBS1/CD274/IRF1/SOCS1/IL10/RGCC/CEBPB	7
GO:0050808	BP	GO:0050808	synapse organization	8/300	89/6899	0.0390236	0.160902	0.125001	SLC1A1/C1QC/CDC20/ABHD17C/NRP1/WNT5A/APP/CBLN4	8
GO:0034599	BP	GO:0034599	cellular response to oxidative stress	6/300	58/6899	0.0390939	0.160902	0.125001	TNFAIP3/SLC1A1/MELK/IL10/HGF/SPHK1	6
GO:0071495	BP	GO:0071495	cellular response to endogenous stimulus	22/300	340/6899	0.0391865	0.160902	0.125001	RRAGD/DLL4/THBS1/SLC1A1/ADAMTSL2/GDF15/SOCS1/SOX11/TGFBR3/CXCL8/NDNF/PDE2A/RAMP2/CCL2/HYAL1/WNT5A/TRH/APP/IRS1/PID1/PRNP/CEBPB	22
GO:0001938	BP	GO:0001938	positive regulation of endothelial cell proliferation	4/300	30/6899	0.0394045	0.160902	0.125001	F3/IL10/WNT5A/EGFL7	4
GO:0003281	BP	GO:0003281	ventricular septum development	4/300	30/6899	0.0394045	0.160902	0.125001	PRDM1/SOX11/LUZP1/WNT5A	4
GO:0014020	BP	GO:0014020	primary neural tube formation	4/300	30/6899	0.0394045	0.160902	0.125001	ADM/LUZP1/TWIST1/WNT5A	4
GO:0014033	BP	GO:0014033	neural crest cell differentiation	4/300	30/6899	0.0394045	0.160902	0.125001	RADIL/SOX11/TWIST1/NRP1	4
GO:0035710	BP	GO:0035710	CD4-positive, alpha-beta T cell activation	4/300	30/6899	0.0394045	0.160902	0.125001	SOCS1/IL23A/IL6/CTSV	4
GO:0098773	BP	GO:0098773	skin epidermis development	4/300	30/6899	0.0394045	0.160902	0.125001	DLL1/LGR4/TNFRSF19/WNT5A	4
GO:2001251	BP	GO:2001251	negative regulation of chromosome organization	4/300	30/6899	0.0394045	0.160902	0.125001	BIRC5/TOP2A/AURKB/CCNB1	4
GO:0001755	BP	GO:0001755	neural crest cell migration	3/300	18/6899	0.0409221	0.164115	0.127497	RADIL/TWIST1/NRP1	3
GO:0003407	BP	GO:0003407	neural retina development	3/300	18/6899	0.0409221	0.164115	0.127497	DLL4/SLC1A1/FJX1	3
GO:0006024	BP	GO:0006024	glycosaminoglycan biosynthetic process	3/300	18/6899	0.0409221	0.164115	0.127497	HYAL1/PXYLP1/CHST3	3
GO:0006958	BP	GO:0006958	complement activation, classical pathway	3/300	18/6899	0.0409221	0.164115	0.127497	C1S/C1QA/C1QC	3
GO:0030888	BP	GO:0030888	regulation of B cell proliferation	3/300	18/6899	0.0409221	0.164115	0.127497	IL7/IL10/TFRC	3
GO:0044060	BP	GO:0044060	regulation of endocrine process	3/300	18/6899	0.0409221	0.164115	0.127497	IL1B/TNF/IL6	3
GO:0045058	BP	GO:0045058	T cell selection	3/300	18/6899	0.0409221	0.164115	0.127497	IL23A/IL6/CTSV	3
GO:0051985	BP	GO:0051985	negative regulation of chromosome segregation	3/300	18/6899	0.0409221	0.164115	0.127497	BIRC5/AURKB/CCNB1	3
GO:0070988	BP	GO:0070988	demethylation	3/300	18/6899	0.0409221	0.164115	0.127497	CYP3A29/AICDA/HR	3
GO:0071229	BP	GO:0071229	cellular response to acid chemical	3/300	18/6899	0.0409221	0.164115	0.127497	RRAGD/SOCS1/CEBPB	3
GO:1902100	BP	GO:1902100	negative regulation of metaphase/anaphase transition of cell cycle	3/300	18/6899	0.0409221	0.164115	0.127497	BIRC5/AURKB/CCNB1	3
GO:1905819	BP	GO:1905819	negative regulation of chromosome separation	3/300	18/6899	0.0409221	0.164115	0.127497	BIRC5/AURKB/CCNB1	3
GO:0051054	BP	GO:0051054	positive regulation of DNA metabolic process	7/300	74/6899	0.0410358	0.164326	0.127661	E2F8/FOXM1/E2F7/EREG/EGF/HGF/TFRC	7
GO:0050767	BP	GO:0050767	regulation of neurogenesis	8/300	90/6899	0.0412858	0.165082	0.128248	DLL1/DLL4/SOX11/NRP1/HAP1/WNT5A/SHOX2/LIF	8
GO:0001666	BP	GO:0001666	response to hypoxia	6/300	59/6899	0.0419978	0.16768	0.130267	ARNT2/NDNF/TWIST1/RGCC/CXCR4/ANGPT4	6
GO:0048732	BP	GO:0048732	gland development	10/300	124/6899	0.0430177	0.171498	0.133233	TNFAIP3/CCNB2/E2F8/E2F7/AREG/IL6/HGF/NRP1/WNT5A/CEBPB	10
GO:0003151	BP	GO:0003151	outflow tract morphogenesis	4/300	31/6899	0.0437497	0.173136	0.134505	SOX11/TWIST1/NRP1/WNT5A	4
GO:0009411	BP	GO:0009411	response to UV	4/300	31/6899	0.0437497	0.173136	0.134505	MMP1/AURKB/HYAL1/TIMP1	4
GO:0021536	BP	GO:0021536	diencephalon development	4/300	31/6899	0.0437497	0.173136	0.134505	NDNF/NRP1/HAP1/WNT5A	4
GO:0051983	BP	GO:0051983	regulation of chromosome segregation	4/300	31/6899	0.0437497	0.173136	0.134505	BIRC5/AURKB/CCNB1/UBE2C	4
GO:0062207	BP	GO:0062207	regulation of pattern recognition receptor signaling pathway	4/300	31/6899	0.0437497	0.173136	0.134505	TNFAIP3/LGR4/IRF1/RAB7B	4
GO:0003231	BP	GO:0003231	cardiac ventricle development	5/300	45/6899	0.044367	0.174553	0.135607	PRDM1/DLL4/SOX11/LUZP1/WNT5A	5
GO:0006261	BP	GO:0006261	DNA-templated DNA replication	5/300	45/6899	0.044367	0.174553	0.135607	POLE2/E2F8/AICDA/E2F7/MCM3	5
GO:0035148	BP	GO:0035148	tube formation	5/300	45/6899	0.044367	0.174553	0.135607	ADM/SOX11/LUZP1/TWIST1/WNT5A	5
GO:0048167	BP	GO:0048167	regulation of synaptic plasticity	5/300	45/6899	0.044367	0.174553	0.135607	SLC1A1/CDC20/HRH1/APP/KCNB1	5
GO:0009611	BP	GO:0009611	response to wounding	11/300	142/6899	0.0446136	0.175268	0.136162	THBS1/SLC1A1/HBEGF/CLDN4/IL1A/SDC1/F3/PDPN/NDNF/IL10/WNT5A	11
GO:0071900	BP	GO:0071900	regulation of protein serine/threonine kinase activity	9/300	108/6899	0.0448155	0.175805	0.136579	TNFAIP3/CCNB2/THBS1/TGFA/RGCC/WNT5A/CCNB1/PKIG/CCNB3	9
GO:0001654	BP	GO:0001654	eye development	8/300	92/6899	0.0460679	0.180455	0.140191	DLL1/PRDM1/DLL4/SLC1A1/FJX1/SOX11/TWIST1/NRP1	8
GO:0007259	BP	GO:0007259	receptor signaling pathway via JAK-STAT	7/300	76/6899	0.0463706	0.181377	0.140908	SOCS1/IL23A/EGF/IL10/IL6/SOCS3/LIF	7
GO:0002260	BP	GO:0002260	lymphocyte homeostasis	3/300	19/6899	0.0470779	0.182292	0.141618	TNFAIP3/CCNB2/FAS	3
GO:0003209	BP	GO:0003209	cardiac atrium morphogenesis	3/300	19/6899	0.0470779	0.182292	0.141618	DLL4/WNT5A/SHOX2	3
GO:0006509	BP	GO:0006509	membrane protein ectodomain proteolysis	3/300	19/6899	0.0470779	0.182292	0.141618	IL10/ADAM19/TIMP1	3
GO:0043200	BP	GO:0043200	response to amino acid	3/300	19/6899	0.0470779	0.182292	0.141618	RRAGD/SOCS1/CEBPB	3
GO:0060986	BP	GO:0060986	endocrine hormone secretion	3/300	19/6899	0.0470779	0.182292	0.141618	IL1B/TNF/IL6	3
GO:0090497	BP	GO:0090497	mesenchymal cell migration	3/300	19/6899	0.0470779	0.182292	0.141618	RADIL/TWIST1/NRP1	3
GO:1902475	BP	GO:1902475	L-alpha-amino acid transmembrane transport	3/300	19/6899	0.0470779	0.182292	0.141618	SLC1A1/SLC1A2/SLC1A5	3
GO:0009719	BP	GO:0009719	response to endogenous stimulus	24/300	386/6899	0.047606	0.184072	0.143001	RRAGD/DLL4/THBS1/SLC1A1/ADAMTSL2/GDF15/SOCS1/SOX11/TGFBR3/CXCL8/NDNF/PDE2A/IL10/RAMP2/CCL2/HYAL1/WNT5A/TRH/APP/IRS1/PID1/PRNP/CEBPB/TIMP1	24
GO:0010952	BP	GO:0010952	positive regulation of peptidase activity	5/300	46/6899	0.0480814	0.185644	0.144222	SLC1A1/CLDN4/S100A8/F3/FAS	5
GO:0048660	BP	GO:0048660	regulation of smooth muscle cell proliferation	4/300	32/6899	0.0483532	0.185894	0.144417	TNFAIP3/THBS1/HBEGF/IL10	4
GO:0050868	BP	GO:0050868	negative regulation of T cell activation	4/300	32/6899	0.0483532	0.185894	0.144417	CD274/IRF1/SOCS1/CEBPB	4
GO:0051225	BP	GO:0051225	spindle assembly	4/300	32/6899	0.0483532	0.185894	0.144417	CCNB2/AURKB/KIF11/KIF4A	4
GO:0051640	BP	GO:0051640	organelle localization	11/300	144/6899	0.0485297	0.186272	0.144711	STX11/CENPA/SDC1/GEM/NECTIN2/GRAMD2A/BIRC5/HAP1/CCNB1/KCNB1/IL13RA2	11
GO:0150063	BP	GO:0150063	visual system development	8/300	93/6899	0.0485897	0.186272	0.144711	DLL1/PRDM1/DLL4/SLC1A1/FJX1/SOX11/TWIST1/NRP1	8
GO:0097696	BP	GO:0097696	receptor signaling pathway via STAT	7/300	77/6899	0.0491969	0.188065	0.146103	SOCS1/IL23A/EGF/IL10/IL6/SOCS3/LIF	7
GO:1901988	BP	GO:1901988	negative regulation of cell cycle phase transition	7/300	77/6899	0.0491969	0.188065	0.146103	E2F7/RGCC/BIRC5/CCL2/AURKB/CDK1/CCNB1	7
GO:0030099	BP	GO:0030099	myeloid cell differentiation	10/300	127/6899	0.0492777	0.188107	0.146136	DLL1/SOCS1/IL23A/C1QC/NFKBIA/RAB7B/CSF3/APP/LIF/CEBPB	10
GO:0060485	BP	GO:0060485	mesenchyme development	8/300	94/6899	0.0511998	0.195167	0.151621	RADIL/SOX11/TGFBR3/PDPN/TWIST1/NRP1/RGCC/WNT5A	8
GO:0006811	BP	GO:0006811	ion transport	25/300	409/6899	0.0517417	0.196955	0.15301	SLC22A3/SLC1A1/PTGES/FTH1/SLC1A2/GEM/ATP1B1/PANX2/SLC6A12/SLC1A5/SLC22A7/CLIC5/RHCG/GRAMD2A/CNGA4/TWIST1/RAMP2/HAP1/CCL8/CCL2/TFRC/KCNJ15/PRNP/KCNB1/CEBPB	25
GO:0043393	BP	GO:0043393	regulation of protein binding	5/300	47/6899	0.0519744	0.197283	0.153265	PHLDA2/IL10/WNT5A/APP/CTSZ	5
GO:0050680	BP	GO:0050680	negative regulation of epithelial cell proliferation	5/300	47/6899	0.0519744	0.197283	0.153265	DLL4/THBS1/RGCC/CCL2/WNT5A	5
GO:0046883	BP	GO:0046883	regulation of hormone secretion	7/300	78/6899	0.0521305	0.197597	0.153509	IL1B/SOX11/TNF/IL6/BIRC5/LIF/KCNB1	7
GO:0003008	BP	GO:0003008	system process	29/300	489/6899	0.052628	0.199203	0.154756	DLL1/CCBE1/SLC1A1/PTGES/ADM/HRH2/HBEGF/IL1B/ATP1B1/GPR4/TNF/CLIC5/ANPEP/TMEM150C/CNGA4/PDE2A/IL6/PTGS2/SPHK1/RAMP2/CCL2/HRH1/SHOX2/APP/RCAN1/CBR3/HTR7/ADRB1/PGAM2	29
GO:0002377	BP	GO:0002377	immunoglobulin production	4/300	33/6899	0.0532139	0.199746	0.155178	AICDA/IL10/TFRC/IL13RA2	4
GO:0033559	BP	GO:0033559	unsaturated fatty acid metabolic process	4/300	33/6899	0.0532139	0.199746	0.155178	PTGES/SCD5/PTGS2/SCD	4
GO:0045639	BP	GO:0045639	positive regulation of myeloid cell differentiation	4/300	33/6899	0.0532139	0.199746	0.155178	IL23A/RAB7B/CSF3/LIF	4
GO:0006029	BP	GO:0006029	proteoglycan metabolic process	3/300	20/6899	0.0536609	0.199746	0.155178	NDNF/PXYLP1/CHST3	3
GO:0032371	BP	GO:0032371	regulation of sterol transport	3/300	20/6899	0.0536609	0.199746	0.155178	LIPG/FURIN/NFKBIA	3
GO:0032374	BP	GO:0032374	regulation of cholesterol transport	3/300	20/6899	0.0536609	0.199746	0.155178	LIPG/FURIN/NFKBIA	3
GO:0045582	BP	GO:0045582	positive regulation of T cell differentiation	3/300	20/6899	0.0536609	0.199746	0.155178	SOCS1/IL7/IL23A	3
GO:0045807	BP	GO:0045807	positive regulation of endocytosis	3/300	20/6899	0.0536609	0.199746	0.155178	DLL1/ARRB1/WNT5A	3
GO:0045839	BP	GO:0045839	negative regulation of mitotic nuclear division	3/300	20/6899	0.0536609	0.199746	0.155178	BIRC5/AURKB/CCNB1	3
GO:0048844	BP	GO:0048844	artery morphogenesis	3/300	20/6899	0.0536609	0.199746	0.155178	PRDM1/DLL4/NRP1	3
GO:0090307	BP	GO:0090307	mitotic spindle assembly	3/300	20/6899	0.0536609	0.199746	0.155178	AURKB/KIF11/KIF4A	3
GO:1901019	BP	GO:1901019	regulation of calcium ion transmembrane transporter activity	3/300	20/6899	0.0536609	0.199746	0.155178	GEM/ATP1B1/HAP1	3
GO:0048880	BP	GO:0048880	sensory system development	8/300	95/6899	0.0538988	0.200355	0.155651	DLL1/PRDM1/DLL4/SLC1A1/FJX1/SOX11/TWIST1/NRP1	8
GO:0002221	BP	GO:0002221	pattern recognition receptor signaling pathway	6/300	63/6899	0.054949	0.203453	0.158058	TNFAIP3/LGR4/IRF1/NFKBIA/RAB7B/TLR9	6
GO:0060047	BP	GO:0060047	heart contraction	6/300	63/6899	0.054949	0.203453	0.158058	SLC1A1/ADM/HBEGF/ATP1B1/SHOX2/ADRB1	6
GO:0045892	BP	GO:0045892	negative regulation of DNA-templated transcription	19/300	295/6899	0.0549587	0.203453	0.158058	DLL4/IL33/LGR4/SAA3/IRF1/SOX11/FOXM1/E2F7/EREG/PDE2A/TWIST1/BIRC5/ZMYND15/AURKB/WNT5A/SHOX2/VENTX/PKIG/CEBPB	19
GO:0003206	BP	GO:0003206	cardiac chamber morphogenesis	5/300	48/6899	0.0560464	0.205784	0.159869	DLL4/SOX11/NRP1/WNT5A/SHOX2	5
GO:0016331	BP	GO:0016331	morphogenesis of embryonic epithelium	5/300	48/6899	0.0560464	0.205784	0.159869	ADM/SOX11/LUZP1/TWIST1/WNT5A	5
GO:0021915	BP	GO:0021915	neural tube development	5/300	48/6899	0.0560464	0.205784	0.159869	ADM/SOX11/LUZP1/TWIST1/WNT5A	5
GO:0050792	BP	GO:0050792	regulation of viral process	5/300	48/6899	0.0560464	0.205784	0.159869	ISG20/AICDA/NECTIN2/CXCL8/TOP2A	5
GO:0060491	BP	GO:0060491	regulation of cell projection assembly	5/300	48/6899	0.0560464	0.205784	0.159869	CDC42EP2/FSCN1/PLEK2/NRP1/HAP1	5
GO:0120032	BP	GO:0120032	regulation of plasma membrane bounded cell projection assembly	5/300	48/6899	0.0560464	0.205784	0.159869	CDC42EP2/FSCN1/PLEK2/NRP1/HAP1	5
GO:0009887	BP	GO:0009887	animal organ morphogenesis	19/300	296/6899	0.0564889	0.206564	0.160475	DLL1/TNFAIP3/PRDM1/DLL4/SLC1A1/PHLDA2/FJX1/LGR4/SOX11/AREG/TWIST1/IL6/HGF/NRP1/WNT5A/SHOX2/LIF/CEBPB/CTSZ	19
GO:1902679	BP	GO:1902679	negative regulation of RNA biosynthetic process	19/300	296/6899	0.0564889	0.206564	0.160475	DLL4/IL33/LGR4/SAA3/IRF1/SOX11/FOXM1/E2F7/EREG/PDE2A/TWIST1/BIRC5/ZMYND15/AURKB/WNT5A/SHOX2/VENTX/PKIG/CEBPB	19
GO:1903507	BP	GO:1903507	negative regulation of nucleic acid-templated transcription	19/300	296/6899	0.0564889	0.206564	0.160475	DLL4/IL33/LGR4/SAA3/IRF1/SOX11/FOXM1/E2F7/EREG/PDE2A/TWIST1/BIRC5/ZMYND15/AURKB/WNT5A/SHOX2/VENTX/PKIG/CEBPB	19
GO:0003007	BP	GO:0003007	heart morphogenesis	7/300	80/6899	0.0583221	0.21129	0.164147	DLL1/DLL4/SOX11/TWIST1/NRP1/WNT5A/SHOX2	7
GO:0071214	BP	GO:0071214	cellular response to abiotic stimulus	7/300	80/6899	0.0583221	0.21129	0.164147	IRF1/TMEM150C/PDE2A/MMP1/AURKB/HYAL1/TIMP1	7
GO:0104004	BP	GO:0104004	cellular response to environmental stimulus	7/300	80/6899	0.0583221	0.21129	0.164147	IRF1/TMEM150C/PDE2A/MMP1/AURKB/HYAL1/TIMP1	7
GO:0032147	BP	GO:0032147	activation of protein kinase activity	4/300	34/6899	0.0583302	0.21129	0.164147	SLC1A1/SOCS1/IL23A/WNT5A	4
GO:0048659	BP	GO:0048659	smooth muscle cell proliferation	4/300	34/6899	0.0583302	0.21129	0.164147	TNFAIP3/THBS1/HBEGF/IL10	4
GO:1903038	BP	GO:1903038	negative regulation of leukocyte cell-cell adhesion	4/300	34/6899	0.0583302	0.21129	0.164147	CD274/IRF1/SOCS1/CEBPB	4
GO:1905330	BP	GO:1905330	regulation of morphogenesis of an epithelium	4/300	34/6899	0.0583302	0.21129	0.164147	LGR4/HGF/WNT5A/LIF	4
GO:0019722	BP	GO:0019722	calcium-mediated signaling	6/300	64/6899	0.0585248	0.21171	0.164473	ATP1B1/SPHK1/CCR4/RCAN1/CXCR4/PRNP	6
GO:0030330	BP	GO:0030330	DNA damage response, signal transduction by p53 class mediator	3/300	21/6899	0.0606596	0.218261	0.169562	FOXM1/E2F7/TWIST1	3
GO:0044409	BP	GO:0044409	entry into host	3/300	21/6899	0.0606596	0.218261	0.169562	NECTIN2/CXCL8/NRP1	3
GO:0045638	BP	GO:0045638	negative regulation of myeloid cell differentiation	3/300	21/6899	0.0606596	0.218261	0.169562	DLL1/C1QC/NFKBIA	3
GO:0060425	BP	GO:0060425	lung morphogenesis	3/300	21/6899	0.0606596	0.218261	0.169562	SOX11/LIF/CTSZ	3
GO:0007507	BP	GO:0007507	heart development	11/300	150/6899	0.0616598	0.221564	0.172128	DLL1/PRDM1/DLL4/ADM/SOX11/LUZP1/TWIST1/NRP1/RAMP2/WNT5A/SHOX2	11
GO:0043588	BP	GO:0043588	skin development	6/300	65/6899	0.0622368	0.22334	0.173508	DLL1/LGR4/CLDN4/IL18/TNFRSF19/WNT5A	6
GO:0006869	BP	GO:0006869	lipid transport	10/300	133/6899	0.0635645	0.22618	0.175714	LIPG/THBS1/PTGES/IL1B/TNF/FURIN/NFKBIA/IL6/XKR5/FABP6	10
GO:0002027	BP	GO:0002027	regulation of heart rate	4/300	35/6899	0.0636997	0.22618	0.175714	SLC1A1/ADM/SHOX2/ADRB1	4
GO:0002312	BP	GO:0002312	B cell activation involved in immune response	4/300	35/6899	0.0636997	0.22618	0.175714	DLL1/AICDA/IL10/TFRC	4
GO:0002761	BP	GO:0002761	regulation of myeloid leukocyte differentiation	4/300	35/6899	0.0636997	0.22618	0.175714	IL23A/C1QC/LIF/CEBPB	4
GO:0006690	BP	GO:0006690	icosanoid metabolic process	4/300	35/6899	0.0636997	0.22618	0.175714	PTGES/LTA4H/PTGS2/ALOX5AP	4
GO:0030203	BP	GO:0030203	glycosaminoglycan metabolic process	4/300	35/6899	0.0636997	0.22618	0.175714	NDNF/HYAL1/PXYLP1/CHST3	4
GO:0043467	BP	GO:0043467	regulation of generation of precursor metabolites and energy	4/300	35/6899	0.0636997	0.22618	0.175714	PHLDA2/APP/PPP1R3C/CCNB1	4
GO:2000045	BP	GO:2000045	regulation of G1/S transition of mitotic cell cycle	4/300	35/6899	0.0636997	0.22618	0.175714	E2F7/RGCC/CCL2/HYAL1	4
GO:0010721	BP	GO:0010721	negative regulation of cell development	5/300	50/6899	0.0647267	0.228424	0.177457	CCNB2/SOX11/NRP1/WNT5A/CCNB1	5
GO:0098739	BP	GO:0098739	import across plasma membrane	5/300	50/6899	0.0647267	0.228424	0.177457	THBS1/SLC1A1/ATP1B1/SLC1A5/KCNJ15	5
GO:0002285	BP	GO:0002285	lymphocyte activation involved in immune response	7/300	82/6899	0.06495	0.228424	0.177457	DLL1/CD244/IL23A/AICDA/IL10/IL6/TFRC	7
GO:0040013	BP	GO:0040013	negative regulation of locomotion	7/300	82/6899	0.06495	0.228424	0.177457	DLL4/THBS1/NRP1/RGCC/CCL2/WNT5A/ANGPT4	7
GO:0043010	BP	GO:0043010	camera-type eye development	7/300	82/6899	0.06495	0.228424	0.177457	DLL1/DLL4/SLC1A1/FJX1/SOX11/TWIST1/NRP1	7
GO:0001774	BP	GO:0001774	microglial cell activation	2/300	10/6899	0.0673383	0.228424	0.177457	SPHK1/APP	2
GO:0002043	BP	GO:0002043	blood vessel endothelial cell proliferation involved in sprouting angiogenesis	2/300	10/6899	0.0673383	0.228424	0.177457	DLL4/THBS1	2
GO:0002053	BP	GO:0002053	positive regulation of mesenchymal cell proliferation	2/300	10/6899	0.0673383	0.228424	0.177457	WNT5A/SHOX2	2
GO:0002295	BP	GO:0002295	T-helper cell lineage commitment	2/300	10/6899	0.0673383	0.228424	0.177457	IL23A/IL6	2
GO:0002719	BP	GO:0002719	negative regulation of cytokine production involved in immune response	2/300	10/6899	0.0673383	0.228424	0.177457	IL10/TWIST1	2
GO:0009268	BP	GO:0009268	response to pH	2/300	10/6899	0.0673383	0.228424	0.177457	GPR4/HYAL1	2
GO:0030517	BP	GO:0030517	negative regulation of axon extension	2/300	10/6899	0.0673383	0.228424	0.177457	NRP1/WNT5A	2
GO:0032508	BP	GO:0032508	DNA duplex unwinding	2/300	10/6899	0.0673383	0.228424	0.177457	MCM3/TOP2A	2
GO:0033561	BP	GO:0033561	regulation of water loss via skin	2/300	10/6899	0.0673383	0.228424	0.177457	CLDN4/IL18	2
GO:0035066	BP	GO:0035066	positive regulation of histone acetylation	2/300	10/6899	0.0673383	0.228424	0.177457	ARRB1/LIF	2
GO:0035886	BP	GO:0035886	vascular associated smooth muscle cell differentiation	2/300	10/6899	0.0673383	0.228424	0.177457	ADM/RAMP2	2
GO:0036474	BP	GO:0036474	cell death in response to hydrogen peroxide	2/300	10/6899	0.0673383	0.228424	0.177457	IL10/HGF	2
GO:0044319	BP	GO:0044319	wound healing, spreading of cells	2/300	10/6899	0.0673383	0.228424	0.177457	HBEGF/PDPN	2
GO:0046640	BP	GO:0046640	regulation of alpha-beta T cell proliferation	2/300	10/6899	0.0673383	0.228424	0.177457	IRF1/IL23A	2
GO:0050996	BP	GO:0050996	positive regulation of lipid catabolic process	2/300	10/6899	0.0673383	0.228424	0.177457	SAA3/TWIST1	2
GO:0060669	BP	GO:0060669	embryonic placenta morphogenesis	2/300	10/6899	0.0673383	0.228424	0.177457	ADM/IL10	2
GO:0061162	BP	GO:0061162	establishment of monopolar cell polarity	2/300	10/6899	0.0673383	0.228424	0.177457	FSCN1/WNT5A	2
GO:0061339	BP	GO:0061339	establishment or maintenance of monopolar cell polarity	2/300	10/6899	0.0673383	0.228424	0.177457	FSCN1/WNT5A	2
GO:0070266	BP	GO:0070266	necroptotic process	2/300	10/6899	0.0673383	0.228424	0.177457	TNF/FAS	2
GO:0070873	BP	GO:0070873	regulation of glycogen metabolic process	2/300	10/6899	0.0673383	0.228424	0.177457	PHLDA2/PPP1R3C	2
GO:0072210	BP	GO:0072210	metanephric nephron development	2/300	10/6899	0.0673383	0.228424	0.177457	LGR4/LIF	2
GO:0072273	BP	GO:0072273	metanephric nephron morphogenesis	2/300	10/6899	0.0673383	0.228424	0.177457	LGR4/LIF	2
GO:0085029	BP	GO:0085029	extracellular matrix assembly	2/300	10/6899	0.0673383	0.228424	0.177457	RGCC/RAMP2	2
GO:0089718	BP	GO:0089718	amino acid import across plasma membrane	2/300	10/6899	0.0673383	0.228424	0.177457	SLC1A1/SLC1A5	2
GO:0090504	BP	GO:0090504	epiboly	2/300	10/6899	0.0673383	0.228424	0.177457	HBEGF/PDPN	2
GO:0090505	BP	GO:0090505	epiboly involved in wound healing	2/300	10/6899	0.0673383	0.228424	0.177457	HBEGF/PDPN	2
GO:1901031	BP	GO:1901031	regulation of response to reactive oxygen species	2/300	10/6899	0.0673383	0.228424	0.177457	IL10/HGF	2
GO:1902042	BP	GO:1902042	negative regulation of extrinsic apoptotic signaling pathway via death domain receptors	2/300	10/6899	0.0673383	0.228424	0.177457	TNFAIP3/HGF	2
GO:1902751	BP	GO:1902751	positive regulation of cell cycle G2/M phase transition	2/300	10/6899	0.0673383	0.228424	0.177457	APP/CCNB1	2
GO:1902883	BP	GO:1902883	negative regulation of response to oxidative stress	2/300	10/6899	0.0673383	0.228424	0.177457	IL10/HGF	2
GO:0002455	BP	GO:0002455	humoral immune response mediated by circulating immunoglobulin	3/300	22/6899	0.0680609	0.228424	0.177457	C1S/C1QA/C1QC	3
GO:0002720	BP	GO:0002720	positive regulation of cytokine production involved in immune response	3/300	22/6899	0.0680609	0.228424	0.177457	IL1B/IL18/WNT5A	3
GO:0003230	BP	GO:0003230	cardiac atrium development	3/300	22/6899	0.0680609	0.228424	0.177457	DLL4/WNT5A/SHOX2	3
GO:0006023	BP	GO:0006023	aminoglycan biosynthetic process	3/300	22/6899	0.0680609	0.228424	0.177457	HYAL1/PXYLP1/CHST3	3
GO:0006919	BP	GO:0006919	activation of cysteine-type endopeptidase activity involved in apoptotic process	3/300	22/6899	0.0680609	0.228424	0.177457	SLC1A1/S100A8/F3	3
GO:0032088	BP	GO:0032088	negative regulation of NF-kappaB transcription factor activity	3/300	22/6899	0.0680609	0.228424	0.177457	TNFAIP3/NFKBIA/ARRB1	3
GO:0042509	BP	GO:0042509	regulation of tyrosine phosphorylation of STAT protein	3/300	22/6899	0.0680609	0.228424	0.177457	SOCS1/IL23A/LIF	3
GO:0048640	BP	GO:0048640	negative regulation of developmental growth	3/300	22/6899	0.0680609	0.228424	0.177457	GDF15/NRP1/WNT5A	3
GO:1902117	BP	GO:1902117	positive regulation of organelle assembly	3/300	22/6899	0.0680609	0.228424	0.177457	FSCN1/SDC1/HAP1	3
GO:0006260	BP	GO:0006260	DNA replication	7/300	83/6899	0.0684284	0.229371	0.178193	POLE2/E2F8/AICDA/E2F7/MCM3/EREG/EGF	7
GO:0043269	BP	GO:0043269	regulation of ion transport	12/300	171/6899	0.0685689	0.229458	0.178261	PTGES/GEM/ATP1B1/CLIC5/GRAMD2A/TWIST1/HAP1/CCL2/KCNJ15/PRNP/KCNB1/CEBPB	12
GO:0007186	BP	GO:0007186	G protein-coupled receptor signaling pathway	18/300	284/6899	0.0686245	0.229458	0.178261	ADM/HRH2/CCL17/GPR4/LTB4R/CXCL8/AREG/ARRB1/GNAI1/RGS16/RGS1/RAMP2/CCL4/CCL8/CCL2/HTR7/ADRB1/GPR34	18
GO:0042176	BP	GO:0042176	regulation of protein catabolic process	8/300	100/6899	0.0687491	0.229551	0.178333	TNFAIP3/CDC20/FURIN/IL10/WNT5A/CST3/ASB9/TIMP1	8
GO:0034763	BP	GO:0034763	negative regulation of transmembrane transport	4/300	36/6899	0.0693193	0.229551	0.178333	THBS1/GEM/TWIST1/PID1	4
GO:0036294	BP	GO:0036294	cellular response to decreased oxygen levels	4/300	36/6899	0.0693193	0.229551	0.178333	NDNF/TWIST1/RGCC/ANGPT4	4
GO:0051017	BP	GO:0051017	actin filament bundle assembly	4/300	36/6899	0.0693193	0.229551	0.178333	FSCN1/ARRB1/NRP1/RGCC	4
GO:0071456	BP	GO:0071456	cellular response to hypoxia	4/300	36/6899	0.0693193	0.229551	0.178333	NDNF/TWIST1/RGCC/ANGPT4	4
GO:1903825	BP	GO:1903825	organic acid transmembrane transport	4/300	36/6899	0.0693193	0.229551	0.178333	THBS1/SLC1A1/SLC1A2/SLC1A5	4
GO:1905039	BP	GO:1905039	carboxylic acid transmembrane transport	4/300	36/6899	0.0693193	0.229551	0.178333	THBS1/SLC1A1/SLC1A2/SLC1A5	4
GO:0050769	BP	GO:0050769	positive regulation of neurogenesis	5/300	51/6899	0.0693339	0.229551	0.178333	SOX11/NRP1/HAP1/SHOX2/LIF	5
GO:0098657	BP	GO:0098657	import into cell	6/300	67/6899	0.0700698	0.231703	0.180005	SLC22A3/THBS1/SLC1A1/ATP1B1/SLC1A5/KCNJ15	6
GO:0060284	BP	GO:0060284	regulation of cell development	10/300	136/6899	0.0716171	0.23653	0.183754	DLL1/CCNB2/DLL4/SOX11/NRP1/HAP1/WNT5A/SHOX2/LIF/CCNB1	10
GO:0042063	BP	GO:0042063	gliogenesis	7/300	84/6899	0.0720166	0.236978	0.184103	DLL1/SOX11/S100A8/S100A9/CCL2/APP/LIF	7
GO:0090287	BP	GO:0090287	regulation of cellular response to growth factor stimulus	7/300	84/6899	0.0720166	0.236978	0.184103	DLL1/THBS1/CCBE1/ADAMTSL2/SOX11/TGFBR3/WNT5A	7
GO:0090596	BP	GO:0090596	sensory organ morphogenesis	7/300	84/6899	0.0720166	0.236978	0.184103	DLL1/PRDM1/SLC1A1/FJX1/SOX11/TWIST1/WNT5A	7
GO:0051248	BP	GO:0051248	negative regulation of protein metabolic process	17/300	267/6899	0.0728971	0.239583	0.186126	TNFAIP3/THBS1/SERPINB2/SERPINB7/SOCS1/FURIN/ARRB1/IL10/TWIST1/HGF/BIRC5/VENTX/PID1/CST3/PKIG/CTSZ/TIMP1	17
GO:0042060	BP	GO:0042060	wound healing	9/300	119/6899	0.0738113	0.242292	0.188231	THBS1/HBEGF/CLDN4/IL1A/SDC1/F3/PDPN/NDNF/WNT5A	9
GO:0001837	BP	GO:0001837	epithelial to mesenchymal transition	5/300	52/6899	0.0741179	0.24265	0.188509	TGFBR3/PDPN/TWIST1/RGCC/WNT5A	5
GO:0003015	BP	GO:0003015	heart process	6/300	68/6899	0.0741904	0.24265	0.188509	SLC1A1/ADM/HBEGF/ATP1B1/SHOX2/ADRB1	6
GO:0010001	BP	GO:0010001	glial cell differentiation	6/300	68/6899	0.0741904	0.24265	0.188509	DLL1/SOX11/S100A8/S100A9/APP/LIF	6
GO:0071417	BP	GO:0071417	cellular response to organonitrogen compound	10/300	137/6899	0.0744383	0.243165	0.188909	RRAGD/SLC1A1/GDF15/SOCS1/PDE2A/APP/IRS1/PID1/PRNP/CEBPB	10
GO:0046887	BP	GO:0046887	positive regulation of hormone secretion	4/300	37/6899	0.0751854	0.244519	0.189961	IL1B/SOX11/TNF/IL6	4
GO:0062013	BP	GO:0062013	positive regulation of small molecule metabolic process	4/300	37/6899	0.0751854	0.244519	0.189961	CD244/TWIST1/APP/PID1	4
GO:2000242	BP	GO:2000242	negative regulation of reproductive process	4/300	37/6899	0.0751854	0.244519	0.189961	CCNB2/WNT5A/LIF/CCNB1	4
GO:0002366	BP	GO:0002366	leukocyte activation involved in immune response	8/300	102/6899	0.0753287	0.244519	0.189961	DLL1/CD244/IL23A/AICDA/IL10/IL6/TFRC/IL13RA2	8
GO:0051656	BP	GO:0051656	establishment of organelle localization	8/300	102/6899	0.0753287	0.244519	0.189961	CENPA/SDC1/GEM/NECTIN2/BIRC5/HAP1/CCNB1/IL13RA2	8
GO:0001101	BP	GO:0001101	response to acid chemical	3/300	23/6899	0.0758507	0.244519	0.189961	RRAGD/SOCS1/CEBPB	3
GO:0007613	BP	GO:0007613	memory	3/300	23/6899	0.0758507	0.244519	0.189961	SLC1A1/HRH1/RCAN1	3
GO:0051153	BP	GO:0051153	regulation of striated muscle cell differentiation	3/300	23/6899	0.0758507	0.244519	0.189961	DLL1/MMP14/SHOX2	3
GO:0060415	BP	GO:0060415	muscle tissue morphogenesis	3/300	23/6899	0.0758507	0.244519	0.189961	DLL4/WNT5A/SHOX2	3
GO:0097581	BP	GO:0097581	lamellipodium organization	3/300	23/6899	0.0758507	0.244519	0.189961	FSCN1/ENPP2/PDPN	3
GO:2000677	BP	GO:2000677	regulation of transcription regulatory region DNA binding	3/300	23/6899	0.0758507	0.244519	0.189961	SOX11/TWIST1/LIF	3
GO:2001233	BP	GO:2001233	regulation of apoptotic signaling pathway	9/300	120/6899	0.0769138	0.246969	0.191865	TNFAIP3/THBS1/IL7/S100A8/TNF/IL19/HGF/G0S2/NRP1	9
GO:0002573	BP	GO:0002573	myeloid leukocyte differentiation	6/300	69/6899	0.0784467	0.246969	0.191865	SOCS1/IL23A/C1QC/APP/LIF/CEBPB	6
GO:0009416	BP	GO:0009416	response to light stimulus	6/300	69/6899	0.0784467	0.246969	0.191865	MMP1/AURKB/HYAL1/HRH1/APP/TIMP1	6
GO:0045165	BP	GO:0045165	cell fate commitment	8/300	103/6899	0.0787564	0.246969	0.191865	DLL1/PRDM1/DLL4/IL7/IL23A/IL6/CTSV/WNT5A	8
GO:0045893	BP	GO:0045893	positive regulation of DNA-templated transcription	24/300	408/6899	0.0790683	0.246969	0.191865	DLL1/FOSL1/LGR4/E2F8/IRF1/IL1A/SOX11/IL23A/FOXM1/E2F7/IRF4/TNF/TEAD3/NFKBIA/ARRB1/IL10/TWIST1/RGCC/TOP2A/WNT5A/APP/LIF/PID1/CEBPB	24
GO:1903508	BP	GO:1903508	positive regulation of nucleic acid-templated transcription	24/300	408/6899	0.0790683	0.246969	0.191865	DLL1/FOSL1/LGR4/E2F8/IRF1/IL1A/SOX11/IL23A/FOXM1/E2F7/IRF4/TNF/TEAD3/NFKBIA/ARRB1/IL10/TWIST1/RGCC/TOP2A/WNT5A/APP/LIF/PID1/CEBPB	24
GO:2001235	BP	GO:2001235	positive regulation of apoptotic signaling pathway	5/300	53/6899	0.0790772	0.246969	0.191865	THBS1/S100A8/TNF/IL19/G0S2	5
GO:0002068	BP	GO:0002068	glandular epithelial cell development	2/300	11/6899	0.0800015	0.246969	0.191865	DLL1/WNT5A	2
GO:0002269	BP	GO:0002269	leukocyte activation involved in inflammatory response	2/300	11/6899	0.0800015	0.246969	0.191865	SPHK1/APP	2
GO:0002369	BP	GO:0002369	T cell cytokine production	2/300	11/6899	0.0800015	0.246969	0.191865	IL1B/IL18	2
GO:0002724	BP	GO:0002724	regulation of T cell cytokine production	2/300	11/6899	0.0800015	0.246969	0.191865	IL1B/IL18	2
GO:0006911	BP	GO:0006911	phagocytosis, engulfment	2/300	11/6899	0.0800015	0.246969	0.191865	THBS1/XKR5	2
GO:0007187	BP	GO:0007187	G protein-coupled receptor signaling pathway, coupled to cyclic nucleotide second messenger	2/300	11/6899	0.0800015	0.246969	0.191865	HRH2/HTR7	2
GO:0008038	BP	GO:0008038	neuron recognition	2/300	11/6899	0.0800015	0.246969	0.191865	NRP1/APP	2
GO:0030261	BP	GO:0030261	chromosome condensation	2/300	11/6899	0.0800015	0.246969	0.191865	NCAPG/TOP2A	2
GO:0031639	BP	GO:0031639	plasminogen activation	2/300	11/6899	0.0800015	0.246969	0.191865	THBS1/CTSZ	2
GO:0032148	BP	GO:0032148	activation of protein kinase B activity	2/300	11/6899	0.0800015	0.246969	0.191865	SLC1A1/WNT5A	2
GO:0032373	BP	GO:0032373	positive regulation of sterol transport	2/300	11/6899	0.0800015	0.246969	0.191865	LIPG/NFKBIA	2
GO:0032376	BP	GO:0032376	positive regulation of cholesterol transport	2/300	11/6899	0.0800015	0.246969	0.191865	LIPG/NFKBIA	2
GO:0032814	BP	GO:0032814	regulation of natural killer cell activation	2/300	11/6899	0.0800015	0.246969	0.191865	PRDM1/IL23A	2
GO:0032881	BP	GO:0032881	regulation of polysaccharide metabolic process	2/300	11/6899	0.0800015	0.246969	0.191865	PHLDA2/PPP1R3C	2
GO:0033003	BP	GO:0033003	regulation of mast cell activation	2/300	11/6899	0.0800015	0.246969	0.191865	NECTIN2/IL13RA2	2
GO:0035767	BP	GO:0035767	endothelial cell chemotaxis	2/300	11/6899	0.0800015	0.246969	0.191865	THBS1/NRP1	2
GO:0036475	BP	GO:0036475	neuron death in response to oxidative stress	2/300	11/6899	0.0800015	0.246969	0.191865	SLC1A1/IL10	2
GO:0042119	BP	GO:0042119	neutrophil activation	2/300	11/6899	0.0800015	0.246969	0.191865	CXCL8/AMCF-II	2
GO:0043094	BP	GO:0043094	cellular metabolic compound salvage	2/300	11/6899	0.0800015	0.246969	0.191865	PNP/PDXK	2
GO:0046633	BP	GO:0046633	alpha-beta T cell proliferation	2/300	11/6899	0.0800015	0.246969	0.191865	IRF1/IL23A	2
GO:0046635	BP	GO:0046635	positive regulation of alpha-beta T cell activation	2/300	11/6899	0.0800015	0.246969	0.191865	SOCS1/IL23A	2
GO:0046688	BP	GO:0046688	response to copper ion	2/300	11/6899	0.0800015	0.246969	0.191865	IL1A/PRNP	2
GO:0051654	BP	GO:0051654	establishment of mitochondrion localization	2/300	11/6899	0.0800015	0.246969	0.191865	NECTIN2/HAP1	2
GO:0052372	BP	GO:0052372	modulation by symbiont of entry into host	2/300	11/6899	0.0800015	0.246969	0.191865	NECTIN2/CXCL8	2
GO:0060444	BP	GO:0060444	branching involved in mammary gland duct morphogenesis	2/300	11/6899	0.0800015	0.246969	0.191865	AREG/WNT5A	2
GO:0060571	BP	GO:0060571	morphogenesis of an epithelial fold	2/300	11/6899	0.0800015	0.246969	0.191865	LUZP1/WNT5A	2
GO:0070232	BP	GO:0070232	regulation of T cell apoptotic process	2/300	11/6899	0.0800015	0.246969	0.191865	CD274/WNT5A	2
GO:0072538	BP	GO:0072538	T-helper 17 type immune response	2/300	11/6899	0.0800015	0.246969	0.191865	IL23A/IL6	2
GO:0072539	BP	GO:0072539	T-helper 17 cell differentiation	2/300	11/6899	0.0800015	0.246969	0.191865	IL23A/IL6	2
GO:1901623	BP	GO:1901623	regulation of lymphocyte chemotaxis	2/300	11/6899	0.0800015	0.246969	0.191865	CCL2/WNT5A	2
GO:0023061	BP	GO:0023061	signal release	10/300	139/6899	0.0802875	0.247568	0.19233	STX11/PTGES/IL1B/SOX11/TNF/IL6/BIRC5/LIF/KCNB1/PORCN	10
GO:0009612	BP	GO:0009612	response to mechanical stimulus	4/300	38/6899	0.0812937	0.249529	0.193853	IRF1/NFKBIA/TMEM150C/PDE2A	4
GO:0017015	BP	GO:0017015	regulation of transforming growth factor beta receptor signaling pathway	4/300	38/6899	0.0812937	0.249529	0.193853	THBS1/ADAMTSL2/SOX11/TGFBR3	4
GO:0043280	BP	GO:0043280	positive regulation of cysteine-type endopeptidase activity involved in apoptotic process	4/300	38/6899	0.0812937	0.249529	0.193853	SLC1A1/S100A8/F3/FAS	4
GO:0061572	BP	GO:0061572	actin filament bundle organization	4/300	38/6899	0.0812937	0.249529	0.193853	FSCN1/ARRB1/NRP1/RGCC	4
GO:0043122	BP	GO:0043122	regulation of I-kappaB kinase/NF-kappaB signaling	6/300	70/6899	0.082838	0.253691	0.197087	TNFAIP3/S100A12/TNF/TNIP3/TNFRSF19/WNT5A	6
GO:0062197	BP	GO:0062197	cellular response to chemical stress	6/300	70/6899	0.082838	0.253691	0.197087	TNFAIP3/SLC1A1/MELK/IL10/HGF/SPHK1	6
GO:0007260	BP	GO:0007260	tyrosine phosphorylation of STAT protein	3/300	24/6899	0.084014	0.254975	0.198084	SOCS1/IL23A/LIF	3
GO:0007612	BP	GO:0007612	learning	3/300	24/6899	0.084014	0.254975	0.198084	SLC1A1/HRH1/APP	3
GO:0009880	BP	GO:0009880	embryonic pattern specification	3/300	24/6899	0.084014	0.254975	0.198084	DLL1/NRP1/WNT5A	3
GO:0033619	BP	GO:0033619	membrane protein proteolysis	3/300	24/6899	0.084014	0.254975	0.198084	IL10/ADAM19/TIMP1	3
GO:0050000	BP	GO:0050000	chromosome localization	3/300	24/6899	0.084014	0.254975	0.198084	GEM/BIRC5/CCNB1	3
GO:0051303	BP	GO:0051303	establishment of chromosome localization	3/300	24/6899	0.084014	0.254975	0.198084	GEM/BIRC5/CCNB1	3
GO:1902106	BP	GO:1902106	negative regulation of leukocyte differentiation	3/300	24/6899	0.084014	0.254975	0.198084	IRF1/SOCS1/C1QC	3
GO:2000401	BP	GO:2000401	regulation of lymphocyte migration	3/300	24/6899	0.084014	0.254975	0.198084	CCL2/WNT5A/APP	3
GO:1902680	BP	GO:1902680	positive regulation of RNA biosynthetic process	24/300	411/6899	0.0842531	0.255413	0.198425	DLL1/FOSL1/LGR4/E2F8/IRF1/IL1A/SOX11/IL23A/FOXM1/E2F7/IRF4/TNF/TEAD3/NFKBIA/ARRB1/IL10/TWIST1/RGCC/TOP2A/WNT5A/APP/LIF/PID1/CEBPB	24
GO:0001764	BP	GO:0001764	neuron migration	4/300	39/6899	0.0876394	0.264489	0.205475	NDNF/TWIST1/NRP1/CCR4	4
GO:0035107	BP	GO:0035107	appendage morphogenesis	4/300	39/6899	0.0876394	0.264489	0.205475	SOX11/TWIST1/WNT5A/SHOX2	4
GO:0035108	BP	GO:0035108	limb morphogenesis	4/300	39/6899	0.0876394	0.264489	0.205475	SOX11/TWIST1/WNT5A/SHOX2	4
GO:0042310	BP	GO:0042310	vasoconstriction	4/300	39/6899	0.0876394	0.264489	0.205475	ADM/HRH2/HRH1/HTR7	4
GO:0007420	BP	GO:0007420	brain development	11/300	160/6899	0.0883379	0.266298	0.206881	DLL1/SLC1A1/ARNT2/NDNF/NRP1/SPHK1/HAP1/WNT5A/B3GNT5/APP/CXCR4	11
GO:0033002	BP	GO:0033002	muscle cell proliferation	5/300	55/6899	0.0895149	0.26729	0.207651	TNFAIP3/THBS1/HBEGF/IL10/HGF	5
GO:1901652	BP	GO:1901652	response to peptide	8/300	106/6899	0.0895906	0.26729	0.207651	TNFAIP3/GDF15/SOCS1/NFKBIA/APP/IRS1/PID1/PRNP	8
GO:0010817	BP	GO:0010817	regulation of hormone levels	11/300	161/6899	0.0913427	0.26729	0.207651	DUOX2/IL1B/SOX11/TNF/FURIN/CYP1A1/IL6/CTSV/BIRC5/LIF/KCNB1	11
GO:0030038	BP	GO:0030038	contractile actin filament bundle assembly	3/300	25/6899	0.0925346	0.26729	0.207651	ARRB1/NRP1/RGCC	3
GO:0031341	BP	GO:0031341	regulation of cell killing	3/300	25/6899	0.0925346	0.26729	0.207651	CD1.1/IL23A/NECTIN2	3
GO:0032637	BP	GO:0032637	interleukin-8 production	3/300	25/6899	0.0925346	0.26729	0.207651	CD244/ARRB1/WNT5A	3
GO:0032677	BP	GO:0032677	regulation of interleukin-8 production	3/300	25/6899	0.0925346	0.26729	0.207651	CD244/ARRB1/WNT5A	3
GO:0043149	BP	GO:0043149	stress fiber assembly	3/300	25/6899	0.0925346	0.26729	0.207651	ARRB1/NRP1/RGCC	3
GO:0050806	BP	GO:0050806	positive regulation of synaptic transmission	3/300	25/6899	0.0925346	0.26729	0.207651	SLC1A1/CCL2/APP	3
GO:0061180	BP	GO:0061180	mammary gland epithelium development	3/300	25/6899	0.0925346	0.26729	0.207651	AREG/WNT5A/CEBPB	3
GO:1903510	BP	GO:1903510	mucopolysaccharide metabolic process	3/300	25/6899	0.0925346	0.26729	0.207651	NDNF/HYAL1/CHST3	3
GO:0120035	BP	GO:0120035	regulation of plasma membrane bounded cell projection organization	10/300	143/6899	0.0928156	0.26729	0.207651	CDC42EP2/FSCN1/ENPP2/PDPN/PLEK2/NDNF/NRP1/HAP1/WNT5A/SHOX2	10
GO:0001893	BP	GO:0001893	maternal placenta development	2/300	12/6899	0.0933283	0.26729	0.207651	PRDM1/LIF	2
GO:0003309	BP	GO:0003309	type B pancreatic cell differentiation	2/300	12/6899	0.0933283	0.26729	0.207651	DLL1/WNT5A	2
GO:0003338	BP	GO:0003338	metanephros morphogenesis	2/300	12/6899	0.0933283	0.26729	0.207651	LGR4/LIF	2
GO:0006691	BP	GO:0006691	leukotriene metabolic process	2/300	12/6899	0.0933283	0.26729	0.207651	LTA4H/ALOX5AP	2
GO:0007435	BP	GO:0007435	salivary gland morphogenesis	2/300	12/6899	0.0933283	0.26729	0.207651	HGF/NRP1	2
GO:0010934	BP	GO:0010934	macrophage cytokine production	2/300	12/6899	0.0933283	0.26729	0.207651	TWIST1/WNT5A	2
GO:0010935	BP	GO:0010935	regulation of macrophage cytokine production	2/300	12/6899	0.0933283	0.26729	0.207651	TWIST1/WNT5A	2
GO:0019934	BP	GO:0019934	cGMP-mediated signaling	2/300	12/6899	0.0933283	0.26729	0.207651	THBS1/PDE2A	2
GO:0031295	BP	GO:0031295	T cell costimulation	2/300	12/6899	0.0933283	0.26729	0.207651	CD274/HHLA2	2
GO:0032392	BP	GO:0032392	DNA geometric change	2/300	12/6899	0.0933283	0.26729	0.207651	MCM3/TOP2A	2
GO:0032733	BP	GO:0032733	positive regulation of interleukin-10 production	2/300	12/6899	0.0933283	0.26729	0.207651	IL23A/HGF	2
GO:0032753	BP	GO:0032753	positive regulation of interleukin-4 production	2/300	12/6899	0.0933283	0.26729	0.207651	LOC100520491/CEBPB	2
GO:0032768	BP	GO:0032768	regulation of monooxygenase activity	2/300	12/6899	0.0933283	0.26729	0.207651	IL1B/IL1A	2
GO:0032890	BP	GO:0032890	regulation of organic acid transport	2/300	12/6899	0.0933283	0.26729	0.207651	THBS1/PTGES	2
GO:0034381	BP	GO:0034381	plasma lipoprotein particle clearance	2/300	12/6899	0.0933283	0.26729	0.207651	LIPG/IL19	2
GO:0036230	BP	GO:0036230	granulocyte activation	2/300	12/6899	0.0933283	0.26729	0.207651	CXCL8/AMCF-II	2
GO:0040036	BP	GO:0040036	regulation of fibroblast growth factor receptor signaling pathway	2/300	12/6899	0.0933283	0.26729	0.207651	THBS1/WNT5A	2
GO:0043029	BP	GO:0043029	T cell homeostasis	2/300	12/6899	0.0933283	0.26729	0.207651	CCNB2/FAS	2
GO:0043370	BP	GO:0043370	regulation of CD4-positive, alpha-beta T cell differentiation	2/300	12/6899	0.0933283	0.26729	0.207651	SOCS1/IL23A	2
GO:0045581	BP	GO:0045581	negative regulation of T cell differentiation	2/300	12/6899	0.0933283	0.26729	0.207651	IRF1/SOCS1	2
GO:0045662	BP	GO:0045662	negative regulation of myoblast differentiation	2/300	12/6899	0.0933283	0.26729	0.207651	DLL1/CCL17	2
GO:0045747	BP	GO:0045747	positive regulation of Notch signaling pathway	2/300	12/6899	0.0933283	0.26729	0.207651	DLL1/DLL4	2
GO:0048741	BP	GO:0048741	skeletal muscle fiber development	2/300	12/6899	0.0933283	0.26729	0.207651	SHOX2/RCAN1	2
GO:0051489	BP	GO:0051489	regulation of filopodium assembly	2/300	12/6899	0.0933283	0.26729	0.207651	FSCN1/NRP1	2
GO:0055078	BP	GO:0055078	sodium ion homeostasis	2/300	12/6899	0.0933283	0.26729	0.207651	IL1A/ATP1B1	2
GO:0060602	BP	GO:0060602	branch elongation of an epithelium	2/300	12/6899	0.0933283	0.26729	0.207651	AREG/WNT5A	2
GO:0060976	BP	GO:0060976	coronary vasculature development	2/300	12/6899	0.0933283	0.26729	0.207651	PRDM1/NRP1	2
GO:0061900	BP	GO:0061900	glial cell activation	2/300	12/6899	0.0933283	0.26729	0.207651	SPHK1/APP	2
GO:0097300	BP	GO:0097300	programmed necrotic cell death	2/300	12/6899	0.0933283	0.26729	0.207651	TNF/FAS	2
GO:1902745	BP	GO:1902745	positive regulation of lamellipodium organization	2/300	12/6899	0.0933283	0.26729	0.207651	FSCN1/ENPP2	2
GO:1902808	BP	GO:1902808	positive regulation of cell cycle G1/S phase transition	2/300	12/6899	0.0933283	0.26729	0.207651	RGCC/HYAL1	2
GO:1902895	BP	GO:1902895	positive regulation of miRNA transcription	2/300	12/6899	0.0933283	0.26729	0.207651	FOSL1/IL10	2
GO:1905953	BP	GO:1905953	negative regulation of lipid localization	2/300	12/6899	0.0933283	0.26729	0.207651	THBS1/NFKBIA	2
GO:2000630	BP	GO:2000630	positive regulation of miRNA metabolic process	2/300	12/6899	0.0933283	0.26729	0.207651	FOSL1/IL10	2
GO:2000758	BP	GO:2000758	positive regulation of peptidyl-lysine acetylation	2/300	12/6899	0.0933283	0.26729	0.207651	ARRB1/LIF	2
GO:0050777	BP	GO:0050777	negative regulation of immune response	4/300	40/6899	0.0942174	0.268979	0.208963	TNFAIP3/CD59/IL10/IL13RA2	4
GO:1903844	BP	GO:1903844	regulation of cellular response to transforming growth factor beta stimulus	4/300	40/6899	0.0942174	0.268979	0.208963	THBS1/ADAMTSL2/SOX11/TGFBR3	4
GO:2001056	BP	GO:2001056	positive regulation of cysteine-type endopeptidase activity	4/300	40/6899	0.0942174	0.268979	0.208963	SLC1A1/S100A8/F3/FAS	4
GO:0010557	BP	GO:0010557	positive regulation of macromolecule biosynthetic process	27/300	478/6899	0.0952326	0.271589	0.210992	DLL1/THBS1/FOSL1/LGR4/E2F8/IRF1/IL1A/SOX11/IL23A/FOXM1/E2F7/IRF4/TNF/TEAD3/NFKBIA/ARRB1/IL10/TWIST1/HGF/RGCC/TOP2A/WNT5A/PXYLP1/APP/LIF/PID1/CEBPB	27
GO:0043086	BP	GO:0043086	negative regulation of catalytic activity	10/300	144/6899	0.0961205	0.273832	0.212734	TNFAIP3/THBS1/SERPINB2/SERPINB7/IL7/HGF/BIRC5/CST3/PKIG/TIMP1	10
GO:0007017	BP	GO:0007017	microtubule-based process	17/300	278/6899	0.0968369	0.275581	0.214093	CCNB2/DLGAP5/KIF20A/CCNF/CENPA/KIF2C/KIFC1/BIRC5/KIF18B/HAP1/AURKB/SGO1/APP/CDK1/KIF11/CCNB1/KIF4A	17
GO:0031344	BP	GO:0031344	regulation of cell projection organization	10/300	145/6899	0.0994944	0.282845	0.219736	CDC42EP2/FSCN1/ENPP2/PDPN/PLEK2/NDNF/NRP1/HAP1/WNT5A/SHOX2	10
GO:0055076	BP	GO:0055076	transition metal ion homeostasis	5/300	57/6899	0.10063	0.284648	0.221137	SLC1A1/FTH1/STEAP4/TFRC/APP	5
GO:0042692	BP	GO:0042692	muscle cell differentiation	9/300	127/6899	0.100839	0.284648	0.221137	DLL1/ADM/GDF15/SDC1/MMP14/EREG/RAMP2/SHOX2/RCAN1	9
GO:0006022	BP	GO:0006022	aminoglycan metabolic process	4/300	41/6899	0.101022	0.284648	0.221137	NDNF/HYAL1/PXYLP1/CHST3	4
GO:0007266	BP	GO:0007266	Rho protein signal transduction	4/300	41/6899	0.101022	0.284648	0.221137	CDC42EP2/PDPN/ARRB1/NRP1	4
GO:0048477	BP	GO:0048477	oogenesis	4/300	41/6899	0.101022	0.284648	0.221137	CCNB2/CDC20/CDK1/CCNB1	4
GO:0071453	BP	GO:0071453	cellular response to oxygen levels	4/300	41/6899	0.101022	0.284648	0.221137	NDNF/TWIST1/RGCC/ANGPT4	4
GO:1903034	BP	GO:1903034	regulation of response to wounding	4/300	41/6899	0.101022	0.284648	0.221137	THBS1/HBEGF/CLDN4/IL10	4
GO:0002637	BP	GO:0002637	regulation of immunoglobulin production	3/300	26/6899	0.101396	0.284648	0.221137	IL10/TFRC/IL13RA2	3
GO:0003170	BP	GO:0003170	heart valve development	3/300	26/6899	0.101396	0.284648	0.221137	PRDM1/TWIST1/SHOX2	3
GO:0018107	BP	GO:0018107	peptidyl-threonine phosphorylation	3/300	26/6899	0.101396	0.284648	0.221137	SPHK1/WNT5A/APP	3
GO:0051145	BP	GO:0051145	smooth muscle cell differentiation	3/300	26/6899	0.101396	0.284648	0.221137	ADM/EREG/RAMP2	3
GO:1903707	BP	GO:1903707	negative regulation of hemopoiesis	3/300	26/6899	0.101396	0.284648	0.221137	IRF1/SOCS1/C1QC	3
GO:0010038	BP	GO:0010038	response to metal ion	6/300	74/6899	0.101734	0.285005	0.221414	THBS1/SLC1A1/IL1A/ALOX5AP/WNT5A/PRNP	6
GO:0072330	BP	GO:0072330	monocarboxylic acid biosynthetic process	6/300	74/6899	0.101734	0.285005	0.221414	LIPG/PTGES/SCD5/PTGS2/SDS/SCD	6
GO:0006812	BP	GO:0006812	cation transport	18/300	301/6899	0.104643	0.292576	0.227296	SLC22A3/SLC1A1/FTH1/GEM/ATP1B1/PANX2/SLC6A12/RHCG/GRAMD2A/CNGA4/TWIST1/RAMP2/HAP1/CCL8/CCL2/TFRC/KCNJ15/KCNB1	18
GO:0045862	BP	GO:0045862	positive regulation of proteolysis	7/300	92/6899	0.104654	0.292576	0.227296	CCBE1/SLC1A1/CLDN4/S100A8/F3/CDC20/FAS	7
GO:0014706	BP	GO:0014706	striated muscle tissue development	5/300	58/6899	0.106436	0.293406	0.227941	DLL1/DLL4/TWIST1/WNT5A/SHOX2	5
GO:0035150	BP	GO:0035150	regulation of tube size	5/300	58/6899	0.106436	0.293406	0.227941	ADM/HRH2/HRH1/HTR7/ADRB1	5
GO:0035296	BP	GO:0035296	regulation of tube diameter	5/300	58/6899	0.106436	0.293406	0.227941	ADM/HRH2/HRH1/HTR7/ADRB1	5
GO:0097746	BP	GO:0097746	blood vessel diameter maintenance	5/300	58/6899	0.106436	0.293406	0.227941	ADM/HRH2/HRH1/HTR7/ADRB1	5
GO:0034762	BP	GO:0034762	regulation of transmembrane transport	10/300	147/6899	0.106448	0.293406	0.227941	THBS1/GEM/ATP1B1/CLIC5/TWIST1/HAP1/KCNJ15/PID1/PRNP/KCNB1	10
GO:0001516	BP	GO:0001516	prostaglandin biosynthetic process	2/300	13/6899	0.107238	0.293406	0.227941	PTGES/PTGS2	2
GO:0002313	BP	GO:0002313	mature B cell differentiation involved in immune response	2/300	13/6899	0.107238	0.293406	0.227941	DLL1/IL10	2
GO:0002714	BP	GO:0002714	positive regulation of B cell mediated immunity	2/300	13/6899	0.107238	0.293406	0.227941	NECTIN2/TFRC	2
GO:0002891	BP	GO:0002891	positive regulation of immunoglobulin mediated immune response	2/300	13/6899	0.107238	0.293406	0.227941	NECTIN2/TFRC	2
GO:0007431	BP	GO:0007431	salivary gland development	2/300	13/6899	0.107238	0.293406	0.227941	HGF/NRP1	2
GO:0010830	BP	GO:0010830	regulation of myotube differentiation	2/300	13/6899	0.107238	0.293406	0.227941	MMP14/SHOX2	2
GO:0031294	BP	GO:0031294	lymphocyte costimulation	2/300	13/6899	0.107238	0.293406	0.227941	CD274/HHLA2	2
GO:0032506	BP	GO:0032506	cytokinetic process	2/300	13/6899	0.107238	0.293406	0.227941	KIF20A/AURKB	2
GO:0032735	BP	GO:0032735	positive regulation of interleukin-12 production	2/300	13/6899	0.107238	0.293406	0.227941	IRF1/IL23A	2
GO:0034142	BP	GO:0034142	toll-like receptor 4 signaling pathway	2/300	13/6899	0.107238	0.293406	0.227941	NFKBIA/RAB7B	2
GO:0035883	BP	GO:0035883	enteroendocrine cell differentiation	2/300	13/6899	0.107238	0.293406	0.227941	DLL1/WNT5A	2
GO:0043277	BP	GO:0043277	apoptotic cell clearance	2/300	13/6899	0.107238	0.293406	0.227941	THBS1/XKR5	2
GO:0045071	BP	GO:0045071	negative regulation of viral genome replication	2/300	13/6899	0.107238	0.293406	0.227941	ISG20/AICDA	2
GO:0046457	BP	GO:0046457	prostanoid biosynthetic process	2/300	13/6899	0.107238	0.293406	0.227941	PTGES/PTGS2	2
GO:0070265	BP	GO:0070265	necrotic cell death	2/300	13/6899	0.107238	0.293406	0.227941	TNF/FAS	2
GO:2000144	BP	GO:2000144	positive regulation of DNA-templated transcription initiation	2/300	13/6899	0.107238	0.293406	0.227941	FOSL1/TWIST1	2
GO:0007093	BP	GO:0007093	mitotic cell cycle checkpoint signaling	4/300	42/6899	0.108046	0.294424	0.228731	BIRC5/AURKB/CDK1/CCNB1	4
GO:0014902	BP	GO:0014902	myotube differentiation	4/300	42/6899	0.108046	0.294424	0.228731	GDF15/MMP14/SHOX2/RCAN1	4
GO:0030100	BP	GO:0030100	regulation of endocytosis	4/300	42/6899	0.108046	0.294424	0.228731	DLL1/ARRB1/SPHK1/WNT5A	4
GO:0051147	BP	GO:0051147	regulation of muscle cell differentiation	4/300	42/6899	0.108046	0.294424	0.228731	DLL1/MMP14/EREG/SHOX2	4
GO:0046879	BP	GO:0046879	hormone secretion	7/300	93/6899	0.109218	0.297124	0.230829	IL1B/SOX11/TNF/IL6/BIRC5/LIF/KCNB1	7
GO:0001909	BP	GO:0001909	leukocyte mediated cytotoxicity	3/300	27/6899	0.110581	0.297124	0.230829	CD1.1/IL23A/NECTIN2	3
GO:0001942	BP	GO:0001942	hair follicle development	3/300	27/6899	0.110581	0.297124	0.230829	LGR4/TNFRSF19/WNT5A	3
GO:0003333	BP	GO:0003333	amino acid transmembrane transport	3/300	27/6899	0.110581	0.297124	0.230829	SLC1A1/SLC1A2/SLC1A5	3
GO:0010976	BP	GO:0010976	positive regulation of neuron projection development	3/300	27/6899	0.110581	0.297124	0.230829	NDNF/NRP1/WNT5A	3
GO:0016525	BP	GO:0016525	negative regulation of angiogenesis	3/300	27/6899	0.110581	0.297124	0.230829	THBS1/RGCC/ANGPT4	3
GO:0019229	BP	GO:0019229	regulation of vasoconstriction	3/300	27/6899	0.110581	0.297124	0.230829	ADM/HRH2/HRH1	3
GO:0022404	BP	GO:0022404	molting cycle process	3/300	27/6899	0.110581	0.297124	0.230829	LGR4/TNFRSF19/WNT5A	3
GO:0022405	BP	GO:0022405	hair cycle process	3/300	27/6899	0.110581	0.297124	0.230829	LGR4/TNFRSF19/WNT5A	3
GO:0044000	BP	GO:0044000	movement in host	3/300	27/6899	0.110581	0.297124	0.230829	NECTIN2/CXCL8/NRP1	3
GO:0051928	BP	GO:0051928	positive regulation of calcium ion transport	3/300	27/6899	0.110581	0.297124	0.230829	ATP1B1/HAP1/CCL2	3
GO:0060021	BP	GO:0060021	roof of mouth development	3/300	27/6899	0.110581	0.297124	0.230829	SOX11/MSC/WNT5A	3
GO:0140056	BP	GO:0140056	organelle localization by membrane tethering	3/300	27/6899	0.110581	0.297124	0.230829	STX11/GRAMD2A/KCNB1	3
GO:2000181	BP	GO:2000181	negative regulation of blood vessel morphogenesis	3/300	27/6899	0.110581	0.297124	0.230829	THBS1/RGCC/ANGPT4	3
GO:0006633	BP	GO:0006633	fatty acid biosynthetic process	5/300	59/6899	0.112402	0.301416	0.234164	LIPG/PTGES/SCD5/PTGS2/SCD	5
GO:0033135	BP	GO:0033135	regulation of peptidyl-serine phosphorylation	5/300	59/6899	0.112402	0.301416	0.234164	SAA3/HGF/WNT5A/APP/LIF	5
GO:0002764	BP	GO:0002764	immune response-regulating signaling pathway	8/300	112/6899	0.113714	0.304329	0.236426	TNFAIP3/MS4A2/LGR4/IRF1/NECTIN2/NFKBIA/RAB7B/TLR9	8
GO:0060537	BP	GO:0060537	muscle tissue development	8/300	112/6899	0.113714	0.304329	0.236426	DLL1/DLL4/SOX11/MSC/TWIST1/WNT5A/SHOX2/RCAN1	8
GO:0010950	BP	GO:0010950	positive regulation of endopeptidase activity	4/300	43/6899	0.115285	0.307922	0.239217	SLC1A1/S100A8/F3/FAS	4
GO:0048706	BP	GO:0048706	embryonic skeletal system development	4/300	43/6899	0.115285	0.307922	0.239217	SOX11/TWIST1/WNT5A/SHOX2	4
GO:0051052	BP	GO:0051052	regulation of DNA metabolic process	9/300	131/6899	0.116232	0.310145	0.240944	E2F8/AICDA/FOXM1/E2F7/EREG/EGF/TWIST1/HGF/TFRC	9
GO:2000241	BP	GO:2000241	regulation of reproductive process	6/300	77/6899	0.117268	0.312598	0.24285	CCNB2/CDC20/WNT5A/LIF/CDK1/CCNB1	6
GO:0007018	BP	GO:0007018	microtubule-based movement	8/300	113/6899	0.118047	0.314054	0.243982	KIF20A/KIF2C/KIFC1/KIF18B/HAP1/APP/KIF11/KIF4A	8
GO:0051051	BP	GO:0051051	negative regulation of transport	8/300	113/6899	0.118047	0.314054	0.243982	THBS1/GEM/TWIST1/LIF/PID1/PKIG/KCNB1/IL13RA2	8
GO:0045088	BP	GO:0045088	regulation of innate immune response	5/300	60/6899	0.118526	0.314708	0.244489	TNFAIP3/SOCS1/NECTIN2/EREG/WNT5A	5
GO:0055001	BP	GO:0055001	muscle cell development	5/300	60/6899	0.118526	0.314708	0.244489	ADM/SDC1/RAMP2/SHOX2/RCAN1	5
GO:0001776	BP	GO:0001776	leukocyte homeostasis	3/300	28/6899	0.120072	0.314944	0.244673	TNFAIP3/CCNB2/FAS	3
GO:0001843	BP	GO:0001843	neural tube closure	3/300	28/6899	0.120072	0.314944	0.244673	ADM/TWIST1/WNT5A	3
GO:0022406	BP	GO:0022406	membrane docking	3/300	28/6899	0.120072	0.314944	0.244673	STX11/GRAMD2A/KCNB1	3
GO:0045132	BP	GO:0045132	meiotic chromosome segregation	3/300	28/6899	0.120072	0.314944	0.244673	TOP2A/SGO1/SGO2	3
GO:0060606	BP	GO:0060606	tube closure	3/300	28/6899	0.120072	0.314944	0.244673	ADM/TWIST1/WNT5A	3
GO:1901343	BP	GO:1901343	negative regulation of vasculature development	3/300	28/6899	0.120072	0.314944	0.244673	THBS1/RGCC/ANGPT4	3
GO:0034330	BP	GO:0034330	cell junction organization	11/300	170/6899	0.121145	0.314944	0.244673	SLC1A1/FSCN1/CLDN4/C1QC/CDC20/ABHD17C/NRP1/RAMP2/WNT5A/APP/CBLN4	11
GO:0010876	BP	GO:0010876	lipid localization	10/300	151/6899	0.121174	0.314944	0.244673	LIPG/THBS1/PTGES/IL1B/TNF/FURIN/NFKBIA/IL6/XKR5/FABP6	10
GO:0001569	BP	GO:0001569	branching involved in blood vessel morphogenesis	2/300	14/6899	0.121654	0.314944	0.244673	DLL4/NRP1	2
GO:0002335	BP	GO:0002335	mature B cell differentiation	2/300	14/6899	0.121654	0.314944	0.244673	DLL1/IL10	2
GO:0002755	BP	GO:0002755	MyD88-dependent toll-like receptor signaling pathway	2/300	14/6899	0.121654	0.314944	0.244673	IRF1/TLR9	2
GO:0010464	BP	GO:0010464	regulation of mesenchymal cell proliferation	2/300	14/6899	0.121654	0.314944	0.244673	WNT5A/SHOX2	2
GO:0030890	BP	GO:0030890	positive regulation of B cell proliferation	2/300	14/6899	0.121654	0.314944	0.244673	IL7/TFRC	2
GO:0031057	BP	GO:0031057	negative regulation of histone modification	2/300	14/6899	0.121654	0.314944	0.244673	TWIST1/VENTX	2
GO:0032633	BP	GO:0032633	interleukin-4 production	2/300	14/6899	0.121654	0.314944	0.244673	LOC100520491/CEBPB	2
GO:0032673	BP	GO:0032673	regulation of interleukin-4 production	2/300	14/6899	0.121654	0.314944	0.244673	LOC100520491/CEBPB	2
GO:0045620	BP	GO:0045620	negative regulation of lymphocyte differentiation	2/300	14/6899	0.121654	0.314944	0.244673	IRF1/SOCS1	2
GO:0048806	BP	GO:0048806	genitalia development	2/300	14/6899	0.121654	0.314944	0.244673	LGR4/WNT5A	2
GO:0050771	BP	GO:0050771	negative regulation of axonogenesis	2/300	14/6899	0.121654	0.314944	0.244673	NRP1/WNT5A	2
GO:0051496	BP	GO:0051496	positive regulation of stress fiber assembly	2/300	14/6899	0.121654	0.314944	0.244673	NRP1/RGCC	2
GO:0060603	BP	GO:0060603	mammary gland duct morphogenesis	2/300	14/6899	0.121654	0.314944	0.244673	AREG/WNT5A	2
GO:0061311	BP	GO:0061311	cell surface receptor signaling pathway involved in heart development	2/300	14/6899	0.121654	0.314944	0.244673	DLL4/WNT5A	2
GO:0071103	BP	GO:0071103	DNA conformation change	2/300	14/6899	0.121654	0.314944	0.244673	MCM3/TOP2A	2
GO:0150076	BP	GO:0150076	neuroinflammatory response	2/300	14/6899	0.121654	0.314944	0.244673	SPHK1/APP	2
GO:1900744	BP	GO:1900744	regulation of p38MAPK cascade	2/300	14/6899	0.121654	0.314944	0.244673	HGF/SPHK1	2
GO:1903018	BP	GO:1903018	regulation of glycoprotein metabolic process	2/300	14/6899	0.121654	0.314944	0.244673	PXYLP1/CST3	2
GO:0051253	BP	GO:0051253	negative regulation of RNA metabolic process	19/300	328/6899	0.122047	0.315609	0.24519	DLL4/IL33/LGR4/SAA3/IRF1/SOX11/FOXM1/E2F7/EREG/PDE2A/TWIST1/BIRC5/ZMYND15/AURKB/WNT5A/SHOX2/VENTX/PKIG/CEBPB	19
GO:0046394	BP	GO:0046394	carboxylic acid biosynthetic process	8/300	114/6899	0.122468	0.315609	0.24519	LIPG/PTGES/LTA4H/SCD5/PTGS2/ALOX5AP/SDS/SCD	8
GO:0071496	BP	GO:0071496	cellular response to external stimulus	6/300	78/6899	0.122696	0.315609	0.24519	FOSL1/IRF1/NUAK1/TMEM150C/PDE2A/KCNB1	6
GO:0090092	BP	GO:0090092	regulation of transmembrane receptor protein serine/threonine kinase signaling pathway	6/300	78/6899	0.122696	0.315609	0.24519	THBS1/ADAMTSL2/GDF15/SOX11/TGFBR3/WNT5A	6
GO:0002065	BP	GO:0002065	columnar/cuboidal epithelial cell differentiation	4/300	44/6899	0.12273	0.315609	0.24519	DLL1/PRDM1/SOX11/WNT5A	4
GO:0046916	BP	GO:0046916	cellular transition metal ion homeostasis	4/300	44/6899	0.12273	0.315609	0.24519	SLC1A1/FTH1/TFRC/APP	4
GO:1902806	BP	GO:1902806	regulation of cell cycle G1/S phase transition	4/300	44/6899	0.12273	0.315609	0.24519	E2F7/RGCC/CCL2/HYAL1	4
GO:0009914	BP	GO:0009914	hormone transport	7/300	96/6899	0.123532	0.317367	0.246555	IL1B/SOX11/TNF/IL6/BIRC5/LIF/KCNB1	7
GO:0022898	BP	GO:0022898	regulation of transmembrane transporter activity	5/300	61/6899	0.124805	0.320028	0.248623	GEM/ATP1B1/TWIST1/HAP1/PRNP	5
GO:0043491	BP	GO:0043491	protein kinase B signaling	5/300	61/6899	0.124805	0.320028	0.248623	THBS1/GDF15/HBEGF/F3/CCL2	5
GO:0016053	BP	GO:0016053	organic acid biosynthetic process	8/300	115/6899	0.126974	0.325281	0.252704	LIPG/PTGES/LTA4H/SCD5/PTGS2/ALOX5AP/SDS/SCD	8
GO:0021761	BP	GO:0021761	limbic system development	3/300	29/6899	0.129851	0.331392	0.257451	NDNF/NRP1/HAP1	3
GO:0042303	BP	GO:0042303	molting cycle	3/300	29/6899	0.129851	0.331392	0.257451	LGR4/TNFRSF19/WNT5A	3
GO:0042633	BP	GO:0042633	hair cycle	3/300	29/6899	0.129851	0.331392	0.257451	LGR4/TNFRSF19/WNT5A	3
GO:0046330	BP	GO:0046330	positive regulation of JNK cascade	3/300	29/6899	0.129851	0.331392	0.257451	TNFRSF19/WNT5A/APP	3
GO:0043433	BP	GO:0043433	negative regulation of DNA-binding transcription factor activity	4/300	45/6899	0.130376	0.332101	0.258001	TNFAIP3/NFKBIA/ARRB1/TWIST1	4
GO:0051896	BP	GO:0051896	regulation of protein kinase B signaling	4/300	45/6899	0.130376	0.332101	0.258001	THBS1/GDF15/HBEGF/F3	4
GO:0000226	BP	GO:0000226	microtubule cytoskeleton organization	12/300	192/6899	0.130825	0.332929	0.258645	CCNB2/DLGAP5/KIF20A/CCNF/CENPA/BIRC5/AURKB/SGO1/CDK1/KIF11/CCNB1/KIF4A	12
GO:0001649	BP	GO:0001649	osteoblast differentiation	5/300	62/6899	0.131235	0.333658	0.259211	LGR4/SOX11/TWIST1/SHOX2/CEBPB	5
GO:0051960	BP	GO:0051960	regulation of nervous system development	8/300	116/6899	0.131567	0.334187	0.259623	DLL1/DLL4/SOX11/NRP1/HAP1/WNT5A/SHOX2/LIF	8
GO:0009890	BP	GO:0009890	negative regulation of biosynthetic process	22/300	393/6899	0.131971	0.334899	0.260175	DLL4/IL33/LGR4/SAA3/IRF1/SOX11/FOXM1/E2F7/EREG/PDE2A/IL10/TWIST1/BIRC5/SPHK1/ZMYND15/AURKB/WNT5A/SHOX2/VENTX/PID1/PKIG/CEBPB	22
GO:0060322	BP	GO:0060322	head development	11/300	174/6899	0.135959	0.340321	0.264387	DLL1/SLC1A1/ARNT2/NDNF/NRP1/SPHK1/HAP1/WNT5A/B3GNT5/APP/CXCR4	11
GO:0001676	BP	GO:0001676	long-chain fatty acid metabolic process	2/300	15/6899	0.136507	0.340321	0.264387	CYP1A1/PTGS2	2
GO:0006826	BP	GO:0006826	iron ion transport	2/300	15/6899	0.136507	0.340321	0.264387	FTH1/TFRC	2
GO:0014904	BP	GO:0014904	myotube cell development	2/300	15/6899	0.136507	0.340321	0.264387	SHOX2/RCAN1	2
GO:0015695	BP	GO:0015695	organic cation transport	2/300	15/6899	0.136507	0.340321	0.264387	SLC22A3/KCNB1	2
GO:0021879	BP	GO:0021879	forebrain neuron differentiation	2/300	15/6899	0.136507	0.340321	0.264387	NDNF/NRP1	2
GO:0032233	BP	GO:0032233	positive regulation of actin filament bundle assembly	2/300	15/6899	0.136507	0.340321	0.264387	NRP1/RGCC	2
GO:0040020	BP	GO:0040020	regulation of meiotic nuclear division	2/300	15/6899	0.136507	0.340321	0.264387	WNT5A/LIF	2
GO:0043666	BP	GO:0043666	regulation of phosphoprotein phosphatase activity	2/300	15/6899	0.136507	0.340321	0.264387	NUAK1/RCAN1	2
GO:0043903	BP	GO:0043903	regulation of biological process involved in symbiotic interaction	2/300	15/6899	0.136507	0.340321	0.264387	NECTIN2/CXCL8	2
GO:0045576	BP	GO:0045576	mast cell activation	2/300	15/6899	0.136507	0.340321	0.264387	NECTIN2/IL13RA2	2
GO:0048483	BP	GO:0048483	autonomic nervous system development	2/300	15/6899	0.136507	0.340321	0.264387	SOX11/NRP1	2
GO:0048661	BP	GO:0048661	positive regulation of smooth muscle cell proliferation	2/300	15/6899	0.136507	0.340321	0.264387	THBS1/HBEGF	2
GO:0050772	BP	GO:0050772	positive regulation of axonogenesis	2/300	15/6899	0.136507	0.340321	0.264387	NRP1/SHOX2	2
GO:0051646	BP	GO:0051646	mitochondrion localization	2/300	15/6899	0.136507	0.340321	0.264387	NECTIN2/HAP1	2
GO:0060563	BP	GO:0060563	neuroepithelial cell differentiation	2/300	15/6899	0.136507	0.340321	0.264387	DLL1/SOX11	2
GO:1901216	BP	GO:1901216	positive regulation of neuron death	2/300	15/6899	0.136507	0.340321	0.264387	WNT5A/PRNP	2
GO:1901985	BP	GO:1901985	positive regulation of protein acetylation	2/300	15/6899	0.136507	0.340321	0.264387	ARRB1/LIF	2
GO:2000406	BP	GO:2000406	positive regulation of T cell migration	2/300	15/6899	0.136507	0.340321	0.264387	WNT5A/APP	2
GO:0050890	BP	GO:0050890	cognition	5/300	63/6899	0.137811	0.343254	0.266666	SLC1A1/HRH1/APP/RCAN1/CBR3	5
GO:0071478	BP	GO:0071478	cellular response to radiation	4/300	46/6899	0.138213	0.343938	0.267197	MMP1/AURKB/HYAL1/TIMP1	4
GO:0015849	BP	GO:0015849	organic acid transport	6/300	81/6899	0.139702	0.345902	0.268724	THBS1/SLC1A1/PTGES/SLC1A2/SLC1A5/FABP6	6
GO:1901653	BP	GO:1901653	cellular response to peptide	6/300	81/6899	0.139702	0.345902	0.268724	GDF15/SOCS1/APP/IRS1/PID1/PRNP	6
GO:0040008	BP	GO:0040008	regulation of growth	11/300	175/6899	0.139809	0.345902	0.268724	DLL1/CCNB2/GDF15/SOCS1/IL7/NRP1/SOCS3/SPHK1/HYAL1/WNT5A/APP	11
GO:0048598	BP	GO:0048598	embryonic morphogenesis	11/300	175/6899	0.139809	0.345902	0.268724	DLL1/DLL4/ADM/SOX11/LUZP1/IL10/TWIST1/WNT5A/SHOX2/DUSP5/VENTX	11
GO:0018210	BP	GO:0018210	peptidyl-threonine modification	3/300	30/6899	0.139901	0.345902	0.268724	SPHK1/WNT5A/APP	3
GO:0034446	BP	GO:0034446	substrate adhesion-dependent cell spreading	3/300	30/6899	0.139901	0.345902	0.268724	RADIL/PDPN/NRP1	3
GO:0060411	BP	GO:0060411	cardiac septum morphogenesis	3/300	30/6899	0.139901	0.345902	0.268724	SOX11/NRP1/WNT5A	3
GO:0046942	BP	GO:0046942	carboxylic acid transport	5/300	64/6899	0.14453	0.35702	0.277361	SLC22A3/SLC1A1/PTGES/SLC1A2/SLC1A5	5
GO:0071695	BP	GO:0071695	anatomical structure maturation	6/300	82/6899	0.145604	0.358603	0.27859	CCNB2/CDC20/WNT5A/APP/CDK1/CCNB1	6
GO:0034765	BP	GO:0034765	regulation of ion transmembrane transport	8/300	119/6899	0.145847	0.358603	0.27859	GEM/ATP1B1/CLIC5/TWIST1/HAP1/KCNJ15/PRNP/KCNB1	8
GO:0000082	BP	GO:0000082	G1/S transition of mitotic cell cycle	4/300	47/6899	0.146235	0.358603	0.27859	E2F7/RGCC/CCL2/HYAL1	4
GO:0007611	BP	GO:0007611	learning or memory	4/300	47/6899	0.146235	0.358603	0.27859	SLC1A1/HRH1/APP/RCAN1	4
GO:0031056	BP	GO:0031056	regulation of histone modification	4/300	47/6899	0.146235	0.358603	0.27859	ARRB1/TWIST1/LIF/VENTX	4
GO:0048736	BP	GO:0048736	appendage development	4/300	47/6899	0.146235	0.358603	0.27859	SOX11/TWIST1/WNT5A/SHOX2	4
GO:0060173	BP	GO:0060173	limb development	4/300	47/6899	0.146235	0.358603	0.27859	SOX11/TWIST1/WNT5A/SHOX2	4
GO:1902905	BP	GO:1902905	positive regulation of supramolecular fiber organization	4/300	47/6899	0.146235	0.358603	0.27859	CDC42EP2/NRP1/RGCC/APP	4
GO:0010243	BP	GO:0010243	response to organonitrogen compound	13/300	216/6899	0.146374	0.358616	0.278601	TNFAIP3/RRAGD/DUOX2/SLC1A1/GDF15/SOCS1/NFKBIA/PDE2A/APP/IRS1/PID1/PRNP/CEBPB	13
GO:0018209	BP	GO:0018209	peptidyl-serine modification	7/300	101/6899	0.149387	0.361236	0.280636	SLC1A1/SAA3/NDNF/HGF/WNT5A/APP/LIF	7
GO:1902532	BP	GO:1902532	negative regulation of intracellular signal transduction	10/300	158/6899	0.149496	0.361236	0.280636	TNFAIP3/THBS1/FOXM1/TNIP3/PDE2A/TWIST1/RCAN1/LIF/DUSP5/DUSP4	10
GO:0008286	BP	GO:0008286	insulin receptor signaling pathway	3/300	31/6899	0.150203	0.361236	0.280636	SOCS1/IRS1/PID1	3
GO:0021510	BP	GO:0021510	spinal cord development	3/300	31/6899	0.150203	0.361236	0.280636	DLL1/DLL4/SOX11	3
GO:0072080	BP	GO:0072080	nephron tubule development	3/300	31/6899	0.150203	0.361236	0.280636	DLL1/LGR4/LIF	3
GO:0072091	BP	GO:0072091	regulation of stem cell proliferation	3/300	31/6899	0.150203	0.361236	0.280636	SOX11/WNT5A/SHOX2	3
GO:0019725	BP	GO:0019725	cellular homeostasis	14/300	237/6899	0.150226	0.361236	0.280636	SLC1A1/FTH1/IL1A/ATP1B1/TXNRD1/RHCG/BIRC5/HAP1/CCL8/WNT5A/TFRC/APP/UBE2C/KCNB1	14
GO:0006875	BP	GO:0006875	cellular metal ion homeostasis	9/300	139/6899	0.150634	0.361236	0.280636	SLC1A1/FTH1/IL1A/ATP1B1/HAP1/CCL8/WNT5A/TFRC/APP	9
GO:0032409	BP	GO:0032409	regulation of transporter activity	5/300	65/6899	0.151388	0.361236	0.280636	GEM/ATP1B1/TWIST1/HAP1/PRNP	5
GO:0051924	BP	GO:0051924	regulation of calcium ion transport	5/300	65/6899	0.151388	0.361236	0.280636	GEM/ATP1B1/GRAMD2A/HAP1/CCL2	5
GO:0002753	BP	GO:0002753	cytoplasmic pattern recognition receptor signaling pathway	2/300	16/6899	0.151732	0.361236	0.280636	TNFAIP3/NFKBIA	2
GO:0007062	BP	GO:0007062	sister chromatid cohesion	2/300	16/6899	0.151732	0.361236	0.280636	SGO1/SGO2	2
GO:0018198	BP	GO:0018198	peptidyl-cysteine modification	2/300	16/6899	0.151732	0.361236	0.280636	S100A8/S100A9	2
GO:0030166	BP	GO:0030166	proteoglycan biosynthetic process	2/300	16/6899	0.151732	0.361236	0.280636	PXYLP1/CHST3	2
GO:0031018	BP	GO:0031018	endocrine pancreas development	2/300	16/6899	0.151732	0.361236	0.280636	DLL1/WNT5A	2
GO:0032414	BP	GO:0032414	positive regulation of ion transmembrane transporter activity	2/300	16/6899	0.151732	0.361236	0.280636	ATP1B1/HAP1	2
GO:0035088	BP	GO:0035088	establishment or maintenance of apical/basal cell polarity	2/300	16/6899	0.151732	0.361236	0.280636	FSCN1/WNT5A	2
GO:0035272	BP	GO:0035272	exocrine system development	2/300	16/6899	0.151732	0.361236	0.280636	HGF/NRP1	2
GO:0038066	BP	GO:0038066	p38MAPK cascade	2/300	16/6899	0.151732	0.361236	0.280636	HGF/SPHK1	2
GO:0042531	BP	GO:0042531	positive regulation of tyrosine phosphorylation of STAT protein	2/300	16/6899	0.151732	0.361236	0.280636	IL23A/LIF	2
GO:0045907	BP	GO:0045907	positive regulation of vasoconstriction	2/300	16/6899	0.151732	0.361236	0.280636	HRH2/HRH1	2
GO:0051148	BP	GO:0051148	negative regulation of muscle cell differentiation	2/300	16/6899	0.151732	0.361236	0.280636	DLL1/EREG	2
GO:0060135	BP	GO:0060135	maternal process involved in female pregnancy	2/300	16/6899	0.151732	0.361236	0.280636	PRDM1/LIF	2
GO:0060711	BP	GO:0060711	labyrinthine layer development	2/300	16/6899	0.151732	0.361236	0.280636	ADM/IL10	2
GO:0061082	BP	GO:0061082	myeloid leukocyte cytokine production	2/300	16/6899	0.151732	0.361236	0.280636	TWIST1/WNT5A	2
GO:0061245	BP	GO:0061245	establishment or maintenance of bipolar cell polarity	2/300	16/6899	0.151732	0.361236	0.280636	FSCN1/WNT5A	2
GO:1903202	BP	GO:1903202	negative regulation of oxidative stress-induced cell death	2/300	16/6899	0.151732	0.361236	0.280636	IL10/HGF	2
GO:1903578	BP	GO:1903578	regulation of ATP metabolic process	2/300	16/6899	0.151732	0.361236	0.280636	APP/PID1	2
GO:1990573	BP	GO:1990573	potassium ion import across plasma membrane	2/300	16/6899	0.151732	0.361236	0.280636	ATP1B1/KCNJ15	2
GO:2000134	BP	GO:2000134	negative regulation of G1/S transition of mitotic cell cycle	2/300	16/6899	0.151732	0.361236	0.280636	E2F7/CCL2	2
GO:2000142	BP	GO:2000142	regulation of DNA-templated transcription initiation	2/300	16/6899	0.151732	0.361236	0.280636	FOSL1/TWIST1	2
GO:2000514	BP	GO:2000514	regulation of CD4-positive, alpha-beta T cell activation	2/300	16/6899	0.151732	0.361236	0.280636	SOCS1/IL23A	2
GO:0033043	BP	GO:0033043	regulation of organelle organization	19/300	339/6899	0.15226	0.362173	0.281364	CDC42EP2/FSCN1/CCNF/IL1A/TGFA/SDC1/EREG/HGF/NRP1/RGCC/BIRC5/SPHK1/HAP1/TOP2A/AURKB/WNT5A/LIF/CCNB1/UBE2C	19
GO:0033138	BP	GO:0033138	positive regulation of peptidyl-serine phosphorylation	4/300	48/6899	0.154434	0.366697	0.284878	SAA3/WNT5A/APP/LIF	4
GO:1903828	BP	GO:1903828	negative regulation of protein localization	4/300	48/6899	0.154434	0.366697	0.284878	ABHD17C/PID1/PKIG/KCNB1	4
GO:0010558	BP	GO:0010558	negative regulation of macromolecule biosynthetic process	20/300	361/6899	0.156413	0.371069	0.288275	DLL4/IL33/LGR4/SAA3/IRF1/SOX11/FOXM1/E2F7/EREG/PDE2A/IL10/TWIST1/BIRC5/ZMYND15/AURKB/WNT5A/SHOX2/VENTX/PKIG/CEBPB	20
GO:0050804	BP	GO:0050804	modulation of chemical synaptic transmission	6/300	84/6899	0.15774	0.373559	0.29021	SLC1A1/CDC20/CCL2/HRH1/APP/KCNB1	6
GO:0099177	BP	GO:0099177	regulation of trans-synaptic signaling	6/300	84/6899	0.15774	0.373559	0.29021	SLC1A1/CDC20/CCL2/HRH1/APP/KCNB1	6
GO:0033044	BP	GO:0033044	regulation of chromosome organization	5/300	66/6899	0.15838	0.374088	0.29062	BIRC5/TOP2A/AURKB/CCNB1/UBE2C	5
GO:0048469	BP	GO:0048469	cell maturation	5/300	66/6899	0.15838	0.374088	0.29062	CCNB2/CDC20/APP/CDK1/CCNB1	5
GO:0071560	BP	GO:0071560	cellular response to transforming growth factor beta stimulus	5/300	66/6899	0.15838	0.374088	0.29062	THBS1/ADAMTSL2/SOX11/TGFBR3/WNT5A	5
GO:0044089	BP	GO:0044089	positive regulation of cellular component biogenesis	9/300	141/6899	0.159953	0.377017	0.292896	CDC42EP2/FSCN1/SDC1/PLEK2/MMP1/NRP1/RGCC/HAP1/HYAL1	9
GO:0032102	BP	GO:0032102	negative regulation of response to external stimulus	7/300	103/6899	0.160392	0.377017	0.292896	TNFAIP3/THBS1/IL10/HGF/NRP1/CCL2/WNT5A	7
GO:0010717	BP	GO:0010717	regulation of epithelial to mesenchymal transition	3/300	32/6899	0.160739	0.377017	0.292896	PDPN/TWIST1/RGCC	3
GO:0043406	BP	GO:0043406	positive regulation of MAP kinase activity	3/300	32/6899	0.160739	0.377017	0.292896	THBS1/TGFA/WNT5A	3
GO:0050770	BP	GO:0050770	regulation of axonogenesis	3/300	32/6899	0.160739	0.377017	0.292896	NRP1/WNT5A/SHOX2	3
GO:0051701	BP	GO:0051701	biological process involved in interaction with host	3/300	32/6899	0.160739	0.377017	0.292896	NECTIN2/CXCL8/NRP1	3
GO:0061053	BP	GO:0061053	somite development	3/300	32/6899	0.160739	0.377017	0.292896	DLL1/SOX11/WNT5A	3
GO:0061326	BP	GO:0061326	renal tubule development	3/300	32/6899	0.160739	0.377017	0.292896	DLL1/LGR4/LIF	3
GO:0051099	BP	GO:0051099	positive regulation of binding	4/300	49/6899	0.162802	0.381523	0.296397	EGF/TWIST1/WNT5A/APP	4
GO:0002831	BP	GO:0002831	regulation of response to biotic stimulus	6/300	85/6899	0.16397	0.383001	0.297544	TNFAIP3/SOCS1/IL23A/NECTIN2/EREG/WNT5A	6
GO:0043543	BP	GO:0043543	protein acylation	6/300	85/6899	0.16397	0.383001	0.297544	ARRB1/TWIST1/SPHK1/LIF/VENTX/PORCN	6
GO:0048638	BP	GO:0048638	regulation of developmental growth	6/300	85/6899	0.16397	0.383001	0.297544	DLL1/GDF15/IL7/NRP1/WNT5A/APP	6
GO:0071559	BP	GO:0071559	response to transforming growth factor beta	5/300	67/6899	0.165502	0.383001	0.297544	THBS1/ADAMTSL2/SOX11/TGFBR3/WNT5A	5
GO:0031327	BP	GO:0031327	negative regulation of cellular biosynthetic process	21/300	385/6899	0.165928	0.383001	0.297544	DLL4/IL33/LGR4/SAA3/IRF1/SOX11/FOXM1/E2F7/EREG/PDE2A/TWIST1/BIRC5/SPHK1/ZMYND15/AURKB/WNT5A/SHOX2/VENTX/PID1/PKIG/CEBPB	21
GO:0006816	BP	GO:0006816	calcium ion transport	7/300	104/6899	0.16603	0.383001	0.297544	GEM/ATP1B1/GRAMD2A/RAMP2/HAP1/CCL8/CCL2	7
GO:0042113	BP	GO:0042113	B cell activation	7/300	104/6899	0.16603	0.383001	0.297544	DLL1/TNFAIP3/IL7/AICDA/MMP14/IL10/TFRC	7
GO:0006873	BP	GO:0006873	cellular ion homeostasis	10/300	162/6899	0.167073	0.383001	0.297544	SLC1A1/FTH1/IL1A/ATP1B1/RHCG/HAP1/CCL8/WNT5A/TFRC/APP	10
GO:1901699	BP	GO:1901699	cellular response to nitrogen compound	10/300	162/6899	0.167073	0.383001	0.297544	RRAGD/SLC1A1/GDF15/SOCS1/PDE2A/APP/IRS1/PID1/PRNP/CEBPB	10
GO:0002763	BP	GO:0002763	positive regulation of myeloid leukocyte differentiation	2/300	17/6899	0.16727	0.383001	0.297544	IL23A/LIF	2
GO:0003401	BP	GO:0003401	axis elongation	2/300	17/6899	0.16727	0.383001	0.297544	AREG/WNT5A	2
GO:0006801	BP	GO:0006801	superoxide metabolic process	2/300	17/6899	0.16727	0.383001	0.297544	DUOX2/SLC1A1	2
GO:0019233	BP	GO:0019233	sensory perception of pain	2/300	17/6899	0.16727	0.383001	0.297544	PTGES/CCL2	2
GO:0034340	BP	GO:0034340	response to type I interferon	2/300	17/6899	0.16727	0.383001	0.297544	CYP3A29/WNT5A	2
GO:0035904	BP	GO:0035904	aorta development	2/300	17/6899	0.16727	0.383001	0.297544	PRDM1/DLL4	2
GO:0040014	BP	GO:0040014	regulation of multicellular organism growth	2/300	17/6899	0.16727	0.383001	0.297544	GDF15/APP	2
GO:0045921	BP	GO:0045921	positive regulation of exocytosis	2/300	17/6899	0.16727	0.383001	0.297544	SDC1/KCNB1	2
GO:0046847	BP	GO:0046847	filopodium assembly	2/300	17/6899	0.16727	0.383001	0.297544	FSCN1/NRP1	2
GO:0048278	BP	GO:0048278	vesicle docking	2/300	17/6899	0.16727	0.383001	0.297544	STX11/KCNB1	2
GO:0051155	BP	GO:0051155	positive regulation of striated muscle cell differentiation	2/300	17/6899	0.16727	0.383001	0.297544	MMP14/SHOX2	2
GO:0061614	BP	GO:0061614	miRNA transcription	2/300	17/6899	0.16727	0.383001	0.297544	FOSL1/IL10	2
GO:0070936	BP	GO:0070936	protein K48-linked ubiquitination	2/300	17/6899	0.16727	0.383001	0.297544	TNFAIP3/UBE2C	2
GO:0071357	BP	GO:0071357	cellular response to type I interferon	2/300	17/6899	0.16727	0.383001	0.297544	CYP3A29/WNT5A	2
GO:1900076	BP	GO:1900076	regulation of cellular response to insulin stimulus	2/300	17/6899	0.16727	0.383001	0.297544	SOCS1/PID1	2
GO:1902893	BP	GO:1902893	regulation of miRNA transcription	2/300	17/6899	0.16727	0.383001	0.297544	FOSL1/IL10	2
GO:1905332	BP	GO:1905332	positive regulation of morphogenesis of an epithelium	2/300	17/6899	0.16727	0.383001	0.297544	LGR4/LIF	2
GO:2000772	BP	GO:2000772	regulation of cellular senescence	2/300	17/6899	0.16727	0.383001	0.297544	NUAK1/TWIST1	2
GO:0045934	BP	GO:0045934	negative regulation of nucleobase-containing compound metabolic process	20/300	366/6899	0.171188	0.389688	0.30274	DLL4/IL33/LGR4/SAA3/IRF1/SOX11/FOXM1/E2F7/EREG/PDE2A/TWIST1/BIRC5/ZMYND15/AURKB/WNT5A/SHOX2/VENTX/PID1/PKIG/CEBPB	20
GO:0071902	BP	GO:0071902	positive regulation of protein serine/threonine kinase activity	4/300	50/6899	0.17133	0.389688	0.30274	THBS1/TGFA/RGCC/WNT5A	4
GO:0015908	BP	GO:0015908	fatty acid transport	3/300	33/6899	0.171492	0.389688	0.30274	THBS1/PTGES/FABP6	3
GO:0030326	BP	GO:0030326	embryonic limb morphogenesis	3/300	33/6899	0.171492	0.389688	0.30274	TWIST1/WNT5A/SHOX2	3
GO:0035113	BP	GO:0035113	embryonic appendage morphogenesis	3/300	33/6899	0.171492	0.389688	0.30274	TWIST1/WNT5A/SHOX2	3
GO:0050886	BP	GO:0050886	endocrine process	3/300	33/6899	0.171492	0.389688	0.30274	IL1B/TNF/IL6	3
GO:0061041	BP	GO:0061041	regulation of wound healing	3/300	33/6899	0.171492	0.389688	0.30274	THBS1/HBEGF/CLDN4	3
GO:1901606	BP	GO:1901606	alpha-amino acid catabolic process	3/300	33/6899	0.171492	0.389688	0.30274	ARG1/SDS/IDO1	3
GO:2000377	BP	GO:2000377	regulation of reactive oxygen species metabolic process	3/300	33/6899	0.171492	0.389688	0.30274	THBS1/FOXM1/PID1	3
GO:2001234	BP	GO:2001234	negative regulation of apoptotic signaling pathway	5/300	68/6899	0.172749	0.392214	0.304702	TNFAIP3/IL7/IL19/HGF/NRP1	5
GO:0051254	BP	GO:0051254	positive regulation of RNA metabolic process	24/300	451/6899	0.175137	0.397301	0.308654	DLL1/FOSL1/LGR4/E2F8/IRF1/IL1A/SOX11/IL23A/FOXM1/E2F7/IRF4/TNF/TEAD3/NFKBIA/ARRB1/IL10/TWIST1/RGCC/TOP2A/WNT5A/APP/LIF/PID1/CEBPB	24
GO:0040007	BP	GO:0040007	growth	14/300	244/6899	0.175582	0.397976	0.309179	DLL1/CCNB2/PHLDA2/ADM/GDF15/SOCS1/IL7/AREG/NRP1/SOCS3/SPHK1/HYAL1/WNT5A/APP	14
GO:0001822	BP	GO:0001822	kidney development	6/300	87/6899	0.176738	0.399924	0.310692	DLL1/PRDM1/LGR4/NRP1/WNT5A/LIF	6
GO:0031589	BP	GO:0031589	cell-substrate adhesion	6/300	87/6899	0.176738	0.399924	0.310692	THBS1/RADIL/PDPN/NDNF/ITGB8/NRP1	6
GO:0006898	BP	GO:0006898	receptor-mediated endocytosis	5/300	69/6899	0.180116	0.407225	0.316364	ADM/CXCL8/ARRB1/RAMP2/TFRC	5
GO:0055082	BP	GO:0055082	cellular chemical homeostasis	12/300	205/6899	0.181208	0.408036	0.316994	SLC1A1/FTH1/IL1A/ATP1B1/RHCG/BIRC5/HAP1/CCL8/WNT5A/TFRC/APP/KCNB1	12
GO:0031532	BP	GO:0031532	actin cytoskeleton reorganization	3/300	34/6899	0.182443	0.408036	0.316994	PLEK/PLEK2/NRP1	3
GO:0033209	BP	GO:0033209	tumor necrosis factor-mediated signaling pathway	3/300	34/6899	0.182443	0.408036	0.316994	TNF/NFKBIA/SPHK1	3
GO:0048704	BP	GO:0048704	embryonic skeletal system morphogenesis	3/300	34/6899	0.182443	0.408036	0.316994	SOX11/TWIST1/SHOX2	3
GO:0050768	BP	GO:0050768	negative regulation of neurogenesis	3/300	34/6899	0.182443	0.408036	0.316994	SOX11/NRP1/WNT5A	3
GO:0090100	BP	GO:0090100	positive regulation of transmembrane receptor protein serine/threonine kinase signaling pathway	3/300	34/6899	0.182443	0.408036	0.316994	THBS1/GDF15/SOX11	3
GO:0001947	BP	GO:0001947	heart looping	2/300	18/6899	0.183063	0.408036	0.316994	DLL1/WNT5A	2
GO:0006835	BP	GO:0006835	dicarboxylic acid transport	2/300	18/6899	0.183063	0.408036	0.316994	SLC1A1/SLC1A5	2
GO:0032411	BP	GO:0032411	positive regulation of transporter activity	2/300	18/6899	0.183063	0.408036	0.316994	ATP1B1/HAP1	2
GO:0042130	BP	GO:0042130	negative regulation of T cell proliferation	2/300	18/6899	0.183063	0.408036	0.316994	CD274/CEBPB	2
GO:0046626	BP	GO:0046626	regulation of insulin receptor signaling pathway	2/300	18/6899	0.183063	0.408036	0.316994	SOCS1/PID1	2
GO:0048662	BP	GO:0048662	negative regulation of smooth muscle cell proliferation	2/300	18/6899	0.183063	0.408036	0.316994	TNFAIP3/IL10	2
GO:0051310	BP	GO:0051310	metaphase plate congression	2/300	18/6899	0.183063	0.408036	0.316994	GEM/CCNB1	2
GO:1900024	BP	GO:1900024	regulation of substrate adhesion-dependent cell spreading	2/300	18/6899	0.183063	0.408036	0.316994	PDPN/NRP1	2
GO:2000379	BP	GO:2000379	positive regulation of reactive oxygen species metabolic process	2/300	18/6899	0.183063	0.408036	0.316994	THBS1/PID1	2
GO:2000403	BP	GO:2000403	positive regulation of lymphocyte migration	2/300	18/6899	0.183063	0.408036	0.316994	WNT5A/APP	2
GO:2000628	BP	GO:2000628	regulation of miRNA metabolic process	2/300	18/6899	0.183063	0.408036	0.316994	FOSL1/IL10	2
GO:0034220	BP	GO:0034220	ion transmembrane transport	14/300	246/6899	0.1832	0.408036	0.316994	SLC1A1/SLC1A2/GEM/ATP1B1/SLC6A12/SLC1A5/CLIC5/RHCG/CNGA4/TWIST1/HAP1/KCNJ15/PRNP/KCNB1	14
GO:0055065	BP	GO:0055065	metal ion homeostasis	10/300	166/6899	0.1856	0.41304	0.320881	SLC1A1/FTH1/IL1A/ATP1B1/STEAP4/HAP1/CCL8/WNT5A/TFRC/APP	10
GO:0048863	BP	GO:0048863	stem cell differentiation	5/300	70/6899	0.187599	0.416801	0.323803	RADIL/SOX11/TWIST1/NRP1/LIF	5
GO:0051962	BP	GO:0051962	positive regulation of nervous system development	5/300	70/6899	0.187599	0.416801	0.323803	SOX11/NRP1/HAP1/SHOX2/LIF	5
GO:0006109	BP	GO:0006109	regulation of carbohydrate metabolic process	4/300	52/6899	0.188835	0.418513	0.325133	PHLDA2/CD244/APP/PPP1R3C	4
GO:0046034	BP	GO:0046034	ATP metabolic process	4/300	52/6899	0.188835	0.418513	0.325133	ATP1B1/APP/PID1/PGAM2	4
GO:0071248	BP	GO:0071248	cellular response to metal ion	4/300	52/6899	0.188835	0.418513	0.325133	SLC1A1/ALOX5AP/WNT5A/PRNP	4
GO:0002253	BP	GO:0002253	activation of immune response	6/300	89/6899	0.189897	0.420174	0.326423	CD59/C1S/NECTIN2/C1QA/C1QC/RGCC	6
GO:0072001	BP	GO:0072001	renal system development	6/300	89/6899	0.189897	0.420174	0.326423	DLL1/PRDM1/LGR4/NRP1/WNT5A/LIF	6
GO:0002688	BP	GO:0002688	regulation of leukocyte chemotaxis	3/300	35/6899	0.193575	0.425171	0.330306	IL23A/CCL2/WNT5A	3
GO:0006090	BP	GO:0006090	pyruvate metabolic process	3/300	35/6899	0.193575	0.425171	0.330306	APP/SDS/PGAM2	3
GO:0006865	BP	GO:0006865	amino acid transport	3/300	35/6899	0.193575	0.425171	0.330306	SLC1A1/SLC1A2/SLC1A5	3
GO:0030010	BP	GO:0030010	establishment of cell polarity	3/300	35/6899	0.193575	0.425171	0.330306	FSCN1/CENPA/WNT5A	3
GO:0035282	BP	GO:0035282	segmentation	3/300	35/6899	0.193575	0.425171	0.330306	DLL1/NRP1/WNT5A	3
GO:0051961	BP	GO:0051961	negative regulation of nervous system development	3/300	35/6899	0.193575	0.425171	0.330306	SOX11/NRP1/WNT5A	3
GO:0071675	BP	GO:0071675	regulation of mononuclear cell migration	3/300	35/6899	0.193575	0.425171	0.330306	CCL2/WNT5A/APP	3
GO:0072009	BP	GO:0072009	nephron epithelium development	3/300	35/6899	0.193575	0.425171	0.330306	DLL1/LGR4/LIF	3
GO:0099173	BP	GO:0099173	postsynapse organization	3/300	35/6899	0.193575	0.425171	0.330306	ABHD17C/NRP1/WNT5A	3
GO:0006473	BP	GO:0006473	protein acetylation	5/300	71/6899	0.195193	0.428026	0.332524	ARRB1/TWIST1/SPHK1/LIF/VENTX	5
GO:0030336	BP	GO:0030336	negative regulation of cell migration	5/300	71/6899	0.195193	0.428026	0.332524	DLL4/THBS1/RGCC/CCL2/ANGPT4	5
GO:0050807	BP	GO:0050807	regulation of synapse organization	4/300	53/6899	0.197795	0.428149	0.332619	CDC20/ABHD17C/WNT5A/APP	4
GO:0007010	BP	GO:0007010	cytoskeleton organization	23/300	438/6899	0.198645	0.428149	0.332619	TNFAIP3/CCNB2/DLGAP5/CDC42EP2/KIF20A/FSCN1/CCNF/PLEK/CENPA/NECTIN2/PLEK2/ARRB1/NRP1/RGCC/BIRC5/CCL2/AURKB/SGO1/CDK1/KIF11/CCNB1/STRIP2/KIF4A	23
GO:0002639	BP	GO:0002639	positive regulation of immunoglobulin production	2/300	19/6899	0.199061	0.428149	0.332619	IL10/TFRC	2
GO:0006692	BP	GO:0006692	prostanoid metabolic process	2/300	19/6899	0.199061	0.428149	0.332619	PTGES/PTGS2	2
GO:0006693	BP	GO:0006693	prostaglandin metabolic process	2/300	19/6899	0.199061	0.428149	0.332619	PTGES/PTGS2	2
GO:0008088	BP	GO:0008088	axo-dendritic transport	2/300	19/6899	0.199061	0.428149	0.332619	HAP1/APP	2
GO:0010972	BP	GO:0010972	negative regulation of G2/M transition of mitotic cell cycle	2/300	19/6899	0.199061	0.428149	0.332619	AURKB/CDK1	2
GO:0019748	BP	GO:0019748	secondary metabolic process	2/300	19/6899	0.199061	0.428149	0.332619	CYP1A1/WNT5A	2
GO:0021872	BP	GO:0021872	forebrain generation of neurons	2/300	19/6899	0.199061	0.428149	0.332619	NDNF/NRP1	2
GO:0032092	BP	GO:0032092	positive regulation of protein binding	2/300	19/6899	0.199061	0.428149	0.332619	WNT5A/APP	2
GO:0042743	BP	GO:0042743	hydrogen peroxide metabolic process	2/300	19/6899	0.199061	0.428149	0.332619	DUOX2/CYP1A1	2
GO:0045143	BP	GO:0045143	homologous chromosome segregation	2/300	19/6899	0.199061	0.428149	0.332619	SGO1/SGO2	2
GO:0051937	BP	GO:0051937	catecholamine transport	2/300	19/6899	0.199061	0.428149	0.332619	SLC22A3/KCNB1	2
GO:0060291	BP	GO:0060291	long-term synaptic potentiation	2/300	19/6899	0.199061	0.428149	0.332619	SLC1A1/APP	2
GO:0060412	BP	GO:0060412	ventricular septum morphogenesis	2/300	19/6899	0.199061	0.428149	0.332619	SOX11/WNT5A	2
GO:0061005	BP	GO:0061005	cell differentiation involved in kidney development	2/300	19/6899	0.199061	0.428149	0.332619	LGR4/LIF	2
GO:0061371	BP	GO:0061371	determination of heart left/right asymmetry	2/300	19/6899	0.199061	0.428149	0.332619	DLL1/WNT5A	2
GO:0099175	BP	GO:0099175	regulation of postsynapse organization	2/300	19/6899	0.199061	0.428149	0.332619	ABHD17C/WNT5A	2
GO:1900407	BP	GO:1900407	regulation of cellular response to oxidative stress	2/300	19/6899	0.199061	0.428149	0.332619	IL10/HGF	2
GO:1900542	BP	GO:1900542	regulation of purine nucleotide metabolic process	2/300	19/6899	0.199061	0.428149	0.332619	APP/PID1	2
GO:1902600	BP	GO:1902600	proton transmembrane transport	2/300	19/6899	0.199061	0.428149	0.332619	ATP1B1/TWIST1	2
GO:1903201	BP	GO:1903201	regulation of oxidative stress-induced cell death	2/300	19/6899	0.199061	0.428149	0.332619	IL10/HGF	2
GO:1903409	BP	GO:1903409	reactive oxygen species biosynthetic process	2/300	19/6899	0.199061	0.428149	0.332619	DUOX2/CYP1A1	2
GO:2000404	BP	GO:2000404	regulation of T cell migration	2/300	19/6899	0.199061	0.428149	0.332619	WNT5A/APP	2
GO:0045927	BP	GO:0045927	positive regulation of growth	5/300	72/6899	0.202892	0.436039	0.338749	DLL1/IL7/NRP1/SPHK1/HYAL1	5
GO:0055080	BP	GO:0055080	cation homeostasis	11/300	190/6899	0.204159	0.437849	0.340155	SLC1A1/FTH1/IL1A/ATP1B1/RHCG/STEAP4/HAP1/CCL8/WNT5A/TFRC/APP	11
GO:0000041	BP	GO:0000041	transition metal ion transport	3/300	36/6899	0.204871	0.437849	0.340155	SLC1A1/FTH1/TFRC	3
GO:0045089	BP	GO:0045089	positive regulation of innate immune response	3/300	36/6899	0.204871	0.437849	0.340155	NECTIN2/EREG/WNT5A	3
GO:0051592	BP	GO:0051592	response to calcium ion	3/300	36/6899	0.204871	0.437849	0.340155	THBS1/ALOX5AP/WNT5A	3
GO:0106106	BP	GO:0106106	cold-induced thermogenesis	3/300	36/6899	0.204871	0.437849	0.340155	LGR4/G0S2/CEBPB	3
GO:0120161	BP	GO:0120161	regulation of cold-induced thermogenesis	3/300	36/6899	0.204871	0.437849	0.340155	LGR4/G0S2/CEBPB	3
GO:2000243	BP	GO:2000243	positive regulation of reproductive process	3/300	36/6899	0.204871	0.437849	0.340155	CDC20/WNT5A/CDK1	3
GO:0007179	BP	GO:0007179	transforming growth factor beta receptor signaling pathway	4/300	54/6899	0.206882	0.441797	0.343222	THBS1/ADAMTSL2/SOX11/TGFBR3	4
GO:0022414	BP	GO:0022414	reproductive process	21/300	399/6899	0.209108	0.446197	0.34664	PRDM1/CCNB2/FOSL1/LGR4/E2F8/IL1A/ENPP2/E2F7/NECTIN2/CDC20/AREG/BIRC5/TOP2A/SGO1/WNT5A/APP/LIF/CDK1/SGO2/CCNB1/CEBPB	21
GO:0051146	BP	GO:0051146	striated muscle cell differentiation	6/300	92/6899	0.210311	0.448054	0.348083	DLL1/GDF15/SDC1/MMP14/SHOX2/RCAN1	6
GO:1990778	BP	GO:1990778	protein localization to cell periphery	6/300	92/6899	0.210311	0.448054	0.348083	SLC1A1/ATP1B1/RAMP2/PID1/KCNB1/TSPAN33	6
GO:0001503	BP	GO:0001503	ossification	7/300	112/6899	0.214084	0.449969	0.34957	LGR4/SOX11/TWIST1/WNT5A/SHOX2/MMP9/CEBPB	7
GO:0002204	BP	GO:0002204	somatic recombination of immunoglobulin genes involved in immune response	2/300	20/6899	0.215217	0.449969	0.34957	AICDA/TFRC	2
GO:0002208	BP	GO:0002208	somatic diversification of immunoglobulins involved in immune response	2/300	20/6899	0.215217	0.449969	0.34957	AICDA/TFRC	2
GO:0002381	BP	GO:0002381	immunoglobulin production involved in immunoglobulin-mediated immune response	2/300	20/6899	0.215217	0.449969	0.34957	AICDA/TFRC	2
GO:0002712	BP	GO:0002712	regulation of B cell mediated immunity	2/300	20/6899	0.215217	0.449969	0.34957	NECTIN2/TFRC	2
GO:0002889	BP	GO:0002889	regulation of immunoglobulin mediated immune response	2/300	20/6899	0.215217	0.449969	0.34957	NECTIN2/TFRC	2
GO:0003143	BP	GO:0003143	embryonic heart tube morphogenesis	2/300	20/6899	0.215217	0.449969	0.34957	DLL1/WNT5A	2
GO:0006140	BP	GO:0006140	regulation of nucleotide metabolic process	2/300	20/6899	0.215217	0.449969	0.34957	APP/PID1	2
GO:0010463	BP	GO:0010463	mesenchymal cell proliferation	2/300	20/6899	0.215217	0.449969	0.34957	WNT5A/SHOX2	2
GO:0016447	BP	GO:0016447	somatic recombination of immunoglobulin gene segments	2/300	20/6899	0.215217	0.449969	0.34957	AICDA/TFRC	2
GO:0030516	BP	GO:0030516	regulation of axon extension	2/300	20/6899	0.215217	0.449969	0.34957	NRP1/WNT5A	2
GO:0032623	BP	GO:0032623	interleukin-2 production	2/300	20/6899	0.215217	0.449969	0.34957	TNFAIP3/IL1A	2
GO:0032663	BP	GO:0032663	regulation of interleukin-2 production	2/300	20/6899	0.215217	0.449969	0.34957	TNFAIP3/IL1A	2
GO:0035050	BP	GO:0035050	embryonic heart tube development	2/300	20/6899	0.215217	0.449969	0.34957	DLL1/WNT5A	2
GO:0042733	BP	GO:0042733	embryonic digit morphogenesis	2/300	20/6899	0.215217	0.449969	0.34957	TWIST1/WNT5A	2
GO:0043124	BP	GO:0043124	negative regulation of I-kappaB kinase/NF-kappaB signaling	2/300	20/6899	0.215217	0.449969	0.34957	TNFAIP3/TNIP3	2
GO:0043388	BP	GO:0043388	positive regulation of DNA binding	2/300	20/6899	0.215217	0.449969	0.34957	EGF/TWIST1	2
GO:0045190	BP	GO:0045190	isotype switching	2/300	20/6899	0.215217	0.449969	0.34957	AICDA/TFRC	2
GO:0045913	BP	GO:0045913	positive regulation of carbohydrate metabolic process	2/300	20/6899	0.215217	0.449969	0.34957	CD244/APP	2
GO:0046718	BP	GO:0046718	viral entry into host cell	2/300	20/6899	0.215217	0.449969	0.34957	NECTIN2/NRP1	2
GO:0060443	BP	GO:0060443	mammary gland morphogenesis	2/300	20/6899	0.215217	0.449969	0.34957	AREG/WNT5A	2
GO:0090630	BP	GO:0090630	activation of GTPase activity	2/300	20/6899	0.215217	0.449969	0.34957	ARHGAP29/WNT5A	2
GO:0097006	BP	GO:0097006	regulation of plasma lipoprotein particle levels	2/300	20/6899	0.215217	0.449969	0.34957	LIPG/IL19	2
GO:1902750	BP	GO:1902750	negative regulation of cell cycle G2/M phase transition	2/300	20/6899	0.215217	0.449969	0.34957	AURKB/CDK1	2
GO:0030509	BP	GO:0030509	BMP signaling pathway	4/300	55/6899	0.216087	0.450863	0.350265	GDF15/SOX11/TGFBR3/WNT5A	4
GO:0002687	BP	GO:0002687	positive regulation of leukocyte migration	3/300	37/6899	0.216314	0.450863	0.350265	IL23A/WNT5A/APP	3
GO:0030301	BP	GO:0030301	cholesterol transport	3/300	37/6899	0.216314	0.450863	0.350265	LIPG/FURIN/NFKBIA	3
GO:0045445	BP	GO:0045445	myoblast differentiation	3/300	37/6899	0.216314	0.450863	0.350265	DLL1/SDC1/CCL17	3
GO:0048872	BP	GO:0048872	homeostasis of number of cells	6/300	93/6899	0.217283	0.452533	0.351563	TNFAIP3/CCNB2/LGR4/IL7/CCR4/FAS	6
GO:0007423	BP	GO:0007423	sensory organ development	9/300	153/6899	0.221249	0.460437	0.357703	DLL1/PRDM1/DLL4/SLC1A1/FJX1/SOX11/TWIST1/NRP1/WNT5A	9
GO:0000003	BP	GO:0000003	reproduction	21/300	403/6899	0.222362	0.462397	0.359226	PRDM1/CCNB2/FOSL1/LGR4/E2F8/IL1A/ENPP2/E2F7/NECTIN2/CDC20/AREG/BIRC5/TOP2A/SGO1/WNT5A/APP/LIF/CDK1/SGO2/CCNB1/CEBPB	21
GO:0098771	BP	GO:0098771	inorganic ion homeostasis	11/300	194/6899	0.223215	0.463813	0.360326	SLC1A1/FTH1/IL1A/ATP1B1/RHCG/STEAP4/HAP1/CCL8/WNT5A/TFRC/APP	11
GO:0007623	BP	GO:0007623	circadian rhythm	4/300	56/6899	0.225403	0.466201	0.362181	LGR4/TOP2A/HTR7/ADRB1	4
GO:0010810	BP	GO:0010810	regulation of cell-substrate adhesion	4/300	56/6899	0.225403	0.466201	0.362181	THBS1/PDPN/NDNF/NRP1	4
GO:0043409	BP	GO:0043409	negative regulation of MAPK cascade	4/300	56/6899	0.225403	0.466201	0.362181	FOXM1/LIF/DUSP5/DUSP4	4
GO:0048738	BP	GO:0048738	cardiac muscle tissue development	4/300	56/6899	0.225403	0.466201	0.362181	DLL1/DLL4/WNT5A/SHOX2	4
GO:0050803	BP	GO:0050803	regulation of synapse structure or activity	4/300	56/6899	0.225403	0.466201	0.362181	CDC20/ABHD17C/WNT5A/APP	4
GO:1901136	BP	GO:1901136	carbohydrate derivative catabolic process	4/300	56/6899	0.225403	0.466201	0.362181	PDE2A/CTSV/HYAL1/CST3	4
GO:0006820	BP	GO:0006820	anion transport	7/300	114/6899	0.226834	0.468106	0.363661	SLC22A3/SLC1A1/PTGES/SLC1A2/SLC1A5/PRNP/CEBPB	7
GO:0034329	BP	GO:0034329	cell junction assembly	7/300	114/6899	0.226834	0.468106	0.363661	FSCN1/CLDN4/NRP1/RAMP2/WNT5A/APP/CBLN4	7
GO:0030001	BP	GO:0030001	metal ion transport	13/300	236/6899	0.226894	0.468106	0.363661	SLC1A1/FTH1/GEM/ATP1B1/SLC6A12/GRAMD2A/RAMP2/HAP1/CCL8/CCL2/TFRC/KCNJ15/KCNB1	13
GO:0009746	BP	GO:0009746	response to hexose	3/300	38/6899	0.227887	0.468106	0.363661	THBS1/BIRC5/KCNB1	3
GO:0009749	BP	GO:0009749	response to glucose	3/300	38/6899	0.227887	0.468106	0.363661	THBS1/BIRC5/KCNB1	3
GO:0015918	BP	GO:0015918	sterol transport	3/300	38/6899	0.227887	0.468106	0.363661	LIPG/FURIN/NFKBIA	3
GO:0030177	BP	GO:0030177	positive regulation of Wnt signaling pathway	3/300	38/6899	0.227887	0.468106	0.363661	TNFAIP3/LGR4/WNT5A	3
GO:0034284	BP	GO:0034284	response to monosaccharide	3/300	38/6899	0.227887	0.468106	0.363661	THBS1/BIRC5/KCNB1	3
GO:0072006	BP	GO:0072006	nephron development	3/300	38/6899	0.227887	0.468106	0.363661	DLL1/LGR4/LIF	3
GO:0021700	BP	GO:0021700	developmental maturation	6/300	95/6899	0.231457	0.46977	0.364954	CCNB2/CDC20/WNT5A/APP/CDK1/CCNB1	6
GO:0010586	BP	GO:0010586	miRNA metabolic process	2/300	21/6899	0.231486	0.46977	0.364954	FOSL1/IL10	2
GO:0014013	BP	GO:0014013	regulation of gliogenesis	2/300	21/6899	0.231486	0.46977	0.364954	SOX11/LIF	2
GO:0016445	BP	GO:0016445	somatic diversification of immunoglobulins	2/300	21/6899	0.231486	0.46977	0.364954	AICDA/TFRC	2
GO:0019935	BP	GO:0019935	cyclic-nucleotide-mediated signaling	2/300	21/6899	0.231486	0.46977	0.364954	THBS1/PDE2A	2
GO:0032757	BP	GO:0032757	positive regulation of interleukin-8 production	2/300	21/6899	0.231486	0.46977	0.364954	CD244/WNT5A	2
GO:0042093	BP	GO:0042093	T-helper cell differentiation	2/300	21/6899	0.231486	0.46977	0.364954	IL23A/IL6	2
GO:0045669	BP	GO:0045669	positive regulation of osteoblast differentiation	2/300	21/6899	0.231486	0.46977	0.364954	SOX11/CEBPB	2
GO:0045670	BP	GO:0045670	regulation of osteoclast differentiation	2/300	21/6899	0.231486	0.46977	0.364954	IL23A/CEBPB	2
GO:0051149	BP	GO:0051149	positive regulation of muscle cell differentiation	2/300	21/6899	0.231486	0.46977	0.364954	MMP14/SHOX2	2
GO:0051492	BP	GO:0051492	regulation of stress fiber assembly	2/300	21/6899	0.231486	0.46977	0.364954	NRP1/RGCC	2
GO:0055008	BP	GO:0055008	cardiac muscle tissue morphogenesis	2/300	21/6899	0.231486	0.46977	0.364954	DLL4/WNT5A	2
GO:0070192	BP	GO:0070192	chromosome organization involved in meiotic cell cycle	2/300	21/6899	0.231486	0.46977	0.364954	SGO1/SGO2	2
GO:1902807	BP	GO:1902807	negative regulation of cell cycle G1/S phase transition	2/300	21/6899	0.231486	0.46977	0.364954	E2F7/CCL2	2
GO:1904427	BP	GO:1904427	positive regulation of calcium ion transmembrane transport	2/300	21/6899	0.231486	0.46977	0.364954	ATP1B1/HAP1	2
GO:2000177	BP	GO:2000177	regulation of neural precursor cell proliferation	2/300	21/6899	0.231486	0.46977	0.364954	DLL4/WNT5A	2
GO:0050801	BP	GO:0050801	ion homeostasis	11/300	196/6899	0.233006	0.472498	0.367073	SLC1A1/FTH1/IL1A/ATP1B1/RHCG/STEAP4/HAP1/CCL8/WNT5A/TFRC/APP	11
GO:0010720	BP	GO:0010720	positive regulation of cell development	5/300	76/6899	0.234644	0.473327	0.367717	SOX11/NRP1/HAP1/SHOX2/LIF	5
GO:2000146	BP	GO:2000146	negative regulation of cell motility	5/300	76/6899	0.234644	0.473327	0.367717	DLL4/THBS1/RGCC/CCL2/ANGPT4	5
GO:0016567	BP	GO:0016567	protein ubiquitination	12/300	217/6899	0.23474	0.473327	0.367717	TNFAIP3/UHRF1/KLHL3/SOCS1/CCNF/CDC20/ARRB1/SOCS3/SPHK1/ASB5/UBE2C/ASB9	12
GO:0000075	BP	GO:0000075	cell cycle checkpoint signaling	4/300	57/6899	0.234819	0.473327	0.367717	BIRC5/AURKB/CDK1/CCNB1	4
GO:0017157	BP	GO:0017157	regulation of exocytosis	4/300	57/6899	0.234819	0.473327	0.367717	SDC1/HAP1/KCNB1/IL13RA2	4
GO:0032412	BP	GO:0032412	regulation of ion transmembrane transporter activity	4/300	57/6899	0.234819	0.473327	0.367717	GEM/ATP1B1/HAP1/PRNP	4
GO:0042770	BP	GO:0042770	signal transduction in response to DNA damage	4/300	57/6899	0.234819	0.473327	0.367717	FOXM1/E2F7/TWIST1/CDK1	4
GO:0044843	BP	GO:0044843	cell cycle G1/S phase transition	4/300	57/6899	0.234819	0.473327	0.367717	E2F7/RGCC/CCL2/HYAL1	4
GO:0007268	BP	GO:0007268	chemical synaptic transmission	9/300	156/6899	0.237848	0.478358	0.371625	STX11/SLC1A1/HRH2/CDC20/CCL2/HRH1/APP/HTR7/KCNB1	9
GO:0098916	BP	GO:0098916	anterograde trans-synaptic signaling	9/300	156/6899	0.237848	0.478358	0.371625	STX11/SLC1A1/HRH2/CDC20/CCL2/HRH1/APP/HTR7/KCNB1	9
GO:0099537	BP	GO:0099537	trans-synaptic signaling	9/300	156/6899	0.237848	0.478358	0.371625	STX11/SLC1A1/HRH2/CDC20/CCL2/HRH1/APP/HTR7/KCNB1	9
GO:0018105	BP	GO:0018105	peptidyl-serine phosphorylation	6/300	96/6899	0.238652	0.478616	0.371826	SLC1A1/SAA3/HGF/WNT5A/APP/LIF	6
GO:0044283	BP	GO:0044283	small molecule biosynthetic process	12/300	218/6899	0.239465	0.478616	0.371826	LIPG/PTGES/CD244/LTA4H/PNP/SCD5/PTGS2/ALOX5AP/SPHK1/PDXK/SDS/SCD	12
GO:0007229	BP	GO:0007229	integrin-mediated signaling pathway	3/300	39/6899	0.239574	0.478616	0.371826	ITGB8/NRP1/TIMP1	3
GO:0030307	BP	GO:0030307	positive regulation of cell growth	3/300	39/6899	0.239574	0.478616	0.371826	NRP1/SPHK1/HYAL1	3
GO:0030879	BP	GO:0030879	mammary gland development	3/300	39/6899	0.239574	0.478616	0.371826	AREG/WNT5A/CEBPB	3
GO:0035051	BP	GO:0035051	cardiocyte differentiation	3/300	39/6899	0.239574	0.478616	0.371826	DLL1/TWIST1/SHOX2	3
GO:0045667	BP	GO:0045667	regulation of osteoblast differentiation	3/300	39/6899	0.239574	0.478616	0.371826	SOX11/TWIST1/CEBPB	3
GO:0055072	BP	GO:0055072	iron ion homeostasis	3/300	39/6899	0.239574	0.478616	0.371826	FTH1/STEAP4/TFRC	3
GO:0061351	BP	GO:0061351	neural precursor cell proliferation	3/300	39/6899	0.239574	0.478616	0.371826	DLL4/MELK/WNT5A	3
GO:0002685	BP	GO:0002685	regulation of leukocyte migration	4/300	58/6899	0.244329	0.486313	0.377805	IL23A/CCL2/WNT5A/APP	4
GO:0051260	BP	GO:0051260	protein homooligomerization	4/300	58/6899	0.244329	0.486313	0.377805	SLC1A5/ALOX5AP/PRNP/KCNB1	4
GO:0071241	BP	GO:0071241	cellular response to inorganic substance	4/300	58/6899	0.244329	0.486313	0.377805	SLC1A1/ALOX5AP/WNT5A/PRNP	4
GO:0071772	BP	GO:0071772	response to BMP	4/300	58/6899	0.244329	0.486313	0.377805	GDF15/SOX11/TGFBR3/WNT5A	4
GO:0071773	BP	GO:0071773	cellular response to BMP stimulus	4/300	58/6899	0.244329	0.486313	0.377805	GDF15/SOX11/TGFBR3/WNT5A	4
GO:0048878	BP	GO:0048878	chemical homeostasis	17/300	325/6899	0.247772	0.487845	0.378996	LIPG/SLC1A1/FTH1/CLDN4/IL1A/ATP1B1/RHCG/IL18/STEAP4/IL6/BIRC5/HAP1/CCL8/WNT5A/TFRC/APP/KCNB1	17
GO:0001570	BP	GO:0001570	vasculogenesis	2/300	22/6899	0.247829	0.487845	0.378996	ADM/RAMP2	2
GO:0002287	BP	GO:0002287	alpha-beta T cell activation involved in immune response	2/300	22/6899	0.247829	0.487845	0.378996	IL23A/IL6	2
GO:0002293	BP	GO:0002293	alpha-beta T cell differentiation involved in immune response	2/300	22/6899	0.247829	0.487845	0.378996	IL23A/IL6	2
GO:0002294	BP	GO:0002294	CD4-positive, alpha-beta T cell differentiation involved in immune response	2/300	22/6899	0.247829	0.487845	0.378996	IL23A/IL6	2
GO:0002562	BP	GO:0002562	somatic diversification of immune receptors via germline recombination within a single locus	2/300	22/6899	0.247829	0.487845	0.378996	AICDA/TFRC	2
GO:0010921	BP	GO:0010921	regulation of phosphatase activity	2/300	22/6899	0.247829	0.487845	0.378996	NUAK1/RCAN1	2
GO:0016444	BP	GO:0016444	somatic cell DNA recombination	2/300	22/6899	0.247829	0.487845	0.378996	AICDA/TFRC	2
GO:0033077	BP	GO:0033077	T cell differentiation in thymus	2/300	22/6899	0.247829	0.487845	0.378996	IL1B/IL1A	2
GO:0045778	BP	GO:0045778	positive regulation of ossification	2/300	22/6899	0.247829	0.487845	0.378996	SOX11/WNT5A	2
GO:0050891	BP	GO:0050891	multicellular organismal water homeostasis	2/300	22/6899	0.247829	0.487845	0.378996	CLDN4/IL18	2
GO:0050994	BP	GO:0050994	regulation of lipid catabolic process	2/300	22/6899	0.247829	0.487845	0.378996	SAA3/TWIST1	2
GO:0070373	BP	GO:0070373	negative regulation of ERK1 and ERK2 cascade	2/300	22/6899	0.247829	0.487845	0.378996	LIF/DUSP4	2
GO:0072132	BP	GO:0072132	mesenchyme morphogenesis	2/300	22/6899	0.247829	0.487845	0.378996	TWIST1/WNT5A	2
GO:0097194	BP	GO:0097194	execution phase of apoptosis	2/300	22/6899	0.247829	0.487845	0.378996	TOP2A/XKR5	2
GO:0051129	BP	GO:0051129	negative regulation of cellular component organization	11/300	199/6899	0.247996	0.487845	0.378996	CCNF/AICDA/HGF/NRP1/BIRC5/TOP2A/AURKB/WNT5A/LIF/CCNB1/CST3	11
GO:0030003	BP	GO:0030003	cellular cation homeostasis	9/300	158/6899	0.249155	0.489768	0.38049	SLC1A1/FTH1/IL1A/ATP1B1/HAP1/CCL8/WNT5A/TFRC/APP	9
GO:0015711	BP	GO:0015711	organic anion transport	5/300	78/6899	0.251021	0.492666	0.382741	SLC22A3/SLC1A1/PTGES/SLC1A2/SLC1A5	5
GO:0001906	BP	GO:0001906	cell killing	3/300	40/6899	0.25136	0.492666	0.382741	CD1.1/IL23A/NECTIN2	3
GO:0009743	BP	GO:0009743	response to carbohydrate	3/300	40/6899	0.25136	0.492666	0.382741	THBS1/BIRC5/KCNB1	3
GO:0072089	BP	GO:0072089	stem cell proliferation	3/300	40/6899	0.25136	0.492666	0.382741	SOX11/WNT5A/SHOX2	3
GO:0010639	BP	GO:0010639	negative regulation of organelle organization	7/300	118/6899	0.253082	0.49568	0.385082	CCNF/HGF/BIRC5/TOP2A/AURKB/LIF/CCNB1	7
GO:0002791	BP	GO:0002791	regulation of peptide secretion	4/300	59/6899	0.253924	0.496247	0.385523	S100A8/IL6/BIRC5/KCNB1	4
GO:0090087	BP	GO:0090087	regulation of peptide transport	4/300	59/6899	0.253924	0.496247	0.385523	S100A8/IL6/BIRC5/KCNB1	4
GO:0098656	BP	GO:0098656	anion transmembrane transport	4/300	59/6899	0.253924	0.496247	0.385523	SLC1A1/SLC1A2/SLC1A5/PRNP	4
GO:1901565	BP	GO:1901565	organonitrogen compound catabolic process	22/300	434/6899	0.255247	0.498471	0.387251	TNFAIP3/ARG1/CCNF/ENPP2/CDC20/ABHD17C/FURIN/ANPEP/PDE2A/ARRB1/IL10/CTSV/HYAL1/WNT5A/SDS/IDO1/CST3/UBE2C/CTSZ/ASB9/TIMP1/RNF128	22
GO:0097193	BP	GO:0097193	intrinsic apoptotic signaling pathway	5/300	79/6899	0.259317	0.506053	0.393141	MELK/S100A8/BCL2A1/IL19/CEBPB	5
GO:0072503	BP	GO:0072503	cellular divalent inorganic cation homeostasis	6/300	99/6899	0.260627	0.508241	0.394841	SLC1A1/ATP1B1/HAP1/CCL8/WNT5A/APP	6
GO:0009063	BP	GO:0009063	cellular amino acid catabolic process	3/300	41/6899	0.263229	0.509692	0.395968	ARG1/SDS/IDO1	3
GO:0055067	BP	GO:0055067	monovalent inorganic cation homeostasis	3/300	41/6899	0.263229	0.509692	0.395968	IL1A/ATP1B1/RHCG	3
GO:0072331	BP	GO:0072331	signal transduction by p53 class mediator	3/300	41/6899	0.263229	0.509692	0.395968	FOXM1/E2F7/TWIST1	3
GO:1903169	BP	GO:1903169	regulation of calcium ion transmembrane transport	3/300	41/6899	0.263229	0.509692	0.395968	GEM/ATP1B1/HAP1	3
GO:1990845	BP	GO:1990845	adaptive thermogenesis	3/300	41/6899	0.263229	0.509692	0.395968	LGR4/G0S2/CEBPB	3
GO:2000027	BP	GO:2000027	regulation of animal organ morphogenesis	3/300	41/6899	0.263229	0.509692	0.395968	LGR4/HGF/WNT5A	3
GO:0016573	BP	GO:0016573	histone acetylation	4/300	60/6899	0.263595	0.509692	0.395968	ARRB1/TWIST1/LIF/VENTX	4
GO:0044403	BP	GO:0044403	biological process involved in symbiotic interaction	4/300	60/6899	0.263595	0.509692	0.395968	NECTIN2/CXCL8/NRP1/CCL8	4
GO:0045732	BP	GO:0045732	positive regulation of protein catabolic process	4/300	60/6899	0.263595	0.509692	0.395968	TNFAIP3/CDC20/WNT5A/ASB9	4
GO:0022412	BP	GO:0022412	cellular process involved in reproduction in multicellular organism	8/300	140/6899	0.263913	0.509692	0.395968	PRDM1/CCNB2/FOSL1/NECTIN2/CDC20/TOP2A/CDK1/CCNB1	8
GO:0002200	BP	GO:0002200	somatic diversification of immune receptors	2/300	23/6899	0.264208	0.509692	0.395968	AICDA/TFRC	2
GO:0010769	BP	GO:0010769	regulation of cell morphogenesis involved in differentiation	2/300	23/6899	0.264208	0.509692	0.395968	PDPN/NRP1	2
GO:0015844	BP	GO:0015844	monoamine transport	2/300	23/6899	0.264208	0.509692	0.395968	SLC22A3/KCNB1	2
GO:0032231	BP	GO:0032231	regulation of actin filament bundle assembly	2/300	23/6899	0.264208	0.509692	0.395968	NRP1/RGCC	2
GO:0048008	BP	GO:0048008	platelet-derived growth factor receptor signaling pathway	2/300	23/6899	0.264208	0.509692	0.395968	F3/NRP1	2
GO:0072659	BP	GO:0072659	protein localization to plasma membrane	5/300	80/6899	0.267677	0.516015	0.400881	ATP1B1/RAMP2/PID1/KCNB1/TSPAN33	5
GO:0060627	BP	GO:0060627	regulation of vesicle-mediated transport	8/300	141/6899	0.270166	0.520441	0.404319	DLL1/SDC1/ARRB1/SPHK1/HAP1/WNT5A/KCNB1/IL13RA2	8
GO:0007098	BP	GO:0007098	centrosome cycle	3/300	42/6899	0.275166	0.528185	0.410335	CCNF/SGO1/KIF11	3
GO:0007416	BP	GO:0007416	synapse assembly	3/300	42/6899	0.275166	0.528185	0.410335	WNT5A/APP/CBLN4	3
GO:0009308	BP	GO:0009308	amine metabolic process	3/300	42/6899	0.275166	0.528185	0.410335	SLC1A1/CYP1A1/IDO1	3
GO:0030278	BP	GO:0030278	regulation of ossification	3/300	42/6899	0.275166	0.528185	0.410335	SOX11/TWIST1/WNT5A	3
GO:0033157	BP	GO:0033157	regulation of intracellular protein transport	3/300	42/6899	0.275166	0.528185	0.410335	SLC1A1/PKIG/KCNB1	3
GO:0001655	BP	GO:0001655	urogenital system development	6/300	101/6899	0.275565	0.5282	0.410346	DLL1/PRDM1/LGR4/NRP1/WNT5A/LIF	6
GO:0009306	BP	GO:0009306	protein secretion	6/300	101/6899	0.275565	0.5282	0.410346	IL1A/IL6/BIRC5/KCNB1/CBLN4/PORCN	6
GO:0001756	BP	GO:0001756	somitogenesis	2/300	24/6899	0.280589	0.535543	0.416051	DLL1/WNT5A	2
GO:0002292	BP	GO:0002292	T cell differentiation involved in immune response	2/300	24/6899	0.280589	0.535543	0.416051	IL23A/IL6	2
GO:0071277	BP	GO:0071277	cellular response to calcium ion	2/300	24/6899	0.280589	0.535543	0.416051	ALOX5AP/WNT5A	2
GO:0072678	BP	GO:0072678	T cell migration	2/300	24/6899	0.280589	0.535543	0.416051	WNT5A/APP	2
GO:0140029	BP	GO:0140029	exocytic process	2/300	24/6899	0.280589	0.535543	0.416051	STX11/KCNB1	2
GO:1902882	BP	GO:1902882	regulation of response to oxidative stress	2/300	24/6899	0.280589	0.535543	0.416051	IL10/HGF	2
GO:0003006	BP	GO:0003006	developmental process involved in reproduction	14/300	269/6899	0.281112	0.536163	0.416532	PRDM1/CCNB2/LGR4/E2F8/IL1A/E2F7/NECTIN2/CDC20/AREG/WNT5A/LIF/CDK1/CCNB1/CEBPB	14
GO:0035592	BP	GO:0035592	establishment of protein localization to extracellular region	6/300	102/6899	0.28311	0.538876	0.418641	IL1A/IL6/BIRC5/KCNB1/CBLN4/PORCN	6
GO:0006475	BP	GO:0006475	internal protein amino acid acetylation	4/300	62/6899	0.283135	0.538876	0.418641	ARRB1/TWIST1/LIF/VENTX	4
GO:0018393	BP	GO:0018393	internal peptidyl-lysine acetylation	4/300	62/6899	0.283135	0.538876	0.418641	ARRB1/TWIST1/LIF/VENTX	4
GO:0046328	BP	GO:0046328	regulation of JNK cascade	3/300	43/6899	0.287157	0.545376	0.42369	TNFRSF19/WNT5A/APP	3
GO:0050728	BP	GO:0050728	negative regulation of inflammatory response	3/300	43/6899	0.287157	0.545376	0.42369	TNFAIP3/IL10/HGF	3
GO:0051100	BP	GO:0051100	negative regulation of binding	3/300	43/6899	0.287157	0.545376	0.42369	SOX11/IL10/CTSZ	3
GO:0009314	BP	GO:0009314	response to radiation	6/300	103/6899	0.290701	0.55133	0.428316	MMP1/AURKB/HYAL1/HRH1/APP/TIMP1	6
GO:0071692	BP	GO:0071692	protein localization to extracellular region	6/300	103/6899	0.290701	0.55133	0.428316	IL1A/IL6/BIRC5/KCNB1/CBLN4/PORCN	6
GO:0060560	BP	GO:0060560	developmental growth involved in morphogenesis	4/300	63/6899	0.292987	0.554885	0.431077	AREG/NRP1/WNT5A/APP	4
GO:0065004	BP	GO:0065004	protein-DNA complex assembly	4/300	63/6899	0.292987	0.554885	0.431077	DLGAP5/ASF1B/CENPA/HJURP	4
GO:0099536	BP	GO:0099536	synaptic signaling	9/300	166/6899	0.296037	0.557282	0.43294	STX11/SLC1A1/HRH2/CDC20/CCL2/HRH1/APP/HTR7/KCNB1	9
GO:0021549	BP	GO:0021549	cerebellum development	2/300	25/6899	0.296941	0.557282	0.43294	DLL1/HAP1	2
GO:0030104	BP	GO:0030104	water homeostasis	2/300	25/6899	0.296941	0.557282	0.43294	CLDN4/IL18	2
GO:0031058	BP	GO:0031058	positive regulation of histone modification	2/300	25/6899	0.296941	0.557282	0.43294	ARRB1/LIF	2
GO:0035304	BP	GO:0035304	regulation of protein dephosphorylation	2/300	25/6899	0.296941	0.557282	0.43294	NUAK1/RCAN1	2
GO:0045661	BP	GO:0045661	regulation of myoblast differentiation	2/300	25/6899	0.296941	0.557282	0.43294	DLL1/CCL17	2
GO:0045665	BP	GO:0045665	negative regulation of neuron differentiation	2/300	25/6899	0.296941	0.557282	0.43294	DLL1/APP	2
GO:0048525	BP	GO:0048525	negative regulation of viral process	2/300	25/6899	0.296941	0.557282	0.43294	ISG20/AICDA	2
GO:0061387	BP	GO:0061387	regulation of extent of cell growth	2/300	25/6899	0.296941	0.557282	0.43294	NRP1/WNT5A	2
GO:0071677	BP	GO:0071677	positive regulation of mononuclear cell migration	2/300	25/6899	0.296941	0.557282	0.43294	WNT5A/APP	2
GO:0072088	BP	GO:0072088	nephron epithelium morphogenesis	2/300	25/6899	0.296941	0.557282	0.43294	LGR4/LIF	2
GO:0110020	BP	GO:0110020	regulation of actomyosin structure organization	2/300	25/6899	0.296941	0.557282	0.43294	NRP1/RGCC	2
GO:1901224	BP	GO:1901224	positive regulation of NIK/NF-kappaB signaling	2/300	25/6899	0.296941	0.557282	0.43294	SPHK1/APP	2
GO:0072507	BP	GO:0072507	divalent inorganic cation homeostasis	6/300	104/6899	0.298334	0.559162	0.4344	SLC1A1/ATP1B1/HAP1/CCL8/WNT5A/APP	6
GO:0030101	BP	GO:0030101	natural killer cell activation	3/300	44/6899	0.299188	0.559162	0.4344	PRDM1/CD244/IL23A	3
GO:0045598	BP	GO:0045598	regulation of fat cell differentiation	3/300	44/6899	0.299188	0.559162	0.4344	TNF/WNT5A/CEBPB	3
GO:0050796	BP	GO:0050796	regulation of insulin secretion	3/300	44/6899	0.299188	0.559162	0.4344	IL6/BIRC5/KCNB1	3
GO:1903531	BP	GO:1903531	negative regulation of secretion by cell	3/300	44/6899	0.299188	0.559162	0.4344	LIF/KCNB1/IL13RA2	3
GO:1905475	BP	GO:1905475	regulation of protein localization to membrane	3/300	44/6899	0.299188	0.559162	0.4344	SLC1A1/PID1/KCNB1	3
GO:0048511	BP	GO:0048511	rhythmic process	5/300	84/6899	0.301659	0.563351	0.437654	LGR4/ENPP2/TOP2A/HTR7/ADRB1	5
GO:0031400	BP	GO:0031400	negative regulation of protein modification process	8/300	146/6899	0.302026	0.563351	0.437654	TNFAIP3/SOCS1/ARRB1/TWIST1/HGF/VENTX/PID1/PKIG	8
GO:0048589	BP	GO:0048589	developmental growth	9/300	167/6899	0.302056	0.563351	0.437654	DLL1/PHLDA2/ADM/GDF15/IL7/AREG/NRP1/WNT5A/APP	9
GO:0009205	BP	GO:0009205	purine ribonucleoside triphosphate metabolic process	4/300	64/6899	0.302885	0.564505	0.438551	ATP1B1/APP/PID1/PGAM2	4
GO:0007009	BP	GO:0007009	plasma membrane organization	3/300	45/6899	0.311246	0.573098	0.445227	S100A9/A4GALT/XKR5	3
GO:0008360	BP	GO:0008360	regulation of cell shape	3/300	45/6899	0.311246	0.573098	0.445227	CDC42EP2/CCL2/STRIP2	3
GO:0072073	BP	GO:0072073	kidney epithelium development	3/300	45/6899	0.311246	0.573098	0.445227	DLL1/LGR4/LIF	3
GO:0098742	BP	GO:0098742	cell-cell adhesion via plasma-membrane adhesion molecules	3/300	45/6899	0.311246	0.573098	0.445227	NECTIN2/IL10/TENM1	3
GO:0098655	BP	GO:0098655	cation transmembrane transport	10/300	190/6899	0.312803	0.573098	0.445227	SLC1A1/GEM/ATP1B1/SLC6A12/RHCG/CNGA4/TWIST1/HAP1/KCNJ15/KCNB1	10
GO:0098660	BP	GO:0098660	inorganic ion transmembrane transport	10/300	190/6899	0.312803	0.573098	0.445227	SLC1A1/GEM/ATP1B1/SLC6A12/RHCG/TWIST1/HAP1/KCNJ15/PRNP/KCNB1	10
GO:0007189	BP	GO:0007189	adenylate cyclase-activating G protein-coupled receptor signaling pathway	4/300	65/6899	0.312819	0.573098	0.445227	ADM/GPR4/RAMP2/ADRB1	4
GO:0018394	BP	GO:0018394	peptidyl-lysine acetylation	4/300	65/6899	0.312819	0.573098	0.445227	ARRB1/TWIST1/LIF/VENTX	4
GO:0032386	BP	GO:0032386	regulation of intracellular transport	4/300	65/6899	0.312819	0.573098	0.445227	SLC1A1/HAP1/PKIG/KCNB1	4
GO:0002067	BP	GO:0002067	glandular epithelial cell differentiation	2/300	26/6899	0.313237	0.573098	0.445227	DLL1/WNT5A	2
GO:0006096	BP	GO:0006096	glycolytic process	2/300	26/6899	0.313237	0.573098	0.445227	APP/PGAM2	2
GO:0006757	BP	GO:0006757	ATP generation from ADP	2/300	26/6899	0.313237	0.573098	0.445227	APP/PGAM2	2
GO:0006879	BP	GO:0006879	cellular iron ion homeostasis	2/300	26/6899	0.313237	0.573098	0.445227	FTH1/TFRC	2
GO:0021954	BP	GO:0021954	central nervous system neuron development	2/300	26/6899	0.313237	0.573098	0.445227	NDNF/NRP1	2
GO:0031016	BP	GO:0031016	pancreas development	2/300	26/6899	0.313237	0.573098	0.445227	DLL1/WNT5A	2
GO:0032091	BP	GO:0032091	negative regulation of protein binding	2/300	26/6899	0.313237	0.573098	0.445227	IL10/CTSZ	2
GO:0032410	BP	GO:0032410	negative regulation of transporter activity	2/300	26/6899	0.313237	0.573098	0.445227	GEM/TWIST1	2
GO:0034502	BP	GO:0034502	protein localization to chromosome	2/300	26/6899	0.313237	0.573098	0.445227	CENPA/AURKB	2
GO:0046503	BP	GO:0046503	glycerolipid catabolic process	2/300	26/6899	0.313237	0.573098	0.445227	LIPG/ENPP2	2
GO:0048675	BP	GO:0048675	axon extension	2/300	26/6899	0.313237	0.573098	0.445227	NRP1/WNT5A	2
GO:0060349	BP	GO:0060349	bone morphogenesis	2/300	26/6899	0.313237	0.573098	0.445227	TWIST1/SHOX2	2
GO:0071326	BP	GO:0071326	cellular response to monosaccharide stimulus	2/300	26/6899	0.313237	0.573098	0.445227	BIRC5/KCNB1	2
GO:0071331	BP	GO:0071331	cellular response to hexose stimulus	2/300	26/6899	0.313237	0.573098	0.445227	BIRC5/KCNB1	2
GO:0071333	BP	GO:0071333	cellular response to glucose stimulus	2/300	26/6899	0.313237	0.573098	0.445227	BIRC5/KCNB1	2
GO:0072028	BP	GO:0072028	nephron morphogenesis	2/300	26/6899	0.313237	0.573098	0.445227	LGR4/LIF	2
GO:0120162	BP	GO:0120162	positive regulation of cold-induced thermogenesis	2/300	26/6899	0.313237	0.573098	0.445227	G0S2/CEBPB	2
GO:1904063	BP	GO:1904063	negative regulation of cation transmembrane transport	2/300	26/6899	0.313237	0.573098	0.445227	GEM/TWIST1	2
GO:0006887	BP	GO:0006887	exocytosis	6/300	106/6899	0.313712	0.573578	0.4456	STX11/SDC1/HAP1/CCL8/KCNB1/IL13RA2	6
GO:0009144	BP	GO:0009144	purine nucleoside triphosphate metabolic process	4/300	66/6899	0.322783	0.589143	0.457692	ATP1B1/APP/PID1/PGAM2	4
GO:0002833	BP	GO:0002833	positive regulation of response to biotic stimulus	3/300	46/6899	0.323318	0.589143	0.457692	NECTIN2/EREG/WNT5A	3
GO:0003158	BP	GO:0003158	endothelium development	3/300	46/6899	0.323318	0.589143	0.457692	DLL1/DLL4/PDE2A	3
GO:0018958	BP	GO:0018958	phenol-containing compound metabolic process	3/300	46/6899	0.323318	0.589143	0.457692	DUOX2/SLC1A1/WNT5A	3
GO:0031023	BP	GO:0031023	microtubule organizing center organization	3/300	46/6899	0.323318	0.589143	0.457692	CCNF/SGO1/KIF11	3
GO:0030855	BP	GO:0030855	epithelial cell differentiation	10/300	192/6899	0.324312	0.590555	0.458789	DLL1/PRDM1/EHF/E2F8/SOX11/E2F7/PDE2A/WNT5A/LIF/CEBPB	10
GO:0032446	BP	GO:0032446	protein modification by small protein conjugation	12/300	235/6899	0.3246	0.59068	0.458886	TNFAIP3/UHRF1/KLHL3/SOCS1/CCNF/CDC20/ARRB1/SOCS3/SPHK1/ASB5/UBE2C/ASB9	12
GO:0098662	BP	GO:0098662	inorganic cation transmembrane transport	9/300	171/6899	0.32641	0.593573	0.461134	SLC1A1/GEM/ATP1B1/SLC6A12/RHCG/TWIST1/HAP1/KCNJ15/KCNB1	9
GO:0006470	BP	GO:0006470	protein dephosphorylation	5/300	87/6899	0.327573	0.594885	0.462152	NUAK1/RCAN1/DUSP5/DUSP4/DUSP1	5
GO:0006874	BP	GO:0006874	cellular calcium ion homeostasis	5/300	87/6899	0.327573	0.594885	0.462152	ATP1B1/HAP1/CCL8/WNT5A/APP	5
GO:0140694	BP	GO:0140694	non-membrane-bounded organelle assembly	7/300	129/6899	0.32916	0.595883	0.462928	CCNB2/DLGAP5/FSCN1/CENPA/AURKB/KIF11/KIF4A	7
GO:0003073	BP	GO:0003073	regulation of systemic arterial blood pressure	2/300	27/6899	0.329449	0.595883	0.462928	ADM/ADRB1	2
GO:0046173	BP	GO:0046173	polyol biosynthetic process	2/300	27/6899	0.329449	0.595883	0.462928	CD244/SPHK1	2
GO:0051341	BP	GO:0051341	regulation of oxidoreductase activity	2/300	27/6899	0.329449	0.595883	0.462928	IL1B/IL1A	2
GO:0061035	BP	GO:0061035	regulation of cartilage development	2/300	27/6899	0.329449	0.595883	0.462928	WNT5A/SHOX2	2
GO:0071322	BP	GO:0071322	cellular response to carbohydrate stimulus	2/300	27/6899	0.329449	0.595883	0.462928	BIRC5/KCNB1	2
GO:0009199	BP	GO:0009199	ribonucleoside triphosphate metabolic process	4/300	67/6899	0.332769	0.600678	0.466653	ATP1B1/APP/PID1/PGAM2	4
GO:0030183	BP	GO:0030183	B cell differentiation	4/300	67/6899	0.332769	0.600678	0.466653	DLL1/IL7/MMP14/IL10	4
GO:0045926	BP	GO:0045926	negative regulation of growth	4/300	67/6899	0.332769	0.600678	0.466653	GDF15/NRP1/HYAL1/WNT5A	4
GO:0007254	BP	GO:0007254	JNK cascade	3/300	47/6899	0.335392	0.604199	0.469388	TNFRSF19/WNT5A/APP	3
GO:0010675	BP	GO:0010675	regulation of cellular carbohydrate metabolic process	3/300	47/6899	0.335392	0.604199	0.469388	PHLDA2/CD244/PPP1R3C	3
GO:0051048	BP	GO:0051048	negative regulation of secretion	3/300	47/6899	0.335392	0.604199	0.469388	LIF/KCNB1/IL13RA2	3
GO:0080135	BP	GO:0080135	regulation of cellular response to stress	10/300	194/6899	0.33591	0.604727	0.469799	IGFBP6/FOXM1/IL10/TWIST1/HGF/TNFRSF19/SPHK1/WNT5A/APP/FAS	10
GO:0006631	BP	GO:0006631	fatty acid metabolic process	7/300	130/6899	0.336274	0.604978	0.469994	LIPG/PTGES/CYP1A1/SCD5/TWIST1/PTGS2/SCD	7
GO:0032787	BP	GO:0032787	monocarboxylic acid metabolic process	10/300	195/6899	0.341738	0.610484	0.474271	LIPG/PTGES/CYP1A1/SCD5/TWIST1/PTGS2/APP/SDS/SCD/PGAM2	10
GO:0002064	BP	GO:0002064	epithelial cell development	4/300	68/6899	0.34277	0.610484	0.474271	DLL1/PRDM1/PDE2A/WNT5A	4
GO:0007178	BP	GO:0007178	transmembrane receptor protein serine/threonine kinase signaling pathway	6/300	110/6899	0.344818	0.610484	0.474271	THBS1/ADAMTSL2/GDF15/SOX11/TGFBR3/WNT5A	6
GO:0001656	BP	GO:0001656	metanephros development	2/300	28/6899	0.345555	0.610484	0.474271	LGR4/LIF	2
GO:0002690	BP	GO:0002690	positive regulation of leukocyte chemotaxis	2/300	28/6899	0.345555	0.610484	0.474271	IL23A/WNT5A	2
GO:0003208	BP	GO:0003208	cardiac ventricle morphogenesis	2/300	28/6899	0.345555	0.610484	0.474271	DLL4/SOX11	2
GO:0005977	BP	GO:0005977	glycogen metabolic process	2/300	28/6899	0.345555	0.610484	0.474271	PHLDA2/PPP1R3C	2
GO:0006073	BP	GO:0006073	cellular glucan metabolic process	2/300	28/6899	0.345555	0.610484	0.474271	PHLDA2/PPP1R3C	2
GO:0009798	BP	GO:0009798	axis specification	2/300	28/6899	0.345555	0.610484	0.474271	DLL1/WNT5A	2
GO:0030004	BP	GO:0030004	cellular monovalent inorganic cation homeostasis	2/300	28/6899	0.345555	0.610484	0.474271	IL1A/ATP1B1	2
GO:0030510	BP	GO:0030510	regulation of BMP signaling pathway	2/300	28/6899	0.345555	0.610484	0.474271	SOX11/WNT5A	2
GO:0034766	BP	GO:0034766	negative regulation of ion transmembrane transport	2/300	28/6899	0.345555	0.610484	0.474271	GEM/TWIST1	2
GO:0035023	BP	GO:0035023	regulation of Rho protein signal transduction	2/300	28/6899	0.345555	0.610484	0.474271	ARRB1/NRP1	2
GO:0044042	BP	GO:0044042	glucan metabolic process	2/300	28/6899	0.345555	0.610484	0.474271	PHLDA2/PPP1R3C	2
GO:0046683	BP	GO:0046683	response to organophosphorus	2/300	28/6899	0.345555	0.610484	0.474271	DUOX2/PDE2A	2
GO:0046888	BP	GO:0046888	negative regulation of hormone secretion	2/300	28/6899	0.345555	0.610484	0.474271	LIF/KCNB1	2
GO:0090288	BP	GO:0090288	negative regulation of cellular response to growth factor stimulus	2/300	28/6899	0.345555	0.610484	0.474271	THBS1/WNT5A	2
GO:0007043	BP	GO:0007043	cell-cell junction assembly	3/300	48/6899	0.347456	0.610484	0.474271	FSCN1/CLDN4/RAMP2	3
GO:0009410	BP	GO:0009410	response to xenobiotic stimulus	3/300	48/6899	0.347456	0.610484	0.474271	THBS1/SLC1A1/CYP1A1	3
GO:0032869	BP	GO:0032869	cellular response to insulin stimulus	3/300	48/6899	0.347456	0.610484	0.474271	SOCS1/IRS1/PID1	3
GO:0043123	BP	GO:0043123	positive regulation of I-kappaB kinase/NF-kappaB signaling	3/300	48/6899	0.347456	0.610484	0.474271	S100A12/TNF/TNFRSF19	3
GO:0048639	BP	GO:0048639	positive regulation of developmental growth	3/300	48/6899	0.347456	0.610484	0.474271	DLL1/IL7/NRP1	3
GO:0051495	BP	GO:0051495	positive regulation of cytoskeleton organization	3/300	48/6899	0.347456	0.610484	0.474271	CDC42EP2/NRP1/RGCC	3
GO:0061025	BP	GO:0061025	membrane fusion	3/300	48/6899	0.347456	0.610484	0.474271	STX11/NECTIN2/SPHK1	3
GO:0007281	BP	GO:0007281	germ cell development	6/300	111/6899	0.352647	0.610484	0.474271	PRDM1/CCNB2/NECTIN2/CDC20/CDK1/CCNB1	6
GO:0045444	BP	GO:0045444	fat cell differentiation	4/300	69/6899	0.352779	0.610484	0.474271	SOCS1/TNF/WNT5A/CEBPB	4
GO:0071375	BP	GO:0071375	cellular response to peptide hormone stimulus	4/300	69/6899	0.352779	0.610484	0.474271	GDF15/SOCS1/IRS1/PID1	4
GO:0001933	BP	GO:0001933	negative regulation of protein phosphorylation	5/300	90/6899	0.353706	0.610484	0.474271	TNFAIP3/SOCS1/HGF/PID1/PKIG	5
GO:0055074	BP	GO:0055074	calcium ion homeostasis	5/300	90/6899	0.353706	0.610484	0.474271	ATP1B1/HAP1/CCL8/WNT5A/APP	5
GO:0000132	BP	GO:0000132	establishment of mitotic spindle orientation	1/300	10/6899	0.359099	0.610484	0.474271	CENPA	1
GO:0000731	BP	GO:0000731	DNA synthesis involved in DNA repair	1/300	10/6899	0.359099	0.610484	0.474271	POLE2	1
GO:0001773	BP	GO:0001773	myeloid dendritic cell activation	1/300	10/6899	0.359099	0.610484	0.474271	IL10	1
GO:0001953	BP	GO:0001953	negative regulation of cell-matrix adhesion	1/300	10/6899	0.359099	0.610484	0.474271	THBS1	1
GO:0002090	BP	GO:0002090	regulation of receptor internalization	1/300	10/6899	0.359099	0.610484	0.474271	ARRB1	1
GO:0002762	BP	GO:0002762	negative regulation of myeloid leukocyte differentiation	1/300	10/6899	0.359099	0.610484	0.474271	C1QC	1
GO:0006270	BP	GO:0006270	DNA replication initiation	1/300	10/6899	0.359099	0.610484	0.474271	MCM3	1
GO:0006301	BP	GO:0006301	postreplication repair	1/300	10/6899	0.359099	0.610484	0.474271	POLE2	1
GO:0007131	BP	GO:0007131	reciprocal meiotic recombination	1/300	10/6899	0.359099	0.610484	0.474271	TOP2A	1
GO:0008631	BP	GO:0008631	intrinsic apoptotic signaling pathway in response to oxidative stress	1/300	10/6899	0.359099	0.610484	0.474271	MELK	1
GO:0009072	BP	GO:0009072	aromatic amino acid family metabolic process	1/300	10/6899	0.359099	0.610484	0.474271	IDO1	1
GO:0009119	BP	GO:0009119	ribonucleoside metabolic process	1/300	10/6899	0.359099	0.610484	0.474271	PNP	1
GO:0010592	BP	GO:0010592	positive regulation of lamellipodium assembly	1/300	10/6899	0.359099	0.610484	0.474271	FSCN1	1
GO:0010874	BP	GO:0010874	regulation of cholesterol efflux	1/300	10/6899	0.359099	0.610484	0.474271	NFKBIA	1
GO:0018195	BP	GO:0018195	peptidyl-arginine modification	1/300	10/6899	0.359099	0.610484	0.474271	PRDM1	1
GO:0033137	BP	GO:0033137	negative regulation of peptidyl-serine phosphorylation	1/300	10/6899	0.359099	0.610484	0.474271	HGF	1
GO:0034643	BP	GO:0034643	establishment of mitochondrion localization, microtubule-mediated	1/300	10/6899	0.359099	0.610484	0.474271	HAP1	1
GO:0035137	BP	GO:0035137	hindlimb morphogenesis	1/300	10/6899	0.359099	0.610484	0.474271	TWIST1	1
GO:0035909	BP	GO:0035909	aorta morphogenesis	1/300	10/6899	0.359099	0.610484	0.474271	DLL4	1
GO:0042438	BP	GO:0042438	melanin biosynthetic process	1/300	10/6899	0.359099	0.610484	0.474271	WNT5A	1
GO:0042554	BP	GO:0042554	superoxide anion generation	1/300	10/6899	0.359099	0.610484	0.474271	DUOX2	1
GO:0042755	BP	GO:0042755	eating behavior	1/300	10/6899	0.359099	0.610484	0.474271	GDF15	1
GO:0043300	BP	GO:0043300	regulation of leukocyte degranulation	1/300	10/6899	0.359099	0.610484	0.474271	IL13RA2	1
GO:0043507	BP	GO:0043507	positive regulation of JUN kinase activity	1/300	10/6899	0.359099	0.610484	0.474271	WNT5A	1
GO:0044380	BP	GO:0044380	protein localization to cytoskeleton	1/300	10/6899	0.359099	0.610484	0.474271	ABHD17C	1
GO:0045070	BP	GO:0045070	positive regulation of viral genome replication	1/300	10/6899	0.359099	0.610484	0.474271	TOP2A	1
GO:0045777	BP	GO:0045777	positive regulation of blood pressure	1/300	10/6899	0.359099	0.610484	0.474271	ADRB1	1
GO:0045933	BP	GO:0045933	positive regulation of muscle contraction	1/300	10/6899	0.359099	0.610484	0.474271	SPHK1	1
GO:0046128	BP	GO:0046128	purine ribonucleoside metabolic process	1/300	10/6899	0.359099	0.610484	0.474271	PNP	1
GO:0046596	BP	GO:0046596	regulation of viral entry into host cell	1/300	10/6899	0.359099	0.610484	0.474271	NECTIN2	1
GO:0047497	BP	GO:0047497	mitochondrion transport along microtubule	1/300	10/6899	0.359099	0.610484	0.474271	HAP1	1
GO:0048168	BP	GO:0048168	regulation of neuronal synaptic plasticity	1/300	10/6899	0.359099	0.610484	0.474271	APP	1
GO:0048512	BP	GO:0048512	circadian behavior	1/300	10/6899	0.359099	0.610484	0.474271	ADRB1	1
GO:0050691	BP	GO:0050691	regulation of defense response to virus by host	1/300	10/6899	0.359099	0.610484	0.474271	IL23A	1
GO:0060338	BP	GO:0060338	regulation of type I interferon-mediated signaling pathway	1/300	10/6899	0.359099	0.610484	0.474271	WNT5A	1
GO:0060396	BP	GO:0060396	growth hormone receptor signaling pathway	1/300	10/6899	0.359099	0.610484	0.474271	GDF15	1
GO:0061081	BP	GO:0061081	positive regulation of myeloid leukocyte cytokine production involved in immune response	1/300	10/6899	0.359099	0.610484	0.474271	WNT5A	1
GO:0070536	BP	GO:0070536	protein K63-linked deubiquitination	1/300	10/6899	0.359099	0.610484	0.474271	TNFAIP3	1
GO:0071378	BP	GO:0071378	cellular response to growth hormone stimulus	1/300	10/6899	0.359099	0.610484	0.474271	GDF15	1
GO:0071622	BP	GO:0071622	regulation of granulocyte chemotaxis	1/300	10/6899	0.359099	0.610484	0.474271	IL23A	1
GO:0072698	BP	GO:0072698	protein localization to microtubule cytoskeleton	1/300	10/6899	0.359099	0.610484	0.474271	ABHD17C	1
GO:0099174	BP	GO:0099174	regulation of presynapse organization	1/300	10/6899	0.359099	0.610484	0.474271	APP	1
GO:0120163	BP	GO:0120163	negative regulation of cold-induced thermogenesis	1/300	10/6899	0.359099	0.610484	0.474271	LGR4	1
GO:0140527	BP	GO:0140527	reciprocal homologous recombination	1/300	10/6899	0.359099	0.610484	0.474271	TOP2A	1
GO:0150117	BP	GO:0150117	positive regulation of cell-substrate junction organization	1/300	10/6899	0.359099	0.610484	0.474271	NRP1	1
GO:1900745	BP	GO:1900745	positive regulation of p38MAPK cascade	1/300	10/6899	0.359099	0.610484	0.474271	SPHK1	1
GO:1901741	BP	GO:1901741	positive regulation of myoblast fusion	1/300	10/6899	0.359099	0.610484	0.474271	GDF15	1
GO:1902410	BP	GO:1902410	mitotic cytokinetic process	1/300	10/6899	0.359099	0.610484	0.474271	KIF20A	1
GO:1902742	BP	GO:1902742	apoptotic process involved in development	1/300	10/6899	0.359099	0.610484	0.474271	XKR5	1
GO:1902932	BP	GO:1902932	positive regulation of alcohol biosynthetic process	1/300	10/6899	0.359099	0.610484	0.474271	CD244	1
GO:1903203	BP	GO:1903203	regulation of oxidative stress-induced neuron death	1/300	10/6899	0.359099	0.610484	0.474271	IL10	1
GO:1904031	BP	GO:1904031	positive regulation of cyclin-dependent protein kinase activity	1/300	10/6899	0.359099	0.610484	0.474271	RGCC	1
GO:1905606	BP	GO:1905606	regulation of presynapse assembly	1/300	10/6899	0.359099	0.610484	0.474271	APP	1
GO:2000678	BP	GO:2000678	negative regulation of transcription regulatory region DNA binding	1/300	10/6899	0.359099	0.610484	0.474271	SOX11	1
GO:2000679	BP	GO:2000679	positive regulation of transcription regulatory region DNA binding	1/300	10/6899	0.359099	0.610484	0.474271	TWIST1	1
GO:2000773	BP	GO:2000773	negative regulation of cellular senescence	1/300	10/6899	0.359099	0.610484	0.474271	TWIST1	1
GO:2001259	BP	GO:2001259	positive regulation of cation channel activity	1/300	10/6899	0.359099	0.610484	0.474271	HAP1	1
GO:0048588	BP	GO:0048588	developmental cell growth	3/300	49/6899	0.359499	0.610484	0.474271	NRP1/WNT5A/APP	3
GO:0071897	BP	GO:0071897	DNA biosynthetic process	3/300	49/6899	0.359499	0.610484	0.474271	POLE2/HGF/SPHK1	3
GO:0001952	BP	GO:0001952	regulation of cell-matrix adhesion	2/300	29/6899	0.361533	0.610484	0.474271	THBS1/NRP1	2
GO:0006749	BP	GO:0006749	glutathione metabolic process	2/300	29/6899	0.361533	0.610484	0.474271	SLC1A1/CLIC5	2
GO:0007631	BP	GO:0007631	feeding behavior	2/300	29/6899	0.361533	0.610484	0.474271	GDF15/APP	2
GO:0010977	BP	GO:0010977	negative regulation of neuron projection development	2/300	29/6899	0.361533	0.610484	0.474271	NRP1/WNT5A	2
GO:0022037	BP	GO:0022037	metencephalon development	2/300	29/6899	0.361533	0.610484	0.474271	DLL1/HAP1	2
GO:0045995	BP	GO:0045995	regulation of embryonic development	2/300	29/6899	0.361533	0.610484	0.474271	DLL1/PHLDA2	2
GO:0048663	BP	GO:0048663	neuron fate commitment	2/300	29/6899	0.361533	0.610484	0.474271	DLL1/DLL4	2
GO:0070830	BP	GO:0070830	bicellular tight junction assembly	2/300	29/6899	0.361533	0.610484	0.474271	CLDN4/RAMP2	2
GO:0090398	BP	GO:0090398	cellular senescence	2/300	29/6899	0.361533	0.610484	0.474271	NUAK1/TWIST1	2
GO:0120192	BP	GO:0120192	tight junction assembly	2/300	29/6899	0.361533	0.610484	0.474271	CLDN4/RAMP2	2
GO:0007188	BP	GO:0007188	adenylate cyclase-modulating G protein-coupled receptor signaling pathway	5/300	91/6899	0.362443	0.611075	0.47473	ADM/GPR4/GNAI1/RAMP2/ADRB1	5
GO:0031330	BP	GO:0031330	negative regulation of cellular catabolic process	4/300	70/6899	0.36279	0.611075	0.47473	FURIN/IL10/CST3/TIMP1	4
GO:0031396	BP	GO:0031396	regulation of protein ubiquitination	4/300	70/6899	0.36279	0.611075	0.47473	TNFAIP3/CDC20/ARRB1/SPHK1	4
GO:0042445	BP	GO:0042445	hormone metabolic process	4/300	70/6899	0.36279	0.611075	0.47473	DUOX2/FURIN/CYP1A1/CTSV	4
GO:0000122	BP	GO:0000122	negative regulation of transcription by RNA polymerase II	10/300	199/6899	0.365213	0.614772	0.477602	DLL4/IL33/SOX11/FOXM1/PDE2A/TWIST1/AURKB/SHOX2/VENTX/PKIG	10
GO:0032504	BP	GO:0032504	multicellular organism reproduction	12/300	243/6899	0.366935	0.617285	0.479555	PRDM1/CCNB2/FOSL1/LGR4/ENPP2/NECTIN2/CDC20/TOP2A/APP/LIF/CDK1/CCNB1	12
GO:0050878	BP	GO:0050878	regulation of body fluid levels	6/300	113/6899	0.368344	0.617518	0.479736	THBS1/ADM/CLDN4/F3/PDPN/IL18	6
GO:0006836	BP	GO:0006836	neurotransmitter transport	3/300	50/6899	0.371509	0.617518	0.479736	SLC22A3/STX11/SLC6A12	3
GO:0051259	BP	GO:0051259	protein complex oligomerization	4/300	71/6899	0.372796	0.617518	0.479736	SLC1A5/ALOX5AP/PRNP/KCNB1	4
GO:0071824	BP	GO:0071824	protein-DNA complex subunit organization	4/300	71/6899	0.372796	0.617518	0.479736	DLGAP5/ASF1B/CENPA/HJURP	4
GO:0051223	BP	GO:0051223	regulation of protein transport	6/300	114/6899	0.376206	0.617518	0.479736	SLC1A1/IL1A/IL6/BIRC5/PKIG/KCNB1	6
GO:0009135	BP	GO:0009135	purine nucleoside diphosphate metabolic process	2/300	30/6899	0.377364	0.617518	0.479736	APP/PGAM2	2
GO:0009179	BP	GO:0009179	purine ribonucleoside diphosphate metabolic process	2/300	30/6899	0.377364	0.617518	0.479736	APP/PGAM2	2
GO:0009185	BP	GO:0009185	ribonucleoside diphosphate metabolic process	2/300	30/6899	0.377364	0.617518	0.479736	APP/PGAM2	2
GO:0014074	BP	GO:0014074	response to purine-containing compound	2/300	30/6899	0.377364	0.617518	0.479736	DUOX2/PDE2A	2
GO:0015718	BP	GO:0015718	monocarboxylic acid transport	2/300	30/6899	0.377364	0.617518	0.479736	SLC22A3/PTGES	2
GO:0031099	BP	GO:0031099	regeneration	2/300	30/6899	0.377364	0.617518	0.479736	IL6/CEBPB	2
GO:0046031	BP	GO:0046031	ADP metabolic process	2/300	30/6899	0.377364	0.617518	0.479736	APP/PGAM2	2
GO:1904064	BP	GO:1904064	positive regulation of cation transmembrane transport	2/300	30/6899	0.377364	0.617518	0.479736	ATP1B1/HAP1	2
GO:2001244	BP	GO:2001244	positive regulation of intrinsic apoptotic signaling pathway	2/300	30/6899	0.377364	0.617518	0.479736	S100A8/IL19	2
GO:0042742	BP	GO:0042742	defense response to bacterium	5/300	93/6899	0.379931	0.617518	0.479736	IL23A/AICDA/IL18/IL10/CEBPB	5
GO:0006259	BP	GO:0006259	DNA metabolic process	15/300	312/6899	0.381534	0.617518	0.479736	POLE2/ISG20/E2F8/AICDA/FOXM1/E2F7/MCM3/EREG/EGF/TWIST1/HGF/SPHK1/TOP2A/TFRC/NEIL3	15
GO:0030163	BP	GO:0030163	protein catabolic process	15/300	312/6899	0.381534	0.617518	0.479736	TNFAIP3/CCNF/CDC20/ABHD17C/FURIN/ARRB1/IL10/CTSV/WNT5A/CST3/UBE2C/CTSZ/ASB9/TIMP1/RNF128	15
GO:0032880	BP	GO:0032880	regulation of protein localization	10/300	202/6899	0.38295	0.617518	0.479736	SLC1A1/IL1A/ABHD17C/IL6/BIRC5/WNT5A/LIF/PID1/PKIG/KCNB1	10
GO:0007160	BP	GO:0007160	cell-matrix adhesion	3/300	51/6899	0.383478	0.617518	0.479736	THBS1/ITGB8/NRP1	3
GO:0042100	BP	GO:0042100	B cell proliferation	3/300	51/6899	0.383478	0.617518	0.479736	IL7/IL10/TFRC	3
GO:0001702	BP	GO:0001702	gastrulation with mouth forming second	1/300	11/6899	0.387009	0.617518	0.479736	WNT5A	1
GO:0001754	BP	GO:0001754	eye photoreceptor cell differentiation	1/300	11/6899	0.387009	0.617518	0.479736	PRDM1	1
GO:0001945	BP	GO:0001945	lymph vessel development	1/300	11/6899	0.387009	0.617518	0.479736	CCBE1	1
GO:0002673	BP	GO:0002673	regulation of acute inflammatory response	1/300	11/6899	0.387009	0.617518	0.479736	PTGES	1
GO:0002686	BP	GO:0002686	negative regulation of leukocyte migration	1/300	11/6899	0.387009	0.617518	0.479736	CCL2	1
GO:0002704	BP	GO:0002704	negative regulation of leukocyte mediated immunity	1/300	11/6899	0.387009	0.617518	0.479736	IL13RA2	1
GO:0002861	BP	GO:0002861	regulation of inflammatory response to antigenic stimulus	1/300	11/6899	0.387009	0.617518	0.479736	IL10	1
GO:0003148	BP	GO:0003148	outflow tract septum morphogenesis	1/300	11/6899	0.387009	0.617518	0.479736	NRP1	1
GO:0003176	BP	GO:0003176	aortic valve development	1/300	11/6899	0.387009	0.617518	0.479736	TWIST1	1
GO:0003181	BP	GO:0003181	atrioventricular valve morphogenesis	1/300	11/6899	0.387009	0.617518	0.479736	TWIST1	1
GO:0003228	BP	GO:0003228	atrial cardiac muscle tissue development	1/300	11/6899	0.387009	0.617518	0.479736	SHOX2	1
GO:0006110	BP	GO:0006110	regulation of glycolytic process	1/300	11/6899	0.387009	0.617518	0.479736	APP	1
GO:0006308	BP	GO:0006308	DNA catabolic process	1/300	11/6899	0.387009	0.617518	0.479736	ISG20	1
GO:0006582	BP	GO:0006582	melanin metabolic process	1/300	11/6899	0.387009	0.617518	0.479736	WNT5A	1
GO:0006590	BP	GO:0006590	thyroid hormone generation	1/300	11/6899	0.387009	0.617518	0.479736	DUOX2	1
GO:0006882	BP	GO:0006882	cellular zinc ion homeostasis	1/300	11/6899	0.387009	0.617518	0.479736	SLC1A1	1
GO:0007095	BP	GO:0007095	mitotic G2 DNA damage checkpoint signaling	1/300	11/6899	0.387009	0.617518	0.479736	CDK1	1
GO:0007622	BP	GO:0007622	rhythmic behavior	1/300	11/6899	0.387009	0.617518	0.479736	ADRB1	1
GO:0009187	BP	GO:0009187	cyclic nucleotide metabolic process	1/300	11/6899	0.387009	0.617518	0.479736	PDE2A	1
GO:0010640	BP	GO:0010640	regulation of platelet-derived growth factor receptor signaling pathway	1/300	11/6899	0.387009	0.617518	0.479736	F3	1
GO:0010737	BP	GO:0010737	protein kinase A signaling	1/300	11/6899	0.387009	0.617518	0.479736	SAA3	1
GO:0010818	BP	GO:0010818	T cell chemotaxis	1/300	11/6899	0.387009	0.617518	0.479736	WNT5A	1
GO:0015800	BP	GO:0015800	acidic amino acid transport	1/300	11/6899	0.387009	0.617518	0.479736	SLC1A1	1
GO:0017121	BP	GO:0017121	plasma membrane phospholipid scrambling	1/300	11/6899	0.387009	0.617518	0.479736	XKR5	1
GO:0030513	BP	GO:0030513	positive regulation of BMP signaling pathway	1/300	11/6899	0.387009	0.617518	0.479736	SOX11	1
GO:0030851	BP	GO:0030851	granulocyte differentiation	1/300	11/6899	0.387009	0.617518	0.479736	C1QC	1
GO:0032309	BP	GO:0032309	icosanoid secretion	1/300	11/6899	0.387009	0.617518	0.479736	PTGES	1
GO:0032620	BP	GO:0032620	interleukin-17 production	1/300	11/6899	0.387009	0.617518	0.479736	IL23A	1
GO:0032660	BP	GO:0032660	regulation of interleukin-17 production	1/300	11/6899	0.387009	0.617518	0.479736	IL23A	1
GO:0032958	BP	GO:0032958	inositol phosphate biosynthetic process	1/300	11/6899	0.387009	0.617518	0.479736	CD244	1
GO:0035025	BP	GO:0035025	positive regulation of Rho protein signal transduction	1/300	11/6899	0.387009	0.617518	0.479736	ARRB1	1
GO:0035825	BP	GO:0035825	homologous recombination	1/300	11/6899	0.387009	0.617518	0.479736	TOP2A	1
GO:0038179	BP	GO:0038179	neurotrophin signaling pathway	1/300	11/6899	0.387009	0.617518	0.479736	HAP1	1
GO:0040001	BP	GO:0040001	establishment of mitotic spindle localization	1/300	11/6899	0.387009	0.617518	0.479736	CENPA	1
GO:0042278	BP	GO:0042278	purine nucleoside metabolic process	1/300	11/6899	0.387009	0.617518	0.479736	PNP	1
GO:0042417	BP	GO:0042417	dopamine metabolic process	1/300	11/6899	0.387009	0.617518	0.479736	SLC1A1	1
GO:0042596	BP	GO:0042596	fear response	1/300	11/6899	0.387009	0.617518	0.479736	SLC1A1	1
GO:0043687	BP	GO:0043687	post-translational protein modification	1/300	11/6899	0.387009	0.617518	0.479736	AURKB	1
GO:0045454	BP	GO:0045454	cell redox homeostasis	1/300	11/6899	0.387009	0.617518	0.479736	TXNRD1	1
GO:0045687	BP	GO:0045687	positive regulation of glial cell differentiation	1/300	11/6899	0.387009	0.617518	0.479736	LIF	1
GO:0045830	BP	GO:0045830	positive regulation of isotype switching	1/300	11/6899	0.387009	0.617518	0.479736	TFRC	1
GO:0045920	BP	GO:0045920	negative regulation of exocytosis	1/300	11/6899	0.387009	0.617518	0.479736	IL13RA2	1
GO:0046717	BP	GO:0046717	acid secretion	1/300	11/6899	0.387009	0.617518	0.479736	HRH2	1
GO:0047496	BP	GO:0047496	vesicle transport along microtubule	1/300	11/6899	0.387009	0.617518	0.479736	HAP1	1
GO:0048260	BP	GO:0048260	positive regulation of receptor-mediated endocytosis	1/300	11/6899	0.387009	0.617518	0.479736	ARRB1	1
GO:0050856	BP	GO:0050856	regulation of T cell receptor signaling pathway	1/300	11/6899	0.387009	0.617518	0.479736	NECTIN2	1
GO:0051294	BP	GO:0051294	establishment of spindle orientation	1/300	11/6899	0.387009	0.617518	0.479736	CENPA	1
GO:0051443	BP	GO:0051443	positive regulation of ubiquitin-protein transferase activity	1/300	11/6899	0.387009	0.617518	0.479736	CDC20	1
GO:0055069	BP	GO:0055069	zinc ion homeostasis	1/300	11/6899	0.387009	0.617518	0.479736	SLC1A1	1
GO:0060071	BP	GO:0060071	Wnt signaling pathway, planar cell polarity pathway	1/300	11/6899	0.387009	0.617518	0.479736	WNT5A	1
GO:0070050	BP	GO:0070050	neuron cellular homeostasis	1/300	11/6899	0.387009	0.617518	0.479736	APP	1
GO:0070229	BP	GO:0070229	negative regulation of lymphocyte apoptotic process	1/300	11/6899	0.387009	0.617518	0.479736	AURKB	1
GO:0071526	BP	GO:0071526	semaphorin-plexin signaling pathway	1/300	11/6899	0.387009	0.617518	0.479736	NRP1	1
GO:0071867	BP	GO:0071867	response to monoamine	1/300	11/6899	0.387009	0.617518	0.479736	SLC1A1	1
GO:0071868	BP	GO:0071868	cellular response to monoamine stimulus	1/300	11/6899	0.387009	0.617518	0.479736	SLC1A1	1
GO:0071869	BP	GO:0071869	response to catecholamine	1/300	11/6899	0.387009	0.617518	0.479736	SLC1A1	1
GO:0071870	BP	GO:0071870	cellular response to catecholamine stimulus	1/300	11/6899	0.387009	0.617518	0.479736	SLC1A1	1
GO:0071880	BP	GO:0071880	adenylate cyclase-activating adrenergic receptor signaling pathway	1/300	11/6899	0.387009	0.617518	0.479736	ADRB1	1
GO:0090175	BP	GO:0090175	regulation of establishment of planar polarity	1/300	11/6899	0.387009	0.617518	0.479736	WNT5A	1
GO:0140718	BP	GO:0140718	facultative heterochromatin formation	1/300	11/6899	0.387009	0.617518	0.479736	AICDA	1
GO:1901020	BP	GO:1901020	negative regulation of calcium ion transmembrane transporter activity	1/300	11/6899	0.387009	0.617518	0.479736	GEM	1
GO:1901797	BP	GO:1901797	negative regulation of signal transduction by p53 class mediator	1/300	11/6899	0.387009	0.617518	0.479736	TWIST1	1
GO:1903350	BP	GO:1903350	response to dopamine	1/300	11/6899	0.387009	0.617518	0.479736	SLC1A1	1
GO:1903351	BP	GO:1903351	cellular response to dopamine	1/300	11/6899	0.387009	0.617518	0.479736	SLC1A1	1
GO:1905517	BP	GO:1905517	macrophage migration	1/300	11/6899	0.387009	0.617518	0.479736	CCL2	1
GO:1990000	BP	GO:1990000	amyloid fibril formation	1/300	11/6899	0.387009	0.617518	0.479736	APP	1
GO:2000249	BP	GO:2000249	regulation of actin cytoskeleton reorganization	1/300	11/6899	0.387009	0.617518	0.479736	NRP1	1
GO:1901698	BP	GO:1901698	response to nitrogen compound	13/300	269/6899	0.387848	0.618491	0.480492	TNFAIP3/RRAGD/DUOX2/SLC1A1/GDF15/SOCS1/NFKBIA/PDE2A/APP/IRS1/PID1/PRNP/CEBPB	13
GO:0048562	BP	GO:0048562	embryonic organ morphogenesis	5/300	94/6899	0.388672	0.619439	0.481228	DLL1/SOX11/TWIST1/WNT5A/SHOX2	5
GO:0002790	BP	GO:0002790	peptide secretion	4/300	73/6899	0.392767	0.621606	0.482912	S100A8/IL6/BIRC5/KCNB1	4
GO:0009141	BP	GO:0009141	nucleoside triphosphate metabolic process	4/300	73/6899	0.392767	0.621606	0.482912	ATP1B1/APP/PID1/PGAM2	4
GO:0050708	BP	GO:0050708	regulation of protein secretion	4/300	73/6899	0.392767	0.621606	0.482912	IL1A/IL6/BIRC5/KCNB1	4
GO:0006112	BP	GO:0006112	energy reserve metabolic process	2/300	31/6899	0.39303	0.621606	0.482912	PHLDA2/PPP1R3C	2
GO:0006612	BP	GO:0006612	protein targeting to membrane	2/300	31/6899	0.39303	0.621606	0.482912	SLC1A1/KCNB1	2
GO:0008543	BP	GO:0008543	fibroblast growth factor receptor signaling pathway	2/300	31/6899	0.39303	0.621606	0.482912	THBS1/WNT5A	2
GO:0010811	BP	GO:0010811	positive regulation of cell-substrate adhesion	2/300	31/6899	0.39303	0.621606	0.482912	NDNF/NRP1	2
GO:0043297	BP	GO:0043297	apical junction assembly	2/300	31/6899	0.39303	0.621606	0.482912	CLDN4/RAMP2	2
GO:0055007	BP	GO:0055007	cardiac muscle cell differentiation	2/300	31/6899	0.39303	0.621606	0.482912	DLL1/SHOX2	2
GO:0098659	BP	GO:0098659	inorganic cation import across plasma membrane	2/300	31/6899	0.39303	0.621606	0.482912	ATP1B1/KCNJ15	2
GO:0099587	BP	GO:0099587	inorganic ion import across plasma membrane	2/300	31/6899	0.39303	0.621606	0.482912	ATP1B1/KCNJ15	2
GO:0120193	BP	GO:0120193	tight junction organization	2/300	31/6899	0.39303	0.621606	0.482912	CLDN4/RAMP2	2
GO:1900180	BP	GO:1900180	regulation of protein localization to nucleus	2/300	31/6899	0.39303	0.621606	0.482912	LIF/PKIG	2
GO:0090066	BP	GO:0090066	regulation of anatomical structure size	8/300	160/6899	0.39463	0.623771	0.484593	CDC42EP2/ADM/HRH2/NRP1/WNT5A/HRH1/HTR7/ADRB1	8
GO:0007369	BP	GO:0007369	gastrulation	3/300	52/6899	0.395395	0.624247	0.484963	IL10/WNT5A/DUSP5	3
GO:0030308	BP	GO:0030308	negative regulation of cell growth	3/300	52/6899	0.395395	0.624247	0.484963	NRP1/HYAL1/WNT5A	3
GO:0015698	BP	GO:0015698	inorganic anion transport	2/300	32/6899	0.408516	0.62991	0.489363	PRNP/CEBPB	2
GO:0030316	BP	GO:0030316	osteoclast differentiation	2/300	32/6899	0.408516	0.62991	0.489363	IL23A/CEBPB	2
GO:0034767	BP	GO:0034767	positive regulation of ion transmembrane transport	2/300	32/6899	0.408516	0.62991	0.489363	ATP1B1/HAP1	2
GO:0042752	BP	GO:0042752	regulation of circadian rhythm	2/300	32/6899	0.408516	0.62991	0.489363	TOP2A/ADRB1	2
GO:0051224	BP	GO:0051224	negative regulation of protein transport	2/300	32/6899	0.408516	0.62991	0.489363	PKIG/KCNB1	2
GO:0060993	BP	GO:0060993	kidney morphogenesis	2/300	32/6899	0.408516	0.62991	0.489363	LGR4/LIF	2
GO:0060341	BP	GO:0060341	regulation of cellular localization	11/300	229/6899	0.411365	0.62991	0.489363	SLC1A1/IL1A/ABHD17C/IL6/BIRC5/HAP1/WNT5A/LIF/PID1/PKIG/KCNB1	11
GO:1903320	BP	GO:1903320	regulation of protein modification by small protein conjugation or removal	4/300	75/6899	0.412644	0.62991	0.489363	TNFAIP3/CDC20/ARRB1/SPHK1	4
GO:0001675	BP	GO:0001675	acrosome assembly	1/300	12/6899	0.413707	0.62991	0.489363	NECTIN2	1
GO:0001759	BP	GO:0001759	organ induction	1/300	12/6899	0.413707	0.62991	0.489363	WNT5A	1
GO:0001954	BP	GO:0001954	positive regulation of cell-matrix adhesion	1/300	12/6899	0.413707	0.62991	0.489363	NRP1	1
GO:0002063	BP	GO:0002063	chondrocyte development	1/300	12/6899	0.413707	0.62991	0.489363	SHOX2	1
GO:0002228	BP	GO:0002228	natural killer cell mediated immunity	1/300	12/6899	0.413707	0.62991	0.489363	NECTIN2	1
GO:0002920	BP	GO:0002920	regulation of humoral immune response	1/300	12/6899	0.413707	0.62991	0.489363	CD59	1
GO:0006027	BP	GO:0006027	glycosaminoglycan catabolic process	1/300	12/6899	0.413707	0.62991	0.489363	HYAL1	1
GO:0006378	BP	GO:0006378	mRNA polyadenylation	1/300	12/6899	0.413707	0.62991	0.489363	APP	1
GO:0006670	BP	GO:0006670	sphingosine metabolic process	1/300	12/6899	0.413707	0.62991	0.489363	SPHK1	1
GO:0006688	BP	GO:0006688	glycosphingolipid biosynthetic process	1/300	12/6899	0.413707	0.62991	0.489363	A4GALT	1
GO:0006904	BP	GO:0006904	vesicle docking involved in exocytosis	1/300	12/6899	0.413707	0.62991	0.489363	KCNB1	1
GO:0009069	BP	GO:0009069	serine family amino acid metabolic process	1/300	12/6899	0.413707	0.62991	0.489363	SDS	1
GO:0009299	BP	GO:0009299	mRNA transcription	1/300	12/6899	0.413707	0.62991	0.489363	EREG	1
GO:0010559	BP	GO:0010559	regulation of glycoprotein biosynthetic process	1/300	12/6899	0.413707	0.62991	0.489363	PXYLP1	1
GO:0010591	BP	GO:0010591	regulation of lamellipodium assembly	1/300	12/6899	0.413707	0.62991	0.489363	FSCN1	1
GO:0018345	BP	GO:0018345	protein palmitoylation	1/300	12/6899	0.413707	0.62991	0.489363	PORCN	1
GO:0019933	BP	GO:0019933	cAMP-mediated signaling	1/300	12/6899	0.413707	0.62991	0.489363	PDE2A	1
GO:0021772	BP	GO:0021772	olfactory bulb development	1/300	12/6899	0.413707	0.62991	0.489363	WNT5A	1
GO:0021988	BP	GO:0021988	olfactory lobe development	1/300	12/6899	0.413707	0.62991	0.489363	WNT5A	1
GO:0030212	BP	GO:0030212	hyaluronan metabolic process	1/300	12/6899	0.413707	0.62991	0.489363	HYAL1	1
GO:0031445	BP	GO:0031445	regulation of heterochromatin formation	1/300	12/6899	0.413707	0.62991	0.489363	AICDA	1
GO:0032387	BP	GO:0032387	negative regulation of intracellular transport	1/300	12/6899	0.413707	0.62991	0.489363	PKIG	1
GO:0032835	BP	GO:0032835	glomerulus development	1/300	12/6899	0.413707	0.62991	0.489363	LGR4	1
GO:0033173	BP	GO:0033173	calcineurin-NFAT signaling cascade	1/300	12/6899	0.413707	0.62991	0.489363	RCAN1	1
GO:0033628	BP	GO:0033628	regulation of cell adhesion mediated by integrin	1/300	12/6899	0.413707	0.62991	0.489363	LIF	1
GO:0034332	BP	GO:0034332	adherens junction organization	1/300	12/6899	0.413707	0.62991	0.489363	RAMP2	1
GO:0034605	BP	GO:0034605	cellular response to heat	1/300	12/6899	0.413707	0.62991	0.489363	IL1A	1
GO:0035249	BP	GO:0035249	synaptic transmission, glutamatergic	1/300	12/6899	0.413707	0.62991	0.489363	CCL2	1
GO:0042267	BP	GO:0042267	natural killer cell mediated cytotoxicity	1/300	12/6899	0.413707	0.62991	0.489363	NECTIN2	1
GO:0042461	BP	GO:0042461	photoreceptor cell development	1/300	12/6899	0.413707	0.62991	0.489363	PRDM1	1
GO:0042744	BP	GO:0042744	hydrogen peroxide catabolic process	1/300	12/6899	0.413707	0.62991	0.489363	DUOX2	1
GO:0043171	BP	GO:0043171	peptide catabolic process	1/300	12/6899	0.413707	0.62991	0.489363	ANPEP	1
GO:0043303	BP	GO:0043303	mast cell degranulation	1/300	12/6899	0.413707	0.62991	0.489363	IL13RA2	1
GO:0043470	BP	GO:0043470	regulation of carbohydrate catabolic process	1/300	12/6899	0.413707	0.62991	0.489363	APP	1
GO:0044550	BP	GO:0044550	secondary metabolite biosynthetic process	1/300	12/6899	0.413707	0.62991	0.489363	WNT5A	1
GO:0044788	BP	GO:0044788	modulation by host of viral process	1/300	12/6899	0.413707	0.62991	0.489363	CCL8	1
GO:0046636	BP	GO:0046636	negative regulation of alpha-beta T cell activation	1/300	12/6899	0.413707	0.62991	0.489363	SOCS1	1
GO:0048678	BP	GO:0048678	response to axon injury	1/300	12/6899	0.413707	0.62991	0.489363	SLC1A1	1
GO:0048701	BP	GO:0048701	embryonic cranial skeleton morphogenesis	1/300	12/6899	0.413707	0.62991	0.489363	TWIST1	1
GO:0055075	BP	GO:0055075	potassium ion homeostasis	1/300	12/6899	0.413707	0.62991	0.489363	ATP1B1	1
GO:0055081	BP	GO:0055081	anion homeostasis	1/300	12/6899	0.413707	0.62991	0.489363	SLC1A1	1
GO:0060065	BP	GO:0060065	uterus development	1/300	12/6899	0.413707	0.62991	0.489363	WNT5A	1
GO:0060143	BP	GO:0060143	positive regulation of syncytium formation by plasma membrane fusion	1/300	12/6899	0.413707	0.62991	0.489363	GDF15	1
GO:0060632	BP	GO:0060632	regulation of microtubule-based movement	1/300	12/6899	0.413707	0.62991	0.489363	HAP1	1
GO:0060914	BP	GO:0060914	heart formation	1/300	12/6899	0.413707	0.62991	0.489363	WNT5A	1
GO:0061178	BP	GO:0061178	regulation of insulin secretion involved in cellular response to glucose stimulus	1/300	12/6899	0.413707	0.62991	0.489363	BIRC5	1
GO:0071634	BP	GO:0071634	regulation of transforming growth factor beta production	1/300	12/6899	0.413707	0.62991	0.489363	FURIN	1
GO:0086009	BP	GO:0086009	membrane repolarization	1/300	12/6899	0.413707	0.62991	0.489363	ATP1B1	1
GO:0090189	BP	GO:0090189	regulation of branching involved in ureteric bud morphogenesis	1/300	12/6899	0.413707	0.62991	0.489363	LGR4	1
GO:0090279	BP	GO:0090279	regulation of calcium ion import	1/300	12/6899	0.413707	0.62991	0.489363	CCL2	1
GO:0098900	BP	GO:0098900	regulation of action potential	1/300	12/6899	0.413707	0.62991	0.489363	KCNB1	1
GO:0099054	BP	GO:0099054	presynapse assembly	1/300	12/6899	0.413707	0.62991	0.489363	APP	1
GO:0120261	BP	GO:0120261	regulation of heterochromatin organization	1/300	12/6899	0.413707	0.62991	0.489363	AICDA	1
GO:1903170	BP	GO:1903170	negative regulation of calcium ion transmembrane transport	1/300	12/6899	0.413707	0.62991	0.489363	GEM	1
GO:2000179	BP	GO:2000179	positive regulation of neural precursor cell proliferation	1/300	12/6899	0.413707	0.62991	0.489363	DLL4	1
GO:0009100	BP	GO:0009100	glycoprotein metabolic process	7/300	141/6899	0.415373	0.631732	0.490778	NDNF/CTSV/PXYLP1/B3GNT5/CHST3/CST3/PORCN	7
GO:0009896	BP	GO:0009896	positive regulation of catabolic process	7/300	141/6899	0.415373	0.631732	0.490778	TNFAIP3/SAA3/CDC20/TWIST1/WNT5A/APP/ASB9	7
GO:0055085	BP	GO:0055085	transmembrane transport	16/300	342/6899	0.417977	0.635334	0.493576	THBS1/SLC1A1/SLC1A2/GEM/ATP1B1/SLC6A12/SLC1A5/CLIC5/RHCG/CNGA4/TWIST1/HAP1/KCNJ15/PID1/PRNP/KCNB1	16
GO:0007163	BP	GO:0007163	establishment or maintenance of cell polarity	3/300	54/6899	0.419037	0.635512	0.493715	FSCN1/CENPA/WNT5A	3
GO:0030073	BP	GO:0030073	insulin secretion	3/300	54/6899	0.419037	0.635512	0.493715	IL6/BIRC5/KCNB1	3
GO:0031334	BP	GO:0031334	positive regulation of protein-containing complex assembly	3/300	54/6899	0.419037	0.635512	0.493715	CDC42EP2/FSCN1/MMP1	3
GO:0046578	BP	GO:0046578	regulation of Ras protein signal transduction	3/300	54/6899	0.419037	0.635512	0.493715	FOXM1/ARRB1/NRP1	3
GO:0008544	BP	GO:0008544	epidermis development	4/300	76/6899	0.422533	0.639509	0.49682	DLL1/LGR4/TNFRSF19/WNT5A	4
GO:0001824	BP	GO:0001824	blastocyst development	2/300	33/6899	0.423808	0.639509	0.49682	ASF1B/FURIN	2
GO:0007368	BP	GO:0007368	determination of left/right symmetry	2/300	33/6899	0.423808	0.639509	0.49682	DLL1/WNT5A	2
GO:0014066	BP	GO:0014066	regulation of phosphatidylinositol 3-kinase signaling	2/300	33/6899	0.423808	0.639509	0.49682	TWIST1/HGF	2
GO:0031397	BP	GO:0031397	negative regulation of protein ubiquitination	2/300	33/6899	0.423808	0.639509	0.49682	TNFAIP3/ARRB1	2
GO:0035303	BP	GO:0035303	regulation of dephosphorylation	2/300	33/6899	0.423808	0.639509	0.49682	NUAK1/RCAN1	2
GO:0051963	BP	GO:0051963	regulation of synapse assembly	2/300	33/6899	0.423808	0.639509	0.49682	WNT5A/APP	2
GO:1901222	BP	GO:1901222	regulation of NIK/NF-kappaB signaling	2/300	33/6899	0.423808	0.639509	0.49682	SPHK1/APP	2
GO:1904950	BP	GO:1904950	negative regulation of establishment of protein localization	2/300	33/6899	0.423808	0.639509	0.49682	PKIG/KCNB1	2
GO:0071805	BP	GO:0071805	potassium ion transmembrane transport	3/300	55/6899	0.430746	0.640914	0.497912	ATP1B1/KCNJ15/KCNB1	3
GO:0070201	BP	GO:0070201	regulation of establishment of protein localization	6/300	121/6899	0.431185	0.640914	0.497912	SLC1A1/IL1A/IL6/BIRC5/PKIG/KCNB1	6
GO:0048609	BP	GO:0048609	multicellular organismal reproductive process	11/300	233/6899	0.433993	0.640914	0.497912	PRDM1/CCNB2/FOSL1/LGR4/ENPP2/NECTIN2/CDC20/TOP2A/LIF/CDK1/CCNB1	11
GO:0044087	BP	GO:0044087	regulation of cellular component biogenesis	13/300	278/6899	0.434483	0.640914	0.497912	CDC42EP2/FSCN1/SDC1/PLEK2/MMP1/NRP1/RGCC/SPHK1/HAP1/HYAL1/WNT5A/APP/HJURP	13
GO:0006165	BP	GO:0006165	nucleoside diphosphate phosphorylation	2/300	34/6899	0.438894	0.640914	0.497912	APP/PGAM2	2
GO:0006576	BP	GO:0006576	cellular biogenic amine metabolic process	2/300	34/6899	0.438894	0.640914	0.497912	SLC1A1/IDO1	2
GO:0006906	BP	GO:0006906	vesicle fusion	2/300	34/6899	0.438894	0.640914	0.497912	STX11/SPHK1	2
GO:0006939	BP	GO:0006939	smooth muscle contraction	2/300	34/6899	0.438894	0.640914	0.497912	SPHK1/HTR7	2
GO:0009636	BP	GO:0009636	response to toxic substance	2/300	34/6899	0.438894	0.640914	0.497912	ABTB2/CYP1A1	2
GO:0035264	BP	GO:0035264	multicellular organism growth	2/300	34/6899	0.438894	0.640914	0.497912	GDF15/APP	2
GO:0043255	BP	GO:0043255	regulation of carbohydrate biosynthetic process	2/300	34/6899	0.438894	0.640914	0.497912	CD244/PPP1R3C	2
GO:0046849	BP	GO:0046849	bone remodeling	2/300	34/6899	0.438894	0.640914	0.497912	LGR4/IL7	2
GO:0046939	BP	GO:0046939	nucleotide phosphorylation	2/300	34/6899	0.438894	0.640914	0.497912	APP/PGAM2	2
GO:0120254	BP	GO:0120254	olefinic compound metabolic process	2/300	34/6899	0.438894	0.640914	0.497912	CYP1A1/PTGS2	2
GO:1903305	BP	GO:1903305	regulation of regulated secretory pathway	2/300	34/6899	0.438894	0.640914	0.497912	KCNB1/IL13RA2	2
GO:0061024	BP	GO:0061024	membrane organization	9/300	189/6899	0.438936	0.640914	0.497912	STX11/THBS1/KIF20A/S100A9/A4GALT/NECTIN2/SPHK1/AURKB/XKR5	9
GO:0001825	BP	GO:0001825	blastocyst formation	1/300	13/6899	0.439246	0.640914	0.497912	FURIN	1
GO:0002115	BP	GO:0002115	store-operated calcium entry	1/300	13/6899	0.439246	0.640914	0.497912	GRAMD2A	1
GO:0002279	BP	GO:0002279	mast cell activation involved in immune response	1/300	13/6899	0.439246	0.640914	0.497912	IL13RA2	1
GO:0002448	BP	GO:0002448	mast cell mediated immunity	1/300	13/6899	0.439246	0.640914	0.497912	IL13RA2	1
GO:0003171	BP	GO:0003171	atrioventricular valve development	1/300	13/6899	0.439246	0.640914	0.497912	TWIST1	1
GO:0006284	BP	GO:0006284	base-excision repair	1/300	13/6899	0.439246	0.640914	0.497912	NEIL3	1
GO:0008089	BP	GO:0008089	anterograde axonal transport	1/300	13/6899	0.439246	0.640914	0.497912	HAP1	1
GO:0010657	BP	GO:0010657	muscle cell apoptotic process	1/300	13/6899	0.439246	0.640914	0.497912	GRIA4	1
GO:0010660	BP	GO:0010660	regulation of muscle cell apoptotic process	1/300	13/6899	0.439246	0.640914	0.497912	GRIA4	1
GO:0010883	BP	GO:0010883	regulation of lipid storage	1/300	13/6899	0.439246	0.640914	0.497912	NFKBIA	1
GO:0016073	BP	GO:0016073	snRNA metabolic process	1/300	13/6899	0.439246	0.640914	0.497912	ELL2	1
GO:0019433	BP	GO:0019433	triglyceride catabolic process	1/300	13/6899	0.439246	0.640914	0.497912	LIPG	1
GO:0021696	BP	GO:0021696	cerebellar cortex morphogenesis	1/300	13/6899	0.439246	0.640914	0.497912	DLL1	1
GO:0030149	BP	GO:0030149	sphingolipid catabolic process	1/300	13/6899	0.439246	0.640914	0.497912	ENPP2	1
GO:0030195	BP	GO:0030195	negative regulation of blood coagulation	1/300	13/6899	0.439246	0.640914	0.497912	THBS1	1
GO:0031146	BP	GO:0031146	SCF-dependent proteasomal ubiquitin-dependent protein catabolic process	1/300	13/6899	0.439246	0.640914	0.497912	CCNF	1
GO:0032743	BP	GO:0032743	positive regulation of interleukin-2 production	1/300	13/6899	0.439246	0.640914	0.497912	IL1A	1
GO:0032781	BP	GO:0032781	positive regulation of ATP-dependent activity	1/300	13/6899	0.439246	0.640914	0.497912	ATP1B1	1
GO:0034312	BP	GO:0034312	diol biosynthetic process	1/300	13/6899	0.439246	0.640914	0.497912	SPHK1	1
GO:0043392	BP	GO:0043392	negative regulation of DNA binding	1/300	13/6899	0.439246	0.640914	0.497912	SOX11	1
GO:0043567	BP	GO:0043567	regulation of insulin-like growth factor receptor signaling pathway	1/300	13/6899	0.439246	0.640914	0.497912	IGFBP6	1
GO:0045197	BP	GO:0045197	establishment or maintenance of epithelial cell apical/basal polarity	1/300	13/6899	0.439246	0.640914	0.497912	WNT5A	1
GO:0046519	BP	GO:0046519	sphingoid metabolic process	1/300	13/6899	0.439246	0.640914	0.497912	SPHK1	1
GO:0048010	BP	GO:0048010	vascular endothelial growth factor receptor signaling pathway	1/300	13/6899	0.439246	0.640914	0.497912	NRP1	1
GO:0048016	BP	GO:0048016	inositol phosphate-mediated signaling	1/300	13/6899	0.439246	0.640914	0.497912	RCAN1	1
GO:0048665	BP	GO:0048665	neuron fate specification	1/300	13/6899	0.439246	0.640914	0.497912	DLL1	1
GO:0048873	BP	GO:0048873	homeostasis of number of cells within a tissue	1/300	13/6899	0.439246	0.640914	0.497912	IL7	1
GO:0050854	BP	GO:0050854	regulation of antigen receptor-mediated signaling pathway	1/300	13/6899	0.439246	0.640914	0.497912	NECTIN2	1
GO:0050885	BP	GO:0050885	neuromuscular process controlling balance	1/300	13/6899	0.439246	0.640914	0.497912	APP	1
GO:0051293	BP	GO:0051293	establishment of spindle localization	1/300	13/6899	0.439246	0.640914	0.497912	CENPA	1
GO:0060337	BP	GO:0060337	type I interferon signaling pathway	1/300	13/6899	0.439246	0.640914	0.497912	WNT5A	1
GO:0060416	BP	GO:0060416	response to growth hormone	1/300	13/6899	0.439246	0.640914	0.497912	GDF15	1
GO:0061036	BP	GO:0061036	positive regulation of cartilage development	1/300	13/6899	0.439246	0.640914	0.497912	WNT5A	1
GO:0061383	BP	GO:0061383	trabecula morphogenesis	1/300	13/6899	0.439246	0.640914	0.497912	DLL4	1
GO:0071604	BP	GO:0071604	transforming growth factor beta production	1/300	13/6899	0.439246	0.640914	0.497912	FURIN	1
GO:0071715	BP	GO:0071715	icosanoid transport	1/300	13/6899	0.439246	0.640914	0.497912	PTGES	1
GO:0071825	BP	GO:0071825	protein-lipid complex subunit organization	1/300	13/6899	0.439246	0.640914	0.497912	LIPG	1
GO:0071827	BP	GO:0071827	plasma lipoprotein particle organization	1/300	13/6899	0.439246	0.640914	0.497912	LIPG	1
GO:0071875	BP	GO:0071875	adrenergic receptor signaling pathway	1/300	13/6899	0.439246	0.640914	0.497912	ADRB1	1
GO:0072666	BP	GO:0072666	establishment of protein localization to vacuole	1/300	13/6899	0.439246	0.640914	0.497912	TNFAIP3	1
GO:0090199	BP	GO:0090199	regulation of release of cytochrome c from mitochondria	1/300	13/6899	0.439246	0.640914	0.497912	HGF	1
GO:0097009	BP	GO:0097009	energy homeostasis	1/300	13/6899	0.439246	0.640914	0.497912	DLL1	1
GO:0099072	BP	GO:0099072	regulation of postsynaptic membrane neurotransmitter receptor levels	1/300	13/6899	0.439246	0.640914	0.497912	PORCN	1
GO:1900047	BP	GO:1900047	negative regulation of hemostasis	1/300	13/6899	0.439246	0.640914	0.497912	THBS1	1
GO:2000780	BP	GO:2000780	negative regulation of double-strand break repair	1/300	13/6899	0.439246	0.640914	0.497912	TWIST1	1
GO:0010959	BP	GO:0010959	regulation of metal ion transport	5/300	100/6899	0.440827	0.642873	0.499433	GEM/ATP1B1/GRAMD2A/HAP1/CCL2	5
GO:0007626	BP	GO:0007626	locomotory behavior	3/300	56/6899	0.442369	0.644076	0.500368	SLC1A1/APP/RCAN1	3
GO:0031214	BP	GO:0031214	biomineral tissue development	3/300	56/6899	0.442369	0.644076	0.500368	LGR4/TWIST1/CEBPB	3
GO:1902115	BP	GO:1902115	regulation of organelle assembly	3/300	56/6899	0.442369	0.644076	0.500368	FSCN1/SDC1/HAP1	3
GO:0016311	BP	GO:0016311	dephosphorylation	6/300	123/6899	0.446786	0.650155	0.505091	NUAK1/PXYLP1/RCAN1/DUSP5/DUSP4/DUSP1	6
GO:0022008	BP	GO:0022008	neurogenesis	20/300	439/6899	0.44785	0.651352	0.506021	DLL1/PRDM1/DLL4/SLC1A1/SOX11/S100A8/S100A9/NDNF/TWIST1/NRP1/HAP1/CCL2/CCR4/WNT5A/SHOX2/APP/LIF/CXCR4/CEBPB/TENM1	20
GO:0030900	BP	GO:0030900	forebrain development	5/300	101/6899	0.449434	0.652196	0.506676	NDNF/NRP1/HAP1/WNT5A/APP	5
GO:0007610	BP	GO:0007610	behavior	7/300	146/6899	0.451281	0.652196	0.506676	SLC1A1/GDF15/HTR2A/HRH1/APP/RCAN1/ADRB1	7
GO:0001678	BP	GO:0001678	cellular glucose homeostasis	2/300	35/6899	0.453761	0.652196	0.506676	BIRC5/KCNB1	2
GO:0009855	BP	GO:0009855	determination of bilateral symmetry	2/300	35/6899	0.453761	0.652196	0.506676	DLL1/WNT5A	2
GO:0035725	BP	GO:0035725	sodium ion transmembrane transport	2/300	35/6899	0.453761	0.652196	0.506676	ATP1B1/SLC6A12	2
GO:0045834	BP	GO:0045834	positive regulation of lipid metabolic process	2/300	35/6899	0.453761	0.652196	0.506676	SAA3/TWIST1	2
GO:0070167	BP	GO:0070167	regulation of biomineral tissue development	2/300	35/6899	0.453761	0.652196	0.506676	TWIST1/CEBPB	2
GO:0090174	BP	GO:0090174	organelle membrane fusion	2/300	35/6899	0.453761	0.652196	0.506676	STX11/SPHK1	2
GO:0006665	BP	GO:0006665	sphingolipid metabolic process	3/300	57/6899	0.4539	0.652196	0.506676	ENPP2/A4GALT/SPHK1	3
GO:0031032	BP	GO:0031032	actomyosin structure organization	3/300	57/6899	0.4539	0.652196	0.506676	ARRB1/NRP1/RGCC	3
GO:0042157	BP	GO:0042157	lipoprotein metabolic process	3/300	57/6899	0.4539	0.652196	0.506676	LIPG/ABHD17C/PORCN	3
GO:0009991	BP	GO:0009991	response to extracellular stimulus	5/300	102/6899	0.458008	0.652196	0.506676	SLC22A3/FOSL1/GDF15/NUAK1/KCNB1	5
GO:0000578	BP	GO:0000578	embryonic axis specification	1/300	14/6899	0.463676	0.652196	0.506676	WNT5A	1
GO:0001523	BP	GO:0001523	retinoid metabolic process	1/300	14/6899	0.463676	0.652196	0.506676	CYP1A1	1
GO:0001836	BP	GO:0001836	release of cytochrome c from mitochondria	1/300	14/6899	0.463676	0.652196	0.506676	HGF	1
GO:0002886	BP	GO:0002886	regulation of myeloid leukocyte mediated immunity	1/300	14/6899	0.463676	0.652196	0.506676	IL13RA2	1
GO:0003156	BP	GO:0003156	regulation of animal organ formation	1/300	14/6899	0.463676	0.652196	0.506676	WNT5A	1
GO:0003283	BP	GO:0003283	atrial septum development	1/300	14/6899	0.463676	0.652196	0.506676	WNT5A	1
GO:0006026	BP	GO:0006026	aminoglycan catabolic process	1/300	14/6899	0.463676	0.652196	0.506676	HYAL1	1
GO:0006767	BP	GO:0006767	water-soluble vitamin metabolic process	1/300	14/6899	0.463676	0.652196	0.506676	PDXK	1
GO:0006829	BP	GO:0006829	zinc ion transport	1/300	14/6899	0.463676	0.652196	0.506676	SLC1A1	1
GO:0008347	BP	GO:0008347	glial cell migration	1/300	14/6899	0.463676	0.652196	0.506676	CCL2	1
GO:0009116	BP	GO:0009116	nucleoside metabolic process	1/300	14/6899	0.463676	0.652196	0.506676	PNP	1
GO:0010761	BP	GO:0010761	fibroblast migration	1/300	14/6899	0.463676	0.652196	0.506676	THBS1	1
GO:0010803	BP	GO:0010803	regulation of tumor necrosis factor-mediated signaling pathway	1/300	14/6899	0.463676	0.652196	0.506676	SPHK1	1
GO:0014015	BP	GO:0014015	positive regulation of gliogenesis	1/300	14/6899	0.463676	0.652196	0.506676	LIF	1
GO:0015872	BP	GO:0015872	dopamine transport	1/300	14/6899	0.463676	0.652196	0.506676	SLC22A3	1
GO:0016101	BP	GO:0016101	diterpenoid metabolic process	1/300	14/6899	0.463676	0.652196	0.506676	CYP1A1	1
GO:0031648	BP	GO:0031648	protein destabilization	1/300	14/6899	0.463676	0.652196	0.506676	PRNP	1
GO:0032008	BP	GO:0032008	positive regulation of TOR signaling	1/300	14/6899	0.463676	0.652196	0.506676	RRAGD	1
GO:0032873	BP	GO:0032873	negative regulation of stress-activated MAPK cascade	1/300	14/6899	0.463676	0.652196	0.506676	FOXM1	1
GO:0034103	BP	GO:0034103	regulation of tissue remodeling	1/300	14/6899	0.463676	0.652196	0.506676	CST3	1
GO:0035335	BP	GO:0035335	peptidyl-tyrosine dephosphorylation	1/300	14/6899	0.463676	0.652196	0.506676	DUSP5	1
GO:0035773	BP	GO:0035773	insulin secretion involved in cellular response to glucose stimulus	1/300	14/6899	0.463676	0.652196	0.506676	BIRC5	1
GO:0042306	BP	GO:0042306	regulation of protein import into nucleus	1/300	14/6899	0.463676	0.652196	0.506676	PKIG	1
GO:0042491	BP	GO:0042491	inner ear auditory receptor cell differentiation	1/300	14/6899	0.463676	0.652196	0.506676	DLL1	1
GO:0043516	BP	GO:0043516	regulation of DNA damage response, signal transduction by p53 class mediator	1/300	14/6899	0.463676	0.652196	0.506676	TWIST1	1
GO:0043631	BP	GO:0043631	RNA polyadenylation	1/300	14/6899	0.463676	0.652196	0.506676	APP	1
GO:0045191	BP	GO:0045191	regulation of isotype switching	1/300	14/6899	0.463676	0.652196	0.506676	TFRC	1
GO:0045604	BP	GO:0045604	regulation of epidermal cell differentiation	1/300	14/6899	0.463676	0.652196	0.506676	DLL1	1
GO:0045738	BP	GO:0045738	negative regulation of DNA repair	1/300	14/6899	0.463676	0.652196	0.506676	TWIST1	1
GO:0046466	BP	GO:0046466	membrane lipid catabolic process	1/300	14/6899	0.463676	0.652196	0.506676	ENPP2	1
GO:0048538	BP	GO:0048538	thymus development	1/300	14/6899	0.463676	0.652196	0.506676	CCNB2	1
GO:0050432	BP	GO:0050432	catecholamine secretion	1/300	14/6899	0.463676	0.652196	0.506676	KCNB1	1
GO:0050433	BP	GO:0050433	regulation of catecholamine secretion	1/300	14/6899	0.463676	0.652196	0.506676	KCNB1	1
GO:0050805	BP	GO:0050805	negative regulation of synaptic transmission	1/300	14/6899	0.463676	0.652196	0.506676	KCNB1	1
GO:0051653	BP	GO:0051653	spindle localization	1/300	14/6899	0.463676	0.652196	0.506676	CENPA	1
GO:0060078	BP	GO:0060078	regulation of postsynaptic membrane potential	1/300	14/6899	0.463676	0.652196	0.506676	APP	1
GO:0060317	BP	GO:0060317	cardiac epithelial to mesenchymal transition	1/300	14/6899	0.463676	0.652196	0.506676	TWIST1	1
GO:0060512	BP	GO:0060512	prostate gland morphogenesis	1/300	14/6899	0.463676	0.652196	0.506676	WNT5A	1
GO:0060740	BP	GO:0060740	prostate gland epithelium morphogenesis	1/300	14/6899	0.463676	0.652196	0.506676	WNT5A	1
GO:0070303	BP	GO:0070303	negative regulation of stress-activated protein kinase signaling cascade	1/300	14/6899	0.463676	0.652196	0.506676	FOXM1	1
GO:0070633	BP	GO:0070633	transepithelial transport	1/300	14/6899	0.463676	0.652196	0.506676	RHCG	1
GO:0090075	BP	GO:0090075	relaxation of muscle	1/300	14/6899	0.463676	0.652196	0.506676	ATP1B1	1
GO:0097028	BP	GO:0097028	dendritic cell differentiation	1/300	14/6899	0.463676	0.652196	0.506676	CEBPB	1
GO:0097720	BP	GO:0097720	calcineurin-mediated signaling	1/300	14/6899	0.463676	0.652196	0.506676	RCAN1	1
GO:0098781	BP	GO:0098781	ncRNA transcription	1/300	14/6899	0.463676	0.652196	0.506676	ELL2	1
GO:0099172	BP	GO:0099172	presynapse organization	1/300	14/6899	0.463676	0.652196	0.506676	APP	1
GO:1900026	BP	GO:1900026	positive regulation of substrate adhesion-dependent cell spreading	1/300	14/6899	0.463676	0.652196	0.506676	NRP1	1
GO:1901739	BP	GO:1901739	regulation of myoblast fusion	1/300	14/6899	0.463676	0.652196	0.506676	GDF15	1
GO:1902275	BP	GO:1902275	regulation of chromatin organization	1/300	14/6899	0.463676	0.652196	0.506676	AICDA	1
GO:1904705	BP	GO:1904705	regulation of vascular associated smooth muscle cell proliferation	1/300	14/6899	0.463676	0.652196	0.506676	IL10	1
GO:2000107	BP	GO:2000107	negative regulation of leukocyte apoptotic process	1/300	14/6899	0.463676	0.652196	0.506676	AURKB	1
GO:0043405	BP	GO:0043405	regulation of MAP kinase activity	3/300	58/6899	0.465331	0.653841	0.507954	THBS1/TGFA/WNT5A	3
GO:0090276	BP	GO:0090276	regulation of peptide hormone secretion	3/300	58/6899	0.465331	0.653841	0.507954	IL6/BIRC5/KCNB1	3
GO:0009799	BP	GO:0009799	specification of symmetry	2/300	36/6899	0.468402	0.656445	0.509977	DLL1/WNT5A	2
GO:0071901	BP	GO:0071901	negative regulation of protein serine/threonine kinase activity	2/300	36/6899	0.468402	0.656445	0.509977	TNFAIP3/PKIG	2
GO:0110149	BP	GO:0110149	regulation of biomineralization	2/300	36/6899	0.468402	0.656445	0.509977	TWIST1/CEBPB	2
GO:1990138	BP	GO:1990138	neuron projection extension	2/300	36/6899	0.468402	0.656445	0.509977	NRP1/WNT5A	2
GO:2001257	BP	GO:2001257	regulation of cation channel activity	2/300	36/6899	0.468402	0.656445	0.509977	GEM/HAP1	2
GO:0015833	BP	GO:0015833	peptide transport	4/300	81/6899	0.471274	0.660127	0.512838	S100A8/IL6/BIRC5/KCNB1	4
GO:0042326	BP	GO:0042326	negative regulation of phosphorylation	5/300	104/6899	0.475039	0.663593	0.515531	TNFAIP3/SOCS1/HGF/PID1/PKIG	5
GO:0009725	BP	GO:0009725	response to hormone	9/300	195/6899	0.476413	0.663593	0.515531	GDF15/SOCS1/TGFBR3/IL10/RAMP2/TRH/IRS1/PID1/TIMP1	9
GO:0031348	BP	GO:0031348	negative regulation of defense response	3/300	59/6899	0.476656	0.663593	0.515531	TNFAIP3/IL10/HGF	3
GO:0045216	BP	GO:0045216	cell-cell junction organization	3/300	59/6899	0.476656	0.663593	0.515531	FSCN1/CLDN4/RAMP2	3
GO:0110148	BP	GO:0110148	biomineralization	3/300	59/6899	0.476656	0.663593	0.515531	LGR4/TWIST1/CEBPB	3
GO:1901888	BP	GO:1901888	regulation of cell junction assembly	3/300	59/6899	0.476656	0.663593	0.515531	NRP1/WNT5A/APP	3
GO:0044242	BP	GO:0044242	cellular lipid catabolic process	4/300	82/6899	0.480849	0.663593	0.515531	LIPG/SAA3/ENPP2/TWIST1	4
GO:0001704	BP	GO:0001704	formation of primary germ layer	2/300	37/6899	0.482807	0.663593	0.515531	WNT5A/DUSP5	2
GO:0001708	BP	GO:0001708	cell fate specification	2/300	37/6899	0.482807	0.663593	0.515531	DLL1/WNT5A	2
GO:0030534	BP	GO:0030534	adult behavior	2/300	37/6899	0.482807	0.663593	0.515531	SLC1A1/APP	2
GO:0043271	BP	GO:0043271	negative regulation of ion transport	2/300	37/6899	0.482807	0.663593	0.515531	GEM/TWIST1	2
GO:0044264	BP	GO:0044264	cellular polysaccharide metabolic process	2/300	37/6899	0.482807	0.663593	0.515531	PHLDA2/PPP1R3C	2
GO:1903321	BP	GO:1903321	negative regulation of protein modification by small protein conjugation or removal	2/300	37/6899	0.482807	0.663593	0.515531	TNFAIP3/ARRB1	2
GO:0007265	BP	GO:0007265	Ras protein signal transduction	5/300	105/6899	0.483491	0.663593	0.515531	CDC42EP2/FOXM1/PDPN/ARRB1/NRP1	5
GO:0001706	BP	GO:0001706	endoderm formation	1/300	15/6899	0.487046	0.663593	0.515531	DUSP5	1
GO:0001736	BP	GO:0001736	establishment of planar polarity	1/300	15/6899	0.487046	0.663593	0.515531	WNT5A	1
GO:0007080	BP	GO:0007080	mitotic metaphase plate congression	1/300	15/6899	0.487046	0.663593	0.515531	CCNB1	1
GO:0007164	BP	GO:0007164	establishment of tissue polarity	1/300	15/6899	0.487046	0.663593	0.515531	WNT5A	1
GO:0009154	BP	GO:0009154	purine ribonucleotide catabolic process	1/300	15/6899	0.487046	0.663593	0.515531	PDE2A	1
GO:0017158	BP	GO:0017158	regulation of calcium ion-dependent exocytosis	1/300	15/6899	0.487046	0.663593	0.515531	KCNB1	1
GO:0021587	BP	GO:0021587	cerebellum morphogenesis	1/300	15/6899	0.487046	0.663593	0.515531	DLL1	1
GO:0021695	BP	GO:0021695	cerebellar cortex development	1/300	15/6899	0.487046	0.663593	0.515531	DLL1	1
GO:0030514	BP	GO:0030514	negative regulation of BMP signaling pathway	1/300	15/6899	0.487046	0.663593	0.515531	WNT5A	1
GO:0030838	BP	GO:0030838	positive regulation of actin filament polymerization	1/300	15/6899	0.487046	0.663593	0.515531	CDC42EP2	1
GO:0030857	BP	GO:0030857	negative regulation of epithelial cell differentiation	1/300	15/6899	0.487046	0.663593	0.515531	DLL1	1
GO:0032330	BP	GO:0032330	regulation of chondrocyte differentiation	1/300	15/6899	0.487046	0.663593	0.515531	SHOX2	1
GO:0033363	BP	GO:0033363	secretory granule organization	1/300	15/6899	0.487046	0.663593	0.515531	NECTIN2	1
GO:0034204	BP	GO:0034204	lipid translocation	1/300	15/6899	0.487046	0.663593	0.515531	XKR5	1
GO:0035567	BP	GO:0035567	non-canonical Wnt signaling pathway	1/300	15/6899	0.487046	0.663593	0.515531	WNT5A	1
GO:0035850	BP	GO:0035850	epithelial cell differentiation involved in kidney development	1/300	15/6899	0.487046	0.663593	0.515531	LIF	1
GO:0042311	BP	GO:0042311	vasodilation	1/300	15/6899	0.487046	0.663593	0.515531	ADRB1	1
GO:0043299	BP	GO:0043299	leukocyte degranulation	1/300	15/6899	0.487046	0.663593	0.515531	IL13RA2	1
GO:0043506	BP	GO:0043506	regulation of JUN kinase activity	1/300	15/6899	0.487046	0.663593	0.515531	WNT5A	1
GO:0043618	BP	GO:0043618	regulation of transcription from RNA polymerase II promoter in response to stress	1/300	15/6899	0.487046	0.663593	0.515531	CEBPB	1
GO:0043954	BP	GO:0043954	cellular component maintenance	1/300	15/6899	0.487046	0.663593	0.515531	CBLN4	1
GO:0045332	BP	GO:0045332	phospholipid translocation	1/300	15/6899	0.487046	0.663593	0.515531	XKR5	1
GO:0045599	BP	GO:0045599	negative regulation of fat cell differentiation	1/300	15/6899	0.487046	0.663593	0.515531	WNT5A	1
GO:0045668	BP	GO:0045668	negative regulation of osteoblast differentiation	1/300	15/6899	0.487046	0.663593	0.515531	TWIST1	1
GO:0045824	BP	GO:0045824	negative regulation of innate immune response	1/300	15/6899	0.487046	0.663593	0.515531	TNFAIP3	1
GO:0050819	BP	GO:0050819	negative regulation of coagulation	1/300	15/6899	0.487046	0.663593	0.515531	THBS1	1
GO:0051893	BP	GO:0051893	regulation of focal adhesion assembly	1/300	15/6899	0.487046	0.663593	0.515531	NRP1	1
GO:0055010	BP	GO:0055010	ventricular cardiac muscle tissue morphogenesis	1/300	15/6899	0.487046	0.663593	0.515531	DLL4	1
GO:0060324	BP	GO:0060324	face development	1/300	15/6899	0.487046	0.663593	0.515531	WNT5A	1
GO:0060441	BP	GO:0060441	epithelial tube branching involved in lung morphogenesis	1/300	15/6899	0.487046	0.663593	0.515531	CTSZ	1
GO:0070509	BP	GO:0070509	calcium ion import	1/300	15/6899	0.487046	0.663593	0.515531	CCL2	1
GO:0071542	BP	GO:0071542	dopaminergic neuron differentiation	1/300	15/6899	0.487046	0.663593	0.515531	WNT5A	1
GO:0090102	BP	GO:0090102	cochlea development	1/300	15/6899	0.487046	0.663593	0.515531	WNT5A	1
GO:0090109	BP	GO:0090109	regulation of cell-substrate junction assembly	1/300	15/6899	0.487046	0.663593	0.515531	NRP1	1
GO:0090183	BP	GO:0090183	regulation of kidney development	1/300	15/6899	0.487046	0.663593	0.515531	LGR4	1
GO:1901016	BP	GO:1901016	regulation of potassium ion transmembrane transporter activity	1/300	15/6899	0.487046	0.663593	0.515531	ATP1B1	1
GO:1905314	BP	GO:1905314	semi-lunar valve development	1/300	15/6899	0.487046	0.663593	0.515531	TWIST1	1
GO:1905515	BP	GO:1905515	non-motile cilium assembly	1/300	15/6899	0.487046	0.663593	0.515531	HAP1	1
GO:1990874	BP	GO:1990874	vascular associated smooth muscle cell proliferation	1/300	15/6899	0.487046	0.663593	0.515531	IL10	1
GO:2000649	BP	GO:2000649	regulation of sodium ion transmembrane transporter activity	1/300	15/6899	0.487046	0.663593	0.515531	ATP1B1	1
GO:0021953	BP	GO:0021953	central nervous system neuron differentiation	3/300	60/6899	0.48787	0.66438	0.516142	DLL4/NDNF/NRP1	3
GO:1904062	BP	GO:1904062	regulation of cation transmembrane transport	4/300	83/6899	0.490356	0.667429	0.51851	GEM/ATP1B1/TWIST1/HAP1	4
GO:0005976	BP	GO:0005976	polysaccharide metabolic process	2/300	38/6899	0.496969	0.674727	0.52418	PHLDA2/PPP1R3C	2
GO:0006352	BP	GO:0006352	DNA-templated transcription initiation	2/300	38/6899	0.496969	0.674727	0.52418	FOSL1/TWIST1	2
GO:0008037	BP	GO:0008037	cell recognition	2/300	38/6899	0.496969	0.674727	0.52418	NRP1/APP	2
GO:0009132	BP	GO:0009132	nucleoside diphosphate metabolic process	2/300	38/6899	0.496969	0.674727	0.52418	APP/PGAM2	2
GO:0031503	BP	GO:0031503	protein-containing complex localization	2/300	38/6899	0.496969	0.674727	0.52418	SLC1A1/BIRC5	2
GO:0007411	BP	GO:0007411	axon guidance	3/300	61/6899	0.498966	0.676076	0.525228	NRP1/WNT5A/APP	3
GO:0045055	BP	GO:0045055	regulated exocytosis	3/300	61/6899	0.498966	0.676076	0.525228	STX11/KCNB1/IL13RA2	3
GO:0045664	BP	GO:0045664	regulation of neuron differentiation	3/300	61/6899	0.498966	0.676076	0.525228	DLL1/SOX11/APP	3
GO:0051056	BP	GO:0051056	regulation of small GTPase mediated signal transduction	3/300	61/6899	0.498966	0.676076	0.525228	FOXM1/ARRB1/NRP1	3
GO:0003203	BP	GO:0003203	endocardial cushion morphogenesis	1/300	16/6899	0.5094	0.67962	0.527981	TWIST1	1
GO:0003229	BP	GO:0003229	ventricular cardiac muscle tissue development	1/300	16/6899	0.5094	0.67962	0.527981	DLL4	1
GO:0006195	BP	GO:0006195	purine nucleotide catabolic process	1/300	16/6899	0.5094	0.67962	0.527981	PDE2A	1
GO:0007566	BP	GO:0007566	embryo implantation	1/300	16/6899	0.5094	0.67962	0.527981	LIF	1
GO:0007585	BP	GO:0007585	respiratory gaseous exchange by respiratory system	1/300	16/6899	0.5094	0.67962	0.527981	CCBE1	1
GO:0008589	BP	GO:0008589	regulation of smoothened signaling pathway	1/300	16/6899	0.5094	0.67962	0.527981	SHOX2	1
GO:0009261	BP	GO:0009261	ribonucleotide catabolic process	1/300	16/6899	0.5094	0.67962	0.527981	PDE2A	1
GO:0015909	BP	GO:0015909	long-chain fatty acid transport	1/300	16/6899	0.5094	0.67962	0.527981	THBS1	1
GO:0021545	BP	GO:0021545	cranial nerve development	1/300	16/6899	0.5094	0.67962	0.527981	NRP1	1
[truncated: 1,345 more rows]

## Sheet: Sheet2
GO analysis of DEGs in Landrace
	ONTOLOGY	ID	Description	GeneRatio	BgRatio	pvalue	p.adjust	qvalue	geneID	Count
GO:0042744	BP	GO:0042744	hydrogen peroxide catabolic process	3/51	12/6899	7.99007e-05	0.0432919	0.0388742	DUOX1/HBM/HBB	3
GO:0072593	BP	GO:0072593	reactive oxygen species metabolic process	5/51	66/6899	0.000114928	0.0432919	0.0388742	DUOX1/SLC1A1/HBM/OLR1/HBB	5
GO:0002250	BP	GO:0002250	adaptive immune response	7/51	156/6899	0.000132621	0.0432919	0.0388742	CD1.1/C1S/SLA-DRA/SLA-DRB1/SLA-DMB/IL17A/TFRC	7
GO:0002504	BP	GO:0002504	antigen processing and presentation of peptide or polysaccharide antigen via MHC class II	3/51	16/6899	0.00019918	0.0432919	0.0388742	SLA-DRA/SLA-DRB1/SLA-DMB	3
GO:0006801	BP	GO:0006801	superoxide metabolic process	3/51	17/6899	0.000240603	0.0432919	0.0388742	DUOX1/SLC1A1/OLR1	3
GO:0019882	BP	GO:0019882	antigen processing and presentation	4/51	42/6899	0.000241048	0.0432919	0.0388742	CD1.1/SLA-DRA/SLA-DRB1/SLA-DMB	4
GO:0051336	BP	GO:0051336	regulation of hydrolase activity	8/51	233/6899	0.00027209	0.0432919	0.0388742	SERPINB10/SERPINB7/SLC1A1/CLDN4/CCL8/WNT5A/EPHB3/OAS1	8
GO:0007155	BP	GO:0007155	cell adhesion	10/51	374/6899	0.000336435	0.0432919	0.0388742	CLDN4/VCAM1/OLR1/CARMIL1/SLA-DMB/EFS/LOC100511343/WNT5A/EPHB3/TFRC	10
GO:0042743	BP	GO:0042743	hydrogen peroxide metabolic process	3/51	19/6899	0.000339301	0.0432919	0.0388742	DUOX1/HBM/HBB	3
GO:0018958	BP	GO:0018958	phenol-containing compound metabolic process	4/51	46/6899	0.00034386	0.0432919	0.0388742	DUOX1/SLC1A1/WNT5A/MAOA	4
GO:0006954	BP	GO:0006954	inflammatory response	8/51	255/6899	0.000500049	0.0572328	0.0513926	SLAMF8/OLR1/CEBPA/IL17A/CXCL13/CCL8/WNT5A/TLR8	8
GO:0002694	BP	GO:0002694	regulation of leukocyte activation	6/51	154/6899	0.000881734	0.091354	0.0820319	SLAMF8/CEBPA/TNFRSF9/SLA-DMB/WNT5A/TFRC	6
GO:0019221	BP	GO:0019221	cytokine-mediated signaling pathway	6/51	156/6899	0.00094329	0.091354	0.0820319	DUOX1/SLC1A1/CEBPA/CXCL13/CCL8/WNT5A	6
GO:0050865	BP	GO:0050865	regulation of cell activation	6/51	169/6899	0.00142839	0.128453	0.115345	SLAMF8/CEBPA/TNFRSF9/SLA-DMB/WNT5A/TFRC	6
GO:0045087	BP	GO:0045087	innate immune response	7/51	238/6899	0.00168605	0.141516	0.127075	C1S/IL17A/CCL8/WNT5A/OAS1/CLEC5A/TLR8	7
GO:0030595	BP	GO:0030595	leukocyte chemotaxis	4/51	73/6899	0.00198062	0.146141	0.131228	SLAMF8/CXCL13/CCL8/WNT5A	4
GO:0002027	BP	GO:0002027	regulation of heart rate	3/51	35/6899	0.00210866	0.146141	0.131228	SLC1A1/KCNE3/SCN2B	3
GO:0002684	BP	GO:0002684	positive regulation of immune system process	7/51	251/6899	0.00228435	0.146141	0.131228	CD1.1/C1S/CEBPA/SLA-DMB/WNT5A/TFRC/TLR8	7
GO:0019884	BP	GO:0019884	antigen processing and presentation of exogenous antigen	2/51	10/6899	0.00232154	0.146141	0.131228	CD1.1/SLA-DMB	2
GO:0042554	BP	GO:0042554	superoxide anion generation	2/51	10/6899	0.00232154	0.146141	0.131228	DUOX1/OLR1	2
GO:0032148	BP	GO:0032148	activation of protein kinase B activity	2/51	11/6899	0.00282405	0.14643	0.131487	SLC1A1/WNT5A	2
GO:0033598	BP	GO:0033598	mammary gland epithelial cell proliferation	2/51	11/6899	0.00282405	0.14643	0.131487	AREG/WNT5A	2
GO:0043032	BP	GO:0043032	positive regulation of macrophage activation	2/51	11/6899	0.00282405	0.14643	0.131487	CEBPA/WNT5A	2
GO:0060444	BP	GO:0060444	branching involved in mammary gland duct morphogenesis	2/51	11/6899	0.00282405	0.14643	0.131487	AREG/WNT5A	2
GO:0002682	BP	GO:0002682	regulation of immune system process	9/51	414/6899	0.00295482	0.14643	0.131487	SLAMF8/CD1.1/C1S/CEBPA/TNFRSF9/SLA-DMB/WNT5A/TFRC/TLR8	9
GO:0006897	BP	GO:0006897	endocytosis	5/51	135/6899	0.00304002	0.14643	0.131487	CARMIL1/LOC100511343/WNT5A/TFRC/MSR1	5
GO:0008015	BP	GO:0008015	blood circulation	5/51	137/6899	0.00323953	0.14643	0.131487	SLC1A1/OLR1/ANPEP/KCNE3/SCN2B	5
GO:0055081	BP	GO:0055081	anion homeostasis	2/51	12/6899	0.00337289	0.14643	0.131487	SLC1A1/KCNE3	2
GO:0060602	BP	GO:0060602	branch elongation of an epithelium	2/51	12/6899	0.00337289	0.14643	0.131487	AREG/WNT5A	2
GO:0052547	BP	GO:0052547	regulation of peptidase activity	4/51	88/6899	0.00391219	0.157875	0.141765	SERPINB10/SERPINB7/SLC1A1/CLDN4	4
GO:0086091	BP	GO:0086091	regulation of heart rate by cardiac conduction	2/51	13/6899	0.00396735	0.157875	0.141765	KCNE3/SCN2B	2
GO:0003013	BP	GO:0003013	circulatory system process	5/51	144/6899	0.00401271	0.157875	0.141765	SLC1A1/OLR1/ANPEP/KCNE3/SCN2B	5
GO:0098542	BP	GO:0098542	defense response to other organism	8/51	360/6899	0.00450914	0.165712	0.148802	C1S/IL17A/CXCL13/CCL8/WNT5A/OAS1/CLEC5A/TLR8	8
GO:0060603	BP	GO:0060603	mammary gland duct morphogenesis	2/51	14/6899	0.00460677	0.165712	0.148802	AREG/WNT5A	2
GO:1990748	BP	GO:1990748	cellular detoxification	2/51	14/6899	0.00460677	0.165712	0.148802	HBM/HBB	2
GO:0050778	BP	GO:0050778	positive regulation of immune response	5/51	150/6899	0.00477415	0.166963	0.149925	CD1.1/C1S/WNT5A/TFRC/TLR8	5
GO:0048546	BP	GO:0048546	digestive tract morphogenesis	2/51	15/6899	0.00529048	0.178046	0.159878	WNT5A/EPHB3	2
GO:0002696	BP	GO:0002696	positive regulation of leukocyte activation	4/51	98/6899	0.00574128	0.178046	0.159878	CEBPA/SLA-DMB/WNT5A/TFRC	4
GO:0098609	BP	GO:0098609	cell-cell adhesion	6/51	224/6899	0.00581894	0.178046	0.159878	VCAM1/OLR1/SLA-DMB/WNT5A/EPHB3/TFRC	6
GO:0008016	BP	GO:0008016	regulation of heart contraction	3/51	51/6899	0.00617541	0.178046	0.159878	SLC1A1/KCNE3/SCN2B	3
GO:0006812	BP	GO:0006812	cation transport	7/51	301/6899	0.00623451	0.178046	0.159878	SLC22A3/SLC1A1/KCNK13/KCNE3/SCN2B/CCL8/TFRC	7
GO:0050867	BP	GO:0050867	positive regulation of cell activation	4/51	101/6899	0.00638499	0.178046	0.159878	CEBPA/SLA-DMB/WNT5A/TFRC	4
GO:0071248	BP	GO:0071248	cellular response to metal ion	3/51	52/6899	0.00651969	0.178046	0.159878	SLC1A1/CEBPA/WNT5A	3
GO:0006873	BP	GO:0006873	cellular ion homeostasis	5/51	162/6899	0.00659764	0.178046	0.159878	SLC1A1/KCNE3/CCL8/WNT5A/TFRC	5
GO:0003401	BP	GO:0003401	axis elongation	2/51	17/6899	0.0067881	0.178046	0.159878	AREG/WNT5A	2
GO:0006584	BP	GO:0006584	catecholamine metabolic process	2/51	17/6899	0.0067881	0.178046	0.159878	SLC1A1/MAOA	2
GO:0009712	BP	GO:0009712	catechol-containing compound metabolic process	2/51	17/6899	0.0067881	0.178046	0.159878	SLC1A1/MAOA	2
GO:0097237	BP	GO:0097237	cellular response to toxic substance	2/51	17/6899	0.0067881	0.178046	0.159878	HBM/HBB	2
GO:0002520	BP	GO:0002520	immune system development	7/51	309/6899	0.00717411	0.184331	0.165521	SLAMF8/CEBPA/TNFRSF9/WNT5A/EPHB3/TFRC/ALAS2	7
GO:0030001	BP	GO:0030001	metal ion transport	6/51	236/6899	0.00746732	0.187633	0.168486	SLC1A1/KCNK13/KCNE3/SCN2B/CCL8/TFRC	6
GO:0043030	BP	GO:0043030	regulation of macrophage activation	2/51	18/6899	0.00760071	0.187633	0.168486	CEBPA/WNT5A	2
GO:0050900	BP	GO:0050900	leukocyte migration	4/51	107/6899	0.00781308	0.189167	0.169863	SLAMF8/CXCL13/CCL8/WNT5A	4
GO:0050790	BP	GO:0050790	regulation of catalytic activity	9/51	484/6899	0.00822211	0.195314	0.175383	SERPINB10/SERPINB7/SLC1A1/CLDN4/AREG/CCL8/WNT5A/EPHB3/OAS1	9
GO:0098754	BP	GO:0098754	detoxification	2/51	19/6899	0.00845499	0.196	0.175999	HBM/HBB	2
GO:0071345	BP	GO:0071345	cellular response to cytokine stimulus	6/51	244/6899	0.00874006	0.196	0.175999	DUOX1/SLC1A1/CEBPA/CXCL13/CCL8/WNT5A	6
GO:0071241	BP	GO:0071241	cellular response to inorganic substance	3/51	58/6899	0.00882493	0.196	0.175999	SLC1A1/CEBPA/WNT5A	3
GO:0060326	BP	GO:0060326	cell chemotaxis	4/51	111/6899	0.0088737	0.196	0.175999	SLAMF8/CXCL13/CCL8/WNT5A	4
GO:0033674	BP	GO:0033674	positive regulation of kinase activity	4/51	112/6899	0.00915286	0.196538	0.176482	SLC1A1/AREG/WNT5A/EPHB3	4
GO:0060443	BP	GO:0060443	mammary gland morphogenesis	2/51	20/6899	0.00935031	0.196538	0.176482	AREG/WNT5A	2
GO:0048878	BP	GO:0048878	chemical homeostasis	7/51	325/6899	0.00936639	0.196538	0.176482	SLC1A1/CLDN4/CEBPA/KCNE3/CCL8/WNT5A/TFRC	7
GO:0016477	BP	GO:0016477	cell migration	8/51	413/6899	0.0101302	0.202346	0.181698	CLDN4/SLAMF8/CARMIL1/EFS/CXCL13/CCL8/WNT5A/EPHB3	8
GO:0032757	BP	GO:0032757	positive regulation of interleukin-8 production	2/51	21/6899	0.010286	0.202346	0.181698	WNT5A/TLR8	2
GO:0061337	BP	GO:0061337	cardiac conduction	2/51	21/6899	0.010286	0.202346	0.181698	KCNE3/SCN2B	2
GO:0070098	BP	GO:0070098	chemokine-mediated signaling pathway	2/51	21/6899	0.010286	0.202346	0.181698	CXCL13/CCL8	2
GO:0060047	BP	GO:0060047	heart contraction	3/51	63/6899	0.0110683	0.208686	0.187391	SLC1A1/KCNE3/SCN2B	3
GO:0046148	BP	GO:0046148	pigment biosynthetic process	2/51	22/6899	0.0112616	0.208686	0.187391	WNT5A/ALAS2	2
GO:0034097	BP	GO:0034097	response to cytokine	6/51	261/6899	0.0119537	0.208686	0.187391	DUOX1/SLC1A1/CEBPA/CXCL13/CCL8/WNT5A	6
GO:0006935	BP	GO:0006935	chemotaxis	5/51	188/6899	0.0121351	0.208686	0.187391	SLAMF8/CXCL13/CCL8/WNT5A/EPHB3	5
GO:0048247	BP	GO:0048247	lymphocyte chemotaxis	2/51	23/6899	0.0122762	0.208686	0.187391	CCL8/WNT5A	2
GO:0042330	BP	GO:0042330	taxis	5/51	189/6899	0.0123963	0.208686	0.187391	SLAMF8/CXCL13/CCL8/WNT5A/EPHB3	5
GO:1901615	BP	GO:1901615	organic hydroxy compound metabolic process	5/51	190/6899	0.0126614	0.208686	0.187391	DUOX1/SLC1A1/CEBPA/WNT5A/MAOA	5
GO:0051707	BP	GO:0051707	response to other organism	8/51	431/6899	0.0129089	0.208686	0.187391	C1S/IL17A/CXCL13/CCL8/WNT5A/OAS1/CLEC5A/TLR8	8
GO:0048732	BP	GO:0048732	gland development	4/51	124/6899	0.0129597	0.208686	0.187391	CEBPA/AREG/WNT5A/EPHB3	4
GO:0043207	BP	GO:0043207	response to external biotic stimulus	8/51	432/6899	0.0130783	0.208686	0.187391	C1S/IL17A/CXCL13/CCL8/WNT5A/OAS1/CLEC5A/TLR8	8
GO:0098657	BP	GO:0098657	import into cell	3/51	67/6899	0.0130797	0.208686	0.187391	SLC22A3/SLC1A1/LOC100511343	3
GO:1990868	BP	GO:1990868	response to chemokine	2/51	24/6899	0.0133295	0.208686	0.187391	CXCL13/CCL8	2
GO:1990869	BP	GO:1990869	cellular response to chemokine	2/51	24/6899	0.0133295	0.208686	0.187391	CXCL13/CCL8	2
GO:0003015	BP	GO:0003015	heart process	3/51	68/6899	0.0136131	0.208686	0.187391	SLC1A1/KCNE3/SCN2B	3
GO:0045785	BP	GO:0045785	positive regulation of cell adhesion	4/51	126/6899	0.013679	0.208686	0.187391	CARMIL1/SLA-DMB/WNT5A/TFRC	4
GO:0098771	BP	GO:0098771	inorganic ion homeostasis	5/51	194/6899	0.0137602	0.208686	0.187391	SLC1A1/KCNE3/CCL8/WNT5A/TFRC	5
GO:0002699	BP	GO:0002699	positive regulation of immune effector process	3/51	69/6899	0.0141588	0.208686	0.187391	CD1.1/WNT5A/TFRC	3
GO:0006898	BP	GO:0006898	receptor-mediated endocytosis	3/51	69/6899	0.0141588	0.208686	0.187391	LOC100511343/TFRC/MSR1	3
GO:0007219	BP	GO:0007219	Notch signaling pathway	3/51	69/6899	0.0141588	0.208686	0.187391	DTX4/CEBPA/EGFL7	3
GO:0050801	BP	GO:0050801	ion homeostasis	5/51	196/6899	0.0143332	0.208686	0.187391	SLC1A1/KCNE3/CCL8/WNT5A/TFRC	5
GO:0032637	BP	GO:0032637	interleukin-8 production	2/51	25/6899	0.0144207	0.208686	0.187391	WNT5A/TLR8	2
GO:0032677	BP	GO:0032677	regulation of interleukin-8 production	2/51	25/6899	0.0144207	0.208686	0.187391	WNT5A/TLR8	2
GO:0061180	BP	GO:0061180	mammary gland epithelium development	2/51	25/6899	0.0144207	0.208686	0.187391	AREG/WNT5A	2
GO:0045321	BP	GO:0045321	leukocyte activation	6/51	275/6899	0.0151694	0.214925	0.192993	SLAMF8/CEBPA/TNFRSF9/SLA-DMB/WNT5A/TFRC	6
GO:0022407	BP	GO:0022407	regulation of cell-cell adhesion	4/51	130/6899	0.0151933	0.214925	0.192993	SLA-DMB/WNT5A/EPHB3/TFRC	4
GO:0051249	BP	GO:0051249	regulation of lymphocyte activation	4/51	131/6899	0.0155878	0.216203	0.194141	SLAMF8/TNFRSF9/SLA-DMB/TFRC	4
GO:0009607	BP	GO:0009607	response to biotic stimulus	8/51	446/6899	0.0156271	0.216203	0.194141	C1S/IL17A/CXCL13/CCL8/WNT5A/OAS1/CLEC5A/TLR8	8
GO:1903522	BP	GO:1903522	regulation of blood circulation	3/51	73/6899	0.0164654	0.225325	0.202332	SLC1A1/KCNE3/SCN2B	3
GO:0060021	BP	GO:0060021	roof of mouth development	2/51	27/6899	0.0167146	0.226277	0.203186	WNT5A/EPHB3	2
GO:0010038	BP	GO:0010038	response to metal ion	3/51	74/6899	0.0170731	0.226775	0.203634	SLC1A1/CEBPA/WNT5A	3
GO:0055082	BP	GO:0055082	cellular chemical homeostasis	5/51	205/6899	0.0171117	0.226775	0.203634	SLC1A1/KCNE3/CCL8/WNT5A/TFRC	5
GO:0030155	BP	GO:0030155	regulation of cell adhesion	5/51	207/6899	0.0177747	0.227563	0.204342	CARMIL1/SLA-DMB/WNT5A/EPHB3/TFRC	5
GO:0032729	BP	GO:0032729	positive regulation of interferon-gamma production	2/51	28/6899	0.0179162	0.227563	0.204342	WNT5A/TLR8	2
GO:0042440	BP	GO:0042440	pigment metabolic process	2/51	28/6899	0.0179162	0.227563	0.204342	WNT5A/ALAS2	2
GO:0031349	BP	GO:0031349	positive regulation of defense response	3/51	76/6899	0.018326	0.227563	0.204342	CEBPA/WNT5A/TLR8	3
GO:0048534	BP	GO:0048534	hematopoietic or lymphoid organ development	6/51	289/6899	0.0189484	0.227563	0.204342	SLAMF8/CEBPA/TNFRSF9/WNT5A/EPHB3/ALAS2	6
GO:0048870	BP	GO:0048870	cell motility	8/51	462/6899	0.018967	0.227563	0.204342	CLDN4/SLAMF8/CARMIL1/EFS/CXCL13/CCL8/WNT5A/EPHB3	8
GO:0006875	BP	GO:0006875	cellular metal ion homeostasis	4/51	139/6899	0.0189783	0.227563	0.204342	SLC1A1/CCL8/WNT5A/TFRC	4
GO:0002824	BP	GO:0002824	positive regulation of adaptive immune response based on somatic recombination of immune receptors built from immunoglobulin superfamily domains	2/51	29/6899	0.0191533	0.227563	0.204342	CD1.1/TFRC	2
GO:0042116	BP	GO:0042116	macrophage activation	2/51	29/6899	0.0191533	0.227563	0.204342	CEBPA/WNT5A	2
GO:0071346	BP	GO:0071346	cellular response to interferon-gamma	2/51	29/6899	0.0191533	0.227563	0.204342	CCL8/WNT5A	2
GO:0040011	BP	GO:0040011	locomotion	7/51	374/6899	0.0191594	0.227563	0.204342	CLDN4/SLAMF8/CARMIL1/CXCL13/CCL8/WNT5A/EPHB3	7
GO:0043085	BP	GO:0043085	positive regulation of catalytic activity	6/51	292/6899	0.0198356	0.231674	0.208033	SLC1A1/CLDN4/AREG/CCL8/WNT5A/EPHB3	6
GO:0051347	BP	GO:0051347	positive regulation of transferase activity	4/51	141/6899	0.0198922	0.231674	0.208033	SLC1A1/AREG/WNT5A/EPHB3	4
GO:0044419	BP	GO:0044419	biological process involved in interspecies interaction between organisms	8/51	467/6899	0.0201096	0.231674	0.208033	C1S/IL17A/CXCL13/CCL8/WNT5A/OAS1/CLEC5A/TLR8	8
GO:0001938	BP	GO:0001938	positive regulation of endothelial cell proliferation	2/51	30/6899	0.0204255	0.231674	0.208033	WNT5A/EGFL7	2
GO:0034446	BP	GO:0034446	substrate adhesion-dependent cell spreading	2/51	30/6899	0.0204255	0.231674	0.208033	CARMIL1/EPHB3	2
GO:0051345	BP	GO:0051345	positive regulation of hydrolase activity	4/51	143/6899	0.020833	0.233777	0.209922	SLC1A1/CLDN4/CCL8/WNT5A	4
GO:0022604	BP	GO:0022604	regulation of cell morphogenesis	3/51	80/6899	0.0209824	0.233777	0.209922	CLDN4/CARMIL1/WNT5A	3
GO:0030593	BP	GO:0030593	neutrophil chemotaxis	2/51	31/6899	0.0217322	0.237921	0.213642	CXCL13/CCL8	2
GO:0072091	BP	GO:0072091	regulation of stem cell proliferation	2/51	31/6899	0.0217322	0.237921	0.213642	CEBPA/WNT5A	2
GO:0002449	BP	GO:0002449	lymphocyte mediated immunity	3/51	82/6899	0.022386	0.242073	0.21737	CD1.1/C1S/TFRC	3
GO:0002708	BP	GO:0002708	positive regulation of lymphocyte mediated immunity	2/51	32/6899	0.0230728	0.242073	0.21737	CD1.1/TFRC	2
GO:0002821	BP	GO:0002821	positive regulation of adaptive immune response	2/51	32/6899	0.0230728	0.242073	0.21737	CD1.1/TFRC	2
GO:0034341	BP	GO:0034341	response to interferon-gamma	2/51	32/6899	0.0230728	0.242073	0.21737	CCL8/WNT5A	2
GO:0050770	BP	GO:0050770	regulation of axonogenesis	2/51	32/6899	0.0230728	0.242073	0.21737	WNT5A/EPHB3	2
GO:0035295	BP	GO:0035295	tube development	6/51	305/6899	0.0240111	0.249626	0.224153	SLC1A1/CEBPA/ANPEP/AREG/WNT5A/EPHB3	6
GO:0019079	BP	GO:0019079	viral genome replication	2/51	33/6899	0.0244468	0.249626	0.224153	CCL8/OAS1	2
GO:0051963	BP	GO:0051963	regulation of synapse assembly	2/51	33/6899	0.0244468	0.249626	0.224153	WNT5A/EPHB3	2
GO:0052548	BP	GO:0052548	regulation of endopeptidase activity	3/51	85/6899	0.0245859	0.249626	0.224153	SERPINB10/SERPINB7/SLC1A1	3
GO:0022409	BP	GO:0022409	positive regulation of cell-cell adhesion	3/51	86/6899	0.0253443	0.254295	0.228345	SLA-DMB/WNT5A/TFRC	3
GO:0006576	BP	GO:0006576	cellular biogenic amine metabolic process	2/51	34/6899	0.0258536	0.254295	0.228345	SLC1A1/MAOA	2
GO:0009636	BP	GO:0009636	response to toxic substance	2/51	34/6899	0.0258536	0.254295	0.228345	HBM/HBB	2
GO:0032147	BP	GO:0032147	activation of protein kinase activity	2/51	34/6899	0.0258536	0.254295	0.228345	SLC1A1/WNT5A	2
GO:0002460	BP	GO:0002460	adaptive immune response based on somatic recombination of immune receptors built from immunoglobulin superfamily domains	3/51	87/6899	0.0261154	0.254878	0.228869	CD1.1/C1S/TFRC	3
GO:0044093	BP	GO:0044093	positive regulation of molecular function	7/51	402/6899	0.0272368	0.256429	0.230262	SLC1A1/CLDN4/NTS/AREG/CCL8/WNT5A/EPHB3	7
GO:0032609	BP	GO:0032609	interferon-gamma production	2/51	35/6899	0.0272927	0.256429	0.230262	WNT5A/TLR8	2
GO:0032649	BP	GO:0032649	regulation of interferon-gamma production	2/51	35/6899	0.0272927	0.256429	0.230262	WNT5A/TLR8	2
GO:0099173	BP	GO:0099173	postsynapse organization	2/51	35/6899	0.0272927	0.256429	0.230262	WNT5A/EPHB3	2
GO:1990266	BP	GO:1990266	neutrophil migration	2/51	35/6899	0.0272927	0.256429	0.230262	CXCL13/CCL8	2
GO:0050808	BP	GO:0050808	synapse organization	3/51	89/6899	0.0276952	0.258284	0.231927	SLC1A1/WNT5A/EPHB3	3
GO:0042592	BP	GO:0042592	homeostatic process	8/51	497/6899	0.0280304	0.258694	0.232295	SLC1A1/CLDN4/CEBPA/KCNE3/CCL8/WNT5A/TFRC/ALAS2	8
GO:0001775	BP	GO:0001775	cell activation	6/51	318/6899	0.0287465	0.258694	0.232295	SLAMF8/CEBPA/TNFRSF9/SLA-DMB/WNT5A/TFRC	6
GO:0000041	BP	GO:0000041	transition metal ion transport	2/51	36/6899	0.0287635	0.258694	0.232295	SLC1A1/TFRC	2
GO:0045089	BP	GO:0045089	positive regulation of innate immune response	2/51	36/6899	0.0287635	0.258694	0.232295	WNT5A/TLR8	2
GO:0030003	BP	GO:0030003	cellular cation homeostasis	4/51	158/6899	0.0287666	0.258694	0.232295	SLC1A1/CCL8/WNT5A/TFRC	4
GO:0006811	BP	GO:0006811	ion transport	7/51	409/6899	0.0295754	0.259214	0.232762	SLC22A3/SLC1A1/KCNK13/KCNE3/SCN2B/CCL8/TFRC	7
GO:0019725	BP	GO:0019725	cellular homeostasis	5/51	237/6899	0.0298386	0.259214	0.232762	SLC1A1/KCNE3/CCL8/WNT5A/TFRC	5
GO:0043087	BP	GO:0043087	regulation of GTPase activity	3/51	92/6899	0.0301592	0.259214	0.232762	CCL8/WNT5A/EPHB3	3
GO:0010466	BP	GO:0010466	negative regulation of peptidase activity	2/51	37/6899	0.0302656	0.259214	0.232762	SERPINB10/SERPINB7	2
GO:0010951	BP	GO:0010951	negative regulation of endopeptidase activity	2/51	37/6899	0.0302656	0.259214	0.232762	SERPINB10/SERPINB7	2
GO:0035637	BP	GO:0035637	multicellular organismal signaling	2/51	37/6899	0.0302656	0.259214	0.232762	KCNE3/SCN2B	2
GO:0071621	BP	GO:0071621	granulocyte chemotaxis	2/51	37/6899	0.0302656	0.259214	0.232762	CXCL13/CCL8	2
GO:0030162	BP	GO:0030162	regulation of proteolysis	4/51	163/6899	0.031762	0.267449	0.240158	SERPINB10/SERPINB7/SLC1A1/CLDN4	4
GO:0002705	BP	GO:0002705	positive regulation of leukocyte mediated immunity	2/51	38/6899	0.0317984	0.267449	0.240158	CD1.1/TFRC	2
GO:0042391	BP	GO:0042391	regulation of membrane potential	3/51	94/6899	0.0318645	0.267449	0.240158	KCNK13/KCNE3/SCN2B	3
GO:0050776	BP	GO:0050776	regulation of immune response	5/51	243/6899	0.0327516	0.271532	0.243823	CD1.1/C1S/WNT5A/TFRC/TLR8	5
GO:0030879	BP	GO:0030879	mammary gland development	2/51	39/6899	0.0333613	0.271532	0.243823	AREG/WNT5A	2
GO:0050864	BP	GO:0050864	regulation of B cell activation	2/51	39/6899	0.0333613	0.271532	0.243823	SLAMF8/TFRC	2
GO:0072676	BP	GO:0072676	lymphocyte migration	2/51	39/6899	0.0333613	0.271532	0.243823	CCL8/WNT5A	2
GO:0002697	BP	GO:0002697	regulation of immune effector process	3/51	96/6899	0.0336197	0.271532	0.243823	CD1.1/WNT5A/TFRC	3
GO:0055065	BP	GO:0055065	metal ion homeostasis	4/51	166/6899	0.0336449	0.271532	0.243823	SLC1A1/CCL8/WNT5A/TFRC	4
GO:0045860	BP	GO:0045860	positive regulation of protein kinase activity	3/51	97/6899	0.0345159	0.275044	0.246977	SLC1A1/AREG/WNT5A	3
GO:0044106	BP	GO:0044106	cellular amine metabolic process	2/51	40/6899	0.0349539	0.275044	0.246977	SLC1A1/MAOA	2
GO:0048565	BP	GO:0048565	digestive tract development	2/51	40/6899	0.0349539	0.275044	0.246977	WNT5A/EPHB3	2
GO:0072089	BP	GO:0072089	stem cell proliferation	2/51	40/6899	0.0349539	0.275044	0.246977	CEBPA/WNT5A	2
GO:0034330	BP	GO:0034330	cell junction organization	4/51	170/6899	0.0362558	0.277403	0.249095	SLC1A1/CLDN4/WNT5A/EPHB3	4
GO:0072503	BP	GO:0072503	cellular divalent inorganic cation homeostasis	3/51	99/6899	0.0363457	0.277403	0.249095	SLC1A1/CCL8/WNT5A	3
GO:0002702	BP	GO:0002702	positive regulation of production of molecular mediator of immune response	2/51	41/6899	0.0365757	0.277403	0.249095	WNT5A/TFRC	2
GO:0050729	BP	GO:0050729	positive regulation of inflammatory response	2/51	41/6899	0.0365757	0.277403	0.249095	CEBPA/WNT5A	2
GO:0055123	BP	GO:0055123	digestive system development	2/51	41/6899	0.0365757	0.277403	0.249095	WNT5A/EPHB3	2
GO:0097530	BP	GO:0097530	granulocyte migration	2/51	41/6899	0.0365757	0.277403	0.249095	CXCL13/CCL8	2
GO:0098662	BP	GO:0098662	inorganic cation transmembrane transport	4/51	171/6899	0.0369265	0.278386	0.249978	SLC1A1/KCNK13/KCNE3/SCN2B	4
GO:0050863	BP	GO:0050863	regulation of T cell activation	3/51	100/6899	0.0372791	0.279371	0.250863	TNFRSF9/SLA-DMB/TFRC	3
GO:0048514	BP	GO:0048514	blood vessel morphogenesis	4/51	172/6899	0.0376044	0.279807	0.251254	SLC1A1/ANPEP/WNT5A/EPHB3	4
GO:0035239	BP	GO:0035239	tube morphogenesis	5/51	253/6899	0.0379942	0.279807	0.251254	SLC1A1/ANPEP/AREG/WNT5A/EPHB3	5
GO:0007416	BP	GO:0007416	synapse assembly	2/51	42/6899	0.0382262	0.279807	0.251254	WNT5A/EPHB3	2
GO:0009308	BP	GO:0009308	amine metabolic process	2/51	42/6899	0.0382262	0.279807	0.251254	SLC1A1/MAOA	2
GO:0046660	BP	GO:0046660	female sex differentiation	2/51	43/6899	0.0399048	0.290405	0.260771	WNT5A/PCYT1B	2
GO:0072507	BP	GO:0072507	divalent inorganic cation homeostasis	3/51	104/6899	0.0411357	0.297642	0.26727	SLC1A1/CCL8/WNT5A	3
GO:0045598	BP	GO:0045598	regulation of fat cell differentiation	2/51	44/6899	0.0416111	0.297661	0.267287	CEBPA/WNT5A	2
GO:0046916	BP	GO:0046916	cellular transition metal ion homeostasis	2/51	44/6899	0.0416111	0.297661	0.267287	SLC1A1/TFRC	2
GO:0002443	BP	GO:0002443	leukocyte mediated immunity	3/51	106/6899	0.0431372	0.306578	0.275293	CD1.1/C1S/TFRC	3
GO:0022612	BP	GO:0022612	gland morphogenesis	2/51	45/6899	0.0433446	0.306578	0.275293	AREG/WNT5A	2
GO:0002706	BP	GO:0002706	regulation of lymphocyte mediated immunity	2/51	46/6899	0.0451049	0.312017	0.280177	CD1.1/TFRC	2
GO:0002822	BP	GO:0002822	regulation of adaptive immune response based on somatic recombination of immune receptors built from immunoglobulin superfamily domains	2/51	46/6899	0.0451049	0.312017	0.280177	CD1.1/TFRC	2
GO:0002833	BP	GO:0002833	positive regulation of response to biotic stimulus	2/51	46/6899	0.0451049	0.312017	0.280177	WNT5A/TLR8	2
GO:0010952	BP	GO:0010952	positive regulation of peptidase activity	2/51	46/6899	0.0451049	0.312017	0.280177	SLC1A1/CLDN4	2
GO:0014070	BP	GO:0014070	response to organic cyclic compound	4/51	183/6899	0.0455385	0.313295	0.281325	DUOX1/SLC1A1/CEBPA/AREG	4
GO:0001936	BP	GO:0001936	regulation of endothelial cell proliferation	2/51	47/6899	0.0468913	0.320849	0.288108	WNT5A/EGFL7	2
GO:0001503	BP	GO:0001503	ossification	3/51	112/6899	0.0494312	0.325567	0.292345	CEBPA/WNT5A/CLEC5A	3
GO:0007159	BP	GO:0007159	leukocyte cell-cell adhesion	3/51	113/6899	0.0505219	0.325567	0.292345	OLR1/SLA-DMB/TFRC	3
GO:0001935	BP	GO:0001935	endothelial cell proliferation	2/51	49/6899	0.0505412	0.325567	0.292345	WNT5A/EGFL7	2
GO:0016064	BP	GO:0016064	immunoglobulin mediated immune response	2/51	49/6899	0.0505412	0.325567	0.292345	C1S/TFRC	2
GO:0030097	BP	GO:0030097	hemopoiesis	5/51	274/6899	0.0506177	0.325567	0.292345	SLAMF8/CEBPA/TNFRSF9/WNT5A/ALAS2	5
GO:0055080	BP	GO:0055080	cation homeostasis	4/51	190/6899	0.051043	0.325567	0.292345	SLC1A1/CCL8/WNT5A/TFRC	4
GO:0098655	BP	GO:0098655	cation transmembrane transport	4/51	190/6899	0.051043	0.325567	0.292345	SLC1A1/KCNK13/KCNE3/SCN2B	4
GO:0098660	BP	GO:0098660	inorganic ion transmembrane transport	4/51	190/6899	0.051043	0.325567	0.292345	SLC1A1/KCNK13/KCNE3/SCN2B	4
GO:0034329	BP	GO:0034329	cell junction assembly	3/51	114/6899	0.0516245	0.325567	0.292345	CLDN4/WNT5A/EPHB3	3
GO:0007169	BP	GO:0007169	transmembrane receptor protein tyrosine kinase signaling pathway	4/51	191/6899	0.0518583	0.325567	0.292345	EFS/AREG/WNT5A/EPHB3	4
GO:0019724	BP	GO:0019724	B cell mediated immunity	2/51	50/6899	0.0524036	0.325567	0.292345	C1S/TFRC	2
GO:0010035	BP	GO:0010035	response to inorganic substance	3/51	115/6899	0.0527387	0.325567	0.292345	SLC1A1/CEBPA/WNT5A	3
GO:0001568	BP	GO:0001568	blood vessel development	4/51	194/6899	0.0543472	0.325567	0.292345	SLC1A1/ANPEP/WNT5A/EPHB3	4
GO:0071674	BP	GO:0071674	mononuclear cell migration	2/51	52/6899	0.0562013	0.325567	0.292345	CCL8/WNT5A	2
GO:0002252	BP	GO:0002252	immune effector process	4/51	197/6899	0.0569008	0.325567	0.292345	CD1.1/C1S/WNT5A/TFRC	4
GO:0034765	BP	GO:0034765	regulation of ion transmembrane transport	3/51	119/6899	0.0573123	0.325567	0.292345	KCNK13/KCNE3/SCN2B	3
GO:0001505	BP	GO:0001505	regulation of neurotransmitter levels	2/51	53/6899	0.0581357	0.325567	0.292345	SLC22A3/MAOA	2
GO:0002819	BP	GO:0002819	regulation of adaptive immune response	2/51	53/6899	0.0581357	0.325567	0.292345	CD1.1/TFRC	2
GO:0050807	BP	GO:0050807	regulation of synapse organization	2/51	53/6899	0.0581357	0.325567	0.292345	WNT5A/EPHB3	2
GO:0051092	BP	GO:0051092	positive regulation of NF-kappaB transcription factor activity	2/51	53/6899	0.0581357	0.325567	0.292345	NTS/WNT5A	2
GO:0032103	BP	GO:0032103	positive regulation of response to external stimulus	3/51	121/6899	0.0596682	0.325567	0.292345	CEBPA/WNT5A/TLR8	3
GO:0002700	BP	GO:0002700	regulation of production of molecular mediator of immune response	2/51	54/6899	0.0600932	0.325567	0.292345	WNT5A/TFRC	2
GO:0071805	BP	GO:0071805	potassium ion transmembrane transport	2/51	55/6899	0.0620733	0.325567	0.292345	KCNK13/KCNE3	2
GO:0001944	BP	GO:0001944	vasculature development	4/51	204/6899	0.0631094	0.325567	0.292345	SLC1A1/ANPEP/WNT5A/EPHB3	4
GO:0050803	BP	GO:0050803	regulation of synapse structure or activity	2/51	56/6899	0.0640756	0.325567	0.292345	WNT5A/EPHB3	2
GO:0071222	BP	GO:0071222	cellular response to lipopolysaccharide	2/51	56/6899	0.0640756	0.325567	0.292345	CXCL13/WNT5A	2
GO:0032412	BP	GO:0032412	regulation of ion transmembrane transporter activity	2/51	57/6899	0.0660997	0.325567	0.292345	KCNE3/SCN2B	2
GO:0055076	BP	GO:0055076	transition metal ion homeostasis	2/51	57/6899	0.0660997	0.325567	0.292345	SLC1A1/TFRC	2
GO:0043549	BP	GO:0043549	regulation of kinase activity	4/51	209/6899	0.0677569	0.325567	0.292345	SLC1A1/AREG/WNT5A/EPHB3	4
GO:0048839	BP	GO:0048839	inner ear development	2/51	58/6899	0.0681452	0.325567	0.292345	CEBPA/WNT5A	2
GO:0016192	BP	GO:0016192	vesicle-mediated transport	7/51	494/6899	0.069427	0.325567	0.292345	SLC1A1/CARMIL1/LOC100511343/CCL8/WNT5A/TFRC/MSR1	7
GO:0006814	BP	GO:0006814	sodium ion transport	2/51	59/6899	0.0702118	0.325567	0.292345	KCNE3/SCN2B	2
GO:0045861	BP	GO:0045861	negative regulation of proteolysis	2/51	59/6899	0.0702118	0.325567	0.292345	SERPINB10/SERPINB7	2
GO:1901888	BP	GO:1901888	regulation of cell junction assembly	2/51	59/6899	0.0702118	0.325567	0.292345	WNT5A/EPHB3	2
GO:0002053	BP	GO:0002053	positive regulation of mesenchymal cell proliferation	1/51	10/6899	0.0715576	0.325567	0.292345	WNT5A	1
GO:0007176	BP	GO:0007176	regulation of epidermal growth factor-activated receptor activity	1/51	10/6899	0.0715576	0.325567	0.292345	AREG	1
GO:0010800	BP	GO:0010800	positive regulation of peptidyl-threonine phosphorylation	1/51	10/6899	0.0715576	0.325567	0.292345	WNT5A	1
GO:0030517	BP	GO:0030517	negative regulation of axon extension	1/51	10/6899	0.0715576	0.325567	0.292345	WNT5A	1
GO:0033561	BP	GO:0033561	regulation of water loss via skin	1/51	10/6899	0.0715576	0.325567	0.292345	CLDN4	1
GO:0042438	BP	GO:0042438	melanin biosynthetic process	1/51	10/6899	0.0715576	0.325567	0.292345	WNT5A	1
GO:0043243	BP	GO:0043243	positive regulation of protein-containing complex disassembly	1/51	10/6899	0.0715576	0.325567	0.292345	CARMIL1	1
GO:0043507	BP	GO:0043507	positive regulation of JUN kinase activity	1/51	10/6899	0.0715576	0.325567	0.292345	WNT5A	1
GO:0045742	BP	GO:0045742	positive regulation of epidermal growth factor receptor signaling pathway	1/51	10/6899	0.0715576	0.325567	0.292345	AREG	1
GO:0060338	BP	GO:0060338	regulation of type I interferon-mediated signaling pathway	1/51	10/6899	0.0715576	0.325567	0.292345	WNT5A	1
GO:0061081	BP	GO:0061081	positive regulation of myeloid leukocyte cytokine production involved in immune response	1/51	10/6899	0.0715576	0.325567	0.292345	WNT5A	1
GO:0061162	BP	GO:0061162	establishment of monopolar cell polarity	1/51	10/6899	0.0715576	0.325567	0.292345	WNT5A	1
GO:0061339	BP	GO:0061339	establishment or maintenance of monopolar cell polarity	1/51	10/6899	0.0715576	0.325567	0.292345	WNT5A	1
GO:0086002	BP	GO:0086002	cardiac muscle cell action potential involved in contraction	1/51	10/6899	0.0715576	0.325567	0.292345	KCNE3	1
GO:0089718	BP	GO:0089718	amino acid import across plasma membrane	1/51	10/6899	0.0715576	0.325567	0.292345	SLC1A1	1
GO:0097049	BP	GO:0097049	motor neuron apoptotic process	1/51	10/6899	0.0715576	0.325567	0.292345	SLC1A1	1
GO:0036293	BP	GO:0036293	response to decreased oxygen levels	2/51	60/6899	0.0722988	0.325567	0.292345	SLC1A1/ALAS2	2
GO:0045088	BP	GO:0045088	regulation of innate immune response	2/51	60/6899	0.0722988	0.325567	0.292345	WNT5A/TLR8	2
GO:0071219	BP	GO:0071219	cellular response to molecule of bacterial origin	2/51	60/6899	0.0722988	0.325567	0.292345	CXCL13/WNT5A	2
GO:0002274	BP	GO:0002274	myeloid leukocyte activation	2/51	61/6899	0.0744061	0.325567	0.292345	CEBPA/WNT5A	2
GO:0002440	BP	GO:0002440	production of molecular mediator of immune response	2/51	61/6899	0.0744061	0.325567	0.292345	WNT5A/TFRC	2
GO:0007411	BP	GO:0007411	axon guidance	2/51	61/6899	0.0744061	0.325567	0.292345	WNT5A/EPHB3	2
GO:0022898	BP	GO:0022898	regulation of transmembrane transporter activity	2/51	61/6899	0.0744061	0.325567	0.292345	KCNE3/SCN2B	2
GO:0050679	BP	GO:0050679	positive regulation of epithelial cell proliferation	2/51	61/6899	0.0744061	0.325567	0.292345	WNT5A/EGFL7	2
GO:0097529	BP	GO:0097529	myeloid leukocyte migration	2/51	61/6899	0.0744061	0.325567	0.292345	CXCL13/CCL8	2
GO:0001649	BP	GO:0001649	osteoblast differentiation	2/51	62/6899	0.0765331	0.325567	0.292345	CEBPA/CLEC5A	2
GO:0002703	BP	GO:0002703	regulation of leukocyte mediated immunity	2/51	62/6899	0.0765331	0.325567	0.292345	CD1.1/TFRC	2
GO:0021537	BP	GO:0021537	telencephalon development	2/51	62/6899	0.0765331	0.325567	0.292345	WNT5A/EPHB3	2
GO:0042129	BP	GO:0042129	regulation of T cell proliferation	2/51	62/6899	0.0765331	0.325567	0.292345	TNFRSF9/TFRC	2
GO:0071356	BP	GO:0071356	cellular response to tumor necrosis factor	2/51	62/6899	0.0765331	0.325567	0.292345	CEBPA/CCL8	2
GO:0097485	BP	GO:0097485	neuron projection guidance	2/51	62/6899	0.0765331	0.325567	0.292345	WNT5A/EPHB3	2
GO:0001702	BP	GO:0001702	gastrulation with mouth forming second	1/51	11/6899	0.078431	0.325567	0.292345	WNT5A	1
GO:0001913	BP	GO:0001913	T cell mediated cytotoxicity	1/51	11/6899	0.078431	0.325567	0.292345	CD1.1	1
GO:0002068	BP	GO:0002068	glandular epithelial cell development	1/51	11/6899	0.078431	0.325567	0.292345	WNT5A	1
GO:0006582	BP	GO:0006582	melanin metabolic process	1/51	11/6899	0.078431	0.325567	0.292345	WNT5A	1
GO:0006590	BP	GO:0006590	thyroid hormone generation	1/51	11/6899	0.078431	0.325567	0.292345	DUOX1	1
GO:0006783	BP	GO:0006783	heme biosynthetic process	1/51	11/6899	0.078431	0.325567	0.292345	ALAS2	1
GO:0006882	BP	GO:0006882	cellular zinc ion homeostasis	1/51	11/6899	0.078431	0.325567	0.292345	SLC1A1	1
GO:0008038	BP	GO:0008038	neuron recognition	1/51	11/6899	0.078431	0.325567	0.292345	EPHB3	1
GO:0010460	BP	GO:0010460	positive regulation of heart rate	1/51	11/6899	0.078431	0.325567	0.292345	SLC1A1	1
GO:0010818	BP	GO:0010818	T cell chemotaxis	1/51	11/6899	0.078431	0.325567	0.292345	WNT5A	1
GO:0015800	BP	GO:0015800	acidic amino acid transport	1/51	11/6899	0.078431	0.325567	0.292345	SLC1A1	1
GO:0021952	BP	GO:0021952	central nervous system projection neuron axonogenesis	1/51	11/6899	0.078431	0.325567	0.292345	EPHB3	1
GO:0030851	BP	GO:0030851	granulocyte differentiation	1/51	11/6899	0.078431	0.325567	0.292345	CEBPA	1
GO:0036475	BP	GO:0036475	neuron death in response to oxidative stress	1/51	11/6899	0.078431	0.325567	0.292345	SLC1A1	1
GO:0042133	BP	GO:0042133	neurotransmitter metabolic process	1/51	11/6899	0.078431	0.325567	0.292345	MAOA	1
GO:0042417	BP	GO:0042417	dopamine metabolic process	1/51	11/6899	0.078431	0.325567	0.292345	SLC1A1	1
GO:0042596	BP	GO:0042596	fear response	1/51	11/6899	0.078431	0.325567	0.292345	SLC1A1	1
GO:0045830	BP	GO:0045830	positive regulation of isotype switching	1/51	11/6899	0.078431	0.325567	0.292345	TFRC	1
GO:0050918	BP	GO:0050918	positive chemotaxis	1/51	11/6899	0.078431	0.325567	0.292345	WNT5A	1
GO:0055069	BP	GO:0055069	zinc ion homeostasis	1/51	11/6899	0.078431	0.325567	0.292345	SLC1A1	1
GO:0060071	BP	GO:0060071	Wnt signaling pathway, planar cell polarity pathway	1/51	11/6899	0.078431	0.325567	0.292345	WNT5A	1
GO:0060571	BP	GO:0060571	morphogenesis of an epithelial fold	1/51	11/6899	0.078431	0.325567	0.292345	WNT5A	1
GO:0070232	BP	GO:0070232	regulation of T cell apoptotic process	1/51	11/6899	0.078431	0.325567	0.292345	WNT5A	1
GO:0071867	BP	GO:0071867	response to monoamine	1/51	11/6899	0.078431	0.325567	0.292345	SLC1A1	1
GO:0071868	BP	GO:0071868	cellular response to monoamine stimulus	1/51	11/6899	0.078431	0.325567	0.292345	SLC1A1	1
GO:0071869	BP	GO:0071869	response to catecholamine	1/51	11/6899	0.078431	0.325567	0.292345	SLC1A1	1
GO:0071870	BP	GO:0071870	cellular response to catecholamine stimulus	1/51	11/6899	0.078431	0.325567	0.292345	SLC1A1	1
GO:0090175	BP	GO:0090175	regulation of establishment of planar polarity	1/51	11/6899	0.078431	0.325567	0.292345	WNT5A	1
GO:0097242	BP	GO:0097242	amyloid-beta clearance	1/51	11/6899	0.078431	0.325567	0.292345	LOC100511343	1
GO:1901623	BP	GO:1901623	regulation of lymphocyte chemotaxis	1/51	11/6899	0.078431	0.325567	0.292345	WNT5A	1
GO:1903350	BP	GO:1903350	response to dopamine	1/51	11/6899	0.078431	0.325567	0.292345	SLC1A1	1
GO:1903351	BP	GO:1903351	cellular response to dopamine	1/51	11/6899	0.078431	0.325567	0.292345	SLC1A1	1
GO:2000647	BP	GO:2000647	negative regulation of stem cell proliferation	1/51	11/6899	0.078431	0.325567	0.292345	CEBPA	1
GO:0006813	BP	GO:0006813	potassium ion transport	2/51	63/6899	0.0786795	0.325567	0.292345	KCNK13/KCNE3	2
GO:0050890	BP	GO:0050890	cognition	2/51	63/6899	0.0786795	0.325567	0.292345	SLC1A1/CBR3	2
GO:0051346	BP	GO:0051346	negative regulation of hydrolase activity	2/51	63/6899	0.0786795	0.325567	0.292345	SERPINB10/SERPINB7	2
GO:0060560	BP	GO:0060560	developmental growth involved in morphogenesis	2/51	63/6899	0.0786795	0.325567	0.292345	AREG/WNT5A	2
GO:0019058	BP	GO:0019058	viral life cycle	2/51	64/6899	0.0808448	0.325567	0.292345	CCL8/OAS1	2
GO:0046942	BP	GO:0046942	carboxylic acid transport	2/51	64/6899	0.0808448	0.325567	0.292345	SLC22A3/SLC1A1	2
GO:0030335	BP	GO:0030335	positive regulation of cell migration	3/51	138/6899	0.08148	0.325567	0.292345	CLDN4/CARMIL1/WNT5A	3
GO:0032409	BP	GO:0032409	regulation of transporter activity	2/51	65/6899	0.0830288	0.325567	0.292345	KCNE3/SCN2B	2
GO:0043588	BP	GO:0043588	skin development	2/51	65/6899	0.0830288	0.325567	0.292345	CLDN4/WNT5A	2
GO:0048754	BP	GO:0048754	branching morphogenesis of an epithelial tube	2/51	65/6899	0.0830288	0.325567	0.292345	AREG/WNT5A	2
GO:0030324	BP	GO:0030324	lung development	2/51	66/6899	0.085231	0.325567	0.292345	CEBPA/WNT5A	2
GO:0001759	BP	GO:0001759	organ induction	1/51	12/6899	0.0852545	0.325567	0.292345	WNT5A	1
GO:0001912	BP	GO:0001912	positive regulation of leukocyte mediated cytotoxicity	1/51	12/6899	0.0852545	0.325567	0.292345	CD1.1	1
GO:0003254	BP	GO:0003254	regulation of membrane depolarization	1/51	12/6899	0.0852545	0.325567	0.292345	SCN2B	1
GO:0003309	BP	GO:0003309	type B pancreatic cell differentiation	1/51	12/6899	0.0852545	0.325567	0.292345	WNT5A	1
GO:0006779	BP	GO:0006779	porphyrin-containing compound biosynthetic process	1/51	12/6899	0.0852545	0.325567	0.292345	ALAS2	1
GO:0010934	BP	GO:0010934	macrophage cytokine production	1/51	12/6899	0.0852545	0.325567	0.292345	WNT5A	1
GO:0010935	BP	GO:0010935	regulation of macrophage cytokine production	1/51	12/6899	0.0852545	0.325567	0.292345	WNT5A	1
GO:0021772	BP	GO:0021772	olfactory bulb development	1/51	12/6899	0.0852545	0.325567	0.292345	WNT5A	1
GO:0021988	BP	GO:0021988	olfactory lobe development	1/51	12/6899	0.0852545	0.325567	0.292345	WNT5A	1
GO:0031529	BP	GO:0031529	ruffle organization	1/51	12/6899	0.0852545	0.325567	0.292345	CARMIL1	1
GO:0033014	BP	GO:0033014	tetrapyrrole biosynthetic process	1/51	12/6899	0.0852545	0.325567	0.292345	ALAS2	1
GO:0034381	BP	GO:0034381	plasma lipoprotein particle clearance	1/51	12/6899	0.0852545	0.325567	0.292345	LOC100511343	1
GO:0040036	BP	GO:0040036	regulation of fibroblast growth factor receptor signaling pathway	1/51	12/6899	0.0852545	0.325567	0.292345	WNT5A	1
GO:0043171	BP	GO:0043171	peptide catabolic process	1/51	12/6899	0.0852545	0.325567	0.292345	ANPEP	1
GO:0044550	BP	GO:0044550	secondary metabolite biosynthetic process	1/51	12/6899	0.0852545	0.325567	0.292345	WNT5A	1
GO:0044788	BP	GO:0044788	modulation by host of viral process	1/51	12/6899	0.0852545	0.325567	0.292345	CCL8	1
GO:0045823	BP	GO:0045823	positive regulation of heart contraction	1/51	12/6899	0.0852545	0.325567	0.292345	SLC1A1	1
GO:0048678	BP	GO:0048678	response to axon injury	1/51	12/6899	0.0852545	0.325567	0.292345	SLC1A1	1
GO:0060065	BP	GO:0060065	uterus development	1/51	12/6899	0.0852545	0.325567	0.292345	WNT5A	1
GO:0060914	BP	GO:0060914	heart formation	1/51	12/6899	0.0852545	0.325567	0.292345	WNT5A	1
GO:0086009	BP	GO:0086009	membrane repolarization	1/51	12/6899	0.0852545	0.325567	0.292345	KCNE3	1
GO:0098900	BP	GO:0098900	regulation of action potential	1/51	12/6899	0.0852545	0.325567	0.292345	KCNE3	1
GO:1901186	BP	GO:1901186	positive regulation of ERBB signaling pathway	1/51	12/6899	0.0852545	0.325567	0.292345	AREG	1
GO:1902745	BP	GO:1902745	positive regulation of lamellipodium organization	1/51	12/6899	0.0852545	0.325567	0.292345	CARMIL1	1
GO:1903524	BP	GO:1903524	positive regulation of blood circulation	1/51	12/6899	0.0852545	0.325567	0.292345	SLC1A1	1
GO:0050673	BP	GO:0050673	epithelial cell proliferation	3/51	141/6899	0.0856466	0.325567	0.292345	AREG/WNT5A/EGFL7	3
GO:0009611	BP	GO:0009611	response to wounding	3/51	142/6899	0.0870557	0.325567	0.292345	SLC1A1/CLDN4/WNT5A	3
GO:0030323	BP	GO:0030323	respiratory tube development	2/51	67/6899	0.0874511	0.325567	0.292345	CEBPA/WNT5A	2
GO:0120035	BP	GO:0120035	regulation of plasma membrane bounded cell projection organization	3/51	143/6899	0.0884747	0.325567	0.292345	CARMIL1/WNT5A/EPHB3	3
GO:0002064	BP	GO:0002064	epithelial cell development	2/51	68/6899	0.0896886	0.325567	0.292345	CEBPA/WNT5A	2
GO:0043547	BP	GO:0043547	positive regulation of GTPase activity	2/51	68/6899	0.0896886	0.325567	0.292345	CCL8/WNT5A	2
GO:0070482	BP	GO:0070482	response to oxygen levels	2/51	68/6899	0.0896886	0.325567	0.292345	SLC1A1/ALAS2	2
GO:0001525	BP	GO:0001525	angiogenesis	3/51	145/6899	0.0913425	0.325567	0.292345	ANPEP/WNT5A/EPHB3	3
GO:0031344	BP	GO:0031344	regulation of cell projection organization	3/51	145/6899	0.0913425	0.325567	0.292345	CARMIL1/WNT5A/EPHB3	3
GO:0042327	BP	GO:0042327	positive regulation of phosphorylation	4/51	232/6899	0.0913602	0.325567	0.292345	SLC1A1/AREG/WNT5A/EPHB3	4
GO:0034612	BP	GO:0034612	response to tumor necrosis factor	2/51	69/6899	0.0919432	0.325567	0.292345	CEBPA/CCL8	2
GO:0045444	BP	GO:0045444	fat cell differentiation	2/51	69/6899	0.0919432	0.325567	0.292345	CEBPA/WNT5A	2
GO:0050870	BP	GO:0050870	positive regulation of T cell activation	2/51	69/6899	0.0919432	0.325567	0.292345	SLA-DMB/TFRC	2
GO:0002714	BP	GO:0002714	positive regulation of B cell mediated immunity	1/51	13/6899	0.0920284	0.325567	0.292345	TFRC	1
GO:0002891	BP	GO:0002891	positive regulation of immunoglobulin mediated immune response	1/51	13/6899	0.0920284	0.325567	0.292345	TFRC	1
GO:0021955	BP	GO:0021955	central nervous system neuron axonogenesis	1/51	13/6899	0.0920284	0.325567	0.292345	EPHB3	1
GO:0035883	BP	GO:0035883	enteroendocrine cell differentiation	1/51	13/6899	0.0920284	0.325567	0.292345	WNT5A	1
GO:0045071	BP	GO:0045071	negative regulation of viral genome replication	1/51	13/6899	0.0920284	0.325567	0.292345	OAS1	1
GO:0045197	BP	GO:0045197	establishment or maintenance of epithelial cell apical/basal polarity	1/51	13/6899	0.0920284	0.325567	0.292345	WNT5A	1
GO:0045577	BP	GO:0045577	regulation of B cell differentiation	1/51	13/6899	0.0920284	0.325567	0.292345	SLAMF8	1
GO:0051785	BP	GO:0051785	positive regulation of nuclear division	1/51	13/6899	0.0920284	0.325567	0.292345	WNT5A	1
GO:0060337	BP	GO:0060337	type I interferon signaling pathway	1/51	13/6899	0.0920284	0.325567	0.292345	WNT5A	1
GO:0060997	BP	GO:0060997	dendritic spine morphogenesis	1/51	13/6899	0.0920284	0.325567	0.292345	EPHB3	1
GO:0061036	BP	GO:0061036	positive regulation of cartilage development	1/51	13/6899	0.0920284	0.325567	0.292345	WNT5A	1
GO:0090303	BP	GO:0090303	positive regulation of wound healing	1/51	13/6899	0.0920284	0.325567	0.292345	CLDN4	1
GO:2000273	BP	GO:2000273	positive regulation of signaling receptor activity	1/51	13/6899	0.0920284	0.325567	0.292345	AREG	1
GO:0043583	BP	GO:0043583	ear development	2/51	70/6899	0.0942146	0.325567	0.292345	CEBPA/WNT5A	2
GO:0034762	BP	GO:0034762	regulation of transmembrane transport	3/51	147/6899	0.0942493	0.325567	0.292345	KCNK13/KCNE3/SCN2B	3
GO:2000147	BP	GO:2000147	positive regulation of cell motility	3/51	148/6899	0.0957171	0.325567	0.292345	CLDN4/CARMIL1/WNT5A	3
GO:0046649	BP	GO:0046649	lymphocyte activation	4/51	236/6899	0.0958267	0.325567	0.292345	SLAMF8/TNFRSF9/SLA-DMB/TFRC	4
GO:0042098	BP	GO:0042098	T cell proliferation	2/51	71/6899	0.0965023	0.325567	0.292345	TNFRSF9/TFRC	2
GO:0071216	BP	GO:0071216	cellular response to biotic stimulus	2/51	71/6899	0.0965023	0.325567	0.292345	CXCL13/WNT5A	2
GO:0000578	BP	GO:0000578	embryonic axis specification	1/51	14/6899	0.0987531	0.325567	0.292345	WNT5A	1
GO:0001961	BP	GO:0001961	positive regulation of cytokine-mediated signaling pathway	1/51	14/6899	0.0987531	0.325567	0.292345	WNT5A	1
GO:0002755	BP	GO:0002755	MyD88-dependent toll-like receptor signaling pathway	1/51	14/6899	0.0987531	0.325567	0.292345	TLR8	1
GO:0003156	BP	GO:0003156	regulation of animal organ formation	1/51	14/6899	0.0987531	0.325567	0.292345	WNT5A	1
GO:0003283	BP	GO:0003283	atrial septum development	1/51	14/6899	0.0987531	0.325567	0.292345	WNT5A	1
GO:0006829	BP	GO:0006829	zinc ion transport	1/51	14/6899	0.0987531	0.325567	0.292345	SLC1A1	1
GO:0010464	BP	GO:0010464	regulation of mesenchymal cell proliferation	1/51	14/6899	0.0987531	0.325567	0.292345	WNT5A	1
GO:0015872	BP	GO:0015872	dopamine transport	1/51	14/6899	0.0987531	0.325567	0.292345	SLC22A3	1
GO:0030890	BP	GO:0030890	positive regulation of B cell proliferation	1/51	14/6899	0.0987531	0.325567	0.292345	TFRC	1
GO:0045191	BP	GO:0045191	regulation of isotype switching	1/51	14/6899	0.0987531	0.325567	0.292345	TFRC	1
GO:0048538	BP	GO:0048538	thymus development	1/51	14/6899	0.0987531	0.325567	0.292345	EPHB3	1
GO:0048806	BP	GO:0048806	genitalia development	1/51	14/6899	0.0987531	0.325567	0.292345	WNT5A	1
GO:0050771	BP	GO:0050771	negative regulation of axonogenesis	1/51	14/6899	0.0987531	0.325567	0.292345	WNT5A	1
GO:0051496	BP	GO:0051496	positive regulation of stress fiber assembly	1/51	14/6899	0.0987531	0.325567	0.292345	CARMIL1	1
GO:0060512	BP	GO:0060512	prostate gland morphogenesis	1/51	14/6899	0.0987531	0.325567	0.292345	WNT5A	1
GO:0060740	BP	GO:0060740	prostate gland epithelium morphogenesis	1/51	14/6899	0.0987531	0.325567	0.292345	WNT5A	1
GO:0061311	BP	GO:0061311	cell surface receptor signaling pathway involved in heart development	1/51	14/6899	0.0987531	0.325567	0.292345	WNT5A	1
GO:1900026	BP	GO:1900026	positive regulation of substrate adhesion-dependent cell spreading	1/51	14/6899	0.0987531	0.325567	0.292345	CARMIL1	1
GO:1903036	BP	GO:1903036	positive regulation of response to wounding	1/51	14/6899	0.0987531	0.325567	0.292345	CLDN4	1
GO:0060541	BP	GO:0060541	respiratory system development	2/51	73/6899	0.101126	0.325567	0.292345	CEBPA/WNT5A	2
GO:0007423	BP	GO:0007423	sensory organ development	3/51	153/6899	0.103198	0.325567	0.292345	SLC1A1/CEBPA/WNT5A	3
GO:0040017	BP	GO:0040017	positive regulation of locomotion	3/51	153/6899	0.103198	0.325567	0.292345	CLDN4/CARMIL1/WNT5A	3
GO:0031346	BP	GO:0031346	positive regulation of cell projection organization	2/51	74/6899	0.10346	0.325567	0.292345	CARMIL1/WNT5A	2
GO:0044057	BP	GO:0044057	regulation of system process	3/51	154/6899	0.104721	0.325567	0.292345	SLC1A1/KCNE3/SCN2B	3
GO:0001736	BP	GO:0001736	establishment of planar polarity	1/51	15/6899	0.105429	0.325567	0.292345	WNT5A	1
GO:0006826	BP	GO:0006826	iron ion transport	1/51	15/6899	0.105429	0.325567	0.292345	TFRC	1
GO:0007164	BP	GO:0007164	establishment of tissue polarity	1/51	15/6899	0.105429	0.325567	0.292345	WNT5A	1
GO:0008306	BP	GO:0008306	associative learning	1/51	15/6899	0.105429	0.325567	0.292345	SLC1A1	1
GO:0010799	BP	GO:0010799	regulation of peptidyl-threonine phosphorylation	1/51	15/6899	0.105429	0.325567	0.292345	WNT5A	1
GO:0015695	BP	GO:0015695	organic cation transport	1/51	15/6899	0.105429	0.325567	0.292345	SLC22A3	1
GO:0030514	BP	GO:0030514	negative regulation of BMP signaling pathway	1/51	15/6899	0.105429	0.325567	0.292345	WNT5A	1
GO:0030838	BP	GO:0030838	positive regulation of actin filament polymerization	1/51	15/6899	0.105429	0.325567	0.292345	CARMIL1	1
GO:0031343	BP	GO:0031343	positive regulation of cell killing	1/51	15/6899	0.105429	0.325567	0.292345	CD1.1	1
GO:0032233	BP	GO:0032233	positive regulation of actin filament bundle assembly	1/51	15/6899	0.105429	0.325567	0.292345	CARMIL1	1
GO:0035567	BP	GO:0035567	non-canonical Wnt signaling pathway	1/51	15/6899	0.105429	0.325567	0.292345	WNT5A	1
GO:0040020	BP	GO:0040020	regulation of meiotic nuclear division	1/51	15/6899	0.105429	0.325567	0.292345	WNT5A	1
GO:0042168	BP	GO:0042168	heme metabolic process	1/51	15/6899	0.105429	0.325567	0.292345	ALAS2	1
GO:0043506	BP	GO:0043506	regulation of JUN kinase activity	1/51	15/6899	0.105429	0.325567	0.292345	WNT5A	1
GO:0045599	BP	GO:0045599	negative regulation of fat cell differentiation	1/51	15/6899	0.105429	0.325567	0.292345	WNT5A	1
GO:0051446	BP	GO:0051446	positive regulation of meiotic cell cycle	1/51	15/6899	0.105429	0.325567	0.292345	WNT5A	1
GO:0060324	BP	GO:0060324	face development	1/51	15/6899	0.105429	0.325567	0.292345	WNT5A	1
GO:0061098	BP	GO:0061098	positive regulation of protein tyrosine kinase activity	1/51	15/6899	0.105429	0.325567	0.292345	AREG	1
GO:0071542	BP	GO:0071542	dopaminergic neuron differentiation	1/51	15/6899	0.105429	0.325567	0.292345	WNT5A	1
GO:0086001	BP	GO:0086001	cardiac muscle cell action potential	1/51	15/6899	0.105429	0.325567	0.292345	KCNE3	1
GO:0090102	BP	GO:0090102	cochlea development	1/51	15/6899	0.105429	0.325567	0.292345	WNT5A	1
GO:1901016	BP	GO:1901016	regulation of potassium ion transmembrane transporter activity	1/51	15/6899	0.105429	0.325567	0.292345	KCNE3	1
GO:1901216	BP	GO:1901216	positive regulation of neuron death	1/51	15/6899	0.105429	0.325567	0.292345	WNT5A	1
GO:1902743	BP	GO:1902743	regulation of lamellipodium organization	1/51	15/6899	0.105429	0.325567	0.292345	CARMIL1	1
GO:2000406	BP	GO:2000406	positive regulation of T cell migration	1/51	15/6899	0.105429	0.325567	0.292345	WNT5A	1
GO:2000649	BP	GO:2000649	regulation of sodium ion transmembrane transporter activity	1/51	15/6899	0.105429	0.325567	0.292345	SCN2B	1
GO:0032496	BP	GO:0032496	response to lipopolysaccharide	2/51	75/6899	0.10581	0.325567	0.292345	CXCL13/WNT5A	2
GO:0032944	BP	GO:0032944	regulation of mononuclear cell proliferation	2/51	75/6899	0.10581	0.325567	0.292345	TNFRSF9/TFRC	2
GO:0050670	BP	GO:0050670	regulation of lymphocyte proliferation	2/51	75/6899	0.10581	0.325567	0.292345	TNFRSF9/TFRC	2
GO:1903039	BP	GO:1903039	positive regulation of leukocyte cell-cell adhesion	2/51	75/6899	0.10581	0.325567	0.292345	SLA-DMB/TFRC	2
GO:0034220	BP	GO:0034220	ion transmembrane transport	4/51	246/6899	0.107441	0.325567	0.292345	SLC1A1/KCNK13/KCNE3/SCN2B	4
GO:0006575	BP	GO:0006575	cellular modified amino acid metabolic process	2/51	76/6899	0.108175	0.325567	0.292345	DUOX1/SLC1A1	2
GO:0008406	BP	GO:0008406	gonad development	2/51	77/6899	0.110553	0.325567	0.292345	WNT5A/PCYT1B	2
GO:0045137	BP	GO:0045137	development of primary sexual characteristics	2/51	77/6899	0.110553	0.325567	0.292345	WNT5A/PCYT1B	2
GO:0022603	BP	GO:0022603	regulation of anatomical structure morphogenesis	4/51	249/6899	0.111047	0.325567	0.292345	CLDN4/CARMIL1/WNT5A/EPHB3	4
GO:0001910	BP	GO:0001910	regulation of leukocyte mediated cytotoxicity	1/51	16/6899	0.112056	0.325567	0.292345	CD1.1	1
GO:0002066	BP	GO:0002066	columnar/cuboidal epithelial cell development	1/51	16/6899	0.112056	0.325567	0.292345	WNT5A	1
GO:0015909	BP	GO:0015909	long-chain fatty acid transport	1/51	16/6899	0.112056	0.325567	0.292345	LOC100511343	1
GO:0030901	BP	GO:0030901	midbrain development	1/51	16/6899	0.112056	0.325567	0.292345	WNT5A	1
GO:0031018	BP	GO:0031018	endocrine pancreas development	1/51	16/6899	0.112056	0.325567	0.292345	WNT5A	1
GO:0031128	BP	GO:0031128	developmental induction	1/51	16/6899	0.112056	0.325567	0.292345	WNT5A	1
GO:0032731	BP	GO:0032731	positive regulation of interleukin-1 beta production	1/51	16/6899	0.112056	0.325567	0.292345	WNT5A	1
GO:0035088	BP	GO:0035088	establishment or maintenance of apical/basal cell polarity	1/51	16/6899	0.112056	0.325567	0.292345	WNT5A	1
GO:0048821	BP	GO:0048821	erythrocyte development	1/51	16/6899	0.112056	0.325567	0.292345	ALAS2	1
GO:0051693	BP	GO:0051693	actin filament capping	1/51	16/6899	0.112056	0.325567	0.292345	CARMIL1	1
GO:0051899	BP	GO:0051899	membrane depolarization	1/51	16/6899	0.112056	0.325567	0.292345	SCN2B	1
GO:0060042	BP	GO:0060042	retina morphogenesis in camera-type eye	1/51	16/6899	0.112056	0.325567	0.292345	SLC1A1	1
GO:0061082	BP	GO:0061082	myeloid leukocyte cytokine production	1/51	16/6899	0.112056	0.325567	0.292345	WNT5A	1
GO:0061245	BP	GO:0061245	establishment or maintenance of bipolar cell polarity	1/51	16/6899	0.112056	0.325567	0.292345	WNT5A	1
GO:0086003	BP	GO:0086003	cardiac muscle cell contraction	1/51	16/6899	0.112056	0.325567	0.292345	KCNE3	1
GO:1902305	BP	GO:1902305	regulation of sodium ion transmembrane transport	1/51	16/6899	0.112056	0.325567	0.292345	SCN2B	1
GO:2001258	BP	GO:2001258	negative regulation of cation channel activity	1/51	16/6899	0.112056	0.325567	0.292345	KCNE3	1
GO:0051338	BP	GO:0051338	regulation of transferase activity	4/51	250/6899	0.112262	0.325567	0.292345	SLC1A1/AREG/WNT5A/EPHB3	4
GO:0015711	BP	GO:0015711	organic anion transport	2/51	78/6899	0.112946	0.325567	0.292345	SLC22A3/SLC1A1	2
GO:0061138	BP	GO:0061138	morphogenesis of a branching epithelium	2/51	78/6899	0.112946	0.325567	0.292345	AREG/WNT5A	2
GO:1901214	BP	GO:1901214	regulation of neuron death	2/51	78/6899	0.112946	0.325567	0.292345	SLC1A1/WNT5A	2
GO:0007420	BP	GO:0007420	brain development	3/51	160/6899	0.114052	0.325567	0.292345	SLC1A1/WNT5A/EPHB3	3
GO:0090066	BP	GO:0090066	regulation of anatomical structure size	3/51	160/6899	0.114052	0.325567	0.292345	OLR1/CARMIL1/WNT5A	3
GO:0010562	BP	GO:0010562	positive regulation of phosphorus metabolic process	4/51	252/6899	0.114708	0.325567	0.292345	SLC1A1/AREG/WNT5A/EPHB3	4
GO:0045937	BP	GO:0045937	positive regulation of phosphate metabolic process	4/51	252/6899	0.114708	0.325567	0.292345	SLC1A1/AREG/WNT5A/EPHB3	4
GO:0070663	BP	GO:0070663	regulation of leukocyte proliferation	2/51	80/6899	0.117772	0.325567	0.292345	TNFRSF9/TFRC	2
GO:0002548	BP	GO:0002548	monocyte chemotaxis	1/51	17/6899	0.118636	0.325567	0.292345	CCL8	1
GO:0002711	BP	GO:0002711	positive regulation of T cell mediated immunity	1/51	17/6899	0.118636	0.325567	0.292345	CD1.1	1
GO:0006778	BP	GO:0006778	porphyrin-containing compound metabolic process	1/51	17/6899	0.118636	0.325567	0.292345	ALAS2	1
GO:0009948	BP	GO:0009948	anterior/posterior axis specification	1/51	17/6899	0.118636	0.325567	0.292345	WNT5A	1
GO:0010092	BP	GO:0010092	specification of animal organ identity	1/51	17/6899	0.118636	0.325567	0.292345	WNT5A	1
GO:0015807	BP	GO:0015807	L-amino acid transport	1/51	17/6899	0.118636	0.325567	0.292345	SLC1A1	1
GO:0030574	BP	GO:0030574	collagen catabolic process	1/51	17/6899	0.118636	0.325567	0.292345	MMP13	1
GO:0030850	BP	GO:0030850	prostate gland development	1/51	17/6899	0.118636	0.325567	0.292345	WNT5A	1
GO:0032728	BP	GO:0032728	positive regulation of interferon-beta production	1/51	17/6899	0.118636	0.325567	0.292345	TLR8	1
GO:0033555	BP	GO:0033555	multicellular organismal response to stress	1/51	17/6899	0.118636	0.325567	0.292345	SLC1A1	1
GO:0034340	BP	GO:0034340	response to type I interferon	1/51	17/6899	0.118636	0.325567	0.292345	WNT5A	1
GO:0042058	BP	GO:0042058	regulation of epidermal growth factor receptor signaling pathway	1/51	17/6899	0.118636	0.325567	0.292345	AREG	1
GO:0042398	BP	GO:0042398	cellular modified amino acid biosynthetic process	1/51	17/6899	0.118636	0.325567	0.292345	SLC1A1	1
GO:0048002	BP	GO:0048002	antigen processing and presentation of peptide antigen	1/51	17/6899	0.118636	0.325567	0.292345	SLA-DMB	1
GO:0050922	BP	GO:0050922	negative regulation of chemotaxis	1/51	17/6899	0.118636	0.325567	0.292345	WNT5A	1
GO:0051591	BP	GO:0051591	response to cAMP	1/51	17/6899	0.118636	0.325567	0.292345	DUOX1	1
GO:0060760	BP	GO:0060760	positive regulation of response to cytokine stimulus	1/51	17/6899	0.118636	0.325567	0.292345	WNT5A	1
GO:0070231	BP	GO:0070231	T cell apoptotic process	1/51	17/6899	0.118636	0.325567	0.292345	WNT5A	1
GO:0071357	BP	GO:0071357	cellular response to type I interferon	1/51	17/6899	0.118636	0.325567	0.292345	WNT5A	1
GO:0097061	BP	GO:0097061	dendritic spine organization	1/51	17/6899	0.118636	0.325567	0.292345	EPHB3	1
GO:0110110	BP	GO:0110110	positive regulation of animal organ morphogenesis	1/51	17/6899	0.118636	0.325567	0.292345	WNT5A	1
GO:2000648	BP	GO:2000648	positive regulation of stem cell proliferation	1/51	17/6899	0.118636	0.325567	0.292345	WNT5A	1
GO:0002237	BP	GO:0002237	response to molecule of bacterial origin	2/51	81/6899	0.120205	0.325567	0.292345	CXCL13/WNT5A	2
GO:0015849	BP	GO:0015849	organic acid transport	2/51	81/6899	0.120205	0.325567	0.292345	SLC1A1/LOC100511343	2
GO:0071695	BP	GO:0071695	anatomical structure maturation	2/51	82/6899	0.12265	0.325567	0.292345	CEBPA/WNT5A	2
GO:0051094	BP	GO:0051094	positive regulation of developmental process	5/51	359/6899	0.124235	0.325567	0.292345	CEBPA/CARMIL1/WNT5A/EPHB3/TFRC	5
GO:1904062	BP	GO:1904062	regulation of cation transmembrane transport	2/51	83/6899	0.125108	0.325567	0.292345	KCNE3/SCN2B	2
GO:0001947	BP	GO:0001947	heart looping	1/51	18/6899	0.125167	0.325567	0.292345	WNT5A	1
GO:0003407	BP	GO:0003407	neural retina development	1/51	18/6899	0.125167	0.325567	0.292345	SLC1A1	1
GO:0006383	BP	GO:0006383	transcription by RNA polymerase III	1/51	18/6899	0.125167	0.325567	0.292345	CEBPA	1
GO:0006835	BP	GO:0006835	dicarboxylic acid transport	1/51	18/6899	0.125167	0.325567	0.292345	SLC1A1	1
GO:0006958	BP	GO:0006958	complement activation, classical pathway	1/51	18/6899	0.125167	0.325567	0.292345	C1S	1
GO:0021983	BP	GO:0021983	pituitary gland development	1/51	18/6899	0.125167	0.325567	0.292345	WNT5A	1
GO:0030225	BP	GO:0030225	macrophage differentiation	1/51	18/6899	0.125167	0.325567	0.292345	CEBPA	1
GO:0030835	BP	GO:0030835	negative regulation of actin filament depolymerization	1/51	18/6899	0.125167	0.325567	0.292345	CARMIL1	1
GO:0030888	BP	GO:0030888	regulation of B cell proliferation	1/51	18/6899	0.125167	0.325567	0.292345	TFRC	1
GO:0042403	BP	GO:0042403	thyroid hormone metabolic process	1/51	18/6899	0.125167	0.325567	0.292345	DUOX1	1
GO:0051480	BP	GO:0051480	regulation of cytosolic calcium ion concentration	1/51	18/6899	0.125167	0.325567	0.292345	WNT5A	1
GO:0070228	BP	GO:0070228	regulation of lymphocyte apoptotic process	1/51	18/6899	0.125167	0.325567	0.292345	WNT5A	1
GO:1900024	BP	GO:1900024	regulation of substrate adhesion-dependent cell spreading	1/51	18/6899	0.125167	0.325567	0.292345	CARMIL1	1
GO:1901379	BP	GO:1901379	regulation of potassium ion transmembrane transport	1/51	18/6899	0.125167	0.325567	0.292345	KCNE3	1
GO:2000379	BP	GO:2000379	positive regulation of reactive oxygen species metabolic process	1/51	18/6899	0.125167	0.325567	0.292345	OLR1	1
GO:2000403	BP	GO:2000403	positive regulation of lymphocyte migration	1/51	18/6899	0.125167	0.325567	0.292345	WNT5A	1
GO:0001763	BP	GO:0001763	morphogenesis of a branching structure	2/51	84/6899	0.127578	0.325567	0.292345	AREG/WNT5A	2
GO:0090596	BP	GO:0090596	sensory organ morphogenesis	2/51	84/6899	0.127578	0.325567	0.292345	SLC1A1/WNT5A	2
GO:0002831	BP	GO:0002831	regulation of response to biotic stimulus	2/51	85/6899	0.13006	0.325567	0.292345	WNT5A/TLR8	2
GO:0010628	BP	GO:0010628	positive regulation of gene expression	5/51	365/6899	0.130729	0.325567	0.292345	NTS/CEBPA/WNT5A/TFRC/TLR8	5
GO:0002639	BP	GO:0002639	positive regulation of immunoglobulin production	1/51	19/6899	0.131651	0.325567	0.292345	TFRC	1
GO:0003209	BP	GO:0003209	cardiac atrium morphogenesis	1/51	19/6899	0.131651	0.325567	0.292345	WNT5A	1
GO:0010770	BP	GO:0010770	positive regulation of cell morphogenesis involved in differentiation	1/51	19/6899	0.131651	0.325567	0.292345	CARMIL1	1
GO:0019748	BP	GO:0019748	secondary metabolic process	1/51	19/6899	0.131651	0.325567	0.292345	WNT5A	1
GO:0032092	BP	GO:0032092	positive regulation of protein binding	1/51	19/6899	0.131651	0.325567	0.292345	WNT5A	1
GO:0033013	BP	GO:0033013	tetrapyrrole metabolic process	1/51	19/6899	0.131651	0.325567	0.292345	ALAS2	1
GO:0045746	BP	GO:0045746	negative regulation of Notch signaling pathway	1/51	19/6899	0.131651	0.325567	0.292345	EGFL7	1
GO:0048146	BP	GO:0048146	positive regulation of fibroblast proliferation	1/51	19/6899	0.131651	0.325567	0.292345	WNT5A	1
GO:0050873	BP	GO:0050873	brown fat cell differentiation	1/51	19/6899	0.131651	0.325567	0.292345	CEBPA	1
GO:0051937	BP	GO:0051937	catecholamine transport	1/51	19/6899	0.131651	0.325567	0.292345	SLC22A3	1
GO:0060291	BP	GO:0060291	long-term synaptic potentiation	1/51	19/6899	0.131651	0.325567	0.292345	SLC1A1	1
GO:0060412	BP	GO:0060412	ventricular septum morphogenesis	1/51	19/6899	0.131651	0.325567	0.292345	WNT5A	1
GO:0061371	BP	GO:0061371	determination of heart left/right asymmetry	1/51	19/6899	0.131651	0.325567	0.292345	WNT5A	1
GO:0099175	BP	GO:0099175	regulation of postsynapse organization	1/51	19/6899	0.131651	0.325567	0.292345	WNT5A	1
GO:1902475	BP	GO:1902475	L-alpha-amino acid transmembrane transport	1/51	19/6899	0.131651	0.325567	0.292345	SLC1A1	1
GO:1903409	BP	GO:1903409	reactive oxygen species biosynthetic process	1/51	19/6899	0.131651	0.325567	0.292345	DUOX1	1
GO:2000404	BP	GO:2000404	regulation of T cell migration	1/51	19/6899	0.131651	0.325567	0.292345	WNT5A	1
GO:0031347	BP	GO:0031347	regulation of defense response	3/51	171/6899	0.131948	0.325567	0.292345	CEBPA/WNT5A/TLR8	3
GO:0043269	BP	GO:0043269	regulation of ion transport	3/51	171/6899	0.131948	0.325567	0.292345	KCNK13/KCNE3/SCN2B	3
GO:0016032	BP	GO:0016032	viral process	2/51	86/6899	0.132553	0.325567	0.292345	CCL8/OAS1	2
GO:0051251	BP	GO:0051251	positive regulation of lymphocyte activation	2/51	86/6899	0.132553	0.325567	0.292345	SLA-DMB/TFRC	2
GO:0006874	BP	GO:0006874	cellular calcium ion homeostasis	2/51	87/6899	0.135058	0.325567	0.292345	CCL8/WNT5A	2
GO:0031589	BP	GO:0031589	cell-substrate adhesion	2/51	87/6899	0.135058	0.325567	0.292345	CARMIL1/EPHB3	2
GO:0008284	BP	GO:0008284	positive regulation of cell population proliferation	4/51	269/6899	0.136448	0.325567	0.292345	AREG/WNT5A/TFRC/EGFL7	4
GO:0042127	BP	GO:0042127	regulation of cell population proliferation	6/51	476/6899	0.136914	0.325567	0.292345	CEBPA/TNFRSF9/AREG/WNT5A/TFRC/EGFL7	6
GO:0060322	BP	GO:0060322	head development	3/51	174/6899	0.136995	0.325567	0.292345	SLC1A1/WNT5A/EPHB3	3
GO:0051091	BP	GO:0051091	positive regulation of DNA-binding transcription factor activity	2/51	88/6899	0.137573	0.325567	0.292345	NTS/WNT5A	2
GO:0001541	BP	GO:0001541	ovarian follicle development	1/51	20/6899	0.138088	0.325567	0.292345	PCYT1B	1
GO:0002011	BP	GO:0002011	morphogenesis of an epithelial sheet	1/51	20/6899	0.138088	0.325567	0.292345	WNT5A	1
GO:0002204	BP	GO:0002204	somatic recombination of immunoglobulin genes involved in immune response	1/51	20/6899	0.138088	0.325567	0.292345	TFRC	1
GO:0002208	BP	GO:0002208	somatic diversification of immunoglobulins involved in immune response	1/51	20/6899	0.138088	0.325567	0.292345	TFRC	1
GO:0002381	BP	GO:0002381	immunoglobulin production involved in immunoglobulin-mediated immune response	1/51	20/6899	0.138088	0.325567	0.292345	TFRC	1
GO:0002712	BP	GO:0002712	regulation of B cell mediated immunity	1/51	20/6899	0.138088	0.325567	0.292345	TFRC	1
GO:0002889	BP	GO:0002889	regulation of immunoglobulin mediated immune response	1/51	20/6899	0.138088	0.325567	0.292345	TFRC	1
GO:0003143	BP	GO:0003143	embryonic heart tube morphogenesis	1/51	20/6899	0.138088	0.325567	0.292345	WNT5A	1
GO:0010463	BP	GO:0010463	mesenchymal cell proliferation	1/51	20/6899	0.138088	0.325567	0.292345	WNT5A	1
GO:0016447	BP	GO:0016447	somatic recombination of immunoglobulin gene segments	1/51	20/6899	0.138088	0.325567	0.292345	TFRC	1
GO:0030032	BP	GO:0030032	lamellipodium assembly	1/51	20/6899	0.138088	0.325567	0.292345	CARMIL1	1
GO:0030516	BP	GO:0030516	regulation of axon extension	1/51	20/6899	0.138088	0.325567	0.292345	WNT5A	1
GO:0032732	BP	GO:0032732	positive regulation of interleukin-1 production	1/51	20/6899	0.138088	0.325567	0.292345	WNT5A	1
GO:0035050	BP	GO:0035050	embryonic heart tube development	1/51	20/6899	0.138088	0.325567	0.292345	WNT5A	1
GO:0042446	BP	GO:0042446	hormone biosynthetic process	1/51	20/6899	0.138088	0.325567	0.292345	DUOX1	1
GO:0042733	BP	GO:0042733	embryonic digit morphogenesis	1/51	20/6899	0.138088	0.325567	0.292345	WNT5A	1
GO:0045190	BP	GO:0045190	isotype switching	1/51	20/6899	0.138088	0.325567	0.292345	TFRC	1
GO:0045600	BP	GO:0045600	positive regulation of fat cell differentiation	1/51	20/6899	0.138088	0.325567	0.292345	CEBPA	1
GO:0045807	BP	GO:0045807	positive regulation of endocytosis	1/51	20/6899	0.138088	0.325567	0.292345	WNT5A	1
GO:0046189	BP	GO:0046189	phenol-containing compound biosynthetic process	1/51	20/6899	0.138088	0.325567	0.292345	WNT5A	1
GO:0090630	BP	GO:0090630	activation of GTPase activity	1/51	20/6899	0.138088	0.325567	0.292345	WNT5A	1
GO:0097006	BP	GO:0097006	regulation of plasma lipoprotein particle levels	1/51	20/6899	0.138088	0.325567	0.292345	LOC100511343	1
GO:0106027	BP	GO:0106027	neuron projection organization	1/51	20/6899	0.138088	0.325567	0.292345	EPHB3	1
GO:0140115	BP	GO:0140115	export across plasma membrane	1/51	20/6899	0.138088	0.325567	0.292345	KCNE3	1
GO:1901184	BP	GO:1901184	regulation of ERBB signaling pathway	1/51	20/6899	0.138088	0.325567	0.292345	AREG	1
GO:0042110	BP	GO:0042110	T cell activation	3/51	175/6899	0.138693	0.326382	0.293076	TNFRSF9/SLA-DMB/TFRC	3
GO:0000902	BP	GO:0000902	cell morphogenesis	4/51	271/6899	0.139112	0.326759	0.293415	CLDN4/CARMIL1/WNT5A/EPHB3	4
GO:0007548	BP	GO:0007548	sex differentiation	2/51	90/6899	0.142635	0.330724	0.296975	WNT5A/PCYT1B	2
GO:0055074	BP	GO:0055074	calcium ion homeostasis	2/51	90/6899	0.142635	0.330724	0.296975	CCL8/WNT5A	2
GO:0001738	BP	GO:0001738	morphogenesis of a polarized epithelium	1/51	21/6899	0.144478	0.330724	0.296975	WNT5A	1
GO:0002028	BP	GO:0002028	regulation of sodium ion transport	1/51	21/6899	0.144478	0.330724	0.296975	SCN2B	1
GO:0016445	BP	GO:0016445	somatic diversification of immunoglobulins	1/51	21/6899	0.144478	0.330724	0.296975	TFRC	1
GO:0030834	BP	GO:0030834	regulation of actin filament depolymerization	1/51	21/6899	0.144478	0.330724	0.296975	CARMIL1	1
GO:0032355	BP	GO:0032355	response to estradiol	1/51	21/6899	0.144478	0.330724	0.296975	AREG	1
GO:0032608	BP	GO:0032608	interferon-beta production	1/51	21/6899	0.144478	0.330724	0.296975	TLR8	1
GO:0032648	BP	GO:0032648	regulation of interferon-beta production	1/51	21/6899	0.144478	0.330724	0.296975	TLR8	1
GO:0045669	BP	GO:0045669	positive regulation of osteoblast differentiation	1/51	21/6899	0.144478	0.330724	0.296975	CEBPA	1
GO:0051492	BP	GO:0051492	regulation of stress fiber assembly	1/51	21/6899	0.144478	0.330724	0.296975	CARMIL1	1
GO:0055008	BP	GO:0055008	cardiac muscle tissue morphogenesis	1/51	21/6899	0.144478	0.330724	0.296975	WNT5A	1
GO:0060996	BP	GO:0060996	dendritic spine development	1/51	21/6899	0.144478	0.330724	0.296975	EPHB3	1
GO:2000177	BP	GO:2000177	regulation of neural precursor cell proliferation	1/51	21/6899	0.144478	0.330724	0.296975	WNT5A	1
GO:0070997	BP	GO:0070997	neuron death	2/51	91/6899	0.145181	0.33173	0.297879	SLC1A1/WNT5A	2
GO:0010975	BP	GO:0010975	regulation of neuron projection development	2/51	92/6899	0.147737	0.332548	0.298613	WNT5A/EPHB3	2
GO:0045862	BP	GO:0045862	positive regulation of proteolysis	2/51	92/6899	0.147737	0.332548	0.298613	SLC1A1/CLDN4	2
GO:1901700	BP	GO:1901700	response to oxygen-containing compound	5/51	381/6899	0.148799	0.332548	0.298613	DUOX1/SLC1A1/AREG/CXCL13/WNT5A	5
GO:0003008	BP	GO:0003008	system process	6/51	489/6899	0.149972	0.332548	0.298613	SLC1A1/OLR1/ANPEP/KCNE3/SCN2B/CBR3	6
GO:0002455	BP	GO:0002455	humoral immune response mediated by circulating immunoglobulin	1/51	22/6899	0.150822	0.332548	0.298613	C1S	1
GO:0002562	BP	GO:0002562	somatic diversification of immune receptors via germline recombination within a single locus	1/51	22/6899	0.150822	0.332548	0.298613	TFRC	1
GO:0002709	BP	GO:0002709	regulation of T cell mediated immunity	1/51	22/6899	0.150822	0.332548	0.298613	CD1.1	1
GO:0002720	BP	GO:0002720	positive regulation of cytokine production involved in immune response	1/51	22/6899	0.150822	0.332548	0.298613	WNT5A	1
GO:0003230	BP	GO:0003230	cardiac atrium development	1/51	22/6899	0.150822	0.332548	0.298613	WNT5A	1
GO:0006919	BP	GO:0006919	activation of cysteine-type endopeptidase activity involved in apoptotic process	1/51	22/6899	0.150822	0.332548	0.298613	SLC1A1	1
GO:0016444	BP	GO:0016444	somatic cell DNA recombination	1/51	22/6899	0.150822	0.332548	0.298613	TFRC	1
GO:0030042	BP	GO:0030042	actin filament depolymerization	1/51	22/6899	0.150822	0.332548	0.298613	CARMIL1	1
GO:0033077	BP	GO:0033077	T cell differentiation in thymus	1/51	22/6899	0.150822	0.332548	0.298613	TNFRSF9	1
GO:0043266	BP	GO:0043266	regulation of potassium ion transport	1/51	22/6899	0.150822	0.332548	0.298613	KCNE3	1
GO:0045778	BP	GO:0045778	positive regulation of ossification	1/51	22/6899	0.150822	0.332548	0.298613	WNT5A	1
GO:0048640	BP	GO:0048640	negative regulation of developmental growth	1/51	22/6899	0.150822	0.332548	0.298613	WNT5A	1
GO:0050891	BP	GO:0050891	multicellular organismal water homeostasis	1/51	22/6899	0.150822	0.332548	0.298613	CLDN4	1
GO:0051965	BP	GO:0051965	positive regulation of synapse assembly	1/51	22/6899	0.150822	0.332548	0.298613	EPHB3	1
GO:0070252	BP	GO:0070252	actin-mediated cell contraction	1/51	22/6899	0.150822	0.332548	0.298613	KCNE3	1
GO:0072132	BP	GO:0072132	mesenchyme morphogenesis	1/51	22/6899	0.150822	0.332548	0.298613	WNT5A	1
GO:0021700	BP	GO:0021700	developmental maturation	2/51	95/6899	0.155461	0.338296	0.303775	CEBPA/WNT5A	2
GO:0007186	BP	GO:0007186	G protein-coupled receptor signaling pathway	4/51	284/6899	0.156941	0.338296	0.303775	NTS/AREG/CCL8/GPR34	4
GO:0002200	BP	GO:0002200	somatic diversification of immune receptors	1/51	23/6899	0.157119	0.338296	0.303775	TFRC	1
GO:0007613	BP	GO:0007613	memory	1/51	23/6899	0.157119	0.338296	0.303775	SLC1A1	1
GO:0010769	BP	GO:0010769	regulation of cell morphogenesis involved in differentiation	1/51	23/6899	0.157119	0.338296	0.303775	CARMIL1	1
GO:0015844	BP	GO:0015844	monoamine transport	1/51	23/6899	0.157119	0.338296	0.303775	SLC22A3	1
GO:0032231	BP	GO:0032231	regulation of actin filament bundle assembly	1/51	23/6899	0.157119	0.338296	0.303775	CARMIL1	1
GO:0032413	BP	GO:0032413	negative regulation of ion transmembrane transporter activity	1/51	23/6899	0.157119	0.338296	0.303775	KCNE3	1
GO:0032481	BP	GO:0032481	positive regulation of type I interferon production	1/51	23/6899	0.157119	0.338296	0.303775	TLR8	1
GO:0060415	BP	GO:0060415	muscle tissue morphogenesis	1/51	23/6899	0.157119	0.338296	0.303775	WNT5A	1
GO:0061097	BP	GO:0061097	regulation of protein tyrosine kinase activity	1/51	23/6899	0.157119	0.338296	0.303775	AREG	1
GO:0070227	BP	GO:0070227	lymphocyte apoptotic process	1/51	23/6899	0.157119	0.338296	0.303775	WNT5A	1
GO:0097581	BP	GO:0097581	lamellipodium organization	1/51	23/6899	0.157119	0.338296	0.303775	CARMIL1	1
GO:0018105	BP	GO:0018105	peptidyl-serine phosphorylation	2/51	96/6899	0.158054	0.338296	0.303775	SLC1A1/WNT5A	2
GO:0000904	BP	GO:0000904	cell morphogenesis involved in differentiation	3/51	187/6899	0.159612	0.338296	0.303775	CARMIL1/WNT5A/EPHB3	3
GO:0002521	BP	GO:0002521	leukocyte differentiation	3/51	187/6899	0.159612	0.338296	0.303775	SLAMF8/CEBPA/TNFRSF9	3
GO:0033993	BP	GO:0033993	response to lipid	3/51	187/6899	0.159612	0.338296	0.303775	AREG/CXCL13/WNT5A	3
GO:0007167	BP	GO:0007167	enzyme-linked receptor protein signaling pathway	4/51	286/6899	0.159759	0.338296	0.303775	EFS/AREG/WNT5A/EPHB3	4
GO:0045859	BP	GO:0045859	regulation of protein kinase activity	3/51	188/6899	0.161399	0.338296	0.303775	SLC1A1/AREG/WNT5A	3
GO:0006979	BP	GO:0006979	response to oxidative stress	2/51	98/6899	0.163264	0.338296	0.303775	DUOX1/SLC1A1	2
GO:0048608	BP	GO:0048608	reproductive structure development	2/51	98/6899	0.163264	0.338296	0.303775	WNT5A/PCYT1B	2
GO:1903037	BP	GO:1903037	regulation of leukocyte cell-cell adhesion	2/51	98/6899	0.163264	0.338296	0.303775	SLA-DMB/TFRC	2
GO:0001756	BP	GO:0001756	somitogenesis	1/51	24/6899	0.163371	0.338296	0.303775	WNT5A	1
GO:0007612	BP	GO:0007612	learning	1/51	24/6899	0.163371	0.338296	0.303775	SLC1A1	1
GO:0009880	BP	GO:0009880	embryonic pattern specification	1/51	24/6899	0.163371	0.338296	0.303775	WNT5A	1
GO:0030837	BP	GO:0030837	negative regulation of actin filament polymerization	1/51	24/6899	0.163371	0.338296	0.303775	CARMIL1	1
GO:0032611	BP	GO:0032611	interleukin-1 beta production	1/51	24/6899	0.163371	0.338296	0.303775	WNT5A	1
GO:0032651	BP	GO:0032651	regulation of interleukin-1 beta production	1/51	24/6899	0.163371	0.338296	0.303775	WNT5A	1
GO:0036473	BP	GO:0036473	cell death in response to oxidative stress	1/51	24/6899	0.163371	0.338296	0.303775	SLC1A1	1
GO:0045911	BP	GO:0045911	positive regulation of DNA recombination	1/51	24/6899	0.163371	0.338296	0.303775	TFRC	1
GO:0061844	BP	GO:0061844	antimicrobial humoral immune response mediated by antimicrobial peptide	1/51	24/6899	0.163371	0.338296	0.303775	CXCL13	1
GO:0071277	BP	GO:0071277	cellular response to calcium ion	1/51	24/6899	0.163371	0.338296	0.303775	WNT5A	1
GO:0071347	BP	GO:0071347	cellular response to interleukin-1	1/51	24/6899	0.163371	0.338296	0.303775	CCL8	1
GO:0072678	BP	GO:0072678	T cell migration	1/51	24/6899	0.163371	0.338296	0.303775	WNT5A	1
GO:1901880	BP	GO:1901880	negative regulation of protein depolymerization	1/51	24/6899	0.163371	0.338296	0.303775	CARMIL1	1
GO:2000106	BP	GO:2000106	regulation of leukocyte apoptotic process	1/51	24/6899	0.163371	0.338296	0.303775	WNT5A	1
GO:2000401	BP	GO:2000401	regulation of lymphocyte migration	1/51	24/6899	0.163371	0.338296	0.303775	WNT5A	1
GO:0061458	BP	GO:0061458	reproductive system development	2/51	99/6899	0.16588	0.342693	0.307723	WNT5A/PCYT1B	2
GO:0072359	BP	GO:0072359	circulatory system development	4/51	292/6899	0.168329	0.342693	0.307723	SLC1A1/ANPEP/WNT5A/EPHB3	4
GO:0010959	BP	GO:0010959	regulation of metal ion transport	2/51	100/6899	0.168505	0.342693	0.307723	KCNE3/SCN2B	2
GO:0030038	BP	GO:0030038	contractile actin filament bundle assembly	1/51	25/6899	0.169577	0.342693	0.307723	CARMIL1	1
GO:0030104	BP	GO:0030104	water homeostasis	1/51	25/6899	0.169577	0.342693	0.307723	CLDN4	1
GO:0031341	BP	GO:0031341	regulation of cell killing	1/51	25/6899	0.169577	0.342693	0.307723	CD1.1	1
GO:0032273	BP	GO:0032273	positive regulation of protein polymerization	1/51	25/6899	0.169577	0.342693	0.307723	CARMIL1	1
GO:0032722	BP	GO:0032722	positive regulation of chemokine production	1/51	25/6899	0.169577	0.342693	0.307723	WNT5A	1
GO:0043149	BP	GO:0043149	stress fiber assembly	1/51	25/6899	0.169577	0.342693	0.307723	CARMIL1	1
GO:0045069	BP	GO:0045069	regulation of viral genome replication	1/51	25/6899	0.169577	0.342693	0.307723	OAS1	1
GO:0048525	BP	GO:0048525	negative regulation of viral process	1/51	25/6899	0.169577	0.342693	0.307723	OAS1	1
GO:0050806	BP	GO:0050806	positive regulation of synaptic transmission	1/51	25/6899	0.169577	0.342693	0.307723	SLC1A1	1
GO:0061387	BP	GO:0061387	regulation of extent of cell growth	1/51	25/6899	0.169577	0.342693	0.307723	WNT5A	1
GO:0071677	BP	GO:0071677	positive regulation of mononuclear cell migration	1/51	25/6899	0.169577	0.342693	0.307723	WNT5A	1
GO:0110020	BP	GO:0110020	regulation of actomyosin structure organization	1/51	25/6899	0.169577	0.342693	0.307723	CARMIL1	1
GO:0001655	BP	GO:0001655	urogenital system development	2/51	101/6899	0.171137	0.343563	0.308505	WNT5A/EPHB3	2
GO:0018209	BP	GO:0018209	peptidyl-serine modification	2/51	101/6899	0.171137	0.343563	0.308505	SLC1A1/WNT5A	2
GO:0030900	BP	GO:0030900	forebrain development	2/51	101/6899	0.171137	0.343563	0.308505	WNT5A/EPHB3	2
GO:1903706	BP	GO:1903706	regulation of hemopoiesis	2/51	102/6899	0.173776	0.343563	0.308505	SLAMF8/CEBPA	2
GO:0001707	BP	GO:0001707	mesoderm formation	1/51	26/6899	0.175738	0.343563	0.308505	WNT5A	1
GO:0002067	BP	GO:0002067	glandular epithelial cell differentiation	1/51	26/6899	0.175738	0.343563	0.308505	WNT5A	1
GO:0002637	BP	GO:0002637	regulation of immunoglobulin production	1/51	26/6899	0.175738	0.343563	0.308505	TFRC	1
GO:0006879	BP	GO:0006879	cellular iron ion homeostasis	1/51	26/6899	0.175738	0.343563	0.308505	TFRC	1
GO:0018107	BP	GO:0018107	peptidyl-threonine phosphorylation	1/51	26/6899	0.175738	0.343563	0.308505	WNT5A	1
GO:0021954	BP	GO:0021954	central nervous system neuron development	1/51	26/6899	0.175738	0.343563	0.308505	EPHB3	1
GO:0031016	BP	GO:0031016	pancreas development	1/51	26/6899	0.175738	0.343563	0.308505	WNT5A	1
GO:0032272	BP	GO:0032272	negative regulation of protein polymerization	1/51	26/6899	0.175738	0.343563	0.308505	CARMIL1	1
GO:0032410	BP	GO:0032410	negative regulation of transporter activity	1/51	26/6899	0.175738	0.343563	0.308505	KCNE3	1
GO:0032963	BP	GO:0032963	collagen metabolic process	1/51	26/6899	0.175738	0.343563	0.308505	MMP13	1
GO:0048675	BP	GO:0048675	axon extension	1/51	26/6899	0.175738	0.343563	0.308505	WNT5A	1
GO:0051851	BP	GO:0051851	modulation by host of symbiont process	1/51	26/6899	0.175738	0.343563	0.308505	CCL8	1
GO:0051897	BP	GO:0051897	positive regulation of protein kinase B signaling	1/51	26/6899	0.175738	0.343563	0.308505	NTS	1
GO:0061515	BP	GO:0061515	myeloid cell development	1/51	26/6899	0.175738	0.343563	0.308505	ALAS2	1
GO:0070555	BP	GO:0070555	response to interleukin-1	1/51	26/6899	0.175738	0.343563	0.308505	CCL8	1
GO:1903707	BP	GO:1903707	negative regulation of hemopoiesis	1/51	26/6899	0.175738	0.343563	0.308505	CEBPA	1
GO:1904063	BP	GO:1904063	negative regulation of cation transmembrane transport	1/51	26/6899	0.175738	0.343563	0.308505	KCNE3	1
GO:0042113	BP	GO:0042113	B cell activation	2/51	104/6899	0.179075	0.348486	0.312925	SLAMF8/TFRC	2
GO:0008285	BP	GO:0008285	negative regulation of cell population proliferation	3/51	198/6899	0.179598	0.348486	0.312925	CEBPA/TNFRSF9/WNT5A	3
GO:0006959	BP	GO:0006959	humoral immune response	2/51	105/6899	0.181734	0.348486	0.312925	C1S/CXCL13	2
GO:0001909	BP	GO:0001909	leukocyte mediated cytotoxicity	1/51	27/6899	0.181855	0.348486	0.312925	CD1.1	1
GO:0001942	BP	GO:0001942	hair follicle development	1/51	27/6899	0.181855	0.348486	0.312925	WNT5A	1
GO:0003333	BP	GO:0003333	amino acid transmembrane transport	1/51	27/6899	0.181855	0.348486	0.312925	SLC1A1	1
GO:0010976	BP	GO:0010976	positive regulation of neuron projection development	1/51	27/6899	0.181855	0.348486	0.312925	WNT5A	1
GO:0022404	BP	GO:0022404	molting cycle process	1/51	27/6899	0.181855	0.348486	0.312925	WNT5A	1
GO:0022405	BP	GO:0022405	hair cycle process	1/51	27/6899	0.181855	0.348486	0.312925	WNT5A	1
GO:0048332	BP	GO:0048332	mesoderm morphogenesis	1/51	27/6899	0.181855	0.348486	0.312925	WNT5A	1
GO:0048644	BP	GO:0048644	muscle organ morphogenesis	1/51	27/6899	0.181855	0.348486	0.312925	WNT5A	1
GO:0048645	BP	GO:0048645	animal organ formation	1/51	27/6899	0.181855	0.348486	0.312925	WNT5A	1
GO:0061035	BP	GO:0061035	regulation of cartilage development	1/51	27/6899	0.181855	0.348486	0.312925	WNT5A	1
GO:0032535	BP	GO:0032535	regulation of cellular component size	2/51	106/6899	0.184399	0.352824	0.316821	CARMIL1/WNT5A	2
GO:0001843	BP	GO:0001843	neural tube closure	1/51	28/6899	0.187927	0.354191	0.318048	WNT5A	1
GO:0002690	BP	GO:0002690	positive regulation of leukocyte chemotaxis	1/51	28/6899	0.187927	0.354191	0.318048	WNT5A	1
GO:0009408	BP	GO:0009408	response to heat	1/51	28/6899	0.187927	0.354191	0.318048	SCN2B	1
GO:0009798	BP	GO:0009798	axis specification	1/51	28/6899	0.187927	0.354191	0.318048	WNT5A	1
GO:0030510	BP	GO:0030510	regulation of BMP signaling pathway	1/51	28/6899	0.187927	0.354191	0.318048	WNT5A	1
GO:0034766	BP	GO:0034766	negative regulation of ion transmembrane transport	1/51	28/6899	0.187927	0.354191	0.318048	KCNE3	1
GO:0046683	BP	GO:0046683	response to organophosphorus	1/51	28/6899	0.187927	0.354191	0.318048	DUOX1	1
GO:0050871	BP	GO:0050871	positive regulation of B cell activation	1/51	28/6899	0.187927	0.354191	0.318048	TFRC	1
GO:0060606	BP	GO:0060606	tube closure	1/51	28/6899	0.187927	0.354191	0.318048	WNT5A	1
GO:0090288	BP	GO:0090288	negative regulation of cellular response to growth factor stimulus	1/51	28/6899	0.187927	0.354191	0.318048	WNT5A	1
GO:0050727	BP	GO:0050727	regulation of inflammatory response	2/51	108/6899	0.189747	0.35441	0.318244	CEBPA/WNT5A	2
GO:0001508	BP	GO:0001508	action potential	1/51	29/6899	0.193954	0.35441	0.318244	KCNE3	1
GO:0001889	BP	GO:0001889	liver development	1/51	29/6899	0.193954	0.35441	0.318244	CEBPA	1
GO:0001892	BP	GO:0001892	embryonic placenta development	1/51	29/6899	0.193954	0.35441	0.318244	CEBPA	1
GO:0002456	BP	GO:0002456	T cell mediated immunity	1/51	29/6899	0.193954	0.35441	0.318244	CD1.1	1
GO:0006749	BP	GO:0006749	glutathione metabolic process	1/51	29/6899	0.193954	0.35441	0.318244	SLC1A1	1
GO:0007173	BP	GO:0007173	epidermal growth factor receptor signaling pathway	1/51	29/6899	0.193954	0.35441	0.318244	AREG	1
GO:0010977	BP	GO:0010977	negative regulation of neuron projection development	1/51	29/6899	0.193954	0.35441	0.318244	WNT5A	1
GO:0019915	BP	GO:0019915	lipid storage	1/51	29/6899	0.193954	0.35441	0.318244	LOC100511343	1
GO:0030048	BP	GO:0030048	actin filament-based movement	1/51	29/6899	0.193954	0.35441	0.318244	KCNE3	1
GO:0032612	BP	GO:0032612	interleukin-1 production	1/51	29/6899	0.193954	0.35441	0.318244	WNT5A	1
GO:0032652	BP	GO:0032652	regulation of interleukin-1 production	1/51	29/6899	0.193954	0.35441	0.318244	WNT5A	1
GO:0042303	BP	GO:0042303	molting cycle	1/51	29/6899	0.193954	0.35441	0.318244	WNT5A	1
GO:0042633	BP	GO:0042633	hair cycle	1/51	29/6899	0.193954	0.35441	0.318244	WNT5A	1
GO:0043242	BP	GO:0043242	negative regulation of protein-containing complex disassembly	1/51	29/6899	0.193954	0.35441	0.318244	CARMIL1	1
GO:0046330	BP	GO:0046330	positive regulation of JNK cascade	1/51	29/6899	0.193954	0.35441	0.318244	WNT5A	1
GO:0048145	BP	GO:0048145	regulation of fibroblast proliferation	1/51	29/6899	0.193954	0.35441	0.318244	WNT5A	1
GO:0060688	BP	GO:0060688	regulation of morphogenesis of a branching structure	1/51	29/6899	0.193954	0.35441	0.318244	WNT5A	1
GO:0070830	BP	GO:0070830	bicellular tight junction assembly	1/51	29/6899	0.193954	0.35441	0.318244	CLDN4	1
GO:0120192	BP	GO:0120192	tight junction assembly	1/51	29/6899	0.193954	0.35441	0.318244	CLDN4	1
GO:1901879	BP	GO:1901879	regulation of protein depolymerization	1/51	29/6899	0.193954	0.35441	0.318244	CARMIL1	1
GO:0007409	BP	GO:0007409	axonogenesis	2/51	110/6899	0.195118	0.356019	0.31969	WNT5A/EPHB3	2
GO:0003281	BP	GO:0003281	ventricular septum development	1/51	30/6899	0.199938	0.35909	0.322447	WNT5A	1
GO:0006956	BP	GO:0006956	complement activation	1/51	30/6899	0.199938	0.35909	0.322447	C1S	1
GO:0014020	BP	GO:0014020	primary neural tube formation	1/51	30/6899	0.199938	0.35909	0.322447	WNT5A	1
GO:0014074	BP	GO:0014074	response to purine-containing compound	1/51	30/6899	0.199938	0.35909	0.322447	DUOX1	1
GO:0015718	BP	GO:0015718	monocarboxylic acid transport	1/51	30/6899	0.199938	0.35909	0.322447	SLC22A3	1
GO:0018210	BP	GO:0018210	peptidyl-threonine modification	1/51	30/6899	0.199938	0.35909	0.322447	WNT5A	1
GO:0032760	BP	GO:0032760	positive regulation of tumor necrosis factor production	1/51	30/6899	0.199938	0.35909	0.322447	WNT5A	1
GO:0060411	BP	GO:0060411	cardiac septum morphogenesis	1/51	30/6899	0.199938	0.35909	0.322447	WNT5A	1
GO:0061008	BP	GO:0061008	hepaticobiliary system development	1/51	30/6899	0.199938	0.35909	0.322447	CEBPA	1
GO:0071887	BP	GO:0071887	leukocyte apoptotic process	1/51	30/6899	0.199938	0.35909	0.322447	WNT5A	1
GO:0098773	BP	GO:0098773	skin epidermis development	1/51	30/6899	0.199938	0.35909	0.322447	WNT5A	1
GO:0050678	BP	GO:0050678	regulation of epithelial cell proliferation	2/51	112/6899	0.200509	0.35909	0.322447	WNT5A/EGFL7	2
GO:0060562	BP	GO:0060562	epithelial tube morphogenesis	2/51	112/6899	0.200509	0.35909	0.322447	AREG/WNT5A	2
GO:0003151	BP	GO:0003151	outflow tract morphogenesis	1/51	31/6899	0.205878	0.361577	0.32468	WNT5A	1
GO:0006612	BP	GO:0006612	protein targeting to membrane	1/51	31/6899	0.205878	0.361577	0.32468	SLC1A1	1
GO:0008543	BP	GO:0008543	fibroblast growth factor receptor signaling pathway	1/51	31/6899	0.205878	0.361577	0.32468	WNT5A	1
GO:0010811	BP	GO:0010811	positive regulation of cell-substrate adhesion	1/51	31/6899	0.205878	0.361577	0.32468	CARMIL1	1
GO:0021536	BP	GO:0021536	diencephalon development	1/51	31/6899	0.205878	0.361577	0.32468	WNT5A	1
GO:0030216	BP	GO:0030216	keratinocyte differentiation	1/51	31/6899	0.205878	0.361577	0.32468	WNT5A	1
GO:0032755	BP	GO:0032755	positive regulation of interleukin-6 production	1/51	31/6899	0.205878	0.361577	0.32468	WNT5A	1
GO:0043297	BP	GO:0043297	apical junction assembly	1/51	31/6899	0.205878	0.361577	0.32468	CLDN4	1
GO:0090090	BP	GO:0090090	negative regulation of canonical Wnt signaling pathway	1/51	31/6899	0.205878	0.361577	0.32468	WNT5A	1
GO:0120193	BP	GO:0120193	tight junction organization	1/51	31/6899	0.205878	0.361577	0.32468	CLDN4	1
GO:1903557	BP	GO:1903557	positive regulation of tumor necrosis factor superfamily cytokine production	1/51	31/6899	0.205878	0.361577	0.32468	WNT5A	1
GO:0006820	BP	GO:0006820	anion transport	2/51	114/6899	0.205918	0.361577	0.32468	SLC22A3/SLC1A1	2
GO:0032943	BP	GO:0032943	mononuclear cell proliferation	2/51	114/6899	0.205918	0.361577	0.32468	TNFRSF9/TFRC	2
GO:0046651	BP	GO:0046651	lymphocyte proliferation	2/51	114/6899	0.205918	0.361577	0.32468	TNFRSF9/TFRC	2
GO:0051960	BP	GO:0051960	regulation of nervous system development	2/51	116/6899	0.211344	0.368776	0.331144	WNT5A/EPHB3	2
GO:0032479	BP	GO:0032479	regulation of type I interferon production	1/51	32/6899	0.211775	0.368776	0.331144	TLR8	1
GO:0032602	BP	GO:0032602	chemokine production	1/51	32/6899	0.211775	0.368776	0.331144	WNT5A	1
GO:0032642	BP	GO:0032642	regulation of chemokine production	1/51	32/6899	0.211775	0.368776	0.331144	WNT5A	1
GO:0043406	BP	GO:0043406	positive regulation of MAP kinase activity	1/51	32/6899	0.211775	0.368776	0.331144	WNT5A	1
GO:0061053	BP	GO:0061053	somite development	1/51	32/6899	0.211775	0.368776	0.331144	WNT5A	1
GO:0001934	BP	GO:0001934	positive regulation of protein phosphorylation	3/51	216/6899	0.213684	0.370264	0.33248	SLC1A1/AREG/WNT5A	3
GO:0002367	BP	GO:0002367	cytokine production involved in immune response	1/51	33/6899	0.217629	0.370264	0.33248	WNT5A	1
GO:0002377	BP	GO:0002377	immunoglobulin production	1/51	33/6899	0.217629	0.370264	0.33248	TFRC	1
GO:0002718	BP	GO:0002718	regulation of cytokine production involved in immune response	1/51	33/6899	0.217629	0.370264	0.33248	WNT5A	1
GO:0007368	BP	GO:0007368	determination of left/right symmetry	1/51	33/6899	0.217629	0.370264	0.33248	WNT5A	1
GO:0008593	BP	GO:0008593	regulation of Notch signaling pathway	1/51	33/6899	0.217629	0.370264	0.33248	EGFL7	1
GO:0010469	BP	GO:0010469	regulation of signaling receptor activity	1/51	33/6899	0.217629	0.370264	0.33248	AREG	1
GO:0015908	BP	GO:0015908	fatty acid transport	1/51	33/6899	0.217629	0.370264	0.33248	LOC100511343	1
GO:0030326	BP	GO:0030326	embryonic limb morphogenesis	1/51	33/6899	0.217629	0.370264	0.33248	WNT5A	1
GO:0031623	BP	GO:0031623	receptor internalization	1/51	33/6899	0.217629	0.370264	0.33248	TFRC	1
GO:0032606	BP	GO:0032606	type I interferon production	1/51	33/6899	0.217629	0.370264	0.33248	TLR8	1
GO:0035113	BP	GO:0035113	embryonic appendage morphogenesis	1/51	33/6899	0.217629	0.370264	0.33248	WNT5A	1
GO:0048593	BP	GO:0048593	camera-type eye morphogenesis	1/51	33/6899	0.217629	0.370264	0.33248	SLC1A1	1
GO:0051445	BP	GO:0051445	regulation of meiotic cell cycle	1/51	33/6899	0.217629	0.370264	0.33248	WNT5A	1
GO:0051702	BP	GO:0051702	biological process involved in interaction with symbiont	1/51	33/6899	0.217629	0.370264	0.33248	CCL8	1
GO:0061041	BP	GO:0061041	regulation of wound healing	1/51	33/6899	0.217629	0.370264	0.33248	CLDN4	1
GO:2000377	BP	GO:2000377	regulation of reactive oxygen species metabolic process	1/51	33/6899	0.217629	0.370264	0.33248	OLR1	1
GO:0051240	BP	GO:0051240	positive regulation of multicellular organismal process	5/51	436/6899	0.218251	0.37082	0.33298	SLC1A1/WNT5A/EPHB3/TFRC/TLR8	5
GO:0042060	BP	GO:0042060	wound healing	2/51	119/6899	0.219512	0.37246	0.334453	CLDN4/WNT5A	2
GO:0007417	BP	GO:0007417	central nervous system development	3/51	221/6899	0.223404	0.376085	0.337708	SLC1A1/WNT5A/EPHB3	3
GO:0010595	BP	GO:0010595	positive regulation of endothelial cell migration	1/51	34/6899	0.22344	0.376085	0.337708	WNT5A	1
GO:0031532	BP	GO:0031532	actin cytoskeleton reorganization	1/51	34/6899	0.22344	0.376085	0.337708	EFS	1
GO:0042472	BP	GO:0042472	inner ear morphogenesis	1/51	34/6899	0.22344	0.376085	0.337708	WNT5A	1
GO:0050768	BP	GO:0050768	negative regulation of neurogenesis	1/51	34/6899	0.22344	0.376085	0.337708	WNT5A	1
GO:1905330	BP	GO:1905330	regulation of morphogenesis of an epithelium	1/51	34/6899	0.22344	0.376085	0.337708	WNT5A	1
GO:0071407	BP	GO:0071407	cellular response to organic cyclic compound	2/51	122/6899	0.227709	0.379205	0.340509	SLC1A1/CEBPA	2
GO:0001841	BP	GO:0001841	neural tube formation	1/51	35/6899	0.22921	0.379205	0.340509	WNT5A	1
GO:0001959	BP	GO:0001959	regulation of cytokine-mediated signaling pathway	1/51	35/6899	0.22921	0.379205	0.340509	WNT5A	1
GO:0002312	BP	GO:0002312	B cell activation involved in immune response	1/51	35/6899	0.22921	0.379205	0.340509	TFRC	1
GO:0002688	BP	GO:0002688	regulation of leukocyte chemotaxis	1/51	35/6899	0.22921	0.379205	0.340509	WNT5A	1
GO:0006865	BP	GO:0006865	amino acid transport	1/51	35/6899	0.22921	0.379205	0.340509	SLC1A1	1
GO:0009855	BP	GO:0009855	determination of bilateral symmetry	1/51	35/6899	0.22921	0.379205	0.340509	WNT5A	1
GO:0030010	BP	GO:0030010	establishment of cell polarity	1/51	35/6899	0.22921	0.379205	0.340509	WNT5A	1
GO:0035282	BP	GO:0035282	segmentation	1/51	35/6899	0.22921	0.379205	0.340509	WNT5A	1
GO:0035725	BP	GO:0035725	sodium ion transmembrane transport	1/51	35/6899	0.22921	0.379205	0.340509	SCN2B	1
GO:0038127	BP	GO:0038127	ERBB signaling pathway	1/51	35/6899	0.22921	0.379205	0.340509	AREG	1
GO:0051961	BP	GO:0051961	negative regulation of nervous system development	1/51	35/6899	0.22921	0.379205	0.340509	WNT5A	1
GO:0071675	BP	GO:0071675	regulation of mononuclear cell migration	1/51	35/6899	0.22921	0.379205	0.340509	WNT5A	1
GO:0070661	BP	GO:0070661	leukocyte proliferation	2/51	123/6899	0.230447	0.380751	0.341897	TNFRSF9/TFRC	2
GO:0051607	BP	GO:0051607	defense response to virus	2/51	124/6899	0.233187	0.381166	0.342271	OAS1/TLR8	2
GO:0061564	BP	GO:0061564	axon development	2/51	124/6899	0.233187	0.381166	0.342271	WNT5A/EPHB3	2
GO:0140546	BP	GO:0140546	defense response to symbiont	2/51	124/6899	0.233187	0.381166	0.342271	OAS1/TLR8	2
GO:0009799	BP	GO:0009799	specification of symmetry	1/51	36/6899	0.234937	0.381166	0.342271	WNT5A	1
GO:0034763	BP	GO:0034763	negative regulation of transmembrane transport	1/51	36/6899	0.234937	0.381166	0.342271	KCNE3	1
GO:0048144	BP	GO:0048144	fibroblast proliferation	1/51	36/6899	0.234937	0.381166	0.342271	WNT5A	1
GO:0051017	BP	GO:0051017	actin filament bundle assembly	1/51	36/6899	0.234937	0.381166	0.342271	CARMIL1	1
GO:0051592	BP	GO:0051592	response to calcium ion	1/51	36/6899	0.234937	0.381166	0.342271	WNT5A	1
GO:1901890	BP	GO:1901890	positive regulation of cell junction assembly	1/51	36/6899	0.234937	0.381166	0.342271	EPHB3	1
GO:1903825	BP	GO:1903825	organic acid transmembrane transport	1/51	36/6899	0.234937	0.381166	0.342271	SLC1A1	1
GO:1905039	BP	GO:1905039	carboxylic acid transmembrane transport	1/51	36/6899	0.234937	0.381166	0.342271	SLC1A1	1
GO:1990138	BP	GO:1990138	neuron projection extension	1/51	36/6899	0.234937	0.381166	0.342271	WNT5A	1
GO:2000243	BP	GO:2000243	positive regulation of reproductive process	1/51	36/6899	0.234937	0.381166	0.342271	WNT5A	1
GO:2001257	BP	GO:2001257	regulation of cation channel activity	1/51	36/6899	0.234937	0.381166	0.342271	KCNE3	1
GO:0001704	BP	GO:0001704	formation of primary germ layer	1/51	37/6899	0.240622	0.3869	0.347419	WNT5A	1
GO:0001708	BP	GO:0001708	cell fate specification	1/51	37/6899	0.240622	0.3869	0.347419	WNT5A	1
GO:0002687	BP	GO:0002687	positive regulation of leukocyte migration	1/51	37/6899	0.240622	0.3869	0.347419	WNT5A	1
GO:0030534	BP	GO:0030534	adult behavior	1/51	37/6899	0.240622	0.3869	0.347419	SLC1A1	1
GO:0043271	BP	GO:0043271	negative regulation of ion transport	1/51	37/6899	0.240622	0.3869	0.347419	KCNE3	1
GO:0048813	BP	GO:0048813	dendrite morphogenesis	1/51	37/6899	0.240622	0.3869	0.347419	EPHB3	1
GO:2000242	BP	GO:2000242	negative regulation of reproductive process	1/51	37/6899	0.240622	0.3869	0.347419	WNT5A	1
GO:0030099	BP	GO:0030099	myeloid cell differentiation	2/51	127/6899	0.241421	0.38769	0.348128	CEBPA/ALAS2	2
GO:0055085	BP	GO:0055085	transmembrane transport	4/51	342/6899	0.245377	0.389019	0.349322	SLC1A1/KCNK13/KCNE3/SCN2B	4
GO:0007498	BP	GO:0007498	mesoderm development	1/51	38/6899	0.246266	0.389019	0.349322	WNT5A	1
GO:0008037	BP	GO:0008037	cell recognition	1/51	38/6899	0.246266	0.389019	0.349322	EPHB3	1
GO:0008585	BP	GO:0008585	female gonad development	1/51	38/6899	0.246266	0.389019	0.349322	PCYT1B	1
GO:0030177	BP	GO:0030177	positive regulation of Wnt signaling pathway	1/51	38/6899	0.246266	0.389019	0.349322	WNT5A	1
GO:0031503	BP	GO:0031503	protein-containing complex localization	1/51	38/6899	0.246266	0.389019	0.349322	SLC1A1	1
GO:0043280	BP	GO:0043280	positive regulation of cysteine-type endopeptidase activity involved in apoptotic process	1/51	38/6899	0.246266	0.389019	0.349322	SLC1A1	1
GO:0044344	BP	GO:0044344	cellular response to fibroblast growth factor stimulus	1/51	38/6899	0.246266	0.389019	0.349322	WNT5A	1
GO:0046545	BP	GO:0046545	development of primary female sexual characteristics	1/51	38/6899	0.246266	0.389019	0.349322	PCYT1B	1
GO:0060048	BP	GO:0060048	cardiac muscle contraction	1/51	38/6899	0.246266	0.389019	0.349322	KCNE3	1
GO:0060759	BP	GO:0060759	regulation of response to cytokine stimulus	1/51	38/6899	0.246266	0.389019	0.349322	WNT5A	1
GO:0061572	BP	GO:0061572	actin filament bundle organization	1/51	38/6899	0.246266	0.389019	0.349322	CARMIL1	1
GO:0071774	BP	GO:0071774	response to fibroblast growth factor	1/51	38/6899	0.246266	0.389019	0.349322	WNT5A	1
GO:0030334	BP	GO:0030334	regulation of cell migration	3/51	233/6899	0.247091	0.389833	0.350053	CLDN4/CARMIL1/WNT5A	3
GO:0010638	BP	GO:0010638	positive regulation of organelle organization	2/51	130/6899	0.249671	0.391002	0.351102	CARMIL1/WNT5A	2
GO:0048646	BP	GO:0048646	anatomical structure formation involved in morphogenesis	4/51	345/6899	0.250258	0.391002	0.351102	SLC1A1/ANPEP/WNT5A/EPHB3	4
GO:0001838	BP	GO:0001838	embryonic epithelial tube formation	1/51	39/6899	0.251868	0.391002	0.351102	WNT5A	1
GO:0009266	BP	GO:0009266	response to temperature stimulus	1/51	39/6899	0.251868	0.391002	0.351102	SCN2B	1
GO:0019730	BP	GO:0019730	antimicrobial humoral response	1/51	39/6899	0.251868	0.391002	0.351102	CXCL13	1
GO:0035107	BP	GO:0035107	appendage morphogenesis	1/51	39/6899	0.251868	0.391002	0.351102	WNT5A	1
GO:0035108	BP	GO:0035108	limb morphogenesis	1/51	39/6899	0.251868	0.391002	0.351102	WNT5A	1
GO:0042310	BP	GO:0042310	vasoconstriction	1/51	39/6899	0.251868	0.391002	0.351102	OLR1	1
GO:0042552	BP	GO:0042552	myelination	1/51	39/6899	0.251868	0.391002	0.351102	LOC100738720	1
GO:0045667	BP	GO:0045667	regulation of osteoblast differentiation	1/51	39/6899	0.251868	0.391002	0.351102	CEBPA	1
GO:0055072	BP	GO:0055072	iron ion homeostasis	1/51	39/6899	0.251868	0.391002	0.351102	TFRC	1
GO:0061351	BP	GO:0061351	neural precursor cell proliferation	1/51	39/6899	0.251868	0.391002	0.351102	WNT5A	1
GO:1903900	BP	GO:1903900	regulation of viral life cycle	1/51	39/6899	0.251868	0.391002	0.351102	OAS1	1
GO:0051090	BP	GO:0051090	regulation of DNA-binding transcription factor activity	2/51	131/6899	0.252424	0.391381	0.351443	NTS/WNT5A	2
GO:0044092	BP	GO:0044092	negative regulation of molecular function	3/51	238/6899	0.257085	0.393809	0.353623	SERPINB10/SERPINB7/KCNE3	3
GO:0001906	BP	GO:0001906	cell killing	1/51	40/6899	0.25743	0.393809	0.353623	CD1.1	1
GO:0003279	BP	GO:0003279	cardiac septum development	1/51	40/6899	0.25743	0.393809	0.353623	WNT5A	1
GO:0030218	BP	GO:0030218	erythrocyte differentiation	1/51	40/6899	0.25743	0.393809	0.353623	ALAS2	1
GO:0031345	BP	GO:0031345	negative regulation of cell projection organization	1/51	40/6899	0.25743	0.393809	0.353623	WNT5A	1
GO:0042102	BP	GO:0042102	positive regulation of T cell proliferation	1/51	40/6899	0.25743	0.393809	0.353623	TFRC	1
GO:0050921	BP	GO:0050921	positive regulation of chemotaxis	1/51	40/6899	0.25743	0.393809	0.353623	WNT5A	1
GO:0051261	BP	GO:0051261	protein depolymerization	1/51	40/6899	0.25743	0.393809	0.353623	CARMIL1	1
GO:0090101	BP	GO:0090101	negative regulation of transmembrane receptor protein serine/threonine kinase signaling pathway	1/51	40/6899	0.25743	0.393809	0.353623	WNT5A	1
GO:0098876	BP	GO:0098876	vesicle-mediated transport to the plasma membrane	1/51	40/6899	0.25743	0.393809	0.353623	SLC1A1	1
GO:2001056	BP	GO:2001056	positive regulation of cysteine-type endopeptidase activity	1/51	40/6899	0.25743	0.393809	0.353623	SLC1A1	1
GO:0010647	BP	GO:0010647	positive regulation of cell communication	5/51	466/6899	0.259953	0.39695	0.356443	SLC1A1/NTS/AREG/CCL8/WNT5A	5
GO:0030098	BP	GO:0030098	lymphocyte differentiation	2/51	134/6899	0.260688	0.39695	0.356443	SLAMF8/TNFRSF9	2
GO:0023056	BP	GO:0023056	positive regulation of signaling	5/51	468/6899	0.262807	0.39695	0.356443	SLC1A1/NTS/AREG/CCL8/WNT5A	5
GO:0007218	BP	GO:0007218	neuropeptide signaling pathway	1/51	41/6899	0.262952	0.39695	0.356443	NTS	1
GO:0007272	BP	GO:0007272	ensheathment of neurons	1/51	41/6899	0.262952	0.39695	0.356443	LOC100738720	1
GO:0008366	BP	GO:0008366	axon ensheathment	1/51	41/6899	0.262952	0.39695	0.356443	LOC100738720	1
GO:0031333	BP	GO:0031333	negative regulation of protein-containing complex assembly	1/51	41/6899	0.262952	0.39695	0.356443	CARMIL1	1
GO:0060041	BP	GO:0060041	retina development in camera-type eye	1/51	41/6899	0.262952	0.39695	0.356443	SLC1A1	1
GO:0072175	BP	GO:0072175	epithelial tube formation	1/51	41/6899	0.262952	0.39695	0.356443	WNT5A	1
GO:1903034	BP	GO:1903034	regulation of response to wounding	1/51	41/6899	0.262952	0.39695	0.356443	CLDN4	1
GO:2000027	BP	GO:2000027	regulation of animal organ morphogenesis	1/51	41/6899	0.262952	0.39695	0.356443	WNT5A	1
GO:0048568	BP	GO:0048568	embryonic organ development	2/51	136/6899	0.2662	0.399949	0.359137	CEBPA/WNT5A	2
GO:0060284	BP	GO:0060284	regulation of cell development	2/51	136/6899	0.2662	0.399949	0.359137	CARMIL1/WNT5A	2
GO:0051049	BP	GO:0051049	regulation of transport	5/51	471/6899	0.267102	0.399949	0.359137	SLC1A1/KCNK13/KCNE3/SCN2B/WNT5A	5
GO:0030100	BP	GO:0030100	regulation of endocytosis	1/51	42/6899	0.268433	0.399949	0.359137	WNT5A	1
GO:0030278	BP	GO:0030278	regulation of ossification	1/51	42/6899	0.268433	0.399949	0.359137	WNT5A	1
GO:0032874	BP	GO:0032874	positive regulation of stress-activated MAPK cascade	1/51	42/6899	0.268433	0.399949	0.359137	WNT5A	1
GO:0033157	BP	GO:0033157	regulation of intracellular protein transport	1/51	42/6899	0.268433	0.399949	0.359137	SLC1A1	1
GO:0042471	BP	GO:0042471	ear morphogenesis	1/51	42/6899	0.268433	0.399949	0.359137	WNT5A	1
GO:0044272	BP	GO:0044272	sulfur compound biosynthetic process	1/51	42/6899	0.268433	0.399949	0.359137	SLC1A1	1
GO:0048592	BP	GO:0048592	eye morphogenesis	1/51	42/6899	0.268433	0.399949	0.359137	SLC1A1	1
GO:0070304	BP	GO:0070304	positive regulation of stress-activated protein kinase signaling cascade	1/51	42/6899	0.268433	0.399949	0.359137	WNT5A	1
GO:0007015	BP	GO:0007015	actin filament organization	2/51	138/6899	0.271714	0.404163	0.36292	CARMIL1/EFS	2
GO:0030029	BP	GO:0030029	actin filament-based process	3/51	246/6899	0.273198	0.404163	0.36292	CARMIL1/EFS/KCNE3	3
GO:0000018	BP	GO:0000018	regulation of DNA recombination	1/51	43/6899	0.273874	0.404163	0.36292	TFRC	1
GO:0010950	BP	GO:0010950	positive regulation of endopeptidase activity	1/51	43/6899	0.273874	0.404163	0.36292	SLC1A1	1
GO:0043244	BP	GO:0043244	regulation of protein-containing complex disassembly	1/51	43/6899	0.273874	0.404163	0.36292	CARMIL1	1
GO:0045619	BP	GO:0045619	regulation of lymphocyte differentiation	1/51	43/6899	0.273874	0.404163	0.36292	SLAMF8	1
GO:0046328	BP	GO:0046328	regulation of JNK cascade	1/51	43/6899	0.273874	0.404163	0.36292	WNT5A	1
GO:0048706	BP	GO:0048706	embryonic skeletal system development	1/51	43/6899	0.273874	0.404163	0.36292	WNT5A	1
GO:0009615	BP	GO:0009615	response to virus	2/51	139/6899	0.274471	0.404163	0.36292	OAS1/TLR8	2
GO:0071396	BP	GO:0071396	cellular response to lipid	2/51	139/6899	0.274471	0.404163	0.36292	CXCL13/WNT5A	2
GO:0042325	BP	GO:0042325	regulation of phosphorylation	4/51	360/6899	0.27498	0.404439	0.363168	SLC1A1/AREG/WNT5A/EPHB3	4
GO:0002065	BP	GO:0002065	columnar/cuboidal epithelial cell differentiation	1/51	44/6899	0.279275	0.409799	0.367982	WNT5A	1
GO:1905475	BP	GO:1905475	regulation of protein localization to membrane	1/51	44/6899	0.279275	0.409799	0.367982	SLC1A1	1
GO:0044089	BP	GO:0044089	positive regulation of cellular component biogenesis	2/51	141/6899	0.279985	0.409884	0.368058	CARMIL1/EPHB3	2
GO:0048871	BP	GO:0048871	multicellular organismal homeostasis	2/51	141/6899	0.279985	0.409884	0.368058	SLC1A1/CLDN4	2
GO:0043410	BP	GO:0043410	positive regulation of MAPK cascade	2/51	142/6899	0.282741	0.411906	0.369874	CCL8/WNT5A	2
GO:0043066	BP	GO:0043066	negative regulation of apoptotic process	3/51	251/6899	0.283332	0.411906	0.369874	SLC1A1/WNT5A/CLEC5A	3
GO:0003231	BP	GO:0003231	cardiac ventricle development	1/51	45/6899	0.284638	0.411906	0.369874	WNT5A	1
GO:0032640	BP	GO:0032640	tumor necrosis factor production	1/51	45/6899	0.284638	0.411906	0.369874	WNT5A	1
GO:0032680	BP	GO:0032680	regulation of tumor necrosis factor production	1/51	45/6899	0.284638	0.411906	0.369874	WNT5A	1
GO:0034101	BP	GO:0034101	erythrocyte homeostasis	1/51	45/6899	0.284638	0.411906	0.369874	ALAS2	1
GO:0035148	BP	GO:0035148	tube formation	1/51	45/6899	0.284638	0.411906	0.369874	WNT5A	1
GO:0035270	BP	GO:0035270	endocrine system development	1/51	45/6899	0.284638	0.411906	0.369874	WNT5A	1
GO:0048167	BP	GO:0048167	regulation of synaptic plasticity	1/51	45/6899	0.284638	0.411906	0.369874	SLC1A1	1
GO:0051896	BP	GO:0051896	regulation of protein kinase B signaling	1/51	45/6899	0.284638	0.411906	0.369874	NTS	1
GO:0009628	BP	GO:0009628	response to abiotic stimulus	3/51	252/6899	0.285364	0.41201	0.369967	SLC1A1/SCN2B/ALAS2	3
GO:2000145	BP	GO:2000145	regulation of cell motility	3/51	252/6899	0.285364	0.41201	0.369967	CLDN4/CARMIL1/WNT5A	3
GO:0043086	BP	GO:0043086	negative regulation of catalytic activity	2/51	144/6899	0.288251	0.415227	0.372855	SERPINB10/SERPINB7	2
GO:0048667	BP	GO:0048667	cell morphogenesis involved in neuron differentiation	2/51	144/6899	0.288251	0.415227	0.372855	WNT5A/EPHB3	2
GO:0008203	BP	GO:0008203	cholesterol metabolic process	1/51	46/6899	0.28996	0.415313	0.372933	CEBPA	1
GO:0045766	BP	GO:0045766	positive regulation of angiogenesis	1/51	46/6899	0.28996	0.415313	0.372933	WNT5A	1
GO:0071706	BP	GO:0071706	tumor necrosis factor superfamily cytokine production	1/51	46/6899	0.28996	0.415313	0.372933	WNT5A	1
GO:1903555	BP	GO:1903555	regulation of tumor necrosis factor superfamily cytokine production	1/51	46/6899	0.28996	0.415313	0.372933	WNT5A	1
GO:1904018	BP	GO:1904018	positive regulation of vasculature development	1/51	46/6899	0.28996	0.415313	0.372933	WNT5A	1
GO:0001890	BP	GO:0001890	placenta development	1/51	47/6899	0.295245	0.417569	0.374958	CEBPA	1
GO:0007254	BP	GO:0007254	JNK cascade	1/51	47/6899	0.295245	0.417569	0.374958	WNT5A	1
GO:0007611	BP	GO:0007611	learning or memory	1/51	47/6899	0.295245	0.417569	0.374958	SLC1A1	1
GO:0030178	BP	GO:0030178	negative regulation of Wnt signaling pathway	1/51	47/6899	0.295245	0.417569	0.374958	WNT5A	1
GO:0043393	BP	GO:0043393	regulation of protein binding	1/51	47/6899	0.295245	0.417569	0.374958	WNT5A	1
GO:0048736	BP	GO:0048736	appendage development	1/51	47/6899	0.295245	0.417569	0.374958	WNT5A	1
GO:0050680	BP	GO:0050680	negative regulation of epithelial cell proliferation	1/51	47/6899	0.295245	0.417569	0.374958	WNT5A	1
GO:0055088	BP	GO:0055088	lipid homeostasis	1/51	47/6899	0.295245	0.417569	0.374958	CEBPA	1
GO:0060173	BP	GO:0060173	limb development	1/51	47/6899	0.295245	0.417569	0.374958	WNT5A	1
GO:1902905	BP	GO:1902905	positive regulation of supramolecular fiber organization	1/51	47/6899	0.295245	0.417569	0.374958	CARMIL1	1
GO:0043069	BP	GO:0043069	negative regulation of programmed cell death	3/51	257/6899	0.295543	0.417569	0.374958	SLC1A1/WNT5A/CLEC5A	3
GO:1903131	BP	GO:1903131	mononuclear cell differentiation	2/51	147/6899	0.29651	0.417569	0.374958	SLAMF8/TNFRSF9	2
GO:0003206	BP	GO:0003206	cardiac chamber morphogenesis	1/51	48/6899	0.30049	0.417569	0.374958	WNT5A	1
GO:0006941	BP	GO:0006941	striated muscle contraction	1/51	48/6899	0.30049	0.417569	0.374958	KCNE3	1
GO:0007043	BP	GO:0007043	cell-cell junction assembly	1/51	48/6899	0.30049	0.417569	0.374958	CLDN4	1
GO:0008217	BP	GO:0008217	regulation of blood pressure	1/51	48/6899	0.30049	0.417569	0.374958	ANPEP	1
GO:0008361	BP	GO:0008361	regulation of cell size	1/51	48/6899	0.30049	0.417569	0.374958	WNT5A	1
GO:0009410	BP	GO:0009410	response to xenobiotic stimulus	1/51	48/6899	0.30049	0.417569	0.374958	SLC1A1	1
GO:0010634	BP	GO:0010634	positive regulation of epithelial cell migration	1/51	48/6899	0.30049	0.417569	0.374958	WNT5A	1
GO:0016331	BP	GO:0016331	morphogenesis of embryonic epithelium	1/51	48/6899	0.30049	0.417569	0.374958	WNT5A	1
GO:0021915	BP	GO:0021915	neural tube development	1/51	48/6899	0.30049	0.417569	0.374958	WNT5A	1
GO:0033138	BP	GO:0033138	positive regulation of peptidyl-serine phosphorylation	1/51	48/6899	0.30049	0.417569	0.374958	WNT5A	1
GO:0043524	BP	GO:0043524	negative regulation of neuron apoptotic process	1/51	48/6899	0.30049	0.417569	0.374958	SLC1A1	1
GO:0050792	BP	GO:0050792	regulation of viral process	1/51	48/6899	0.30049	0.417569	0.374958	OAS1	1
GO:0051495	BP	GO:0051495	positive regulation of cytoskeleton organization	1/51	48/6899	0.30049	0.417569	0.374958	CARMIL1	1
GO:0051783	BP	GO:0051783	regulation of nuclear division	1/51	48/6899	0.30049	0.417569	0.374958	WNT5A	1
GO:1902652	BP	GO:1902652	secondary alcohol metabolic process	1/51	48/6899	0.30049	0.417569	0.374958	CEBPA	1
GO:2000026	BP	GO:2000026	regulation of multicellular organismal development	4/51	378/6899	0.305206	0.421086	0.378117	SLAMF8/CEBPA/WNT5A/EPHB3	4
GO:0002224	BP	GO:0002224	toll-like receptor signaling pathway	1/51	49/6899	0.305697	0.421086	0.378117	TLR8	1
GO:0016125	BP	GO:0016125	sterol metabolic process	1/51	49/6899	0.305697	0.421086	0.378117	CEBPA	1
GO:0030833	BP	GO:0030833	regulation of actin filament polymerization	1/51	49/6899	0.305697	0.421086	0.378117	CARMIL1	1
GO:0032946	BP	GO:0032946	positive regulation of mononuclear cell proliferation	1/51	49/6899	0.305697	0.421086	0.378117	TFRC	1
GO:0048588	BP	GO:0048588	developmental cell growth	1/51	49/6899	0.305697	0.421086	0.378117	WNT5A	1
GO:0050671	BP	GO:0050671	positive regulation of lymphocyte proliferation	1/51	49/6899	0.305697	0.421086	0.378117	TFRC	1
GO:0051099	BP	GO:0051099	positive regulation of binding	1/51	49/6899	0.305697	0.421086	0.378117	WNT5A	1
GO:0032101	BP	GO:0032101	regulation of response to external stimulus	3/51	263/6899	0.307794	0.422202	0.379119	CEBPA/WNT5A/TLR8	3
GO:0080134	BP	GO:0080134	regulation of response to stress	4/51	381/6899	0.310289	0.422202	0.379119	CLDN4/CEBPA/WNT5A/TLR8	4
GO:0006836	BP	GO:0006836	neurotransmitter transport	1/51	50/6899	0.310867	0.422202	0.379119	SLC22A3	1
GO:0008584	BP	GO:0008584	male gonad development	1/51	50/6899	0.310867	0.422202	0.379119	WNT5A	1
GO:0009913	BP	GO:0009913	epidermal cell differentiation	1/51	50/6899	0.310867	0.422202	0.379119	WNT5A	1
GO:0010594	BP	GO:0010594	regulation of endothelial cell migration	1/51	50/6899	0.310867	0.422202	0.379119	WNT5A	1
GO:0010721	BP	GO:0010721	negative regulation of cell development	1/51	50/6899	0.310867	0.422202	0.379119	WNT5A	1
GO:0032635	BP	GO:0032635	interleukin-6 production	1/51	50/6899	0.310867	0.422202	0.379119	WNT5A	1
GO:0032675	BP	GO:0032675	regulation of interleukin-6 production	1/51	50/6899	0.310867	0.422202	0.379119	WNT5A	1
GO:0046546	BP	GO:0046546	development of primary male sexual characteristics	1/51	50/6899	0.310867	0.422202	0.379119	WNT5A	1
GO:0050731	BP	GO:0050731	positive regulation of peptidyl-tyrosine phosphorylation	1/51	50/6899	0.310867	0.422202	0.379119	AREG	1
GO:0071902	BP	GO:0071902	positive regulation of protein serine/threonine kinase activity	1/51	50/6899	0.310867	0.422202	0.379119	WNT5A	1
GO:0098739	BP	GO:0098739	import across plasma membrane	1/51	50/6899	0.310867	0.422202	0.379119	SLC1A1	1
GO:0040012	BP	GO:0040012	regulation of locomotion	3/51	265/6899	0.311885	0.423128	0.37995	CLDN4/CARMIL1/WNT5A	3
GO:0042100	BP	GO:0042100	B cell proliferation	1/51	51/6899	0.315998	0.427787	0.384134	TFRC	1
GO:0140013	BP	GO:0140013	meiotic nuclear division	1/51	51/6899	0.315998	0.427787	0.384134	WNT5A	1
GO:0003006	BP	GO:0003006	developmental process involved in reproduction	3/51	269/6899	0.320073	0.431587	0.387546	AREG/WNT5A/PCYT1B	3
GO:0051130	BP	GO:0051130	positive regulation of cellular component organization	3/51	269/6899	0.320073	0.431587	0.387546	CARMIL1/WNT5A/EPHB3	3
GO:0001837	BP	GO:0001837	epithelial to mesenchymal transition	1/51	52/6899	0.321092	0.431587	0.387546	WNT5A	1
GO:0007369	BP	GO:0007369	gastrulation	1/51	52/6899	0.321092	0.431587	0.387546	WNT5A	1
GO:0030308	BP	GO:0030308	negative regulation of cell growth	1/51	52/6899	0.321092	0.431587	0.387546	WNT5A	1
GO:0051494	BP	GO:0051494	negative regulation of cytoskeleton organization	1/51	52/6899	0.321092	0.431587	0.387546	CARMIL1	1
GO:0002009	BP	GO:0002009	morphogenesis of an epithelium	2/51	156/6899	0.321205	0.431587	0.387546	AREG/WNT5A	2
GO:0070665	BP	GO:0070665	positive regulation of leukocyte proliferation	1/51	53/6899	0.326149	0.437297	0.392673	TFRC	1
GO:1902904	BP	GO:1902904	negative regulation of supramolecular fiber organization	1/51	53/6899	0.326149	0.437297	0.392673	CARMIL1	1
GO:0007163	BP	GO:0007163	establishment or maintenance of cell polarity	1/51	54/6899	0.331169	0.442144	0.397026	WNT5A	1
GO:0030041	BP	GO:0030041	actin filament polymerization	1/51	54/6899	0.331169	0.442144	0.397026	CARMIL1	1
GO:0031334	BP	GO:0031334	positive regulation of protein-containing complex assembly	1/51	54/6899	0.331169	0.442144	0.397026	CARMIL1	1
GO:0043281	BP	GO:0043281	regulation of cysteine-type endopeptidase activity involved in apoptotic process	1/51	54/6899	0.331169	0.442144	0.397026	SLC1A1	1
GO:0001819	BP	GO:0001819	positive regulation of cytokine production	2/51	160/6899	0.332124	0.442481	0.397328	WNT5A/TLR8	2
GO:0048812	BP	GO:0048812	neuron projection morphogenesis	2/51	160/6899	0.332124	0.442481	0.397328	WNT5A/EPHB3	2
GO:0002262	BP	GO:0002262	myeloid cell homeostasis	1/51	55/6899	0.336152	0.44596	0.400452	ALAS2	1
GO:0008064	BP	GO:0008064	regulation of actin polymerization or depolymerization	1/51	55/6899	0.336152	0.44596	0.400452	CARMIL1	1
GO:0030509	BP	GO:0030509	BMP signaling pathway	1/51	55/6899	0.336152	0.44596	0.400452	WNT5A	1
GO:0030832	BP	GO:0030832	regulation of actin filament length	1/51	55/6899	0.336152	0.44596	0.400452	CARMIL1	1
GO:0044087	BP	GO:0044087	regulation of cellular component biogenesis	3/51	278/6899	0.338515	0.448621	0.402842	CARMIL1/WNT5A/EPHB3	3
GO:0019220	BP	GO:0019220	regulation of phosphate metabolic process	4/51	398/6899	0.339256	0.448658	0.402875	SLC1A1/AREG/WNT5A/EPHB3	4
GO:0051174	BP	GO:0051174	regulation of phosphorus metabolic process	4/51	398/6899	0.339256	0.448658	0.402875	SLC1A1/AREG/WNT5A/EPHB3	4
GO:0007626	BP	GO:0007626	locomotory behavior	1/51	56/6899	0.341099	0.449209	0.40337	SLC1A1	1
GO:0010810	BP	GO:0010810	regulation of cell-substrate adhesion	1/51	56/6899	0.341099	0.449209	0.40337	CARMIL1	1
GO:0046661	BP	GO:0046661	male sex differentiation	1/51	56/6899	0.341099	0.449209	0.40337	WNT5A	1
GO:0048738	BP	GO:0048738	cardiac muscle tissue development	1/51	56/6899	0.341099	0.449209	0.40337	WNT5A	1
GO:0060548	BP	GO:0060548	negative regulation of cell death	3/51	280/6899	0.342613	0.450297	0.404347	SLC1A1/WNT5A/CLEC5A	3
GO:0048858	BP	GO:0048858	cell projection morphogenesis	2/51	164/6899	0.342999	0.450297	0.404347	WNT5A/EPHB3	2
GO:0120039	BP	GO:0120039	plasma membrane bounded cell projection morphogenesis	2/51	164/6899	0.342999	0.450297	0.404347	WNT5A/EPHB3	2
GO:0003205	BP	GO:0003205	cardiac chamber development	1/51	57/6899	0.34601	0.451895	0.405781	WNT5A	1
GO:0016358	BP	GO:0016358	dendrite development	1/51	57/6899	0.34601	0.451895	0.405781	EPHB3	1
GO:0031032	BP	GO:0031032	actomyosin structure organization	1/51	57/6899	0.34601	0.451895	0.405781	CARMIL1	1
GO:0042157	BP	GO:0042157	lipoprotein metabolic process	1/51	57/6899	0.34601	0.451895	0.405781	OLR1	1
GO:0043523	BP	GO:0043523	regulation of neuron apoptotic process	1/51	57/6899	0.34601	0.451895	0.405781	SLC1A1	1
GO:1902533	BP	GO:1902533	positive regulation of intracellular signal transduction	3/51	282/6899	0.346711	0.452341	0.406182	NTS/CCL8/WNT5A	3
GO:0002685	BP	GO:0002685	regulation of leukocyte migration	1/51	58/6899	0.350885	0.452932	0.406713	WNT5A	1
GO:0014706	BP	GO:0014706	striated muscle tissue development	1/51	58/6899	0.350885	0.452932	0.406713	WNT5A	1
GO:0034599	BP	GO:0034599	cellular response to oxidative stress	1/51	58/6899	0.350885	0.452932	0.406713	SLC1A1	1
GO:0035150	BP	GO:0035150	regulation of tube size	1/51	58/6899	0.350885	0.452932	0.406713	OLR1	1
GO:0035296	BP	GO:0035296	regulation of tube diameter	1/51	58/6899	0.350885	0.452932	0.406713	OLR1	1
GO:0043405	BP	GO:0043405	regulation of MAP kinase activity	1/51	58/6899	0.350885	0.452932	0.406713	WNT5A	1
GO:0071772	BP	GO:0071772	response to BMP	1/51	58/6899	0.350885	0.452932	0.406713	WNT5A	1
GO:0071773	BP	GO:0071773	cellular response to BMP stimulus	1/51	58/6899	0.350885	0.452932	0.406713	WNT5A	1
GO:0097746	BP	GO:0097746	blood vessel diameter maintenance	1/51	58/6899	0.350885	0.452932	0.406713	OLR1	1
GO:1901215	BP	GO:1901215	negative regulation of neuron death	1/51	58/6899	0.350885	0.452932	0.406713	SLC1A1	1
GO:0048589	BP	GO:0048589	developmental growth	2/51	167/6899	0.351121	0.452932	0.406713	AREG/WNT5A	2
GO:0031401	BP	GO:0031401	positive regulation of protein modification process	3/51	285/6899	0.352854	0.454676	0.408279	SLC1A1/AREG/WNT5A	3
[truncated: 540 more rows]

## Sheet: Sheet3
KEGG analysis of DEGs in Dapulian
[truncated: 280 more rows]

## Sheet: Sheet4
KEGG analysis of DEGs in Landrace
[truncated: 126 more rows]
