# Supplementary material for: Whole-Transcriptome Analysis Reveals the Regulatory Network of Immune Response in Dapulian Pig
Source: Animals (Basel). 2024 Dec 8;14(23):3546. doi: 10.3390/ani14233546 (PMC11639921; doi:10.3390/ani14233546)
Supplement: Supplementary file 1 [file animals-14-03546-s001.zip › Table S3.xlsx]

## Sheet: Sheet1
Shared DEGs between Dapulian and Landrace
	gene	pval_Landrace	lfc_Landrace	sig_Landrace	pval_Dapulian	lfc_Dapulian	sig_Dapulian
1	SLC22A3	3.20513	2.25315	up	2.5218	6.44717	up
2	AIG1	1.99805	-1.44184	down	1.58875	-1.47374	down
3	SERPINB7	1.66034	3.206	up	3.10965	5.68765	up
4	SAMD4A	2.135	-2.25919	down	2.15554	-2.20216	down
5	SLC1A1	1.33233	2.84879	up	3.30217	5.7298	up
6	PRR16	1.43095	2.08429	up	2.825	5.41069	up
7	CLDN4	1.55288	1.50631	up	2.01461	1.46812	up
8	IL1R2	1.53237	1.06109	up	15.7237	2.1928	up
9	CD1.1	4.59636	-1.81112	down	2.52786	-1.20406	down
10	VCAM1	2.6607	-1.49378	down	2.20875	-2.55413	down
11	LOC102159820	2.24135	1.09478	up	2.86511	2.23004	up
12	CPM	6.30532	-1.93698	down	2.42232	-1.92074	down
13	C1R	1.97313	1.10783	up	3.85041	1.45252	up
14	C1S	1.46267	1.37243	up	1.88352	2.01941	up
15	LAG3	2.24269	1.30832	up	2.76142	2.00683	up
16	HAL	2.30909	3.33744	up	1.96362	2.45137	up
17	SPRED3	1.86552	2.50193	up	3.27729	4.26792	up
18	PADI2	1.38231	-1.42792	down	1.60289	-1.89216	down
19	AKR7A2	2.67771	-1.15082	down	2.05831	-1.65276	down
20	KANK4	2.41829	-4.73762	down	3.43262	-3.5559	down
21	GLIS1	1.56642	1.45491	up	2.94665	4.20027	up
22	SLA-DRA	2.11637	-1.15846	down	3.50348	-1.13565	down
23	SLA-DRB1	1.37917	-1.10324	down	1.76907	-1.05147	down
24	SLA-DMB	2.74126	-1.44307	down	4.50797	-1.63331	down
25	ANPEP	1.86898	1.22866	up	4.73139	2.03936	up
26	SPON2	1.72358	-1.53073	down	2.55458	-3.49362	down
27	AREG	1.47889	1.14144	up	12.6179	3.30613	up
28	CADM1	2.33412	-2.68225	down	1.8214	-3.34095	down
29	CA4	2.48519	1.60204	up	1.3422	6.26511	up
30	CCL8	2.09425	1.08313	up	5.14942	2.89819	up
31	WNT5A	2.8258	1.29509	up	6.42829	6.23205	up
32	TFRC	2.04582	1.02051	up	4.94069	1.73113	up
33	CBR3	1.35008	-1.14023	down	1.92042	-1.41851	down
34	SLC16A14	3.08565	-1.87421	down	2.28251	-1.73197	down
35	TIMD4	1.56469	-5.27146	down	2.94365	-5.71999	down
36	GPR34	1.72323	-1.65006	down	1.69892	-1.32171	down
37	LOC106508236	1.46186	1.23093	up	3.72304	2.12708	up
38	EGFL7	2.56787	-2.21986	down	1.32425	-2.27957	down
39	LOC110258578	2.25379	1.83866	up	7.39071	5.8674	up
40	LOC100125542	1.61083	1.91886	up	2.33559	1.55991	up

## Sheet: Sheet2
GO of Shared DEGs between Dapulian and Landrace
	ONTOLOGY	ID	Description	GeneRatio	BgRatio	pvalue	p.adjust	qvalue	geneID	Count
GO:0002250	BP	GO:0002250	adaptive immune response	45462	156/6899	2.58269e-06	0.00212035	0.00154764	CD1.1/C1S/SLA-DRA/SLA-DRB1/SLA-DMB/TFRC	6
GO:0019882	BP	GO:0019882	antigen processing and presentation	45401	42/6899	4.30529e-06	0.00212035	0.00154764	CD1.1/SLA-DRA/SLA-DRB1/SLA-DMB	4
GO:0002504	BP	GO:0002504	antigen processing and presentation of peptide or polysaccharide antigen via MHC class II	45370	16/6899	9.69751e-06	0.00318402	0.002324	SLA-DRA/SLA-DRB1/SLA-DMB	3
GO:0019884	BP	GO:0019884	antigen processing and presentation of exogenous antigen	45341	10/6899	0.000319167	0.0432882	0.0315959	CD1.1/SLA-DMB	2
GO:0051336	BP	GO:0051336	regulation of hydrolase activity	45431	233/6899	0.000331965	0.0432882	0.0315959	SERPINB7/SLC1A1/CLDN4/CCL8/WNT5A	5
GO:0032148	BP	GO:0032148	activation of protein kinase B activity	45341	11/6899	0.000389452	0.0432882	0.0315959	SLC1A1/WNT5A	2
GO:0033598	BP	GO:0033598	mammary gland epithelial cell proliferation	45341	11/6899	0.000389452	0.0432882	0.0315959	AREG/WNT5A	2
GO:0060444	BP	GO:0060444	branching involved in mammary gland duct morphogenesis	45341	11/6899	0.000389452	0.0432882	0.0315959	AREG/WNT5A	2
GO:0060602	BP	GO:0060602	branch elongation of an epithelium	45341	12/6899	0.000466575	0.0432882	0.0315959	AREG/WNT5A	2
GO:0002684	BP	GO:0002684	positive regulation of immune system process	45431	251/6899	0.000468343	0.0432882	0.0315959	CD1.1/C1S/SLA-DMB/WNT5A/TFRC	5
GO:0006875	BP	GO:0006875	cellular metal ion homeostasis	45401	139/6899	0.000483422	0.0432882	0.0315959	SLC1A1/CCL8/WNT5A/TFRC	4
GO:0051345	BP	GO:0051345	positive regulation of hydrolase activity	45401	143/6899	0.000538393	0.0441931	0.0322564	SLC1A1/CLDN4/CCL8/WNT5A	4
GO:0060603	BP	GO:0060603	mammary gland duct morphogenesis	45341	14/6899	0.000641198	0.0453903	0.0331302	AREG/WNT5A	2
GO:0050778	BP	GO:0050778	positive regulation of immune response	45401	150/6899	0.000645142	0.0453903	0.0331302	CD1.1/C1S/WNT5A/TFRC	4
GO:0030003	BP	GO:0030003	cellular cation homeostasis	45401	158/6899	0.000784728	0.046963	0.0342781	SLC1A1/CCL8/WNT5A/TFRC	4
GO:0002699	BP	GO:0002699	positive regulation of immune effector process	45370	69/6899	0.000827311	0.046963	0.0342781	CD1.1/WNT5A/TFRC	3
GO:0006873	BP	GO:0006873	cellular ion homeostasis	45401	162/6899	0.000862019	0.046963	0.0342781	SLC1A1/CCL8/WNT5A/TFRC	4
GO:0043085	BP	GO:0043085	positive regulation of catalytic activity	45431	292/6899	0.000935017	0.046963	0.0342781	SLC1A1/CLDN4/AREG/CCL8/WNT5A	5
GO:0055065	BP	GO:0055065	metal ion homeostasis	45401	166/6899	0.000944572	0.046963	0.0342781	SLC1A1/CCL8/WNT5A/TFRC	4
GO:0003401	BP	GO:0003401	axis elongation	45341	17/6899	0.000953563	0.046963	0.0342781	AREG/WNT5A	2
GO:0060443	BP	GO:0060443	mammary gland morphogenesis	45341	20/6899	0.00132564	0.0549315	0.0400943	AREG/WNT5A	2
GO:0002449	BP	GO:0002449	lymphocyte mediated immunity	45370	82/6899	0.00136708	0.0549315	0.0400943	CD1.1/C1S/TFRC	3
GO:0050790	BP	GO:0050790	regulation of catalytic activity	45462	484/6899	0.00142554	0.0549315	0.0400943	SERPINB7/SLC1A1/CLDN4/AREG/CCL8/WNT5A	6
GO:0048878	BP	GO:0048878	chemical homeostasis	45431	325/6899	0.00151369	0.0549315	0.0400943	SLC1A1/CLDN4/CCL8/WNT5A/TFRC	5
GO:0055080	BP	GO:0055080	cation homeostasis	45401	190/6899	0.00156146	0.0549315	0.0400943	SLC1A1/CCL8/WNT5A/TFRC	4
GO:0022409	BP	GO:0022409	positive regulation of cell-cell adhesion	45370	86/6899	0.00156883	0.0549315	0.0400943	SLA-DMB/WNT5A/TFRC	3
GO:0002460	BP	GO:0002460	adaptive immune response based on somatic recombination of immune receptors built from immunoglobulin superfamily domains	45370	87/6899	0.00162204	0.0549315	0.0400943	CD1.1/C1S/TFRC	3
GO:0052547	BP	GO:0052547	regulation of peptidase activity	45370	88/6899	0.00167636	0.0549315	0.0400943	SERPINB7/SLC1A1/CLDN4	3
GO:0098771	BP	GO:0098771	inorganic ion homeostasis	45401	194/6899	0.00168639	0.0549315	0.0400943	SLC1A1/CCL8/WNT5A/TFRC	4
GO:0050801	BP	GO:0050801	ion homeostasis	45401	196/6899	0.00175141	0.0549315	0.0400943	SLC1A1/CCL8/WNT5A/TFRC	4
GO:0048247	BP	GO:0048247	lymphocyte chemotaxis	45341	23/6899	0.00175652	0.0549315	0.0400943	CCL8/WNT5A	2
GO:0002252	BP	GO:0002252	immune effector process	45401	197/6899	0.00178458	0.0549315	0.0400943	CD1.1/C1S/WNT5A/TFRC	4
GO:0055082	BP	GO:0055082	cellular chemical homeostasis	45401	205/6899	0.00206587	0.0601431	0.0438982	SLC1A1/CCL8/WNT5A/TFRC	4
GO:0061180	BP	GO:0061180	mammary gland epithelium development	45341	25/6899	0.00207601	0.0601431	0.0438982	AREG/WNT5A	2
GO:0002697	BP	GO:0002697	regulation of immune effector process	45370	96/6899	0.00215249	0.0605773	0.0442151	CD1.1/WNT5A/TFRC	3
GO:0045860	BP	GO:0045860	positive regulation of protein kinase activity	45370	97/6899	0.00221733	0.0606685	0.0442817	SLC1A1/AREG/WNT5A	3
GO:0002696	BP	GO:0002696	positive regulation of leukocyte activation	45370	98/6899	0.00228337	0.060787	0.0443682	SLA-DMB/WNT5A/TFRC	3
GO:0072503	BP	GO:0072503	cellular divalent inorganic cation homeostasis	45370	99/6899	0.00235063	0.0609307	0.0444731	SLC1A1/CCL8/WNT5A	3
GO:0050867	BP	GO:0050867	positive regulation of cell activation	45370	101/6899	0.00248883	0.0625188	0.0456322	SLA-DMB/WNT5A/TFRC	3
GO:0072507	BP	GO:0072507	divalent inorganic cation homeostasis	45370	104/6899	0.00270546	0.0625188	0.0456322	SLC1A1/CCL8/WNT5A	3
GO:0002824	BP	GO:0002824	positive regulation of adaptive immune response based on somatic recombination of immune receptors built from immunoglobulin superfamily domains	45341	29/6899	0.00279115	0.0625188	0.0456322	CD1.1/TFRC	2
GO:0071346	BP	GO:0071346	cellular response to interferon-gamma	45341	29/6899	0.00279115	0.0625188	0.0456322	CCL8/WNT5A	2
GO:0007155	BP	GO:0007155	cell adhesion	45431	374/6899	0.00281711	0.0625188	0.0456322	CLDN4/VCAM1/SLA-DMB/WNT5A/TFRC	5
GO:0098609	BP	GO:0098609	cell-cell adhesion	45401	224/6899	0.00285539	0.0625188	0.0456322	VCAM1/SLA-DMB/WNT5A/TFRC	4
GO:0002443	BP	GO:0002443	leukocyte mediated immunity	45370	106/6899	0.00285619	0.0625188	0.0456322	CD1.1/C1S/TFRC	3
GO:0001938	BP	GO:0001938	positive regulation of endothelial cell proliferation	45341	30/6899	0.00298562	0.0639312	0.0466631	WNT5A/EGFL7	2
GO:0033674	BP	GO:0033674	positive regulation of kinase activity	45370	112/6899	0.00333931	0.0668449	0.0487898	SLC1A1/AREG/WNT5A	3
GO:0002708	BP	GO:0002708	positive regulation of lymphocyte mediated immunity	45341	32/6899	0.00339314	0.0668449	0.0487898	CD1.1/TFRC	2
GO:0002821	BP	GO:0002821	positive regulation of adaptive immune response	45341	32/6899	0.00339314	0.0668449	0.0487898	CD1.1/TFRC	2
GO:0034341	BP	GO:0034341	response to interferon-gamma	45341	32/6899	0.00339314	0.0668449	0.0487898	CCL8/WNT5A	2
GO:0019725	BP	GO:0019725	cellular homeostasis	45401	237/6899	0.00350253	0.0676469	0.0493752	SLC1A1/CCL8/WNT5A/TFRC	4
GO:0032147	BP	GO:0032147	activation of protein kinase activity	45341	34/6899	0.00382524	0.070351	0.0513489	SLC1A1/WNT5A	2
GO:0050776	BP	GO:0050776	regulation of immune response	45401	243/6899	0.00383268	0.070351	0.0513489	CD1.1/C1S/WNT5A/TFRC	4
GO:0044093	BP	GO:0044093	positive regulation of molecular function	45431	402/6899	0.00385681	0.070351	0.0513489	SLC1A1/CLDN4/AREG/CCL8/WNT5A	5
GO:0000041	BP	GO:0000041	transition metal ion transport	45341	36/6899	0.00428167	0.0765431	0.0558685	SLC1A1/TFRC	2
GO:0002682	BP	GO:0002682	regulation of immune system process	45431	414/6899	0.00437858	0.0765431	0.0558685	CD1.1/C1S/SLA-DMB/WNT5A/TFRC	5
GO:0035239	BP	GO:0035239	tube morphogenesis	45401	253/6899	0.00442939	0.0765431	0.0558685	SLC1A1/ANPEP/AREG/WNT5A	4
GO:0045785	BP	GO:0045785	positive regulation of cell adhesion	45370	126/6899	0.00465416	0.0790405	0.0576914	SLA-DMB/WNT5A/TFRC	3
GO:0002705	BP	GO:0002705	positive regulation of leukocyte mediated immunity	45341	38/6899	0.00476216	0.0795039	0.0580296	CD1.1/TFRC	2
GO:0030879	BP	GO:0030879	mammary gland development	45341	39/6899	0.00501136	0.0807056	0.0589067	AREG/WNT5A	2
GO:0072676	BP	GO:0072676	lymphocyte migration	45341	39/6899	0.00501136	0.0807056	0.0589067	CCL8/WNT5A	2
GO:0022407	BP	GO:0022407	regulation of cell-cell adhesion	45370	130/6899	0.00507994	0.0807056	0.0589067	SLA-DMB/WNT5A/TFRC	3
GO:0008284	BP	GO:0008284	positive regulation of cell population proliferation	45401	269/6899	0.00551131	0.0850715	0.0620934	AREG/WNT5A/TFRC/EGFL7	4
GO:0002702	BP	GO:0002702	positive regulation of production of molecular mediator of immune response	45341	41/6899	0.00552749	0.0850715	0.0620934	WNT5A/TFRC	2
GO:0046916	BP	GO:0046916	cellular transition metal ion homeostasis	45341	44/6899	0.00634558	0.0933709	0.068151	SLC1A1/TFRC	2
GO:0050673	BP	GO:0050673	epithelial cell proliferation	45370	141/6899	0.00637036	0.0933709	0.068151	AREG/WNT5A/EGFL7	3
GO:0051347	BP	GO:0051347	positive regulation of transferase activity	45370	141/6899	0.00637036	0.0933709	0.068151	SLC1A1/AREG/WNT5A	3
GO:0009611	BP	GO:0009611	response to wounding	45370	142/6899	0.00649654	0.0933709	0.068151	SLC1A1/CLDN4/WNT5A	3
GO:0022612	BP	GO:0022612	gland morphogenesis	45341	45/6899	0.00662985	0.0933709	0.068151	AREG/WNT5A	2
GO:0002706	BP	GO:0002706	regulation of lymphocyte mediated immunity	45341	46/6899	0.00691987	0.0933709	0.068151	CD1.1/TFRC	2
GO:0002822	BP	GO:0002822	regulation of adaptive immune response based on somatic recombination of immune receptors built from immunoglobulin superfamily domains	45341	46/6899	0.00691987	0.0933709	0.068151	CD1.1/TFRC	2
GO:0010952	BP	GO:0010952	positive regulation of peptidase activity	45341	46/6899	0.00691987	0.0933709	0.068151	SLC1A1/CLDN4	2
GO:0018958	BP	GO:0018958	phenol-containing compound metabolic process	45341	46/6899	0.00691987	0.0933709	0.068151	SLC1A1/WNT5A	2
GO:0001936	BP	GO:0001936	regulation of endothelial cell proliferation	45341	47/6899	0.0072156	0.0960454	0.0701032	WNT5A/EGFL7	2
GO:0001935	BP	GO:0001935	endothelial cell proliferation	45341	49/6899	0.00782406	0.101404	0.0740143	WNT5A/EGFL7	2
GO:0016064	BP	GO:0016064	immunoglobulin mediated immune response	45341	49/6899	0.00782406	0.101404	0.0740143	C1S/TFRC	2
GO:0002694	BP	GO:0002694	regulation of leukocyte activation	45370	154/6899	0.00812894	0.102063	0.0744954	SLA-DMB/WNT5A/TFRC	3
GO:0019724	BP	GO:0019724	B cell mediated immunity	45341	50/6899	0.00813673	0.102063	0.0744954	C1S/TFRC	2
GO:0006812	BP	GO:0006812	cation transport	45401	301/6899	0.00818577	0.102063	0.0744954	SLC22A3/SLC1A1/CCL8/TFRC	4
GO:0019221	BP	GO:0019221	cytokine-mediated signaling pathway	45370	156/6899	0.00842256	0.103703	0.0756922	SLC1A1/CCL8/WNT5A	3
GO:0035295	BP	GO:0035295	tube development	45401	305/6899	0.00857125	0.104182	0.0760422	SLC1A1/ANPEP/AREG/WNT5A	4
GO:0071248	BP	GO:0071248	cellular response to metal ion	45341	52/6899	0.00877881	0.104182	0.0760422	SLC1A1/WNT5A	2
GO:0071674	BP	GO:0071674	mononuclear cell migration	45341	52/6899	0.00877881	0.104182	0.0760422	CCL8/WNT5A	2
GO:0002819	BP	GO:0002819	regulation of adaptive immune response	45341	53/6899	0.00910817	0.106804	0.0779559	CD1.1/TFRC	2
GO:0002700	BP	GO:0002700	regulation of production of molecular mediator of immune response	45341	54/6899	0.00944302	0.107553	0.0785027	WNT5A/TFRC	2
GO:0042592	BP	GO:0042592	homeostatic process	45431	497/6899	0.00948143	0.107553	0.0785027	SLC1A1/CLDN4/CCL8/WNT5A/TFRC	5
GO:0030162	BP	GO:0030162	regulation of proteolysis	45370	163/6899	0.00949963	0.107553	0.0785027	SERPINB7/SLC1A1/CLDN4	3
GO:0055076	BP	GO:0055076	transition metal ion homeostasis	45341	57/6899	0.0104803	0.116039	0.0846964	SLC1A1/TFRC	2
GO:0050865	BP	GO:0050865	regulation of cell activation	45370	169/6899	0.0104847	0.116039	0.0846964	SLA-DMB/WNT5A/TFRC	3
GO:0034330	BP	GO:0034330	cell junction organization	45370	170/6899	0.0106545	0.116608	0.0851118	SLC1A1/CLDN4/WNT5A	3
GO:0071241	BP	GO:0071241	cellular response to inorganic substance	45341	58/6899	0.0108368	0.1173	0.0856166	SLC1A1/WNT5A	2
GO:0048514	BP	GO:0048514	blood vessel morphogenesis	45370	172/6899	0.010999	0.117761	0.0859532	SLC1A1/ANPEP/WNT5A	3
GO:0002440	BP	GO:0002440	production of molecular mediator of immune response	45341	61/6899	0.0119385	0.1251	0.0913103	WNT5A/TFRC	2
GO:0050679	BP	GO:0050679	positive regulation of epithelial cell proliferation	45341	61/6899	0.0119385	0.1251	0.0913103	WNT5A/EGFL7	2
GO:0002703	BP	GO:0002703	regulation of leukocyte mediated immunity	45341	62/6899	0.0123163	0.127701	0.0932083	CD1.1/TFRC	2
GO:0050890	BP	GO:0050890	cognition	45341	63/6899	0.0126994	0.128957	0.0941255	SLC1A1/CBR3	2
GO:0060560	BP	GO:0060560	developmental growth involved in morphogenesis	45341	63/6899	0.0126994	0.128957	0.0941255	AREG/WNT5A	2
GO:0046942	BP	GO:0046942	carboxylic acid transport	45341	64/6899	0.0130876	0.131544	0.0960133	SLC22A3/SLC1A1	2
GO:0043588	BP	GO:0043588	skin development	45341	65/6899	0.013481	0.132788	0.0969216	CLDN4/WNT5A	2
GO:0048754	BP	GO:0048754	branching morphogenesis of an epithelial tube	45341	65/6899	0.013481	0.132788	0.0969216	AREG/WNT5A	2
GO:0045859	BP	GO:0045859	regulation of protein kinase activity	45370	188/6899	0.0139896	0.136434	0.0995823	SLC1A1/AREG/WNT5A	3
GO:0098657	BP	GO:0098657	import into cell	45341	67/6899	0.0142833	0.137932	0.100676	SLC22A3/SLC1A1	2
GO:0043547	BP	GO:0043547	positive regulation of GTPase activity	45341	68/6899	0.0146921	0.140502	0.102552	CCL8/WNT5A	2
GO:0050870	BP	GO:0050870	positive regulation of T cell activation	45341	69/6899	0.015106	0.142781	0.104215	SLA-DMB/TFRC	2
GO:0001568	BP	GO:0001568	blood vessel development	45370	194/6899	0.0152203	0.142781	0.104215	SLC1A1/ANPEP/WNT5A	3
GO:0030595	BP	GO:0030595	leukocyte chemotaxis	45341	73/6899	0.0168116	0.155207	0.113285	CCL8/WNT5A	2
GO:0010038	BP	GO:0010038	response to metal ion	45341	74/6899	0.0172505	0.155207	0.113285	SLC1A1/WNT5A	2
GO:0001944	BP	GO:0001944	vasculature development	45370	204/6899	0.0174056	0.155207	0.113285	SLC1A1/ANPEP/WNT5A	3
GO:1903039	BP	GO:1903039	positive regulation of leukocyte cell-cell adhesion	45341	75/6899	0.0176942	0.155207	0.113285	SLA-DMB/TFRC	2
GO:0030155	BP	GO:0030155	regulation of cell adhesion	45370	207/6899	0.0180942	0.155207	0.113285	SLA-DMB/WNT5A/TFRC	3
GO:0043549	BP	GO:0043549	regulation of kinase activity	45370	209/6899	0.0185617	0.155207	0.113285	SLC1A1/AREG/WNT5A	3
GO:0015711	BP	GO:0015711	organic anion transport	45341	78/6899	0.0190544	0.155207	0.113285	SLC22A3/SLC1A1	2
GO:0061138	BP	GO:0061138	morphogenesis of a branching epithelium	45341	78/6899	0.0190544	0.155207	0.113285	AREG/WNT5A	2
GO:1901214	BP	GO:1901214	regulation of neuron death	45341	78/6899	0.0190544	0.155207	0.113285	SLC1A1/WNT5A	2
GO:0022604	BP	GO:0022604	regulation of cell morphogenesis	45341	80/6899	0.0199853	0.155207	0.113285	CLDN4/WNT5A	2
GO:0001934	BP	GO:0001934	positive regulation of protein phosphorylation	45370	216/6899	0.0202516	0.155207	0.113285	SLC1A1/AREG/WNT5A	3
GO:0001763	BP	GO:0001763	morphogenesis of a branching structure	45341	84/6899	0.0219037	0.155207	0.113285	AREG/WNT5A	2
GO:0090596	BP	GO:0090596	sensory organ morphogenesis	45341	84/6899	0.0219037	0.155207	0.113285	SLC1A1/WNT5A	2
GO:0052548	BP	GO:0052548	regulation of endopeptidase activity	45341	85/6899	0.0223949	0.155207	0.113285	SERPINB7/SLC1A1	2
GO:0051251	BP	GO:0051251	positive regulation of lymphocyte activation	45341	86/6899	0.0228908	0.155207	0.113285	SLA-DMB/TFRC	2
GO:0006811	BP	GO:0006811	ion transport	45401	409/6899	0.023182	0.155207	0.113285	SLC22A3/SLC1A1/CCL8/TFRC	4
GO:0006874	BP	GO:0006874	cellular calcium ion homeostasis	45341	87/6899	0.0233912	0.155207	0.113285	CCL8/WNT5A	2
GO:0050808	BP	GO:0050808	synapse organization	45341	89/6899	0.0244058	0.155207	0.113285	SLC1A1/WNT5A	2
GO:0042327	BP	GO:0042327	positive regulation of phosphorylation	45370	232/6899	0.024429	0.155207	0.113285	SLC1A1/AREG/WNT5A	3
GO:0055074	BP	GO:0055074	calcium ion homeostasis	45341	90/6899	0.0249198	0.155207	0.113285	CCL8/WNT5A	2
GO:0070997	BP	GO:0070997	neuron death	45341	91/6899	0.0254383	0.155207	0.113285	SLC1A1/WNT5A	2
GO:0051247	BP	GO:0051247	positive regulation of protein metabolic process	45401	421/6899	0.0254888	0.155207	0.113285	SLC1A1/CLDN4/AREG/WNT5A	4
GO:0030001	BP	GO:0030001	metal ion transport	45370	236/6899	0.025542	0.155207	0.113285	SLC1A1/CCL8/TFRC	3
GO:0043087	BP	GO:0043087	regulation of GTPase activity	45341	92/6899	0.0259613	0.155207	0.113285	CCL8/WNT5A	2
GO:0045862	BP	GO:0045862	positive regulation of proteolysis	45341	92/6899	0.0259613	0.155207	0.113285	SLC1A1/CLDN4	2
GO:0045087	BP	GO:0045087	innate immune response	45370	238/6899	0.0261089	0.155207	0.113285	C1S/CCL8/WNT5A	3
GO:0002053	BP	GO:0002053	positive regulation of mesenchymal cell proliferation	45310	10/6899	0.0272189	0.155207	0.113285	WNT5A	1
GO:0007176	BP	GO:0007176	regulation of epidermal growth factor-activated receptor activity	45310	10/6899	0.0272189	0.155207	0.113285	AREG	1
GO:0010800	BP	GO:0010800	positive regulation of peptidyl-threonine phosphorylation	45310	10/6899	0.0272189	0.155207	0.113285	WNT5A	1
GO:0030517	BP	GO:0030517	negative regulation of axon extension	45310	10/6899	0.0272189	0.155207	0.113285	WNT5A	1
GO:0033561	BP	GO:0033561	regulation of water loss via skin	45310	10/6899	0.0272189	0.155207	0.113285	CLDN4	1
GO:0042438	BP	GO:0042438	melanin biosynthetic process	45310	10/6899	0.0272189	0.155207	0.113285	WNT5A	1
GO:0043507	BP	GO:0043507	positive regulation of JUN kinase activity	45310	10/6899	0.0272189	0.155207	0.113285	WNT5A	1
GO:0045742	BP	GO:0045742	positive regulation of epidermal growth factor receptor signaling pathway	45310	10/6899	0.0272189	0.155207	0.113285	AREG	1
GO:0060338	BP	GO:0060338	regulation of type I interferon-mediated signaling pathway	45310	10/6899	0.0272189	0.155207	0.113285	WNT5A	1
GO:0061081	BP	GO:0061081	positive regulation of myeloid leukocyte cytokine production involved in immune response	45310	10/6899	0.0272189	0.155207	0.113285	WNT5A	1
GO:0061162	BP	GO:0061162	establishment of monopolar cell polarity	45310	10/6899	0.0272189	0.155207	0.113285	WNT5A	1
GO:0061339	BP	GO:0061339	establishment or maintenance of monopolar cell polarity	45310	10/6899	0.0272189	0.155207	0.113285	WNT5A	1
GO:0089718	BP	GO:0089718	amino acid import across plasma membrane	45310	10/6899	0.0272189	0.155207	0.113285	SLC1A1	1
GO:0097049	BP	GO:0097049	motor neuron apoptotic process	45310	10/6899	0.0272189	0.155207	0.113285	SLC1A1	1
GO:0071345	BP	GO:0071345	cellular response to cytokine stimulus	45370	244/6899	0.0278507	0.155207	0.113285	SLC1A1/CCL8/WNT5A	3
GO:0018105	BP	GO:0018105	peptidyl-serine phosphorylation	45341	96/6899	0.0280971	0.155207	0.113285	SLC1A1/WNT5A	2
GO:1903037	BP	GO:1903037	regulation of leukocyte cell-cell adhesion	45341	98/6899	0.0291911	0.155207	0.113285	SLA-DMB/TFRC	2
GO:0051338	BP	GO:0051338	regulation of transferase activity	45370	250/6899	0.0296544	0.155207	0.113285	SLC1A1/AREG/WNT5A	3
GO:0001702	BP	GO:0001702	gastrulation with mouth forming second	45310	11/6899	0.0299019	0.155207	0.113285	WNT5A	1
GO:0001913	BP	GO:0001913	T cell mediated cytotoxicity	45310	11/6899	0.0299019	0.155207	0.113285	CD1.1	1
GO:0002068	BP	GO:0002068	glandular epithelial cell development	45310	11/6899	0.0299019	0.155207	0.113285	WNT5A	1
GO:0006582	BP	GO:0006582	melanin metabolic process	45310	11/6899	0.0299019	0.155207	0.113285	WNT5A	1
GO:0006882	BP	GO:0006882	cellular zinc ion homeostasis	45310	11/6899	0.0299019	0.155207	0.113285	SLC1A1	1
GO:0010460	BP	GO:0010460	positive regulation of heart rate	45310	11/6899	0.0299019	0.155207	0.113285	SLC1A1	1
GO:0010818	BP	GO:0010818	T cell chemotaxis	45310	11/6899	0.0299019	0.155207	0.113285	WNT5A	1
GO:0015800	BP	GO:0015800	acidic amino acid transport	45310	11/6899	0.0299019	0.155207	0.113285	SLC1A1	1
GO:0036475	BP	GO:0036475	neuron death in response to oxidative stress	45310	11/6899	0.0299019	0.155207	0.113285	SLC1A1	1
GO:0042417	BP	GO:0042417	dopamine metabolic process	45310	11/6899	0.0299019	0.155207	0.113285	SLC1A1	1
GO:0042596	BP	GO:0042596	fear response	45310	11/6899	0.0299019	0.155207	0.113285	SLC1A1	1
GO:0043032	BP	GO:0043032	positive regulation of macrophage activation	45310	11/6899	0.0299019	0.155207	0.113285	WNT5A	1
GO:0045830	BP	GO:0045830	positive regulation of isotype switching	45310	11/6899	0.0299019	0.155207	0.113285	TFRC	1
GO:0050918	BP	GO:0050918	positive chemotaxis	45310	11/6899	0.0299019	0.155207	0.113285	WNT5A	1
GO:0055069	BP	GO:0055069	zinc ion homeostasis	45310	11/6899	0.0299019	0.155207	0.113285	SLC1A1	1
GO:0060071	BP	GO:0060071	Wnt signaling pathway, planar cell polarity pathway	45310	11/6899	0.0299019	0.155207	0.113285	WNT5A	1
GO:0060571	BP	GO:0060571	morphogenesis of an epithelial fold	45310	11/6899	0.0299019	0.155207	0.113285	WNT5A	1
GO:0070232	BP	GO:0070232	regulation of T cell apoptotic process	45310	11/6899	0.0299019	0.155207	0.113285	WNT5A	1
GO:0071867	BP	GO:0071867	response to monoamine	45310	11/6899	0.0299019	0.155207	0.113285	SLC1A1	1
GO:0071868	BP	GO:0071868	cellular response to monoamine stimulus	45310	11/6899	0.0299019	0.155207	0.113285	SLC1A1	1
GO:0071869	BP	GO:0071869	response to catecholamine	45310	11/6899	0.0299019	0.155207	0.113285	SLC1A1	1
GO:0071870	BP	GO:0071870	cellular response to catecholamine stimulus	45310	11/6899	0.0299019	0.155207	0.113285	SLC1A1	1
GO:0090175	BP	GO:0090175	regulation of establishment of planar polarity	45310	11/6899	0.0299019	0.155207	0.113285	WNT5A	1
GO:1901623	BP	GO:1901623	regulation of lymphocyte chemotaxis	45310	11/6899	0.0299019	0.155207	0.113285	WNT5A	1
GO:1903350	BP	GO:1903350	response to dopamine	45310	11/6899	0.0299019	0.155207	0.113285	SLC1A1	1
GO:1903351	BP	GO:1903351	cellular response to dopamine	45310	11/6899	0.0299019	0.155207	0.113285	SLC1A1	1
GO:0010562	BP	GO:0010562	positive regulation of phosphorus metabolic process	45370	252/6899	0.0302694	0.155207	0.113285	SLC1A1/AREG/WNT5A	3
GO:0045937	BP	GO:0045937	positive regulation of phosphate metabolic process	45370	252/6899	0.0302694	0.155207	0.113285	SLC1A1/AREG/WNT5A	3
GO:0050863	BP	GO:0050863	regulation of T cell activation	45341	100/6899	0.0303022	0.155207	0.113285	SLA-DMB/TFRC	2
GO:0018209	BP	GO:0018209	peptidyl-serine modification	45341	101/6899	0.030864	0.155207	0.113285	SLC1A1/WNT5A	2
GO:0001759	BP	GO:0001759	organ induction	45310	12/6899	0.0325778	0.155207	0.113285	WNT5A	1
GO:0001912	BP	GO:0001912	positive regulation of leukocyte mediated cytotoxicity	45310	12/6899	0.0325778	0.155207	0.113285	CD1.1	1
GO:0003309	BP	GO:0003309	type B pancreatic cell differentiation	45310	12/6899	0.0325778	0.155207	0.113285	WNT5A	1
GO:0010934	BP	GO:0010934	macrophage cytokine production	45310	12/6899	0.0325778	0.155207	0.113285	WNT5A	1
GO:0010935	BP	GO:0010935	regulation of macrophage cytokine production	45310	12/6899	0.0325778	0.155207	0.113285	WNT5A	1
GO:0021772	BP	GO:0021772	olfactory bulb development	45310	12/6899	0.0325778	0.155207	0.113285	WNT5A	1
GO:0021988	BP	GO:0021988	olfactory lobe development	45310	12/6899	0.0325778	0.155207	0.113285	WNT5A	1
GO:0040036	BP	GO:0040036	regulation of fibroblast growth factor receptor signaling pathway	45310	12/6899	0.0325778	0.155207	0.113285	WNT5A	1
GO:0043171	BP	GO:0043171	peptide catabolic process	45310	12/6899	0.0325778	0.155207	0.113285	ANPEP	1
GO:0044550	BP	GO:0044550	secondary metabolite biosynthetic process	45310	12/6899	0.0325778	0.155207	0.113285	WNT5A	1
GO:0044788	BP	GO:0044788	modulation by host of viral process	45310	12/6899	0.0325778	0.155207	0.113285	CCL8	1
GO:0045823	BP	GO:0045823	positive regulation of heart contraction	45310	12/6899	0.0325778	0.155207	0.113285	SLC1A1	1
GO:0048678	BP	GO:0048678	response to axon injury	45310	12/6899	0.0325778	0.155207	0.113285	SLC1A1	1
GO:0055081	BP	GO:0055081	anion homeostasis	45310	12/6899	0.0325778	0.155207	0.113285	SLC1A1	1
GO:0060065	BP	GO:0060065	uterus development	45310	12/6899	0.0325778	0.155207	0.113285	WNT5A	1
GO:0060914	BP	GO:0060914	heart formation	45310	12/6899	0.0325778	0.155207	0.113285	WNT5A	1
GO:1901186	BP	GO:1901186	positive regulation of ERBB signaling pathway	45310	12/6899	0.0325778	0.155207	0.113285	AREG	1
GO:1903524	BP	GO:1903524	positive regulation of blood circulation	45310	12/6899	0.0325778	0.155207	0.113285	SLC1A1	1
GO:0034097	BP	GO:0034097	response to cytokine	45370	261/6899	0.033122	0.155207	0.113285	SLC1A1/CCL8/WNT5A	3
GO:0050900	BP	GO:0050900	leukocyte migration	45341	107/6899	0.0343227	0.155207	0.113285	CCL8/WNT5A	2
GO:0002714	BP	GO:0002714	positive regulation of B cell mediated immunity	45310	13/6899	0.0352468	0.155207	0.113285	TFRC	1
GO:0002891	BP	GO:0002891	positive regulation of immunoglobulin mediated immune response	45310	13/6899	0.0352468	0.155207	0.113285	TFRC	1
GO:0035883	BP	GO:0035883	enteroendocrine cell differentiation	45310	13/6899	0.0352468	0.155207	0.113285	WNT5A	1
GO:0045197	BP	GO:0045197	establishment or maintenance of epithelial cell apical/basal polarity	45310	13/6899	0.0352468	0.155207	0.113285	WNT5A	1
GO:0051785	BP	GO:0051785	positive regulation of nuclear division	45310	13/6899	0.0352468	0.155207	0.113285	WNT5A	1
GO:0060337	BP	GO:0060337	type I interferon signaling pathway	45310	13/6899	0.0352468	0.155207	0.113285	WNT5A	1
GO:0061036	BP	GO:0061036	positive regulation of cartilage development	45310	13/6899	0.0352468	0.155207	0.113285	WNT5A	1
GO:0090303	BP	GO:0090303	positive regulation of wound healing	45310	13/6899	0.0352468	0.155207	0.113285	CLDN4	1
GO:2000273	BP	GO:2000273	positive regulation of signaling receptor activity	45310	13/6899	0.0352468	0.155207	0.113285	AREG	1
GO:0010647	BP	GO:0010647	positive regulation of cell communication	45401	466/6899	0.0353809	0.155207	0.113285	SLC1A1/AREG/CCL8/WNT5A	4
GO:0023056	BP	GO:0023056	positive regulation of signaling	45401	468/6899	0.0358669	0.155207	0.113285	SLC1A1/AREG/CCL8/WNT5A	4
GO:0060326	BP	GO:0060326	cell chemotaxis	45341	111/6899	0.0367098	0.155207	0.113285	CCL8/WNT5A	2
GO:0050678	BP	GO:0050678	regulation of epithelial cell proliferation	45341	112/6899	0.0373166	0.155207	0.113285	WNT5A/EGFL7	2
GO:0060562	BP	GO:0060562	epithelial tube morphogenesis	45341	112/6899	0.0373166	0.155207	0.113285	AREG/WNT5A	2
GO:0045321	BP	GO:0045321	leukocyte activation	45370	275/6899	0.037835	0.155207	0.113285	SLA-DMB/WNT5A/TFRC	3
GO:0042127	BP	GO:0042127	regulation of cell population proliferation	45401	476/6899	0.037851	0.155207	0.113285	AREG/WNT5A/TFRC/EGFL7	4
GO:0000578	BP	GO:0000578	embryonic axis specification	45310	14/6899	0.0379087	0.155207	0.113285	WNT5A	1
GO:0001961	BP	GO:0001961	positive regulation of cytokine-mediated signaling pathway	45310	14/6899	0.0379087	0.155207	0.113285	WNT5A	1
GO:0003156	BP	GO:0003156	regulation of animal organ formation	45310	14/6899	0.0379087	0.155207	0.113285	WNT5A	1
GO:0003283	BP	GO:0003283	atrial septum development	45310	14/6899	0.0379087	0.155207	0.113285	WNT5A	1
GO:0006829	BP	GO:0006829	zinc ion transport	45310	14/6899	0.0379087	0.155207	0.113285	SLC1A1	1
GO:0010464	BP	GO:0010464	regulation of mesenchymal cell proliferation	45310	14/6899	0.0379087	0.155207	0.113285	WNT5A	1
GO:0015872	BP	GO:0015872	dopamine transport	45310	14/6899	0.0379087	0.155207	0.113285	SLC22A3	1
GO:0030890	BP	GO:0030890	positive regulation of B cell proliferation	45310	14/6899	0.0379087	0.155207	0.113285	TFRC	1
GO:0045191	BP	GO:0045191	regulation of isotype switching	45310	14/6899	0.0379087	0.155207	0.113285	TFRC	1
GO:0048806	BP	GO:0048806	genitalia development	45310	14/6899	0.0379087	0.155207	0.113285	WNT5A	1
GO:0050771	BP	GO:0050771	negative regulation of axonogenesis	45310	14/6899	0.0379087	0.155207	0.113285	WNT5A	1
GO:0060512	BP	GO:0060512	prostate gland morphogenesis	45310	14/6899	0.0379087	0.155207	0.113285	WNT5A	1
GO:0060740	BP	GO:0060740	prostate gland epithelium morphogenesis	45310	14/6899	0.0379087	0.155207	0.113285	WNT5A	1
GO:0061311	BP	GO:0061311	cell surface receptor signaling pathway involved in heart development	45310	14/6899	0.0379087	0.155207	0.113285	WNT5A	1
GO:1903036	BP	GO:1903036	positive regulation of response to wounding	45310	14/6899	0.0379087	0.155207	0.113285	CLDN4	1
GO:0007159	BP	GO:0007159	leukocyte cell-cell adhesion	45341	113/6899	0.0379272	0.155207	0.113285	SLA-DMB/TFRC	2
GO:0006820	BP	GO:0006820	anion transport	45341	114/6899	0.0385418	0.155207	0.113285	SLC22A3/SLC1A1	2
GO:0034329	BP	GO:0034329	cell junction assembly	45341	114/6899	0.0385418	0.155207	0.113285	CLDN4/WNT5A	2
GO:0010035	BP	GO:0010035	response to inorganic substance	45341	115/6899	0.0391603	0.155207	0.113285	SLC1A1/WNT5A	2
GO:0001736	BP	GO:0001736	establishment of planar polarity	45310	15/6899	0.0405638	0.155207	0.113285	WNT5A	1
GO:0006826	BP	GO:0006826	iron ion transport	45310	15/6899	0.0405638	0.155207	0.113285	TFRC	1
GO:0007164	BP	GO:0007164	establishment of tissue polarity	45310	15/6899	0.0405638	0.155207	0.113285	WNT5A	1
GO:0008306	BP	GO:0008306	associative learning	45310	15/6899	0.0405638	0.155207	0.113285	SLC1A1	1
GO:0010799	BP	GO:0010799	regulation of peptidyl-threonine phosphorylation	45310	15/6899	0.0405638	0.155207	0.113285	WNT5A	1
GO:0015695	BP	GO:0015695	organic cation transport	45310	15/6899	0.0405638	0.155207	0.113285	SLC22A3	1
GO:0030514	BP	GO:0030514	negative regulation of BMP signaling pathway	45310	15/6899	0.0405638	0.155207	0.113285	WNT5A	1
GO:0031343	BP	GO:0031343	positive regulation of cell killing	45310	15/6899	0.0405638	0.155207	0.113285	CD1.1	1
GO:0035567	BP	GO:0035567	non-canonical Wnt signaling pathway	45310	15/6899	0.0405638	0.155207	0.113285	WNT5A	1
GO:0040020	BP	GO:0040020	regulation of meiotic nuclear division	45310	15/6899	0.0405638	0.155207	0.113285	WNT5A	1
GO:0043506	BP	GO:0043506	regulation of JUN kinase activity	45310	15/6899	0.0405638	0.155207	0.113285	WNT5A	1
GO:0045599	BP	GO:0045599	negative regulation of fat cell differentiation	45310	15/6899	0.0405638	0.155207	0.113285	WNT5A	1
GO:0048546	BP	GO:0048546	digestive tract morphogenesis	45310	15/6899	0.0405638	0.155207	0.113285	WNT5A	1
GO:0051446	BP	GO:0051446	positive regulation of meiotic cell cycle	45310	15/6899	0.0405638	0.155207	0.113285	WNT5A	1
GO:0060324	BP	GO:0060324	face development	45310	15/6899	0.0405638	0.155207	0.113285	WNT5A	1
GO:0061098	BP	GO:0061098	positive regulation of protein tyrosine kinase activity	45310	15/6899	0.0405638	0.155207	0.113285	AREG	1
GO:0071542	BP	GO:0071542	dopaminergic neuron differentiation	45310	15/6899	0.0405638	0.155207	0.113285	WNT5A	1
GO:0090102	BP	GO:0090102	cochlea development	45310	15/6899	0.0405638	0.155207	0.113285	WNT5A	1
GO:1901216	BP	GO:1901216	positive regulation of neuron death	45310	15/6899	0.0405638	0.155207	0.113285	WNT5A	1
GO:2000406	BP	GO:2000406	positive regulation of T cell migration	45310	15/6899	0.0405638	0.155207	0.113285	WNT5A	1
GO:0007186	BP	GO:0007186	G protein-coupled receptor signaling pathway	45370	284/6899	0.041041	0.155207	0.113285	AREG/CCL8/GPR34	3
GO:0031401	BP	GO:0031401	positive regulation of protein modification process	45370	285/6899	0.0414057	0.155207	0.113285	SLC1A1/AREG/WNT5A	3
GO:0042060	BP	GO:0042060	wound healing	45341	119/6899	0.0416725	0.155207	0.113285	CLDN4/WNT5A	2
GO:0016192	BP	GO:0016192	vesicle-mediated transport	45401	494/6899	0.0425506	0.155207	0.113285	SLC1A1/CCL8/WNT5A/TFRC	4
GO:0001910	BP	GO:0001910	regulation of leukocyte mediated cytotoxicity	45310	16/6899	0.0432118	0.155207	0.113285	CD1.1	1
GO:0002066	BP	GO:0002066	columnar/cuboidal epithelial cell development	45310	16/6899	0.0432118	0.155207	0.113285	WNT5A	1
GO:0030901	BP	GO:0030901	midbrain development	45310	16/6899	0.0432118	0.155207	0.113285	WNT5A	1
GO:0031018	BP	GO:0031018	endocrine pancreas development	45310	16/6899	0.0432118	0.155207	0.113285	WNT5A	1
GO:0031128	BP	GO:0031128	developmental induction	45310	16/6899	0.0432118	0.155207	0.113285	WNT5A	1
GO:0032731	BP	GO:0032731	positive regulation of interleukin-1 beta production	45310	16/6899	0.0432118	0.155207	0.113285	WNT5A	1
GO:0035088	BP	GO:0035088	establishment or maintenance of apical/basal cell polarity	45310	16/6899	0.0432118	0.155207	0.113285	WNT5A	1
GO:0060042	BP	GO:0060042	retina morphogenesis in camera-type eye	45310	16/6899	0.0432118	0.155207	0.113285	SLC1A1	1
GO:0061082	BP	GO:0061082	myeloid leukocyte cytokine production	45310	16/6899	0.0432118	0.155207	0.113285	WNT5A	1
GO:0061245	BP	GO:0061245	establishment or maintenance of bipolar cell polarity	45310	16/6899	0.0432118	0.155207	0.113285	WNT5A	1
GO:0072359	BP	GO:0072359	circulatory system development	45370	292/6899	0.0440057	0.155207	0.113285	SLC1A1/ANPEP/WNT5A	3
GO:0048732	BP	GO:0048732	gland development	45341	124/6899	0.0448974	0.155207	0.113285	AREG/WNT5A	2
GO:0009887	BP	GO:0009887	animal organ morphogenesis	45370	296/6899	0.0455285	0.155207	0.113285	SLC1A1/AREG/WNT5A	3
GO:0002548	BP	GO:0002548	monocyte chemotaxis	45310	17/6899	0.045853	0.155207	0.113285	CCL8	1
GO:0002711	BP	GO:0002711	positive regulation of T cell mediated immunity	45310	17/6899	0.045853	0.155207	0.113285	CD1.1	1
GO:0006584	BP	GO:0006584	catecholamine metabolic process	45310	17/6899	0.045853	0.155207	0.113285	SLC1A1	1
GO:0006801	BP	GO:0006801	superoxide metabolic process	45310	17/6899	0.045853	0.155207	0.113285	SLC1A1	1
GO:0009712	BP	GO:0009712	catechol-containing compound metabolic process	45310	17/6899	0.045853	0.155207	0.113285	SLC1A1	1
GO:0009948	BP	GO:0009948	anterior/posterior axis specification	45310	17/6899	0.045853	0.155207	0.113285	WNT5A	1
GO:0010092	BP	GO:0010092	specification of animal organ identity	45310	17/6899	0.045853	0.155207	0.113285	WNT5A	1
GO:0015807	BP	GO:0015807	L-amino acid transport	45310	17/6899	0.045853	0.155207	0.113285	SLC1A1	1
GO:0030850	BP	GO:0030850	prostate gland development	45310	17/6899	0.045853	0.155207	0.113285	WNT5A	1
GO:0033555	BP	GO:0033555	multicellular organismal response to stress	45310	17/6899	0.045853	0.155207	0.113285	SLC1A1	1
GO:0034340	BP	GO:0034340	response to type I interferon	45310	17/6899	0.045853	0.155207	0.113285	WNT5A	1
GO:0042058	BP	GO:0042058	regulation of epidermal growth factor receptor signaling pathway	45310	17/6899	0.045853	0.155207	0.113285	AREG	1
GO:0042398	BP	GO:0042398	cellular modified amino acid biosynthetic process	45310	17/6899	0.045853	0.155207	0.113285	SLC1A1	1
GO:0048002	BP	GO:0048002	antigen processing and presentation of peptide antigen	45310	17/6899	0.045853	0.155207	0.113285	SLA-DMB	1
GO:0050922	BP	GO:0050922	negative regulation of chemotaxis	45310	17/6899	0.045853	0.155207	0.113285	WNT5A	1
GO:0060760	BP	GO:0060760	positive regulation of response to cytokine stimulus	45310	17/6899	0.045853	0.155207	0.113285	WNT5A	1
GO:0070231	BP	GO:0070231	T cell apoptotic process	45310	17/6899	0.045853	0.155207	0.113285	WNT5A	1
GO:0071357	BP	GO:0071357	cellular response to type I interferon	45310	17/6899	0.045853	0.155207	0.113285	WNT5A	1
GO:0110110	BP	GO:0110110	positive regulation of animal organ morphogenesis	45310	17/6899	0.045853	0.155207	0.113285	WNT5A	1
GO:2000648	BP	GO:2000648	positive regulation of stem cell proliferation	45310	17/6899	0.045853	0.155207	0.113285	WNT5A	1
GO:0001947	BP	GO:0001947	heart looping	45310	18/6899	0.0484872	0.157997	0.115321	WNT5A	1
GO:0003407	BP	GO:0003407	neural retina development	45310	18/6899	0.0484872	0.157997	0.115321	SLC1A1	1
GO:0006835	BP	GO:0006835	dicarboxylic acid transport	45310	18/6899	0.0484872	0.157997	0.115321	SLC1A1	1
GO:0006958	BP	GO:0006958	complement activation, classical pathway	45310	18/6899	0.0484872	0.157997	0.115321	C1S	1
GO:0021983	BP	GO:0021983	pituitary gland development	45310	18/6899	0.0484872	0.157997	0.115321	WNT5A	1
GO:0030888	BP	GO:0030888	regulation of B cell proliferation	45310	18/6899	0.0484872	0.157997	0.115321	TFRC	1
GO:0043030	BP	GO:0043030	regulation of macrophage activation	45310	18/6899	0.0484872	0.157997	0.115321	WNT5A	1
GO:0051480	BP	GO:0051480	regulation of cytosolic calcium ion concentration	45310	18/6899	0.0484872	0.157997	0.115321	WNT5A	1
GO:0070228	BP	GO:0070228	regulation of lymphocyte apoptotic process	45310	18/6899	0.0484872	0.157997	0.115321	WNT5A	1
GO:2000403	BP	GO:2000403	positive regulation of lymphocyte migration	45310	18/6899	0.0484872	0.157997	0.115321	WNT5A	1
GO:0051249	BP	GO:0051249	regulation of lymphocyte activation	45341	131/6899	0.0495651	0.157997	0.115321	SLA-DMB/TFRC	2
GO:0002639	BP	GO:0002639	positive regulation of immunoglobulin production	45310	19/6899	0.0511145	0.157997	0.115321	TFRC	1
GO:0003209	BP	GO:0003209	cardiac atrium morphogenesis	45310	19/6899	0.0511145	0.157997	0.115321	WNT5A	1
GO:0019748	BP	GO:0019748	secondary metabolic process	45310	19/6899	0.0511145	0.157997	0.115321	WNT5A	1
GO:0032092	BP	GO:0032092	positive regulation of protein binding	45310	19/6899	0.0511145	0.157997	0.115321	WNT5A	1
GO:0045746	BP	GO:0045746	negative regulation of Notch signaling pathway	45310	19/6899	0.0511145	0.157997	0.115321	EGFL7	1
GO:0048146	BP	GO:0048146	positive regulation of fibroblast proliferation	45310	19/6899	0.0511145	0.157997	0.115321	WNT5A	1
GO:0051937	BP	GO:0051937	catecholamine transport	45310	19/6899	0.0511145	0.157997	0.115321	SLC22A3	1
GO:0060291	BP	GO:0060291	long-term synaptic potentiation	45310	19/6899	0.0511145	0.157997	0.115321	SLC1A1	1
GO:0060412	BP	GO:0060412	ventricular septum morphogenesis	45310	19/6899	0.0511145	0.157997	0.115321	WNT5A	1
GO:0061371	BP	GO:0061371	determination of heart left/right asymmetry	45310	19/6899	0.0511145	0.157997	0.115321	WNT5A	1
GO:0099175	BP	GO:0099175	regulation of postsynapse organization	45310	19/6899	0.0511145	0.157997	0.115321	WNT5A	1
GO:1902475	BP	GO:1902475	L-alpha-amino acid transmembrane transport	45310	19/6899	0.0511145	0.157997	0.115321	SLC1A1	1
GO:2000404	BP	GO:2000404	regulation of T cell migration	45310	19/6899	0.0511145	0.157997	0.115321	WNT5A	1
GO:0006897	BP	GO:0006897	endocytosis	45341	135/6899	0.0523098	0.157997	0.115321	WNT5A/TFRC	2
GO:0008015	BP	GO:0008015	blood circulation	45341	137/6899	0.0537027	0.157997	0.115321	SLC1A1/ANPEP	2
GO:0002011	BP	GO:0002011	morphogenesis of an epithelial sheet	45310	20/6899	0.053735	0.157997	0.115321	WNT5A	1
GO:0002204	BP	GO:0002204	somatic recombination of immunoglobulin genes involved in immune response	45310	20/6899	0.053735	0.157997	0.115321	TFRC	1
GO:0002208	BP	GO:0002208	somatic diversification of immunoglobulins involved in immune response	45310	20/6899	0.053735	0.157997	0.115321	TFRC	1
GO:0002381	BP	GO:0002381	immunoglobulin production involved in immunoglobulin-mediated immune response	45310	20/6899	0.053735	0.157997	0.115321	TFRC	1
GO:0002712	BP	GO:0002712	regulation of B cell mediated immunity	45310	20/6899	0.053735	0.157997	0.115321	TFRC	1
GO:0002889	BP	GO:0002889	regulation of immunoglobulin mediated immune response	45310	20/6899	0.053735	0.157997	0.115321	TFRC	1
GO:0003143	BP	GO:0003143	embryonic heart tube morphogenesis	45310	20/6899	0.053735	0.157997	0.115321	WNT5A	1
GO:0010463	BP	GO:0010463	mesenchymal cell proliferation	45310	20/6899	0.053735	0.157997	0.115321	WNT5A	1
GO:0016447	BP	GO:0016447	somatic recombination of immunoglobulin gene segments	45310	20/6899	0.053735	0.157997	0.115321	TFRC	1
GO:0030516	BP	GO:0030516	regulation of axon extension	45310	20/6899	0.053735	0.157997	0.115321	WNT5A	1
GO:0032732	BP	GO:0032732	positive regulation of interleukin-1 production	45310	20/6899	0.053735	0.157997	0.115321	WNT5A	1
GO:0035050	BP	GO:0035050	embryonic heart tube development	45310	20/6899	0.053735	0.157997	0.115321	WNT5A	1
GO:0042733	BP	GO:0042733	embryonic digit morphogenesis	45310	20/6899	0.053735	0.157997	0.115321	WNT5A	1
GO:0045190	BP	GO:0045190	isotype switching	45310	20/6899	0.053735	0.157997	0.115321	TFRC	1
GO:0045807	BP	GO:0045807	positive regulation of endocytosis	45310	20/6899	0.053735	0.157997	0.115321	WNT5A	1
GO:0046189	BP	GO:0046189	phenol-containing compound biosynthetic process	45310	20/6899	0.053735	0.157997	0.115321	WNT5A	1
GO:0090630	BP	GO:0090630	activation of GTPase activity	45310	20/6899	0.053735	0.157997	0.115321	WNT5A	1
GO:1901184	BP	GO:1901184	regulation of ERBB signaling pathway	45310	20/6899	0.053735	0.157997	0.115321	AREG	1
GO:0001775	BP	GO:0001775	cell activation	45370	318/6899	0.0543784	0.159015	0.116065	SLA-DMB/WNT5A/TFRC	3
GO:0030335	BP	GO:0030335	positive regulation of cell migration	45341	138/6899	0.0544042	0.159015	0.116065	CLDN4/WNT5A	2
GO:0001738	BP	GO:0001738	morphogenesis of a polarized epithelium	45310	21/6899	0.0563486	0.161309	0.117738	WNT5A	1
GO:0016445	BP	GO:0016445	somatic diversification of immunoglobulins	45310	21/6899	0.0563486	0.161309	0.117738	TFRC	1
GO:0032355	BP	GO:0032355	response to estradiol	45310	21/6899	0.0563486	0.161309	0.117738	AREG	1
GO:0032757	BP	GO:0032757	positive regulation of interleukin-8 production	45310	21/6899	0.0563486	0.161309	0.117738	WNT5A	1
GO:0055008	BP	GO:0055008	cardiac muscle tissue morphogenesis	45310	21/6899	0.0563486	0.161309	0.117738	WNT5A	1
GO:0070098	BP	GO:0070098	chemokine-mediated signaling pathway	45310	21/6899	0.0563486	0.161309	0.117738	CCL8	1
GO:2000177	BP	GO:2000177	regulation of neural precursor cell proliferation	45310	21/6899	0.0563486	0.161309	0.117738	WNT5A	1
GO:0048871	BP	GO:0048871	multicellular organismal homeostasis	45341	141/6899	0.0565287	0.161309	0.117738	SLC1A1/CLDN4	2
GO:0001932	BP	GO:0001932	regulation of protein phosphorylation	45370	324/6899	0.0569298	0.161309	0.117738	SLC1A1/AREG/WNT5A	3
GO:0043410	BP	GO:0043410	positive regulation of MAPK cascade	45341	142/6899	0.0572434	0.161309	0.117738	CCL8/WNT5A	2
GO:0003013	BP	GO:0003013	circulatory system process	45341	144/6899	0.0586827	0.161309	0.117738	SLC1A1/ANPEP	2
GO:0002455	BP	GO:0002455	humoral immune response mediated by circulating immunoglobulin	45310	22/6899	0.0589554	0.161309	0.117738	C1S	1
GO:0002562	BP	GO:0002562	somatic diversification of immune receptors via germline recombination within a single locus	45310	22/6899	0.0589554	0.161309	0.117738	TFRC	1
GO:0002709	BP	GO:0002709	regulation of T cell mediated immunity	45310	22/6899	0.0589554	0.161309	0.117738	CD1.1	1
GO:0002720	BP	GO:0002720	positive regulation of cytokine production involved in immune response	45310	22/6899	0.0589554	0.161309	0.117738	WNT5A	1
GO:0003230	BP	GO:0003230	cardiac atrium development	45310	22/6899	0.0589554	0.161309	0.117738	WNT5A	1
GO:0006919	BP	GO:0006919	activation of cysteine-type endopeptidase activity involved in apoptotic process	45310	22/6899	0.0589554	0.161309	0.117738	SLC1A1	1
GO:0016444	BP	GO:0016444	somatic cell DNA recombination	45310	22/6899	0.0589554	0.161309	0.117738	TFRC	1
GO:0045778	BP	GO:0045778	positive regulation of ossification	45310	22/6899	0.0589554	0.161309	0.117738	WNT5A	1
GO:0046148	BP	GO:0046148	pigment biosynthetic process	45310	22/6899	0.0589554	0.161309	0.117738	WNT5A	1
GO:0048640	BP	GO:0048640	negative regulation of developmental growth	45310	22/6899	0.0589554	0.161309	0.117738	WNT5A	1
GO:0050891	BP	GO:0050891	multicellular organismal water homeostasis	45310	22/6899	0.0589554	0.161309	0.117738	CLDN4	1
GO:0072132	BP	GO:0072132	mesenchyme morphogenesis	45310	22/6899	0.0589554	0.161309	0.117738	WNT5A	1
GO:0001525	BP	GO:0001525	angiogenesis	45341	145/6899	0.0594071	0.162094	0.118312	ANPEP/WNT5A	2
GO:0002200	BP	GO:0002200	somatic diversification of immune receptors	45310	23/6899	0.0615553	0.164879	0.120345	TFRC	1
GO:0007613	BP	GO:0007613	memory	45310	23/6899	0.0615553	0.164879	0.120345	SLC1A1	1
GO:0015844	BP	GO:0015844	monoamine transport	45310	23/6899	0.0615553	0.164879	0.120345	SLC22A3	1
GO:0060415	BP	GO:0060415	muscle tissue morphogenesis	45310	23/6899	0.0615553	0.164879	0.120345	WNT5A	1
GO:0061097	BP	GO:0061097	regulation of protein tyrosine kinase activity	45310	23/6899	0.0615553	0.164879	0.120345	AREG	1
GO:0070227	BP	GO:0070227	lymphocyte apoptotic process	45310	23/6899	0.0615553	0.164879	0.120345	WNT5A	1
GO:2000147	BP	GO:2000147	positive regulation of cell motility	45341	148/6899	0.0615996	0.164879	0.120345	CLDN4/WNT5A	2
GO:0001756	BP	GO:0001756	somitogenesis	45310	24/6899	0.0641485	0.165409	0.120731	WNT5A	1
GO:0007612	BP	GO:0007612	learning	45310	24/6899	0.0641485	0.165409	0.120731	SLC1A1	1
GO:0009880	BP	GO:0009880	embryonic pattern specification	45310	24/6899	0.0641485	0.165409	0.120731	WNT5A	1
GO:0032611	BP	GO:0032611	interleukin-1 beta production	45310	24/6899	0.0641485	0.165409	0.120731	WNT5A	1
GO:0032651	BP	GO:0032651	regulation of interleukin-1 beta production	45310	24/6899	0.0641485	0.165409	0.120731	WNT5A	1
GO:0036473	BP	GO:0036473	cell death in response to oxidative stress	45310	24/6899	0.0641485	0.165409	0.120731	SLC1A1	1
GO:0045911	BP	GO:0045911	positive regulation of DNA recombination	45310	24/6899	0.0641485	0.165409	0.120731	TFRC	1
GO:0071277	BP	GO:0071277	cellular response to calcium ion	45310	24/6899	0.0641485	0.165409	0.120731	WNT5A	1
GO:0071347	BP	GO:0071347	cellular response to interleukin-1	45310	24/6899	0.0641485	0.165409	0.120731	CCL8	1
GO:0072678	BP	GO:0072678	T cell migration	45310	24/6899	0.0641485	0.165409	0.120731	WNT5A	1
GO:1990868	BP	GO:1990868	response to chemokine	45310	24/6899	0.0641485	0.165409	0.120731	CCL8	1
GO:1990869	BP	GO:1990869	cellular response to chemokine	45310	24/6899	0.0641485	0.165409	0.120731	CCL8	1
GO:2000106	BP	GO:2000106	regulation of leukocyte apoptotic process	45310	24/6899	0.0641485	0.165409	0.120731	WNT5A	1
GO:2000401	BP	GO:2000401	regulation of lymphocyte migration	45310	24/6899	0.0641485	0.165409	0.120731	WNT5A	1
GO:0007423	BP	GO:0007423	sensory organ development	45341	153/6899	0.065316	0.167262	0.122084	SLC1A1/WNT5A	2
GO:0040017	BP	GO:0040017	positive regulation of locomotion	45341	153/6899	0.065316	0.167262	0.122084	CLDN4/WNT5A	2
GO:0048646	BP	GO:0048646	anatomical structure formation involved in morphogenesis	45370	345/6899	0.066314	0.167262	0.122084	SLC1A1/ANPEP/WNT5A	3
GO:0030104	BP	GO:0030104	water homeostasis	45310	25/6899	0.0667348	0.167262	0.122084	CLDN4	1
GO:0031341	BP	GO:0031341	regulation of cell killing	45310	25/6899	0.0667348	0.167262	0.122084	CD1.1	1
GO:0032637	BP	GO:0032637	interleukin-8 production	45310	25/6899	0.0667348	0.167262	0.122084	WNT5A	1
GO:0032677	BP	GO:0032677	regulation of interleukin-8 production	45310	25/6899	0.0667348	0.167262	0.122084	WNT5A	1
GO:0032722	BP	GO:0032722	positive regulation of chemokine production	45310	25/6899	0.0667348	0.167262	0.122084	WNT5A	1
GO:0050806	BP	GO:0050806	positive regulation of synaptic transmission	45310	25/6899	0.0667348	0.167262	0.122084	SLC1A1	1
GO:0061387	BP	GO:0061387	regulation of extent of cell growth	45310	25/6899	0.0667348	0.167262	0.122084	WNT5A	1
GO:0071677	BP	GO:0071677	positive regulation of mononuclear cell migration	45310	25/6899	0.0667348	0.167262	0.122084	WNT5A	1
GO:0002009	BP	GO:0002009	morphogenesis of an epithelium	45341	156/6899	0.0675824	0.168956	0.12332	AREG/WNT5A	2
GO:0001707	BP	GO:0001707	mesoderm formation	45310	26/6899	0.0693144	0.169416	0.123656	WNT5A	1
GO:0002067	BP	GO:0002067	glandular epithelial cell differentiation	45310	26/6899	0.0693144	0.169416	0.123656	WNT5A	1
GO:0002637	BP	GO:0002637	regulation of immunoglobulin production	45310	26/6899	0.0693144	0.169416	0.123656	TFRC	1
GO:0006879	BP	GO:0006879	cellular iron ion homeostasis	45310	26/6899	0.0693144	0.169416	0.123656	TFRC	1
GO:0018107	BP	GO:0018107	peptidyl-threonine phosphorylation	45310	26/6899	0.0693144	0.169416	0.123656	WNT5A	1
GO:0031016	BP	GO:0031016	pancreas development	45310	26/6899	0.0693144	0.169416	0.123656	WNT5A	1
GO:0048675	BP	GO:0048675	axon extension	45310	26/6899	0.0693144	0.169416	0.123656	WNT5A	1
GO:0051851	BP	GO:0051851	modulation by host of symbiont process	45310	26/6899	0.0693144	0.169416	0.123656	CCL8	1
GO:0070555	BP	GO:0070555	response to interleukin-1	45310	26/6899	0.0693144	0.169416	0.123656	CCL8	1
GO:0007420	BP	GO:0007420	brain development	45341	160/6899	0.0706457	0.170624	0.124538	SLC1A1/WNT5A	2
GO:0001909	BP	GO:0001909	leukocyte mediated cytotoxicity	45310	27/6899	0.0718872	0.170624	0.124538	CD1.1	1
GO:0001942	BP	GO:0001942	hair follicle development	45310	27/6899	0.0718872	0.170624	0.124538	WNT5A	1
GO:0003333	BP	GO:0003333	amino acid transmembrane transport	45310	27/6899	0.0718872	0.170624	0.124538	SLC1A1	1
GO:0010976	BP	GO:0010976	positive regulation of neuron projection development	45310	27/6899	0.0718872	0.170624	0.124538	WNT5A	1
GO:0022404	BP	GO:0022404	molting cycle process	45310	27/6899	0.0718872	0.170624	0.124538	WNT5A	1
GO:0022405	BP	GO:0022405	hair cycle process	45310	27/6899	0.0718872	0.170624	0.124538	WNT5A	1
GO:0048332	BP	GO:0048332	mesoderm morphogenesis	45310	27/6899	0.0718872	0.170624	0.124538	WNT5A	1
GO:0048644	BP	GO:0048644	muscle organ morphogenesis	45310	27/6899	0.0718872	0.170624	0.124538	WNT5A	1
GO:0048645	BP	GO:0048645	animal organ formation	45310	27/6899	0.0718872	0.170624	0.124538	WNT5A	1
GO:0060021	BP	GO:0060021	roof of mouth development	45310	27/6899	0.0718872	0.170624	0.124538	WNT5A	1
GO:0061035	BP	GO:0061035	regulation of cartilage development	45310	27/6899	0.0718872	0.170624	0.124538	WNT5A	1
GO:0042325	BP	GO:0042325	regulation of phosphorylation	45370	360/6899	0.07344	0.172012	0.125551	SLC1A1/AREG/WNT5A	3
GO:0098542	BP	GO:0098542	defense response to other organism	45370	360/6899	0.07344	0.172012	0.125551	C1S/CCL8/WNT5A	3
GO:0001843	BP	GO:0001843	neural tube closure	45310	28/6899	0.0744533	0.172012	0.125551	WNT5A	1
GO:0002690	BP	GO:0002690	positive regulation of leukocyte chemotaxis	45310	28/6899	0.0744533	0.172012	0.125551	WNT5A	1
GO:0009798	BP	GO:0009798	axis specification	45310	28/6899	0.0744533	0.172012	0.125551	WNT5A	1
GO:0030510	BP	GO:0030510	regulation of BMP signaling pathway	45310	28/6899	0.0744533	0.172012	0.125551	WNT5A	1
GO:0032729	BP	GO:0032729	positive regulation of interferon-gamma production	45310	28/6899	0.0744533	0.172012	0.125551	WNT5A	1
GO:0042440	BP	GO:0042440	pigment metabolic process	45310	28/6899	0.0744533	0.172012	0.125551	WNT5A	1
GO:0050871	BP	GO:0050871	positive regulation of B cell activation	45310	28/6899	0.0744533	0.172012	0.125551	TFRC	1
GO:0060606	BP	GO:0060606	tube closure	45310	28/6899	0.0744533	0.172012	0.125551	WNT5A	1
GO:0090288	BP	GO:0090288	negative regulation of cellular response to growth factor stimulus	45310	28/6899	0.0744533	0.172012	0.125551	WNT5A	1
GO:0048589	BP	GO:0048589	developmental growth	45341	167/6899	0.076117	0.172012	0.125551	AREG/WNT5A	2
GO:0002456	BP	GO:0002456	T cell mediated immunity	45310	29/6899	0.0770127	0.172012	0.125551	CD1.1	1
GO:0006749	BP	GO:0006749	glutathione metabolic process	45310	29/6899	0.0770127	0.172012	0.125551	SLC1A1	1
GO:0007173	BP	GO:0007173	epidermal growth factor receptor signaling pathway	45310	29/6899	0.0770127	0.172012	0.125551	AREG	1
GO:0010977	BP	GO:0010977	negative regulation of neuron projection development	45310	29/6899	0.0770127	0.172012	0.125551	WNT5A	1
GO:0032612	BP	GO:0032612	interleukin-1 production	45310	29/6899	0.0770127	0.172012	0.125551	WNT5A	1
GO:0032652	BP	GO:0032652	regulation of interleukin-1 production	45310	29/6899	0.0770127	0.172012	0.125551	WNT5A	1
GO:0042116	BP	GO:0042116	macrophage activation	45310	29/6899	0.0770127	0.172012	0.125551	WNT5A	1
GO:0042303	BP	GO:0042303	molting cycle	45310	29/6899	0.0770127	0.172012	0.125551	WNT5A	1
GO:0042633	BP	GO:0042633	hair cycle	45310	29/6899	0.0770127	0.172012	0.125551	WNT5A	1
GO:0046330	BP	GO:0046330	positive regulation of JNK cascade	45310	29/6899	0.0770127	0.172012	0.125551	WNT5A	1
GO:0048145	BP	GO:0048145	regulation of fibroblast proliferation	45310	29/6899	0.0770127	0.172012	0.125551	WNT5A	1
GO:0060688	BP	GO:0060688	regulation of morphogenesis of a branching structure	45310	29/6899	0.0770127	0.172012	0.125551	WNT5A	1
GO:0070830	BP	GO:0070830	bicellular tight junction assembly	45310	29/6899	0.0770127	0.172012	0.125551	CLDN4	1
GO:0120192	BP	GO:0120192	tight junction assembly	45310	29/6899	0.0770127	0.172012	0.125551	CLDN4	1
GO:0003281	BP	GO:0003281	ventricular septum development	45310	30/6899	0.0795654	0.173935	0.126954	WNT5A	1
GO:0006956	BP	GO:0006956	complement activation	45310	30/6899	0.0795654	0.173935	0.126954	C1S	1
GO:0014020	BP	GO:0014020	primary neural tube formation	45310	30/6899	0.0795654	0.173935	0.126954	WNT5A	1
GO:0015718	BP	GO:0015718	monocarboxylic acid transport	45310	30/6899	0.0795654	0.173935	0.126954	SLC22A3	1
GO:0018210	BP	GO:0018210	peptidyl-threonine modification	45310	30/6899	0.0795654	0.173935	0.126954	WNT5A	1
GO:0032760	BP	GO:0032760	positive regulation of tumor necrosis factor production	45310	30/6899	0.0795654	0.173935	0.126954	WNT5A	1
GO:0060411	BP	GO:0060411	cardiac septum morphogenesis	45310	30/6899	0.0795654	0.173935	0.126954	WNT5A	1
GO:0071887	BP	GO:0071887	leukocyte apoptotic process	45310	30/6899	0.0795654	0.173935	0.126954	WNT5A	1
GO:0098773	BP	GO:0098773	skin epidermis development	45310	30/6899	0.0795654	0.173935	0.126954	WNT5A	1
GO:0040011	BP	GO:0040011	locomotion	45370	374/6899	0.0803994	0.173935	0.126954	CLDN4/CCL8/WNT5A	3
GO:0060322	BP	GO:0060322	head development	45341	174/6899	0.0817232	0.173935	0.126954	SLC1A1/WNT5A	2
GO:0018193	BP	GO:0018193	peptidyl-amino acid modification	45370	377/6899	0.0819286	0.173935	0.126954	SLC1A1/AREG/WNT5A	3
GO:0003151	BP	GO:0003151	outflow tract morphogenesis	45310	31/6899	0.0821113	0.173935	0.126954	WNT5A	1
GO:0006612	BP	GO:0006612	protein targeting to membrane	45310	31/6899	0.0821113	0.173935	0.126954	SLC1A1	1
GO:0008543	BP	GO:0008543	fibroblast growth factor receptor signaling pathway	45310	31/6899	0.0821113	0.173935	0.126954	WNT5A	1
GO:0021536	BP	GO:0021536	diencephalon development	45310	31/6899	0.0821113	0.173935	0.126954	WNT5A	1
GO:0030216	BP	GO:0030216	keratinocyte differentiation	45310	31/6899	0.0821113	0.173935	0.126954	WNT5A	1
GO:0030593	BP	GO:0030593	neutrophil chemotaxis	45310	31/6899	0.0821113	0.173935	0.126954	CCL8	1
GO:0032755	BP	GO:0032755	positive regulation of interleukin-6 production	45310	31/6899	0.0821113	0.173935	0.126954	WNT5A	1
GO:0043297	BP	GO:0043297	apical junction assembly	45310	31/6899	0.0821113	0.173935	0.126954	CLDN4	1
GO:0072091	BP	GO:0072091	regulation of stem cell proliferation	45310	31/6899	0.0821113	0.173935	0.126954	WNT5A	1
GO:0090090	BP	GO:0090090	negative regulation of canonical Wnt signaling pathway	45310	31/6899	0.0821113	0.173935	0.126954	WNT5A	1
GO:0120193	BP	GO:0120193	tight junction organization	45310	31/6899	0.0821113	0.173935	0.126954	CLDN4	1
GO:1903557	BP	GO:1903557	positive regulation of tumor necrosis factor superfamily cytokine production	45310	31/6899	0.0821113	0.173935	0.126954	WNT5A	1
GO:0042110	BP	GO:0042110	T cell activation	45341	175/6899	0.0825347	0.174456	0.127335	SLA-DMB/TFRC	2
GO:1901700	BP	GO:1901700	response to oxygen-containing compound	45370	381/6899	0.0839881	0.176336	0.128707	SLC1A1/AREG/WNT5A	3
GO:0032602	BP	GO:0032602	chemokine production	45310	32/6899	0.0846506	0.176336	0.128707	WNT5A	1
GO:0032642	BP	GO:0032642	regulation of chemokine production	45310	32/6899	0.0846506	0.176336	0.128707	WNT5A	1
GO:0043406	BP	GO:0043406	positive regulation of MAP kinase activity	45310	32/6899	0.0846506	0.176336	0.128707	WNT5A	1
GO:0050770	BP	GO:0050770	regulation of axonogenesis	45310	32/6899	0.0846506	0.176336	0.128707	WNT5A	1
GO:0061053	BP	GO:0061053	somite development	45310	32/6899	0.0846506	0.176336	0.128707	WNT5A	1
GO:0002367	BP	GO:0002367	cytokine production involved in immune response	45310	33/6899	0.0871833	0.176336	0.128707	WNT5A	1
GO:0002377	BP	GO:0002377	immunoglobulin production	45310	33/6899	0.0871833	0.176336	0.128707	TFRC	1
GO:0002718	BP	GO:0002718	regulation of cytokine production involved in immune response	45310	33/6899	0.0871833	0.176336	0.128707	WNT5A	1
GO:0007368	BP	GO:0007368	determination of left/right symmetry	45310	33/6899	0.0871833	0.176336	0.128707	WNT5A	1
GO:0008593	BP	GO:0008593	regulation of Notch signaling pathway	45310	33/6899	0.0871833	0.176336	0.128707	EGFL7	1
GO:0010469	BP	GO:0010469	regulation of signaling receptor activity	45310	33/6899	0.0871833	0.176336	0.128707	AREG	1
GO:0019079	BP	GO:0019079	viral genome replication	45310	33/6899	0.0871833	0.176336	0.128707	CCL8	1
GO:0030326	BP	GO:0030326	embryonic limb morphogenesis	45310	33/6899	0.0871833	0.176336	0.128707	WNT5A	1
GO:0031623	BP	GO:0031623	receptor internalization	45310	33/6899	0.0871833	0.176336	0.128707	TFRC	1
GO:0035113	BP	GO:0035113	embryonic appendage morphogenesis	45310	33/6899	0.0871833	0.176336	0.128707	WNT5A	1
GO:0048593	BP	GO:0048593	camera-type eye morphogenesis	45310	33/6899	0.0871833	0.176336	0.128707	SLC1A1	1
GO:0051445	BP	GO:0051445	regulation of meiotic cell cycle	45310	33/6899	0.0871833	0.176336	0.128707	WNT5A	1
GO:0051702	BP	GO:0051702	biological process involved in interaction with symbiont	45310	33/6899	0.0871833	0.176336	0.128707	CCL8	1
GO:0051963	BP	GO:0051963	regulation of synapse assembly	45310	33/6899	0.0871833	0.176336	0.128707	WNT5A	1
GO:0061041	BP	GO:0061041	regulation of wound healing	45310	33/6899	0.0871833	0.176336	0.128707	CLDN4	1
GO:0014070	BP	GO:0014070	response to organic cyclic compound	45341	183/6899	0.0891188	0.178478	0.13027	SLC1A1/AREG	2
GO:0006576	BP	GO:0006576	cellular biogenic amine metabolic process	45310	34/6899	0.0897093	0.178478	0.13027	SLC1A1	1
GO:0010595	BP	GO:0010595	positive regulation of endothelial cell migration	45310	34/6899	0.0897093	0.178478	0.13027	WNT5A	1
GO:0042472	BP	GO:0042472	inner ear morphogenesis	45310	34/6899	0.0897093	0.178478	0.13027	WNT5A	1
GO:0050768	BP	GO:0050768	negative regulation of neurogenesis	45310	34/6899	0.0897093	0.178478	0.13027	WNT5A	1
GO:1905330	BP	GO:1905330	regulation of morphogenesis of an epithelium	45310	34/6899	0.0897093	0.178478	0.13027	WNT5A	1
GO:0001841	BP	GO:0001841	neural tube formation	45310	35/6899	0.0922286	0.178478	0.13027	WNT5A	1
GO:0001959	BP	GO:0001959	regulation of cytokine-mediated signaling pathway	45310	35/6899	0.0922286	0.178478	0.13027	WNT5A	1
GO:0002027	BP	GO:0002027	regulation of heart rate	45310	35/6899	0.0922286	0.178478	0.13027	SLC1A1	1
GO:0002312	BP	GO:0002312	B cell activation involved in immune response	45310	35/6899	0.0922286	0.178478	0.13027	TFRC	1
GO:0002688	BP	GO:0002688	regulation of leukocyte chemotaxis	45310	35/6899	0.0922286	0.178478	0.13027	WNT5A	1
GO:0006865	BP	GO:0006865	amino acid transport	45310	35/6899	0.0922286	0.178478	0.13027	SLC1A1	1
GO:0009855	BP	GO:0009855	determination of bilateral symmetry	45310	35/6899	0.0922286	0.178478	0.13027	WNT5A	1
GO:0030010	BP	GO:0030010	establishment of cell polarity	45310	35/6899	0.0922286	0.178478	0.13027	WNT5A	1
GO:0032609	BP	GO:0032609	interferon-gamma production	45310	35/6899	0.0922286	0.178478	0.13027	WNT5A	1
GO:0032649	BP	GO:0032649	regulation of interferon-gamma production	45310	35/6899	0.0922286	0.178478	0.13027	WNT5A	1
GO:0035282	BP	GO:0035282	segmentation	45310	35/6899	0.0922286	0.178478	0.13027	WNT5A	1
GO:0038127	BP	GO:0038127	ERBB signaling pathway	45310	35/6899	0.0922286	0.178478	0.13027	AREG	1
GO:0051961	BP	GO:0051961	negative regulation of nervous system development	45310	35/6899	0.0922286	0.178478	0.13027	WNT5A	1
GO:0071675	BP	GO:0071675	regulation of mononuclear cell migration	45310	35/6899	0.0922286	0.178478	0.13027	WNT5A	1
GO:0099173	BP	GO:0099173	postsynapse organization	45310	35/6899	0.0922286	0.178478	0.13027	WNT5A	1
GO:1990266	BP	GO:1990266	neutrophil migration	45310	35/6899	0.0922286	0.178478	0.13027	CCL8	1
GO:0033993	BP	GO:0033993	response to lipid	45341	187/6899	0.0924703	0.178595	0.130355	AREG/WNT5A	2
GO:0019220	BP	GO:0019220	regulation of phosphate metabolic process	45370	398/6899	0.0929974	0.178595	0.130356	SLC1A1/AREG/WNT5A	3
GO:0051174	BP	GO:0051174	regulation of phosphorus metabolic process	45370	398/6899	0.0929974	0.178595	0.130356	SLC1A1/AREG/WNT5A	3
GO:0006935	BP	GO:0006935	chemotaxis	45341	188/6899	0.0933142	0.178595	0.130356	CCL8/WNT5A	2
GO:0042330	BP	GO:0042330	taxis	45341	189/6899	0.0941604	0.178595	0.130356	CCL8/WNT5A	2
GO:0009799	BP	GO:0009799	specification of symmetry	45310	36/6899	0.0947414	0.178595	0.130356	WNT5A	1
GO:0045089	BP	GO:0045089	positive regulation of innate immune response	45310	36/6899	0.0947414	0.178595	0.130356	WNT5A	1
GO:0048144	BP	GO:0048144	fibroblast proliferation	45310	36/6899	0.0947414	0.178595	0.130356	WNT5A	1
GO:0051592	BP	GO:0051592	response to calcium ion	45310	36/6899	0.0947414	0.178595	0.130356	WNT5A	1
GO:1903825	BP	GO:1903825	organic acid transmembrane transport	45310	36/6899	0.0947414	0.178595	0.130356	SLC1A1	1
GO:1905039	BP	GO:1905039	carboxylic acid transmembrane transport	45310	36/6899	0.0947414	0.178595	0.130356	SLC1A1	1
GO:1990138	BP	GO:1990138	neuron projection extension	45310	36/6899	0.0947414	0.178595	0.130356	WNT5A	1
GO:2000243	BP	GO:2000243	positive regulation of reproductive process	45310	36/6899	0.0947414	0.178595	0.130356	WNT5A	1
GO:0048729	BP	GO:0048729	tissue morphogenesis	45341	190/6899	0.095009	0.178595	0.130356	AREG/WNT5A	2
GO:1901615	BP	GO:1901615	organic hydroxy compound metabolic process	45341	190/6899	0.095009	0.178595	0.130356	SLC1A1/WNT5A	2
GO:0007169	BP	GO:0007169	transmembrane receptor protein tyrosine kinase signaling pathway	45341	191/6899	0.09586	0.179716	0.131174	AREG/WNT5A	2
GO:0001704	BP	GO:0001704	formation of primary germ layer	45310	37/6899	0.0972476	0.179716	0.131174	WNT5A	1
GO:0001708	BP	GO:0001708	cell fate specification	45310	37/6899	0.0972476	0.179716	0.131174	WNT5A	1
GO:0002687	BP	GO:0002687	positive regulation of leukocyte migration	45310	37/6899	0.0972476	0.179716	0.131174	WNT5A	1
GO:0010466	BP	GO:0010466	negative regulation of peptidase activity	45310	37/6899	0.0972476	0.179716	0.131174	SERPINB7	1
GO:0010951	BP	GO:0010951	negative regulation of endopeptidase activity	45310	37/6899	0.0972476	0.179716	0.131174	SERPINB7	1
GO:0030534	BP	GO:0030534	adult behavior	45310	37/6899	0.0972476	0.179716	0.131174	SLC1A1	1
GO:0071621	BP	GO:0071621	granulocyte chemotaxis	45310	37/6899	0.0972476	0.179716	0.131174	CCL8	1
GO:2000242	BP	GO:2000242	negative regulation of reproductive process	45310	37/6899	0.0972476	0.179716	0.131174	WNT5A	1
GO:0007498	BP	GO:0007498	mesoderm development	45310	38/6899	0.0997472	0.181946	0.132802	WNT5A	1
GO:0030177	BP	GO:0030177	positive regulation of Wnt signaling pathway	45310	38/6899	0.0997472	0.181946	0.132802	WNT5A	1
GO:0031503	BP	GO:0031503	protein-containing complex localization	45310	38/6899	0.0997472	0.181946	0.132802	SLC1A1	1
GO:0043280	BP	GO:0043280	positive regulation of cysteine-type endopeptidase activity involved in apoptotic process	45310	38/6899	0.0997472	0.181946	0.132802	SLC1A1	1
GO:0044344	BP	GO:0044344	cellular response to fibroblast growth factor stimulus	45310	38/6899	0.0997472	0.181946	0.132802	WNT5A	1
GO:0060759	BP	GO:0060759	regulation of response to cytokine stimulus	45310	38/6899	0.0997472	0.181946	0.132802	WNT5A	1
GO:0071774	BP	GO:0071774	response to fibroblast growth factor	45310	38/6899	0.0997472	0.181946	0.132802	WNT5A	1
GO:0016477	BP	GO:0016477	cell migration	45370	413/6899	0.101282	0.184107	0.134379	CLDN4/CCL8/WNT5A	3
GO:0001838	BP	GO:0001838	embryonic epithelial tube formation	45310	39/6899	0.10224	0.184107	0.134379	WNT5A	1
GO:0035107	BP	GO:0035107	appendage morphogenesis	45310	39/6899	0.10224	0.184107	0.134379	WNT5A	1
GO:0035108	BP	GO:0035108	limb morphogenesis	45310	39/6899	0.10224	0.184107	0.134379	WNT5A	1
GO:0050864	BP	GO:0050864	regulation of B cell activation	45310	39/6899	0.10224	0.184107	0.134379	TFRC	1
GO:0055072	BP	GO:0055072	iron ion homeostasis	45310	39/6899	0.10224	0.184107	0.134379	TFRC	1
GO:0061351	BP	GO:0061351	neural precursor cell proliferation	45310	39/6899	0.10224	0.184107	0.134379	WNT5A	1
GO:0001906	BP	GO:0001906	cell killing	45310	40/6899	0.104727	0.184867	0.134934	CD1.1	1
GO:0003279	BP	GO:0003279	cardiac septum development	45310	40/6899	0.104727	0.184867	0.134934	WNT5A	1
GO:0031345	BP	GO:0031345	negative regulation of cell projection organization	45310	40/6899	0.104727	0.184867	0.134934	WNT5A	1
GO:0042102	BP	GO:0042102	positive regulation of T cell proliferation	45310	40/6899	0.104727	0.184867	0.134934	TFRC	1
GO:0044106	BP	GO:0044106	cellular amine metabolic process	45310	40/6899	0.104727	0.184867	0.134934	SLC1A1	1
GO:0048565	BP	GO:0048565	digestive tract development	45310	40/6899	0.104727	0.184867	0.134934	WNT5A	1
GO:0050921	BP	GO:0050921	positive regulation of chemotaxis	45310	40/6899	0.104727	0.184867	0.134934	WNT5A	1
GO:0072089	BP	GO:0072089	stem cell proliferation	45310	40/6899	0.104727	0.184867	0.134934	WNT5A	1
GO:0090101	BP	GO:0090101	negative regulation of transmembrane receptor protein serine/threonine kinase signaling pathway	45310	40/6899	0.104727	0.184867	0.134934	WNT5A	1
GO:0098876	BP	GO:0098876	vesicle-mediated transport to the plasma membrane	45310	40/6899	0.104727	0.184867	0.134934	SLC1A1	1
GO:2001056	BP	GO:2001056	positive regulation of cysteine-type endopeptidase activity	45310	40/6899	0.104727	0.184867	0.134934	SLC1A1	1
GO:0009967	BP	GO:0009967	positive regulation of signal transduction	45370	420/6899	0.105252	0.185336	0.135276	AREG/CCL8/WNT5A	3
GO:0032880	BP	GO:0032880	regulation of protein localization	45341	202/6899	0.105369	0.185336	0.135276	SLC1A1/WNT5A	2
GO:0050729	BP	GO:0050729	positive regulation of inflammatory response	45310	41/6899	0.107207	0.186241	0.135936	WNT5A	1
GO:0055123	BP	GO:0055123	digestive system development	45310	41/6899	0.107207	0.186241	0.135936	WNT5A	1
GO:0060041	BP	GO:0060041	retina development in camera-type eye	45310	41/6899	0.107207	0.186241	0.135936	SLC1A1	1
GO:0072175	BP	GO:0072175	epithelial tube formation	45310	41/6899	0.107207	0.186241	0.135936	WNT5A	1
GO:0097530	BP	GO:0097530	granulocyte migration	45310	41/6899	0.107207	0.186241	0.135936	CCL8	1
GO:1903034	BP	GO:1903034	regulation of response to wounding	45310	41/6899	0.107207	0.186241	0.135936	CLDN4	1
GO:2000027	BP	GO:2000027	regulation of animal organ morphogenesis	45310	41/6899	0.107207	0.186241	0.135936	WNT5A	1
GO:0043408	BP	GO:0043408	regulation of MAPK cascade	45341	206/6899	0.108891	0.186589	0.13619	CCL8/WNT5A	2
GO:0007267	BP	GO:0007267	cell-cell signaling	45370	427/6899	0.109287	0.186589	0.13619	SLC1A1/CCL8/WNT5A	3
GO:0007416	BP	GO:0007416	synapse assembly	45310	42/6899	0.10968	0.186589	0.13619	WNT5A	1
GO:0009308	BP	GO:0009308	amine metabolic process	45310	42/6899	0.10968	0.186589	0.13619	SLC1A1	1
GO:0030100	BP	GO:0030100	regulation of endocytosis	45310	42/6899	0.10968	0.186589	0.13619	WNT5A	1
GO:0030278	BP	GO:0030278	regulation of ossification	45310	42/6899	0.10968	0.186589	0.13619	WNT5A	1
GO:0032874	BP	GO:0032874	positive regulation of stress-activated MAPK cascade	45310	42/6899	0.10968	0.186589	0.13619	WNT5A	1
GO:0033157	BP	GO:0033157	regulation of intracellular protein transport	45310	42/6899	0.10968	0.186589	0.13619	SLC1A1	1
GO:0042471	BP	GO:0042471	ear morphogenesis	45310	42/6899	0.10968	0.186589	0.13619	WNT5A	1
GO:0044272	BP	GO:0044272	sulfur compound biosynthetic process	45310	42/6899	0.10968	0.186589	0.13619	SLC1A1	1
GO:0048592	BP	GO:0048592	eye morphogenesis	45310	42/6899	0.10968	0.186589	0.13619	SLC1A1	1
GO:0070304	BP	GO:0070304	positive regulation of stress-activated protein kinase signaling cascade	45310	42/6899	0.10968	0.186589	0.13619	WNT5A	1
GO:0051707	BP	GO:0051707	response to other organism	45370	431/6899	0.111621	0.188609	0.137665	C1S/CCL8/WNT5A	3
GO:0000018	BP	GO:0000018	regulation of DNA recombination	45310	43/6899	0.112147	0.188609	0.137665	TFRC	1
GO:0010950	BP	GO:0010950	positive regulation of endopeptidase activity	45310	43/6899	0.112147	0.188609	0.137665	SLC1A1	1
GO:0046328	BP	GO:0046328	regulation of JNK cascade	45310	43/6899	0.112147	0.188609	0.137665	WNT5A	1
GO:0046660	BP	GO:0046660	female sex differentiation	45310	43/6899	0.112147	0.188609	0.137665	WNT5A	1
GO:0048706	BP	GO:0048706	embryonic skeletal system development	45310	43/6899	0.112147	0.188609	0.137665	WNT5A	1
GO:0043207	BP	GO:0043207	response to external biotic stimulus	45370	432/6899	0.112208	0.188609	0.137665	C1S/CCL8/WNT5A	3
GO:0051240	BP	GO:0051240	positive regulation of multicellular organismal process	45370	436/6899	0.114567	0.191337	0.139656	SLC1A1/WNT5A/TFRC	3
GO:0002065	BP	GO:0002065	columnar/cuboidal epithelial cell differentiation	45310	44/6899	0.114608	0.191337	0.139656	WNT5A	1
GO:0045598	BP	GO:0045598	regulation of fat cell differentiation	45310	44/6899	0.114608	0.191337	0.139656	WNT5A	1
GO:1905475	BP	GO:1905475	regulation of protein localization to membrane	45310	44/6899	0.114608	0.191337	0.139656	SLC1A1	1
GO:0003231	BP	GO:0003231	cardiac ventricle development	45310	45/6899	0.117062	0.193466	0.14121	WNT5A	1
GO:0032640	BP	GO:0032640	tumor necrosis factor production	45310	45/6899	0.117062	0.193466	0.14121	WNT5A	1
GO:0032680	BP	GO:0032680	regulation of tumor necrosis factor production	45310	45/6899	0.117062	0.193466	0.14121	WNT5A	1
GO:0035148	BP	GO:0035148	tube formation	45310	45/6899	0.117062	0.193466	0.14121	WNT5A	1
GO:0035270	BP	GO:0035270	endocrine system development	45310	45/6899	0.117062	0.193466	0.14121	WNT5A	1
GO:0048167	BP	GO:0048167	regulation of synaptic plasticity	45310	45/6899	0.117062	0.193466	0.14121	SLC1A1	1
GO:0002833	BP	GO:0002833	positive regulation of response to biotic stimulus	45310	46/6899	0.119509	0.195868	0.142963	WNT5A	1
GO:0045766	BP	GO:0045766	positive regulation of angiogenesis	45310	46/6899	0.119509	0.195868	0.142963	WNT5A	1
GO:0071706	BP	GO:0071706	tumor necrosis factor superfamily cytokine production	45310	46/6899	0.119509	0.195868	0.142963	WNT5A	1
GO:1903555	BP	GO:1903555	regulation of tumor necrosis factor superfamily cytokine production	45310	46/6899	0.119509	0.195868	0.142963	WNT5A	1
GO:1904018	BP	GO:1904018	positive regulation of vasculature development	45310	46/6899	0.119509	0.195868	0.142963	WNT5A	1
GO:0031399	BP	GO:0031399	regulation of protein modification process	45370	445/6899	0.119949	0.196262	0.143251	SLC1A1/AREG/WNT5A	3
GO:0009607	BP	GO:0009607	response to biotic stimulus	45370	446/6899	0.120553	0.19692	0.143731	C1S/CCL8/WNT5A	3
GO:0007254	BP	GO:0007254	JNK cascade	45310	47/6899	0.12195	0.19692	0.143731	WNT5A	1
GO:0007611	BP	GO:0007611	learning or memory	45310	47/6899	0.12195	0.19692	0.143731	SLC1A1	1
GO:0030178	BP	GO:0030178	negative regulation of Wnt signaling pathway	45310	47/6899	0.12195	0.19692	0.143731	WNT5A	1
GO:0043393	BP	GO:0043393	regulation of protein binding	45310	47/6899	0.12195	0.19692	0.143731	WNT5A	1
GO:0048736	BP	GO:0048736	appendage development	45310	47/6899	0.12195	0.19692	0.143731	WNT5A	1
GO:0050680	BP	GO:0050680	negative regulation of epithelial cell proliferation	45310	47/6899	0.12195	0.19692	0.143731	WNT5A	1
GO:0060173	BP	GO:0060173	limb development	45310	47/6899	0.12195	0.19692	0.143731	WNT5A	1
GO:0007417	BP	GO:0007417	central nervous system development	45341	221/6899	0.122385	0.196977	0.143772	SLC1A1/WNT5A	2
GO:0003206	BP	GO:0003206	cardiac chamber morphogenesis	45310	48/6899	0.124385	0.196977	0.143772	WNT5A	1
GO:0007043	BP	GO:0007043	cell-cell junction assembly	45310	48/6899	0.124385	0.196977	0.143772	CLDN4	1
GO:0008217	BP	GO:0008217	regulation of blood pressure	45310	48/6899	0.124385	0.196977	0.143772	ANPEP	1
GO:0008361	BP	GO:0008361	regulation of cell size	45310	48/6899	0.124385	0.196977	0.143772	WNT5A	1
GO:0009410	BP	GO:0009410	response to xenobiotic stimulus	45310	48/6899	0.124385	0.196977	0.143772	SLC1A1	1
GO:0010634	BP	GO:0010634	positive regulation of epithelial cell migration	45310	48/6899	0.124385	0.196977	0.143772	WNT5A	1
GO:0016331	BP	GO:0016331	morphogenesis of embryonic epithelium	45310	48/6899	0.124385	0.196977	0.143772	WNT5A	1
GO:0021915	BP	GO:0021915	neural tube development	45310	48/6899	0.124385	0.196977	0.143772	WNT5A	1
GO:0033138	BP	GO:0033138	positive regulation of peptidyl-serine phosphorylation	45310	48/6899	0.124385	0.196977	0.143772	WNT5A	1
GO:0043524	BP	GO:0043524	negative regulation of neuron apoptotic process	45310	48/6899	0.124385	0.196977	0.143772	SLC1A1	1
GO:0051783	BP	GO:0051783	regulation of nuclear division	45310	48/6899	0.124385	0.196977	0.143772	WNT5A	1
GO:0000165	BP	GO:0000165	MAPK cascade	45341	224/6899	0.125135	0.197846	0.144407	CCL8/WNT5A	2
GO:0032946	BP	GO:0032946	positive regulation of mononuclear cell proliferation	45310	49/6899	0.126814	0.199221	0.14541	TFRC	1
GO:0048588	BP	GO:0048588	developmental cell growth	45310	49/6899	0.126814	0.199221	0.14541	WNT5A	1
GO:0050671	BP	GO:0050671	positive regulation of lymphocyte proliferation	45310	49/6899	0.126814	0.199221	0.14541	TFRC	1
GO:0051099	BP	GO:0051099	positive regulation of binding	45310	49/6899	0.126814	0.199221	0.14541	WNT5A	1
GO:0006836	BP	GO:0006836	neurotransmitter transport	45310	50/6899	0.129236	0.199525	0.145633	SLC22A3	1
GO:0008584	BP	GO:0008584	male gonad development	45310	50/6899	0.129236	0.199525	0.145633	WNT5A	1
GO:0009913	BP	GO:0009913	epidermal cell differentiation	45310	50/6899	0.129236	0.199525	0.145633	WNT5A	1
GO:0010594	BP	GO:0010594	regulation of endothelial cell migration	45310	50/6899	0.129236	0.199525	0.145633	WNT5A	1
GO:0010721	BP	GO:0010721	negative regulation of cell development	45310	50/6899	0.129236	0.199525	0.145633	WNT5A	1
GO:0032635	BP	GO:0032635	interleukin-6 production	45310	50/6899	0.129236	0.199525	0.145633	WNT5A	1
GO:0032675	BP	GO:0032675	regulation of interleukin-6 production	45310	50/6899	0.129236	0.199525	0.145633	WNT5A	1
GO:0046546	BP	GO:0046546	development of primary male sexual characteristics	45310	50/6899	0.129236	0.199525	0.145633	WNT5A	1
GO:0050731	BP	GO:0050731	positive regulation of peptidyl-tyrosine phosphorylation	45310	50/6899	0.129236	0.199525	0.145633	AREG	1
GO:0071902	BP	GO:0071902	positive regulation of protein serine/threonine kinase activity	45310	50/6899	0.129236	0.199525	0.145633	WNT5A	1
GO:0098739	BP	GO:0098739	import across plasma membrane	45310	50/6899	0.129236	0.199525	0.145633	SLC1A1	1
GO:0060341	BP	GO:0060341	regulation of cellular localization	45341	229/6899	0.129753	0.20001	0.145986	SLC1A1/WNT5A	2
GO:0048870	BP	GO:0048870	cell motility	45370	462/6899	0.130382	0.200666	0.146465	CLDN4/CCL8/WNT5A	3
GO:0008016	BP	GO:0008016	regulation of heart contraction	45310	51/6899	0.131651	0.201674	0.147201	SLC1A1	1
GO:0042100	BP	GO:0042100	B cell proliferation	45310	51/6899	0.131651	0.201674	0.147201	TFRC	1
GO:0140013	BP	GO:0140013	meiotic nuclear division	45310	51/6899	0.131651	0.201674	0.147201	WNT5A	1
GO:0030334	BP	GO:0030334	regulation of cell migration	45341	233/6899	0.133477	0.20378	0.148738	CLDN4/WNT5A	2
GO:0044419	BP	GO:0044419	biological process involved in interspecies interaction between organisms	45370	467/6899	0.133515	0.20378	0.148738	C1S/CCL8/WNT5A	3
GO:0001837	BP	GO:0001837	epithelial to mesenchymal transition	45310	52/6899	0.13406	0.20378	0.148738	WNT5A	1
GO:0007369	BP	GO:0007369	gastrulation	45310	52/6899	0.13406	0.20378	0.148738	WNT5A	1
GO:0030308	BP	GO:0030308	negative regulation of cell growth	45310	52/6899	0.13406	0.20378	0.148738	WNT5A	1
GO:0046649	BP	GO:0046649	lymphocyte activation	45341	236/6899	0.136288	0.205844	0.150245	SLA-DMB/TFRC	2
GO:0001505	BP	GO:0001505	regulation of neurotransmitter levels	45310	53/6899	0.136463	0.205844	0.150245	SLC22A3	1
GO:0050807	BP	GO:0050807	regulation of synapse organization	45310	53/6899	0.136463	0.205844	0.150245	WNT5A	1
GO:0051092	BP	GO:0051092	positive regulation of NF-kappaB transcription factor activity	45310	53/6899	0.136463	0.205844	0.150245	WNT5A	1
GO:0070665	BP	GO:0070665	positive regulation of leukocyte proliferation	45310	53/6899	0.136463	0.205844	0.150245	TFRC	1
GO:0007163	BP	GO:0007163	establishment or maintenance of cell polarity	45310	54/6899	0.13886	0.20882	0.152417	WNT5A	1
GO:0043281	BP	GO:0043281	regulation of cysteine-type endopeptidase activity involved in apoptotic process	45310	54/6899	0.13886	0.20882	0.152417	SLC1A1	1
GO:0030509	BP	GO:0030509	BMP signaling pathway	45310	55/6899	0.14125	0.212091	0.154804	WNT5A	1
GO:0007626	BP	GO:0007626	locomotory behavior	45310	56/6899	0.143634	0.214039	0.156226	SLC1A1	1
GO:0046661	BP	GO:0046661	male sex differentiation	45310	56/6899	0.143634	0.214039	0.156226	WNT5A	1
GO:0048738	BP	GO:0048738	cardiac muscle tissue development	45310	56/6899	0.143634	0.214039	0.156226	WNT5A	1
GO:0050803	BP	GO:0050803	regulation of synapse structure or activity	45310	56/6899	0.143634	0.214039	0.156226	WNT5A	1
GO:0071222	BP	GO:0071222	cellular response to lipopolysaccharide	45310	56/6899	0.143634	0.214039	0.156226	WNT5A	1
GO:0040007	BP	GO:0040007	growth	45341	244/6899	0.143852	0.21404	0.156227	AREG/WNT5A	2
GO:0003205	BP	GO:0003205	cardiac chamber development	45310	57/6899	0.146012	0.216599	0.158095	WNT5A	1
GO:0043523	BP	GO:0043523	regulation of neuron apoptotic process	45310	57/6899	0.146012	0.216599	0.158095	SLC1A1	1
GO:0003008	BP	GO:0003008	system process	45370	489/6899	0.147629	0.217174	0.158514	SLC1A1/ANPEP/CBR3	3
GO:0002685	BP	GO:0002685	regulation of leukocyte migration	45310	58/6899	0.148384	0.217174	0.158514	WNT5A	1
GO:0014706	BP	GO:0014706	striated muscle tissue development	45310	58/6899	0.148384	0.217174	0.158514	WNT5A	1
GO:0034599	BP	GO:0034599	cellular response to oxidative stress	45310	58/6899	0.148384	0.217174	0.158514	SLC1A1	1
GO:0043405	BP	GO:0043405	regulation of MAP kinase activity	45310	58/6899	0.148384	0.217174	0.158514	WNT5A	1
GO:0048839	BP	GO:0048839	inner ear development	45310	58/6899	0.148384	0.217174	0.158514	WNT5A	1
GO:0071772	BP	GO:0071772	response to BMP	45310	58/6899	0.148384	0.217174	0.158514	WNT5A	1
GO:0071773	BP	GO:0071773	cellular response to BMP stimulus	45310	58/6899	0.148384	0.217174	0.158514	WNT5A	1
GO:1901215	BP	GO:1901215	negative regulation of neuron death	45310	58/6899	0.148384	0.217174	0.158514	SLC1A1	1
GO:0022603	BP	GO:0022603	regulation of anatomical structure morphogenesis	45341	249/6899	0.148628	0.217209	0.15854	CLDN4/WNT5A	2
GO:0043066	BP	GO:0043066	negative regulation of apoptotic process	45341	251/6899	0.150549	0.217405	0.158683	SLC1A1/WNT5A	2
GO:0033135	BP	GO:0033135	regulation of peptidyl-serine phosphorylation	45310	59/6899	0.150749	0.217405	0.158683	WNT5A	1
GO:0043542	BP	GO:0043542	endothelial cell migration	45310	59/6899	0.150749	0.217405	0.158683	WNT5A	1
GO:0045216	BP	GO:0045216	cell-cell junction organization	45310	59/6899	0.150749	0.217405	0.158683	CLDN4	1
GO:0045861	BP	GO:0045861	negative regulation of proteolysis	45310	59/6899	0.150749	0.217405	0.158683	SERPINB7	1
GO:0050920	BP	GO:0050920	regulation of chemotaxis	45310	59/6899	0.150749	0.217405	0.158683	WNT5A	1
GO:0098656	BP	GO:0098656	anion transmembrane transport	45310	59/6899	0.150749	0.217405	0.158683	SLC1A1	1
GO:1901888	BP	GO:1901888	regulation of cell junction assembly	45310	59/6899	0.150749	0.217405	0.158683	WNT5A	1
GO:2000116	BP	GO:2000116	regulation of cysteine-type endopeptidase activity	45310	59/6899	0.150749	0.217405	0.158683	SLC1A1	1
GO:2000145	BP	GO:2000145	regulation of cell motility	45341	252/6899	0.151511	0.218185	0.159252	CLDN4/WNT5A	2
GO:0036293	BP	GO:0036293	response to decreased oxygen levels	45310	60/6899	0.153108	0.218567	0.159531	SLC1A1	1
GO:0044403	BP	GO:0044403	biological process involved in symbiotic interaction	45310	60/6899	0.153108	0.218567	0.159531	CCL8	1
GO:0045088	BP	GO:0045088	regulation of innate immune response	45310	60/6899	0.153108	0.218567	0.159531	WNT5A	1
GO:0045732	BP	GO:0045732	positive regulation of protein catabolic process	45310	60/6899	0.153108	0.218567	0.159531	WNT5A	1
GO:0060828	BP	GO:0060828	regulation of canonical Wnt signaling pathway	45310	60/6899	0.153108	0.218567	0.159531	WNT5A	1
GO:0071219	BP	GO:0071219	cellular response to molecule of bacterial origin	45310	60/6899	0.153108	0.218567	0.159531	WNT5A	1
GO:0006954	BP	GO:0006954	inflammatory response	45341	255/6899	0.154406	0.220101	0.160651	CCL8/WNT5A	2
GO:0002274	BP	GO:0002274	myeloid leukocyte activation	45310	61/6899	0.155461	0.220647	0.161049	WNT5A	1
GO:0007411	BP	GO:0007411	axon guidance	45310	61/6899	0.155461	0.220647	0.161049	WNT5A	1
GO:0097529	BP	GO:0097529	myeloid leukocyte migration	45310	61/6899	0.155461	0.220647	0.161049	CCL8	1
GO:0043069	BP	GO:0043069	negative regulation of programmed cell death	45341	257/6899	0.156342	0.221579	0.161729	SLC1A1/WNT5A	2
GO:0021537	BP	GO:0021537	telencephalon development	45310	62/6899	0.157807	0.222375	0.162311	WNT5A	1
GO:0042129	BP	GO:0042129	regulation of T cell proliferation	45310	62/6899	0.157807	0.222375	0.162311	TFRC	1
GO:0071356	BP	GO:0071356	cellular response to tumor necrosis factor	45310	62/6899	0.157807	0.222375	0.162311	CCL8	1
GO:0097485	BP	GO:0097485	neuron projection guidance	45310	62/6899	0.157807	0.222375	0.162311	WNT5A	1
GO:0051346	BP	GO:0051346	negative regulation of hydrolase activity	45310	63/6899	0.160148	0.224825	0.164099	SERPINB7	1
GO:0060047	BP	GO:0060047	heart contraction	45310	63/6899	0.160148	0.224825	0.164099	SLC1A1	1
GO:0050877	BP	GO:0050877	nervous system process	45341	261/6899	0.160231	0.224825	0.164099	SLC1A1/CBR3	2
GO:0019058	BP	GO:0019058	viral life cycle	45310	64/6899	0.162482	0.227014	0.165697	CCL8	1
GO:0032872	BP	GO:0032872	regulation of stress-activated MAPK cascade	45310	64/6899	0.162482	0.227014	0.165697	WNT5A	1
GO:0070302	BP	GO:0070302	regulation of stress-activated protein kinase signaling cascade	45310	64/6899	0.162482	0.227014	0.165697	WNT5A	1
GO:0040012	BP	GO:0040012	regulation of locomotion	45341	265/6899	0.164139	0.228968	0.167122	CLDN4/WNT5A	2
GO:0032386	BP	GO:0032386	regulation of intracellular transport	45310	65/6899	0.16481	0.228968	0.167122	SLC1A1	1
GO:0051216	BP	GO:0051216	cartilage development	45310	65/6899	0.16481	0.228968	0.167122	WNT5A	1
GO:0090150	BP	GO:0090150	establishment of protein localization to membrane	45310	65/6899	0.16481	0.228968	0.167122	SLC1A1	1
GO:0030324	BP	GO:0030324	lung development	45310	66/6899	0.167132	0.230891	0.168526	WNT5A	1
GO:0071560	BP	GO:0071560	cellular response to transforming growth factor beta stimulus	45310	66/6899	0.167132	0.230891	0.168526	WNT5A	1
GO:0072593	BP	GO:0072593	reactive oxygen species metabolic process	45310	66/6899	0.167132	0.230891	0.168526	SLC1A1	1
GO:1903046	BP	GO:1903046	meiotic cell cycle process	45310	66/6899	0.167132	0.230891	0.168526	WNT5A	1
GO:0003006	BP	GO:0003006	developmental process involved in reproduction	45341	269/6899	0.168066	0.231856	0.169231	AREG/WNT5A	2
GO:0030323	BP	GO:0030323	respiratory tube development	45310	67/6899	0.169448	0.232784	0.169908	WNT5A	1
GO:0045926	BP	GO:0045926	negative regulation of growth	45310	67/6899	0.169448	0.232784	0.169908	WNT5A	1
GO:0071559	BP	GO:0071559	response to transforming growth factor beta	45310	67/6899	0.169448	0.232784	0.169908	WNT5A	1
GO:0000902	BP	GO:0000902	cell morphogenesis	45341	271/6899	0.170037	0.233268	0.170261	CLDN4/WNT5A	2
GO:0002064	BP	GO:0002064	epithelial cell development	45310	68/6899	0.171758	0.233999	0.170795	WNT5A	1
GO:0003015	BP	GO:0003015	heart process	45310	68/6899	0.171758	0.233999	0.170795	SLC1A1	1
GO:0070374	BP	GO:0070374	positive regulation of ERK1 and ERK2 cascade	45310	68/6899	0.171758	0.233999	0.170795	CCL8	1
GO:0070482	BP	GO:0070482	response to oxygen levels	45310	68/6899	0.171758	0.233999	0.170795	SLC1A1	1
GO:0090068	BP	GO:0090068	positive regulation of cell cycle process	45310	68/6899	0.171758	0.233999	0.170795	WNT5A	1
GO:0006898	BP	GO:0006898	receptor-mediated endocytosis	45310	69/6899	0.174062	0.235186	0.171661	TFRC	1
GO:0007219	BP	GO:0007219	Notch signaling pathway	45310	69/6899	0.174062	0.235186	0.171661	EGFL7	1
GO:0010632	BP	GO:0010632	regulation of epithelial cell migration	45310	69/6899	0.174062	0.235186	0.171661	WNT5A	1
GO:0034612	BP	GO:0034612	response to tumor necrosis factor	45310	69/6899	0.174062	0.235186	0.171661	CCL8	1
GO:0045444	BP	GO:0045444	fat cell differentiation	45310	69/6899	0.174062	0.235186	0.171661	WNT5A	1
GO:0051402	BP	GO:0051402	neuron apoptotic process	45310	69/6899	0.174062	0.235186	0.171661	SLC1A1	1
GO:0043122	BP	GO:0043122	regulation of I-kappaB kinase/NF-kappaB signaling	45310	70/6899	0.176359	0.23699	0.172978	WNT5A	1
GO:0043583	BP	GO:0043583	ear development	45310	70/6899	0.176359	0.23699	0.172978	WNT5A	1
GO:0051403	BP	GO:0051403	stress-activated MAPK cascade	45310	70/6899	0.176359	0.23699	0.172978	WNT5A	1
GO:0062197	BP	GO:0062197	cellular response to chemical stress	45310	70/6899	0.176359	0.23699	0.172978	SLC1A1	1
GO:0031098	BP	GO:0031098	stress-activated protein kinase signaling cascade	45310	71/6899	0.178651	0.239091	0.174512	WNT5A	1
GO:0042098	BP	GO:0042098	T cell proliferation	45310	71/6899	0.178651	0.239091	0.174512	TFRC	1
GO:0071216	BP	GO:0071216	cellular response to biotic stimulus	45310	71/6899	0.178651	0.239091	0.174512	WNT5A	1
GO:0060548	BP	GO:0060548	negative regulation of cell death	45341	280/6899	0.178958	0.239178	0.174575	SLC1A1/WNT5A	2
GO:0001894	BP	GO:0001894	tissue homeostasis	45310	72/6899	0.180936	0.241188	0.176042	SLC1A1	1
GO:1902533	BP	GO:1902533	positive regulation of intracellular signal transduction	45341	282/6899	0.180952	0.241188	0.176042	CCL8/WNT5A	2
GO:0006605	BP	GO:0006605	protein targeting	45310	73/6899	0.183216	0.24289	0.177285	SLC1A1	1
GO:0050730	BP	GO:0050730	regulation of peptidyl-tyrosine phosphorylation	45310	73/6899	0.183216	0.24289	0.177285	AREG	1
GO:0060541	BP	GO:0060541	respiratory system development	45310	73/6899	0.183216	0.24289	0.177285	WNT5A	1
GO:1903522	BP	GO:1903522	regulation of blood circulation	45310	73/6899	0.183216	0.24289	0.177285	SLC1A1	1
GO:0007167	BP	GO:0007167	enzyme-linked receptor protein signaling pathway	45341	286/6899	0.184951	0.244588	0.178524	AREG/WNT5A	2
GO:0009952	BP	GO:0009952	anterior/posterior pattern specification	45310	74/6899	0.185489	0.244588	0.178524	WNT5A	1
GO:0031346	BP	GO:0031346	positive regulation of cell projection organization	45310	74/6899	0.185489	0.244588	0.178524	WNT5A	1
GO:0051054	BP	GO:0051054	positive regulation of DNA metabolic process	45310	74/6899	0.185489	0.244588	0.178524	TFRC	1
GO:0032496	BP	GO:0032496	response to lipopolysaccharide	45310	75/6899	0.187757	0.246259	0.179743	WNT5A	1
GO:0032944	BP	GO:0032944	regulation of mononuclear cell proliferation	45310	75/6899	0.187757	0.246259	0.179743	TFRC	1
GO:0050670	BP	GO:0050670	regulation of lymphocyte proliferation	45310	75/6899	0.187757	0.246259	0.179743	TFRC	1
GO:0051321	BP	GO:0051321	meiotic cell cycle	45310	75/6899	0.187757	0.246259	0.179743	WNT5A	1
GO:0006575	BP	GO:0006575	cellular modified amino acid metabolic process	45310	76/6899	0.190018	0.247905	0.180945	SLC1A1	1
GO:0008544	BP	GO:0008544	epidermis development	45310	76/6899	0.190018	0.247905	0.180945	WNT5A	1
GO:0031349	BP	GO:0031349	positive regulation of defense response	45310	76/6899	0.190018	0.247905	0.180945	WNT5A	1
GO:0048762	BP	GO:0048762	mesenchymal cell differentiation	45310	76/6899	0.190018	0.247905	0.180945	WNT5A	1
GO:1901701	BP	GO:1901701	cellular response to oxygen-containing compound	45341	292/6899	0.190978	0.248827	0.181618	SLC1A1/WNT5A	2
GO:0008406	BP	GO:0008406	gonad development	45310	77/6899	0.192274	0.249525	0.182128	WNT5A	1
GO:0045137	BP	GO:0045137	development of primary sexual characteristics	45310	77/6899	0.192274	0.249525	0.182128	WNT5A	1
GO:2000241	BP	GO:2000241	regulation of reproductive process	45310	77/6899	0.192274	0.249525	0.182128	WNT5A	1
GO:0090092	BP	GO:0090092	regulation of transmembrane receptor protein serine/threonine kinase signaling pathway	45310	78/6899	0.194524	0.252113	0.184016	WNT5A	1
GO:0003007	BP	GO:0003007	heart morphogenesis	45310	80/6899	0.199005	0.257244	0.187761	WNT5A	1
GO:0070663	BP	GO:0070663	regulation of leukocyte proliferation	45310	80/6899	0.199005	0.257244	0.187761	TFRC	1
GO:0002237	BP	GO:0002237	response to molecule of bacterial origin	45310	81/6899	0.201237	0.259448	0.18937	WNT5A	1
GO:0015849	BP	GO:0015849	organic acid transport	45310	81/6899	0.201237	0.259448	0.18937	SLC1A1	1
GO:0002285	BP	GO:0002285	lymphocyte activation involved in immune response	45310	82/6899	0.203463	0.260274	0.189973	TFRC	1
GO:0040013	BP	GO:0040013	negative regulation of locomotion	45310	82/6899	0.203463	0.260274	0.189973	WNT5A	1
GO:0043010	BP	GO:0043010	camera-type eye development	45310	82/6899	0.203463	0.260274	0.189973	SLC1A1	1
GO:0045765	BP	GO:0045765	regulation of angiogenesis	45310	82/6899	0.203463	0.260274	0.189973	WNT5A	1
GO:0061448	BP	GO:0061448	connective tissue development	45310	82/6899	0.203463	0.260274	0.189973	WNT5A	1
GO:0071695	BP	GO:0071695	anatomical structure maturation	45310	82/6899	0.203463	0.260274	0.189973	WNT5A	1
GO:0007249	BP	GO:0007249	I-kappaB kinase/NF-kappaB signaling	45310	83/6899	0.205683	0.262432	0.191548	WNT5A	1
GO:0015850	BP	GO:0015850	organic hydroxy compound transport	45310	83/6899	0.205683	0.262432	0.191548	SLC22A3	1
GO:0010631	BP	GO:0010631	epithelial cell migration	45310	84/6899	0.207897	0.262874	0.19187	WNT5A	1
GO:0050804	BP	GO:0050804	modulation of chemical synaptic transmission	45310	84/6899	0.207897	0.262874	0.19187	SLC1A1	1
GO:0060070	BP	GO:0060070	canonical Wnt signaling pathway	45310	84/6899	0.207897	0.262874	0.19187	WNT5A	1
GO:0090132	BP	GO:0090132	epithelium migration	45310	84/6899	0.207897	0.262874	0.19187	WNT5A	1
GO:0090287	BP	GO:0090287	regulation of cellular response to growth factor stimulus	45310	84/6899	0.207897	0.262874	0.19187	WNT5A	1
GO:0099177	BP	GO:0099177	regulation of trans-synaptic signaling	45310	84/6899	0.207897	0.262874	0.19187	SLC1A1	1
GO:1901342	BP	GO:1901342	regulation of vasculature development	45310	84/6899	0.207897	0.262874	0.19187	WNT5A	1
GO:0002520	BP	GO:0002520	immune system development	45341	309/6899	0.208214	0.262936	0.191916	WNT5A/TFRC	2
GO:0002831	BP	GO:0002831	regulation of response to biotic stimulus	45310	85/6899	0.210105	0.264647	0.193165	WNT5A	1
GO:0048638	BP	GO:0048638	regulation of developmental growth	45310	85/6899	0.210105	0.264647	0.193165	WNT5A	1
GO:0016032	BP	GO:0016032	viral process	45310	86/6899	0.212308	0.266739	0.194692	CCL8	1
GO:0018108	BP	GO:0018108	peptidyl-tyrosine phosphorylation	45310	86/6899	0.212308	0.266739	0.194692	AREG	1
GO:0001822	BP	GO:0001822	kidney development	45310	87/6899	0.214505	0.268131	0.195707	WNT5A	1
GO:0030111	BP	GO:0030111	regulation of Wnt signaling pathway	45310	87/6899	0.214505	0.268131	0.195707	WNT5A	1
GO:0060249	BP	GO:0060249	anatomical structure homeostasis	45310	87/6899	0.214505	0.268131	0.195707	SLC1A1	1
GO:0090130	BP	GO:0090130	tissue migration	45310	87/6899	0.214505	0.268131	0.195707	WNT5A	1
GO:0018212	BP	GO:0018212	peptidyl-tyrosine modification	45310	88/6899	0.216695	0.270184	0.197206	AREG	1
GO:0051091	BP	GO:0051091	positive regulation of DNA-binding transcription factor activity	45310	88/6899	0.216695	0.270184	0.197206	WNT5A	1
GO:0002253	BP	GO:0002253	activation of immune response	45310	89/6899	0.218881	0.272219	0.198691	C1S	1
GO:0072001	BP	GO:0072001	renal system development	45310	89/6899	0.218881	0.272219	0.198691	WNT5A	1
GO:0060429	BP	GO:0060429	epithelium development	45341	321/6899	0.2205	0.273887	0.199909	AREG/WNT5A	2
GO:0007548	BP	GO:0007548	sex differentiation	45310	90/6899	0.22106	0.273892	0.199913	WNT5A	1
GO:0050767	BP	GO:0050767	regulation of neurogenesis	45310	90/6899	0.22106	0.273892	0.199913	WNT5A	1
GO:0001654	BP	GO:0001654	eye development	45310	92/6899	0.225401	0.278221	0.203072	SLC1A1	1
GO:0010975	BP	GO:0010975	regulation of neuron projection development	45310	92/6899	0.225401	0.278221	0.203072	WNT5A	1
GO:1990778	BP	GO:1990778	protein localization to cell periphery	45310	92/6899	0.225401	0.278221	0.203072	SLC1A1	1
GO:0150063	BP	GO:0150063	visual system development	45310	93/6899	0.227563	0.280538	0.204764	SLC1A1	1
GO:0007517	BP	GO:0007517	muscle organ development	45310	94/6899	0.22972	0.280737	0.204909	WNT5A	1
GO:0031667	BP	GO:0031667	response to nutrient levels	45310	94/6899	0.22972	0.280737	0.204909	SLC22A3	1
GO:0045787	BP	GO:0045787	positive regulation of cell cycle	45310	94/6899	0.22972	0.280737	0.204909	WNT5A	1
GO:0048562	BP	GO:0048562	embryonic organ morphogenesis	45310	94/6899	0.22972	0.280737	0.204909	WNT5A	1
GO:0060485	BP	GO:0060485	mesenchyme development	45310	94/6899	0.22972	0.280737	0.204909	WNT5A	1
GO:0070372	BP	GO:0070372	regulation of ERK1 and ERK2 cascade	45310	94/6899	0.22972	0.280737	0.204909	CCL8	1
GO:1901617	BP	GO:1901617	organic hydroxy compound biosynthetic process	45310	94/6899	0.22972	0.280737	0.204909	WNT5A	1
GO:0021700	BP	GO:0021700	developmental maturation	45310	95/6899	0.23187	0.282664	0.206315	WNT5A	1
GO:0048880	BP	GO:0048880	sensory system development	45310	95/6899	0.23187	0.282664	0.206315	SLC1A1	1
GO:0006310	BP	GO:0006310	DNA recombination	45310	97/6899	0.236155	0.287531	0.209868	TFRC	1
GO:0006979	BP	GO:0006979	response to oxidative stress	45310	98/6899	0.238288	0.289057	0.210981	SLC1A1	1
GO:0048608	BP	GO:0048608	reproductive structure development	45310	98/6899	0.238288	0.289057	0.210981	WNT5A	1
GO:0051098	BP	GO:0051098	regulation of binding	45310	98/6899	0.238288	0.289057	0.210981	WNT5A	1
GO:0006518	BP	GO:0006518	peptide metabolic process	45341	339/6899	0.239072	0.289651	0.211415	SLC1A1/ANPEP	2
GO:0071495	BP	GO:0071495	cellular response to endogenous stimulus	45341	340/6899	0.240108	0.290548	0.21207	SLC1A1/WNT5A	2
GO:0061458	BP	GO:0061458	reproductive system development	45310	99/6899	0.240416	0.290565	0.212082	WNT5A	1
GO:0042176	BP	GO:0042176	regulation of protein catabolic process	45310	100/6899	0.242539	0.29277	0.213692	WNT5A	1
GO:0001655	BP	GO:0001655	urogenital system development	45310	101/6899	0.244656	0.294244	0.214767	WNT5A	1
GO:0030900	BP	GO:0030900	forebrain development	45310	101/6899	0.244656	0.294244	0.214767	WNT5A	1
GO:0070371	BP	GO:0070371	ERK1 and ERK2 cascade	45310	101/6899	0.244656	0.294244	0.214767	CCL8	1
GO:0002366	BP	GO:0002366	leukocyte activation involved in immune response	45310	102/6899	0.246767	0.29606	0.216093	TFRC	1
GO:0009991	BP	GO:0009991	response to extracellular stimulus	45310	102/6899	0.246767	0.29606	0.216093	SLC22A3	1
GO:0001558	BP	GO:0001558	regulation of cell growth	45310	103/6899	0.248872	0.297499	0.217143	WNT5A	1
GO:0032102	BP	GO:0032102	negative regulation of response to external stimulus	45310	103/6899	0.248872	0.297499	0.217143	WNT5A	1
GO:0045165	BP	GO:0045165	cell fate commitment	45310	103/6899	0.248872	0.297499	0.217143	WNT5A	1
GO:0002263	BP	GO:0002263	cell activation involved in immune response	45310	104/6899	0.250972	0.298921	0.218181	TFRC	1
GO:0006816	BP	GO:0006816	calcium ion transport	45310	104/6899	0.250972	0.298921	0.218181	CCL8	1
GO:0042113	BP	GO:0042113	B cell activation	45310	104/6899	0.250972	0.298921	0.218181	TFRC	1
GO:0006959	BP	GO:0006959	humoral immune response	45310	105/6899	0.253067	0.301051	0.219736	C1S	1
GO:0006887	BP	GO:0006887	exocytosis	45310	106/6899	0.255155	0.302805	0.221016	CCL8	1
GO:0032535	BP	GO:0032535	regulation of cellular component size	45310	106/6899	0.255155	0.302805	0.221016	WNT5A	1
GO:0050727	BP	GO:0050727	regulation of inflammatory response	45310	108/6899	0.259317	0.307003	0.22408	WNT5A	1
GO:0071900	BP	GO:0071900	regulation of protein serine/threonine kinase activity	45310	108/6899	0.259317	0.307003	0.22408	WNT5A	1
GO:0051094	BP	GO:0051094	positive regulation of developmental process	45341	359/6899	0.259848	0.307263	0.22427	WNT5A/TFRC	2
GO:0009968	BP	GO:0009968	negative regulation of signal transduction	45341	360/6899	0.260889	0.308124	0.224899	WNT5A/EGFL7	2
GO:0007178	BP	GO:0007178	transmembrane receptor protein serine/threonine kinase signaling pathway	45310	110/6899	0.263456	0.310411	0.226568	WNT5A	1
GO:0007409	BP	GO:0007409	axonogenesis	45310	110/6899	0.263456	0.310411	0.226568	WNT5A	1
GO:0010628	BP	GO:0010628	positive regulation of gene expression	45341	365/6899	0.266098	0.313151	0.228567	WNT5A/TFRC	2
GO:0001503	BP	GO:0001503	ossification	45310	112/6899	0.267573	0.314135	0.229286	WNT5A	1
GO:0060537	BP	GO:0060537	muscle tissue development	45310	112/6899	0.267573	0.314135	0.229286	WNT5A	1
GO:0050878	BP	GO:0050878	regulation of body fluid levels	45310	113/6899	0.269623	0.316165	0.230768	CLDN4	1
GO:0032943	BP	GO:0032943	mononuclear cell proliferation	45310	114/6899	0.271668	0.31743	0.231691	TFRC	1
GO:0046651	BP	GO:0046651	lymphocyte proliferation	45310	114/6899	0.271668	0.31743	0.231691	TFRC	1
GO:0051223	BP	GO:0051223	regulation of protein transport	45310	114/6899	0.271668	0.31743	0.231691	SLC1A1	1
GO:0051960	BP	GO:0051960	regulation of nervous system development	45310	116/6899	0.275742	0.321808	0.234886	WNT5A	1
GO:0003002	BP	GO:0003002	regionalization	45310	117/6899	0.277771	0.323792	0.236334	WNT5A	1
GO:0006790	BP	GO:0006790	sulfur compound metabolic process	45310	118/6899	0.279794	0.325765	0.237774	SLC1A1	1
GO:0016049	BP	GO:0016049	cell growth	45310	119/6899	0.281812	0.327727	0.239207	WNT5A	1
GO:0080134	BP	GO:0080134	regulation of response to stress	45341	381/6899	0.282788	0.328475	0.239752	CLDN4/WNT5A	2
GO:0032103	BP	GO:0032103	positive regulation of response to external stimulus	45310	121/6899	0.285832	0.331229	0.241762	WNT5A	1
GO:0070201	BP	GO:0070201	regulation of establishment of protein localization	45310	121/6899	0.285832	0.331229	0.241762	SLC1A1	1
GO:0071407	BP	GO:0071407	cellular response to organic cyclic compound	45310	122/6899	0.287834	0.332965	0.24303	SLC1A1	1
GO:0009719	BP	GO:0009719	response to endogenous stimulus	45341	386/6899	0.288006	0.332965	0.24303	SLC1A1/WNT5A	2
GO:0070661	BP	GO:0070661	leukocyte proliferation	45310	123/6899	0.28983	0.334681	0.244282	TFRC	1
GO:0001667	BP	GO:0001667	ameboidal-type cell migration	45310	124/6899	0.291822	0.336192	0.245385	WNT5A	1
GO:0061564	BP	GO:0061564	axon development	45310	124/6899	0.291822	0.336192	0.245385	WNT5A	1
GO:0010648	BP	GO:0010648	negative regulation of cell communication	45341	394/6899	0.296354	0.341014	0.248905	WNT5A/EGFL7	2
GO:0023057	BP	GO:0023057	negative regulation of signaling	45341	396/6899	0.29844	0.343014	0.250365	WNT5A/EGFL7	2
GO:0000280	BP	GO:0000280	nuclear division	45310	128/6899	0.299734	0.344101	0.251158	WNT5A	1
GO:0022414	BP	GO:0022414	reproductive process	45341	399/6899	0.301568	0.345803	0.2524	AREG/WNT5A	2
GO:0010638	BP	GO:0010638	positive regulation of organelle organization	45310	130/6899	0.303659	0.347796	0.253855	WNT5A	1
GO:0051052	BP	GO:0051052	regulation of DNA metabolic process	45310	131/6899	0.305614	0.348959	0.254704	TFRC	1
GO:0051090	BP	GO:0051090	regulation of DNA-binding transcription factor activity	45310	131/6899	0.305614	0.348959	0.254704	WNT5A	1
GO:0000003	BP	GO:0000003	reproduction	45341	403/6899	0.305738	0.348959	0.254704	AREG/WNT5A	2
GO:0016055	BP	GO:0016055	Wnt signaling pathway	45310	132/6899	0.307563	0.350526	0.255847	WNT5A	1
GO:0042981	BP	GO:0042981	regulation of apoptotic process	45341	405/6899	0.307822	0.350526	0.255847	SLC1A1/WNT5A	2
GO:0198738	BP	GO:0198738	cell-cell signaling by wnt	45310	134/6899	0.311446	0.354243	0.258561	WNT5A	1
GO:0043067	BP	GO:0043067	regulation of programmed cell death	45341	412/6899	0.315111	0.356988	0.260564	SLC1A1/WNT5A	2
GO:0007389	BP	GO:0007389	pattern specification process	45310	136/6899	0.315309	0.356988	0.260564	WNT5A	1
GO:0048568	BP	GO:0048568	embryonic organ development	45310	136/6899	0.315309	0.356988	0.260564	WNT5A	1
GO:0060284	BP	GO:0060284	regulation of cell development	45310	136/6899	0.315309	0.356988	0.260564	WNT5A	1
GO:0071417	BP	GO:0071417	cellular response to organonitrogen compound	45310	137/6899	0.317232	0.358753	0.261852	SLC1A1	1
GO:0071396	BP	GO:0071396	cellular response to lipid	45310	139/6899	0.321064	0.36267	0.264711	WNT5A	1
GO:0043065	BP	GO:0043065	positive regulation of apoptotic process	45310	140/6899	0.322972	0.363991	0.265675	WNT5A	1
GO:0048285	BP	GO:0048285	organelle fission	45310	140/6899	0.322972	0.363991	0.265675	WNT5A	1
GO:0009896	BP	GO:0009896	positive regulation of catabolic process	45310	141/6899	0.324876	0.3653	0.266631	WNT5A	1
GO:0060627	BP	GO:0060627	regulation of vesicle-mediated transport	45310	141/6899	0.324876	0.3653	0.266631	WNT5A	1
GO:0120035	BP	GO:0120035	regulation of plasma membrane bounded cell projection organization	45310	143/6899	0.328667	0.368721	0.269128	WNT5A	1
GO:1905114	BP	GO:1905114	cell surface receptor signaling pathway involved in cell-cell signaling	45310	143/6899	0.328667	0.368721	0.269128	WNT5A	1
GO:0043068	BP	GO:0043068	positive regulation of programmed cell death	45310	144/6899	0.330555	0.369576	0.269752	WNT5A	1
GO:0043086	BP	GO:0043086	negative regulation of catalytic activity	45310	144/6899	0.330555	0.369576	0.269752	SERPINB7	1
GO:0048667	BP	GO:0048667	cell morphogenesis involved in neuron differentiation	45310	144/6899	0.330555	0.369576	0.269752	WNT5A	1
GO:0031344	BP	GO:0031344	regulation of cell projection organization	45310	145/6899	0.332438	0.37126	0.270981	WNT5A	1
GO:0007610	BP	GO:0007610	behavior	45310	146/6899	0.334316	0.372934	0.272203	SLC1A1	1
GO:1901565	BP	GO:1901565	organonitrogen compound catabolic process	45341	434/6899	0.337945	0.376556	0.274847	ANPEP/WNT5A	2
GO:0007507	BP	GO:0007507	heart development	45310	150/6899	0.341778	0.380396	0.27765	WNT5A	1
GO:0022008	BP	GO:0022008	neurogenesis	45341	439/6899	0.343114	0.381453	0.278421	SLC1A1/WNT5A	2
GO:0010942	BP	GO:0010942	positive regulation of cell death	45310	151/6899	0.343631	0.381597	0.278526	WNT5A	1
GO:0010941	BP	GO:0010941	regulation of cell death	45341	443/6899	0.347243	0.385173	0.281136	SLC1A1/WNT5A	2
GO:0044057	BP	GO:0044057	regulation of system process	45310	154/6899	0.34916	0.386865	0.282371	SLC1A1	1
GO:0043603	BP	GO:0043603	cellular amide metabolic process	45341	446/6899	0.350335	0.38773	0.283003	SLC1A1/ANPEP	2
GO:0001501	BP	GO:0001501	skeletal system development	45310	156/6899	0.352822	0.388736	0.283736	WNT5A	1
GO:0007268	BP	GO:0007268	chemical synaptic transmission	45310	156/6899	0.352822	0.388736	0.283736	SLC1A1	1
GO:0098916	BP	GO:0098916	anterograde trans-synaptic signaling	45310	156/6899	0.352822	0.388736	0.283736	SLC1A1	1
GO:0099537	BP	GO:0099537	trans-synaptic signaling	45310	156/6899	0.352822	0.388736	0.283736	SLC1A1	1
GO:0048585	BP	GO:0048585	negative regulation of response to stimulus	45341	453/6899	0.357536	0.39349	0.287206	WNT5A/EGFL7	2
GO:0001819	BP	GO:0001819	positive regulation of cytokine production	45310	160/6899	0.360087	0.394534	0.287968	WNT5A	1
GO:0048812	BP	GO:0048812	neuron projection morphogenesis	45310	160/6899	0.360087	0.394534	0.287968	WNT5A	1
GO:0072657	BP	GO:0072657	protein localization to membrane	45310	160/6899	0.360087	0.394534	0.287968	SLC1A1	1
GO:0090066	BP	GO:0090066	regulation of anatomical structure size	45310	160/6899	0.360087	0.394534	0.287968	WNT5A	1
GO:0015031	BP	GO:0015031	protein transport	45341	458/6899	0.362667	0.396919	0.289709	SLC1A1/TFRC	2
GO:1901699	BP	GO:1901699	cellular response to nitrogen compound	45310	162/6899	0.363691	0.397597	0.290205	SLC1A1	1
GO:0048858	BP	GO:0048858	cell projection morphogenesis	45310	164/6899	0.367275	0.400627	0.292416	WNT5A	1
GO:0120039	BP	GO:0120039	plasma membrane bounded cell projection morphogenesis	45310	164/6899	0.367275	0.400627	0.292416	WNT5A	1
GO:0099536	BP	GO:0099536	synaptic signaling	45310	166/6899	0.37084	0.404068	0.294928	SLC1A1	1
GO:0032990	BP	GO:0032990	cell part morphogenesis	45310	168/6899	0.374386	0.407481	0.297419	WNT5A	1
GO:0051049	BP	GO:0051049	regulation of transport	45341	471/6899	0.37595	0.408731	0.298331	SLC1A1/WNT5A	2
GO:0031347	BP	GO:0031347	regulation of defense response	45310	171/6899	0.37967	0.411867	0.30062	WNT5A	1
GO:0098662	BP	GO:0098662	inorganic cation transmembrane transport	45310	171/6899	0.37967	0.411867	0.30062	SLC1A1	1
GO:1902531	BP	GO:1902531	regulation of intracellular signal transduction	45341	479/6899	0.38408	0.416192	0.303777	CCL8/WNT5A	2
GO:0009617	BP	GO:0009617	response to bacterium	45310	175/6899	0.386649	0.417598	0.304803	WNT5A	1
GO:0040008	BP	GO:0040008	regulation of growth	45310	175/6899	0.386649	0.417598	0.304803	WNT5A	1
GO:0048598	BP	GO:0048598	embryonic morphogenesis	45310	175/6899	0.386649	0.417598	0.304803	WNT5A	1
GO:0045184	BP	GO:0045184	establishment of protein localization	45341	486/6899	0.391164	0.422012	0.308025	SLC1A1/TFRC	2
GO:0071363	BP	GO:0071363	cellular response to growth factor stimulus	45310	179/6899	0.393554	0.424125	0.309567	WNT5A	1
GO:0051668	BP	GO:0051668	localization within membrane	45310	182/6899	0.398684	0.429185	0.31326	SLC1A1	1
GO:0070848	BP	GO:0070848	response to growth factor	45310	184/6899	0.402081	0.432369	0.315584	WNT5A	1
GO:0000904	BP	GO:0000904	cell morphogenesis involved in differentiation	45310	187/6899	0.407143	0.436858	0.318861	WNT5A	1
GO:0045596	BP	GO:0045596	negative regulation of cell differentiation	45310	187/6899	0.407143	0.436858	0.318861	WNT5A	1
GO:0098655	BP	GO:0098655	cation transmembrane transport	45310	190/6899	0.412164	0.441285	0.322092	SLC1A1	1
GO:0098660	BP	GO:0098660	inorganic ion transmembrane transport	45310	190/6899	0.412164	0.441285	0.322092	SLC1A1	1
GO:0030855	BP	GO:0030855	epithelial cell differentiation	45310	192/6899	0.415489	0.444362	0.324338	WNT5A	1
GO:0080135	BP	GO:0080135	regulation of cellular response to stress	45310	194/6899	0.418797	0.447413	0.326565	WNT5A	1
GO:0061061	BP	GO:0061061	muscle structure development	45310	196/6899	0.422086	0.450439	0.328773	WNT5A	1
GO:0008285	BP	GO:0008285	negative regulation of cell population proliferation	45310	198/6899	0.425358	0.453439	0.330963	WNT5A	1
GO:0051129	BP	GO:0051129	negative regulation of cellular component organization	45310	199/6899	0.426987	0.454684	0.331872	WNT5A	1
GO:0043009	BP	GO:0043009	chordate embryonic development	45310	203/6899	0.433461	0.461079	0.33654	WNT5A	1
GO:0009792	BP	GO:0009792	embryo development ending in birth or egg hatching	45310	206/6899	0.438271	0.465692	0.339907	WNT5A	1
GO:0010564	BP	GO:0010564	regulation of cell cycle process	45310	207/6899	0.439865	0.466883	0.340776	WNT5A	1
GO:0032989	BP	GO:0032989	cellular component morphogenesis	45310	209/6899	0.443042	0.469748	0.342867	WNT5A	1
GO:0051050	BP	GO:0051050	positive regulation of transport	45310	213/6899	0.449344	0.475918	0.34737	WNT5A	1
GO:0010243	BP	GO:0010243	response to organonitrogen compound	45310	216/6899	0.454025	0.48036	0.350613	SLC1A1	1
GO:0001817	BP	GO:0001817	regulation of cytokine production	45310	231/6899	0.476875	0.503993	0.367862	WNT5A	1
GO:0001816	BP	GO:0001816	cytokine production	45310	237/6899	0.485758	0.512731	0.37424	WNT5A	1
GO:0031175	BP	GO:0031175	neuron projection development	45310	238/6899	0.487225	0.512731	0.37424	WNT5A	1
GO:0032940	BP	GO:0032940	secretion by cell	45310	238/6899	0.487225	0.512731	0.37424	CCL8	1
GO:0044092	BP	GO:0044092	negative regulation of molecular function	45310	238/6899	0.487225	0.512731	0.37424	SERPINB7	1
GO:0034220	BP	GO:0034220	ion transmembrane transport	45310	246/6899	0.498816	0.524369	0.382735	SLC1A1	1
GO:0051093	BP	GO:0051093	negative regulation of developmental process	45310	249/6899	0.503098	0.528307	0.385609	WNT5A	1
GO:0009628	BP	GO:0009628	response to abiotic stimulus	45310	252/6899	0.507346	0.5322	0.38845	SLC1A1	1
GO:0140352	BP	GO:0140352	export from cell	45310	258/6899	0.515738	0.540428	0.394456	CCL8	1
GO:0006886	BP	GO:0006886	intracellular protein transport	45310	263/6899	0.522628	0.546485	0.398877	SLC1A1	1
GO:0032101	BP	GO:0032101	regulation of response to external stimulus	45310	263/6899	0.522628	0.546485	0.398877	WNT5A	1
GO:0009894	BP	GO:0009894	regulation of catabolic process	45310	265/6899	0.525358	0.548757	0.400535	WNT5A	1
GO:0051248	BP	GO:0051248	negative regulation of protein metabolic process	45310	267/6899	0.528073	0.551008	0.402179	SERPINB7	1
GO:0046903	BP	GO:0046903	secretion	45310	269/6899	0.530773	0.552071	0.402955	CCL8	1
GO:0051130	BP	GO:0051130	positive regulation of cellular component organization	45310	269/6899	0.530773	0.552071	0.402955	WNT5A	1
GO:1901698	BP	GO:1901698	response to nitrogen compound	45310	269/6899	0.530773	0.552071	0.402955	SLC1A1	1
GO:0051241	BP	GO:0051241	negative regulation of multicellular organismal process	45310	272/6899	0.534796	0.555669	0.405581	WNT5A	1
GO:0030097	BP	GO:0030097	hemopoiesis	45310	274/6899	0.53746	0.557261	0.406743	WNT5A	1
GO:0048666	BP	GO:0048666	neuron development	45310	274/6899	0.53746	0.557261	0.406743	WNT5A	1
GO:0044087	BP	GO:0044087	regulation of cellular component biogenesis	45310	278/6899	0.542745	0.562149	0.41031	WNT5A	1
GO:0043043	BP	GO:0043043	peptide biosynthetic process	45310	279/6899	0.544057	0.562916	0.41087	SLC1A1	1
GO:0048534	BP	GO:0048534	hematopoietic or lymphoid organ development	45310	289/6899	0.556984	0.575686	0.420191	WNT5A	1
GO:0045944	BP	GO:0045944	positive regulation of transcription by RNA polymerase II	45310	290/6899	0.558257	0.576398	0.42071	WNT5A	1
GO:0045892	BP	GO:0045892	negative regulation of DNA-templated transcription	45310	295/6899	0.564573	0.582308	0.425024	WNT5A	1
GO:1902679	BP	GO:1902679	negative regulation of RNA biosynthetic process	45310	296/6899	0.565825	0.58238	0.425077	WNT5A	1
GO:1903507	BP	GO:1903507	negative regulation of nucleic acid-templated transcription	45310	296/6899	0.565825	0.58238	0.425077	WNT5A	1
GO:0006259	BP	GO:0006259	DNA metabolic process	45310	312/6899	0.585411	0.601282	0.438873	TFRC	1
GO:0030163	BP	GO:0030163	protein catabolic process	45310	312/6899	0.585411	0.601282	0.438873	WNT5A	1
GO:0009790	BP	GO:0009790	embryo development	45310	313/6899	0.586607	0.601883	0.439312	WNT5A	1
GO:0051726	BP	GO:0051726	regulation of cell cycle	45310	323/6899	0.598387	0.613331	0.447668	WNT5A	1
GO:0051253	BP	GO:0051253	negative regulation of RNA metabolic process	45310	328/6899	0.604157	0.618602	0.451515	WNT5A	1
GO:0043604	BP	GO:0043604	amide biosynthetic process	45310	336/6899	0.613226	0.627236	0.457817	SLC1A1	1
GO:0033043	BP	GO:0033043	regulation of organelle organization	45310	339/6899	0.616576	0.630008	0.45984	WNT5A	1
GO:0022402	BP	GO:0022402	cell cycle process	45310	340/6899	0.617687	0.630489	0.460191	WNT5A	1
GO:0055085	BP	GO:0055085	transmembrane transport	45310	342/6899	0.619899	0.632091	0.461361	SLC1A1	1
GO:0010558	BP	GO:0010558	negative regulation of macromolecule biosynthetic process	45310	361/6899	0.640316	0.652235	0.476064	WNT5A	1
GO:0030182	BP	GO:0030182	neuron differentiation	45310	362/6899	0.641361	0.652625	0.476348	WNT5A	1
GO:0045934	BP	GO:0045934	negative regulation of nucleobase-containing compound metabolic process	45310	366/6899	0.645514	0.656172	0.478937	WNT5A	1
GO:0048699	BP	GO:0048699	generation of neurons	45310	378/6899	0.657699	0.667182	0.486973	WNT5A	1
GO:2000026	BP	GO:2000026	regulation of multicellular organismal development	45310	378/6899	0.657699	0.667182	0.486973	WNT5A	1
GO:0120036	BP	GO:0120036	plasma membrane bounded cell projection organization	45310	384/6899	0.663642	0.672518	0.490868	WNT5A	1
GO:0031327	BP	GO:0031327	negative regulation of cellular biosynthetic process	45310	385/6899	0.664623	0.67282	0.491088	WNT5A	1
GO:0009890	BP	GO:0009890	negative regulation of biosynthetic process	45310	393/6899	0.672374	0.679967	0.496305	WNT5A	1
GO:0030030	BP	GO:0030030	cell projection organization	45310	397/6899	0.676185	0.68312	0.498607	WNT5A	1
GO:0045893	BP	GO:0045893	positive regulation of DNA-templated transcription	45310	408/6899	0.686451	0.692072	0.50514	WNT5A	1
GO:1903508	BP	GO:1903508	positive regulation of nucleic acid-templated transcription	45310	408/6899	0.686451	0.692072	0.50514	WNT5A	1
GO:1902680	BP	GO:1902680	positive regulation of RNA biosynthetic process	45310	411/6899	0.689196	0.694129	0.506642	WNT5A	1
GO:0045595	BP	GO:0045595	regulation of cell differentiation	45310	418/6899	0.695515	0.699777	0.510765	WNT5A	1
GO:0009057	BP	GO:0009057	macromolecule catabolic process	45310	430/6899	0.706064	0.709667	0.517983	WNT5A	1
GO:0051254	BP	GO:0051254	positive regulation of RNA metabolic process	45310	451/6899	0.723698	0.726649	0.530378	WNT5A	1
GO:0065003	BP	GO:0065003	protein-containing complex assembly	45310	463/6899	0.733319	0.735559	0.536882	SLA-DMB	1
GO:0046907	BP	GO:0046907	intracellular transport	45310	467/6899	0.736455	0.737953	0.538629	SLC1A1	1
GO:0010557	BP	GO:0010557	positive regulation of macromolecule biosynthetic process	45310	478/6899	0.7449	0.745657	0.544252	WNT5A	1
GO:0007049	BP	GO:0007049	cell cycle	45310	490/6899	0.753819	0.753819	0.55021	WNT5A	1
GO:0042611	CC	GO:0042611	MHC protein complex	45372	10/7848	1.95811e-06	4.79737e-05	3.50399e-05	SLA-DRA/SLA-DRB1/SLA-DMB	3
GO:0042613	CC	GO:0042613	MHC class II protein complex	45372	10/7848	1.95811e-06	4.79737e-05	3.50399e-05	SLA-DRA/SLA-DRB1/SLA-DMB	3
GO:0009986	CC	GO:0009986	cell surface	45433	220/7848	0.000233164	0.00380834	0.0027816	SLC1A1/CD1.1/AREG/WNT5A/TFRC	5
GO:0010008	CC	GO:0010008	endosome membrane	45372	117/7848	0.00353092	0.0432538	0.0315925	SLC1A1/CD1.1/SLA-DMB	3
GO:0043025	CC	GO:0043025	neuronal cell body	45343	69/7848	0.0143639	0.107805	0.0787407	SLC22A3/SLC1A1	2
GO:0098797	CC	GO:0098797	plasma membrane protein complex	45372	197/7848	0.0148472	0.107805	0.0787407	SLA-DRA/SLA-DRB1/SLA-DMB	3
GO:0044297	CC	GO:0044297	cell body	45343	87/7848	0.0222539	0.107805	0.0787407	SLC22A3/SLC1A1	2
GO:0045121	CC	GO:0045121	membrane raft	45343	88/7848	0.0227351	0.107805	0.0787407	SLC1A1/CD1.1	2
GO:0098857	CC	GO:0098857	membrane microdomain	45343	88/7848	0.0227351	0.107805	0.0787407	SLC1A1/CD1.1	2
GO:0030659	CC	GO:0030659	cytoplasmic vesicle membrane	45372	232/7848	0.0228906	0.107805	0.0787407	SLC1A1/CD1.1/SLA-DMB	3
GO:0012506	CC	GO:0012506	vesicle membrane	45372	237/7848	0.0242012	0.107805	0.0787407	SLC1A1/CD1.1/SLA-DMB	3
GO:0009897	CC	GO:0009897	external side of plasma membrane	45343	110/7848	0.0343752	0.131309	0.0959079	CD1.1/TFRC	2
GO:0005768	CC	GO:0005768	endosome	45372	273/7848	0.0348371	0.131309	0.0959079	SLC1A1/CD1.1/SLA-DMB	3
GO:0045202	CC	GO:0045202	synapse	45372	312/7848	0.0487149	0.162323	0.11856	SLC22A3/SLC1A1/WNT5A	3
GO:0055038	CC	GO:0055038	recycling endosome membrane	45312	19/7848	0.0496906	0.162323	0.11856	SLC1A1	1
GO:0036477	CC	GO:0036477	somatodendritic compartment	45343	153/7848	0.0622642	0.190684	0.139275	SLC22A3/SLC1A1	2
GO:0031901	CC	GO:0031901	early endosome membrane	45312	32/7848	0.0823247	0.222148	0.162256	SLC1A1	1
GO:0042470	CC	GO:0042470	melanosome	45312	35/7848	0.0897026	0.222148	0.162256	TFRC	1
GO:0048770	CC	GO:0048770	pigment granule	45312	35/7848	0.0897026	0.222148	0.162256	TFRC	1
GO:0098552	CC	GO:0098552	side of membrane	45343	190/7848	0.0906726	0.222148	0.162256	CD1.1/TFRC	2
GO:0031902	CC	GO:0031902	late endosome membrane	45312	38/7848	0.097024	0.226389	0.165354	SLA-DMB	1
GO:0055037	CC	GO:0055037	recycling endosome	45312	50/7848	0.125753	0.264824	0.193427	SLC1A1	1
GO:0098978	CC	GO:0098978	glutamatergic synapse	45312	52/7848	0.130455	0.264824	0.193427	WNT5A	1
GO:0005923	CC	GO:0005923	bicellular tight junction	45312	53/7848	0.132798	0.264824	0.193427	CLDN4	1
GO:0070160	CC	GO:0070160	tight junction	45312	56/7848	0.139788	0.264824	0.193427	CLDN4	1
GO:0098796	CC	GO:0098796	membrane protein complex	45372	491/7848	0.140519	0.264824	0.193427	SLA-DRA/SLA-DRB1/SLA-DMB	3
GO:0043296	CC	GO:0043296	apical junction complex	45312	59/7848	0.146726	0.26628	0.19449	CLDN4	1
GO:0005765	CC	GO:0005765	lysosomal membrane	45312	77/7848	0.187243	0.30583	0.223377	SLA-DMB	1
GO:0005770	CC	GO:0005770	late endosome	45312	77/7848	0.187243	0.30583	0.223377	SLA-DMB	1
GO:0098852	CC	GO:0098852	lytic vacuole membrane	45312	77/7848	0.187243	0.30583	0.223377	SLA-DMB	1
GO:0016324	CC	GO:0016324	apical plasma membrane	45312	81/7848	0.195994	0.309797	0.226275	SLC1A1	1
GO:0005774	CC	GO:0005774	vacuolar membrane	45312	99/7848	0.234278	0.351021	0.256385	SLA-DMB	1
GO:0005769	CC	GO:0005769	early endosome	45312	102/7848	0.240487	0.351021	0.256385	SLC1A1	1
GO:0045177	CC	GO:0045177	apical part of cell	45312	104/7848	0.2446	0.351021	0.256385	SLC1A1	1
GO:0098793	CC	GO:0098793	presynapse	45312	107/7848	0.25073	0.351021	0.256385	SLC22A3	1
GO:0098794	CC	GO:0098794	postsynapse	45312	118/7848	0.272802	0.354318	0.258793	WNT5A	1
GO:0030425	CC	GO:0030425	dendrite	45312	119/7848	0.274777	0.354318	0.258793	SLC1A1	1
GO:0097447	CC	GO:0097447	dendritic tree	45312	119/7848	0.274777	0.354318	0.258793	SLC1A1	1
GO:0030312	CC	GO:0030312	external encapsulating structure	45312	128/7848	0.292329	0.358103	0.261558	WNT5A	1
GO:0031012	CC	GO:0031012	extracellular matrix	45312	128/7848	0.292329	0.358103	0.261558	WNT5A	1
GO:0005887	CC	GO:0005887	integral component of plasma membrane	45343	426/7848	0.316956	0.378802	0.276676	SLC1A1/CLDN4	2
GO:0005911	CC	GO:0005911	cell-cell junction	45312	146/7848	0.326226	0.380597	0.277987	CLDN4	1
GO:0031226	CC	GO:0031226	intrinsic component of plasma membrane	45343	450/7848	0.341057	0.388647	0.283866	SLC1A1/CLDN4	2
GO:0000323	CC	GO:0000323	lytic vacuole	45312	167/7848	0.363818	0.396158	0.289353	SLA-DMB	1
GO:0005764	CC	GO:0005764	lysosome	45312	167/7848	0.363818	0.396158	0.289353	SLA-DMB	1
GO:0005773	CC	GO:0005773	vacuole	45312	200/7848	0.418885	0.446203	0.325906	SLA-DMB	1
GO:0070161	CC	GO:0070161	anchoring junction	45312	257/7848	0.50347	0.524894	0.383381	CLDN4	1
GO:0043005	CC	GO:0043005	neuron projection	45312	288/7848	0.544409	0.555751	0.405919	SLC1A1	1
GO:0098590	CC	GO:0098590	plasma membrane region	45312	310/7848	0.57149	0.57149	0.417415	SLC1A1	1
GO:0016616	MF	GO:0016616	oxidoreductase activity, acting on the CH-OH group of donors, NAD or NADP as acceptor	45339	67/7135	0.0107875	0.153577	0.113162	AKR7A2/CBR3	2
GO:0016614	MF	GO:0016614	oxidoreductase activity, acting on CH-OH group of donors	45339	73/7135	0.0127151	0.153577	0.113162	AKR7A2/CBR3	2
GO:0042277	MF	GO:0042277	peptide binding	45339	92/7135	0.0197236	0.153577	0.113162	CD1.1/ANPEP	2
GO:0005509	MF	GO:0005509	calcium ion binding	45368	257/7135	0.0216036	0.153577	0.113162	C1S/PADI2/EGFL7	3
GO:0001614	MF	GO:0001614	purinergic nucleotide receptor activity	45308	11/7135	0.0259168	0.153577	0.113162	GPR34	1
GO:0001618	MF	GO:0001618	virus receptor activity	45308	11/7135	0.0259168	0.153577	0.113162	ANPEP	1
GO:0004033	MF	GO:0004033	aldo-keto reductase (NADP) activity	45308	11/7135	0.0259168	0.153577	0.113162	AKR7A2	1
GO:0016502	MF	GO:0016502	nucleotide receptor activity	45308	11/7135	0.0259168	0.153577	0.113162	GPR34	1
GO:0140272	MF	GO:0140272	exogenous protein binding	45308	11/7135	0.0259168	0.153577	0.113162	ANPEP	1
GO:0015175	MF	GO:0015175	neutral amino acid transmembrane transporter activity	45308	12/7135	0.0282412	0.153577	0.113162	SLC1A1	1
GO:0070006	MF	GO:0070006	metalloaminopeptidase activity	45308	12/7135	0.0282412	0.153577	0.113162	ANPEP	1
GO:0048018	MF	GO:0048018	receptor ligand activity	45368	287/7135	0.0288194	0.153577	0.113162	AREG/CCL8/WNT5A	3
GO:0033218	MF	GO:0033218	amide binding	45339	113/7135	0.0289572	0.153577	0.113162	CD1.1/ANPEP	2
GO:0030546	MF	GO:0030546	signaling receptor activator activity	45368	291/7135	0.0298688	0.153577	0.113162	AREG/CCL8/WNT5A	3
GO:0005343	MF	GO:0005343	organic acid:sodium symporter activity	45308	13/7135	0.0305605	0.153577	0.113162	SLC1A1	1
GO:0030545	MF	GO:0030545	signaling receptor regulator activity	45368	300/7135	0.0323052	0.153577	0.113162	AREG/CCL8/WNT5A	3
GO:0003955	MF	GO:0003955	NAD(P)H dehydrogenase (quinone) activity	45308	14/7135	0.0328745	0.153577	0.113162	CBR3	1
GO:0015101	MF	GO:0015101	organic cation transmembrane transporter activity	45308	14/7135	0.0328745	0.153577	0.113162	SLC22A3	1
GO:0005109	MF	GO:0005109	frizzled binding	45308	15/7135	0.0351833	0.153577	0.113162	WNT5A	1
GO:0048020	MF	GO:0048020	CCR chemokine receptor binding	45308	15/7135	0.0351833	0.153577	0.113162	CCL8	1
GO:0016655	MF	GO:0016655	oxidoreductase activity, acting on NAD(P)H, quinone or similar compound as acceptor	45308	16/7135	0.0374869	0.153577	0.113162	CBR3	1
GO:0001664	MF	GO:0001664	G protein-coupled receptor binding	45339	131/7135	0.0380022	0.153577	0.113162	CCL8/WNT5A	2
GO:1901682	MF	GO:1901682	sulfur compound transmembrane transporter activity	45308	17/7135	0.0397854	0.153577	0.113162	SLC1A1	1
GO:0004177	MF	GO:0004177	aminopeptidase activity	45308	18/7135	0.0420787	0.153577	0.113162	ANPEP	1
GO:0015179	MF	GO:0015179	L-amino acid transmembrane transporter activity	45308	19/7135	0.0443668	0.153577	0.113162	SLC1A1	1
GO:0050661	MF	GO:0050661	NADP binding	45308	19/7135	0.0443668	0.153577	0.113162	CBR3	1
GO:0008047	MF	GO:0008047	enzyme activator activity	45339	147/7135	0.0468403	0.156134	0.115046	AREG/CCL8	2
GO:0022804	MF	GO:0022804	active transmembrane transporter activity	45339	153/7135	0.0503352	0.158049	0.116457	SLC22A3/SLC1A1	2
GO:0005125	MF	GO:0005125	cytokine activity	45339	154/7135	0.0509268	0.158049	0.116457	CCL8/WNT5A	2
GO:0016651	MF	GO:0016651	oxidoreductase activity, acting on NAD(P)H	45308	26/7135	0.0602403	0.171344	0.126253	CBR3	1
GO:0015171	MF	GO:0015171	amino acid transmembrane transporter activity	45308	27/7135	0.0624876	0.171344	0.126253	SLC1A1	1
GO:0015370	MF	GO:0015370	solute:sodium symporter activity	45308	27/7135	0.0624876	0.171344	0.126253	SLC1A1	1
GO:0030234	MF	GO:0030234	enzyme regulator activity	45368	396/7135	0.0646516	0.171344	0.126253	SERPINB7/AREG/CCL8	3
GO:0008235	MF	GO:0008235	metalloexopeptidase activity	45308	28/7135	0.0647298	0.171344	0.126253	ANPEP	1
GO:0030295	MF	GO:0030295	protein kinase activator activity	45308	30/7135	0.0691991	0.172998	0.127472	AREG	1
GO:0038024	MF	GO:0038024	cargo receptor activity	45308	30/7135	0.0691991	0.172998	0.127472	TFRC	1
GO:0019209	MF	GO:0019209	kinase activator activity	45308	31/7135	0.0714263	0.17374	0.128019	AREG	1
GO:0008009	MF	GO:0008009	chemokine activity	45308	33/7135	0.0758654	0.179681	0.132397	CCL8	1
GO:0005253	MF	GO:0005253	anion channel activity	45308	37/7135	0.0846839	0.195424	0.143997	SLC1A1	1
GO:0015294	MF	GO:0015294	solute:cation symporter activity	45308	38/7135	0.0868762	0.195471	0.144032	SLC1A1	1
GO:0015108	MF	GO:0015108	chloride transmembrane transporter activity	45308	40/7135	0.0912458	0.200296	0.147586	SLC1A1	1
GO:0042379	MF	GO:0042379	chemokine receptor binding	45308	42/7135	0.0955957	0.204848	0.150941	CCL8	1
GO:0070851	MF	GO:0070851	growth factor receptor binding	45308	45/7135	0.102084	0.21277	0.156778	AREG	1
GO:0008238	MF	GO:0008238	exopeptidase activity	45308	46/7135	0.104237	0.21277	0.156778	ANPEP	1
GO:0004867	MF	GO:0004867	serine-type endopeptidase inhibitor activity	45308	47/7135	0.106385	0.21277	0.156778	SERPINB7	1
GO:0015081	MF	GO:0015081	sodium ion transmembrane transporter activity	45308	51/7135	0.114929	0.218888	0.161286	SLC1A1	1
GO:0015293	MF	GO:0015293	symporter activity	45308	51/7135	0.114929	0.218888	0.161286	SLC1A1	1
GO:0046943	MF	GO:0046943	carboxylic acid transmembrane transporter activity	45308	52/7135	0.117053	0.218888	0.161286	SLC1A1	1
GO:0005342	MF	GO:0005342	organic acid transmembrane transporter activity	45308	53/7135	0.119172	0.218888	0.161286	SLC1A1	1
GO:0008514	MF	GO:0008514	organic anion transmembrane transporter activity	45308	56/7135	0.125501	0.225902	0.166454	SLC1A1	1
GO:0008324	MF	GO:0008324	cation transmembrane transporter activity	45339	267/7135	0.131361	0.231813	0.17081	SLC22A3/SLC1A1	2
GO:0015103	MF	GO:0015103	inorganic anion transmembrane transporter activity	45308	64/7135	0.142169	0.246062	0.181309	SLC1A1	1
GO:0008233	MF	GO:0008233	peptidase activity	45339	294/7135	0.153544	0.257456	0.189705	C1S/ANPEP	2
GO:0019887	MF	GO:0019887	protein kinase regulator activity	45308	70/7135	0.154474	0.257456	0.189705	AREG	1
GO:0016810	MF	GO:0016810	hydrolase activity, acting on carbon-nitrogen (but not peptide) bonds	45308	72/7135	0.158538	0.259426	0.191156	PADI2	1
GO:0008083	MF	GO:0008083	growth factor activity	45308	74/7135	0.162584	0.261296	0.192534	AREG	1
GO:0004252	MF	GO:0004252	serine-type endopeptidase activity	45308	79/7135	0.172619	0.266409	0.196301	C1S	1
GO:0019207	MF	GO:0019207	kinase regulator activity	45308	79/7135	0.172619	0.266409	0.196301	AREG	1
GO:0008236	MF	GO:0008236	serine-type peptidase activity	45308	82/7135	0.178586	0.266409	0.196301	C1S	1
GO:0004866	MF	GO:0004866	endopeptidase inhibitor activity	45308	83/7135	0.180566	0.266409	0.196301	SERPINB7	1
GO:0017171	MF	GO:0017171	serine hydrolase activity	45308	83/7135	0.180566	0.266409	0.196301	C1S	1
GO:0030414	MF	GO:0030414	peptidase inhibitor activity	45308	87/7135	0.188441	0.269201	0.198359	SERPINB7	1
GO:0061135	MF	GO:0061135	endopeptidase regulator activity	45308	87/7135	0.188441	0.269201	0.198359	SERPINB7	1
GO:0015291	MF	GO:0015291	secondary active transmembrane transporter activity	45308	90/7135	0.1943	0.273234	0.20133	SLC1A1	1
GO:0008237	MF	GO:0008237	metallopeptidase activity	45308	94/7135	0.20205	0.276285	0.203579	ANPEP	1
GO:0015075	MF	GO:0015075	ion transmembrane transporter activity	45339	351/7135	0.202609	0.276285	0.203579	SLC22A3/SLC1A1	2
GO:0061134	MF	GO:0061134	peptidase regulator activity	45308	101/7135	0.215445	0.289403	0.213245	SERPINB7	1
GO:0022853	MF	GO:0022853	active ion transmembrane transporter activity	45308	103/7135	0.219233	0.290161	0.213803	SLC1A1	1
GO:0016491	MF	GO:0016491	oxidoreductase activity	45339	382/7135	0.230153	0.3002	0.2212	AKR7A2/CBR3	2
GO:0008509	MF	GO:0008509	anion transmembrane transporter activity	45308	111/7135	0.234213	0.301131	0.221886	SLC1A1	1
GO:0004857	MF	GO:0004857	enzyme inhibitor activity	45308	148/7135	0.300046	0.38034	0.280251	SERPINB7	1
GO:0005126	MF	GO:0005126	cytokine receptor binding	45308	158/7135	0.316902	0.396128	0.291884	CCL8	1
GO:0022857	MF	GO:0022857	transmembrane transporter activity	45339	489/7135	0.326803	0.396133	0.291888	SLC22A3/SLC1A1	2
GO:0046873	MF	GO:0046873	metal ion transmembrane transporter activity	45308	164/7135	0.326832	0.396133	0.291888	SLC1A1	1
GO:0019904	MF	GO:0019904	protein domain specific binding	45308	166/7135	0.330111	0.396133	0.291888	WNT5A	1
GO:0005216	MF	GO:0005216	ion channel activity	45308	172/7135	0.33986	0.402465	0.296553	SLC1A1	1
GO:0004175	MF	GO:0004175	endopeptidase activity	45308	188/7135	0.365207	0.426616	0.314349	C1S	1
GO:0015267	MF	GO:0015267	channel activity	45308	194/7135	0.374474	0.426616	0.314349	SLC1A1	1
GO:0022803	MF	GO:0022803	passive transmembrane transporter activity	45308	194/7135	0.374474	0.426616	0.314349	SLC1A1	1
GO:0022890	MF	GO:0022890	inorganic cation transmembrane transporter activity	45308	239/7135	0.440025	0.495029	0.364758	SLC1A1	1
GO:0004672	MF	GO:0004672	protein kinase activity	45308	243/7135	0.445528	0.495031	0.36476	CCL8	1
GO:0008289	MF	GO:0008289	lipid binding	45308	266/7135	0.476193	0.521957	0.3846	CD1.1	1
GO:0005198	MF	GO:0005198	structural molecule activity	45308	270/7135	0.481361	0.521957	0.3846	CLDN4	1
GO:0016773	MF	GO:0016773	phosphotransferase activity, alcohol group as acceptor	45308	289/7135	0.505257	0.541347	0.398887	CCL8	1
GO:0015318	MF	GO:0015318	inorganic molecular entity transmembrane transporter activity	45308	307/7135	0.526937	0.557933	0.411108	SLC1A1	1
GO:0008270	MF	GO:0008270	zinc ion binding	45308	324/7135	0.546588	0.572011	0.421482	ANPEP	1
GO:0044877	MF	GO:0044877	protein-containing complex binding	45308	347/7135	0.571955	0.591677	0.435973	SLA-DMB	1
GO:0016301	MF	GO:0016301	kinase activity	45308	354/7135	0.579406	0.592574	0.436634	CCL8	1
GO:0016772	MF	GO:0016772	transferase activity, transferring phosphorus-containing groups	45308	416/7135	0.640277	0.647471	0.477084	CCL8	1
GO:0046914	MF	GO:0046914	transition metal ion binding	45308	459/7135	0.677515	0.677515	0.499221	ANPEP	1

## Sheet: Sheet3
KEGG of Shared DEGs between Dapulian and Landrace
	ID	Description	GeneRatio	BgRatio	pvalue	p.adjust	qvalue	geneID	Count
ssc04640	ssc04640	Hematopoietic cell lineage	45495	89/9240	9.18281e-10	7.16259e-08	4.54307e-08	IL1R2/CD1.1/SLA-DRA/SLA-DRB1/SLA-DMB/ANPEP/TFRC	7
ssc04514	ssc04514	Cell adhesion molecules	45465	155/9240	1.20869e-06	4.71387e-05	2.98991e-05	CLDN4/VCAM1/SLA-DRA/SLA-DRB1/SLA-DMB/CADM1	6
ssc05150	ssc05150	Staphylococcus aureus infection	45434	92/9240	2.02044e-06	5.25314e-05	3.33195e-05	C1R/C1S/SLA-DRA/SLA-DRB1/SLA-DMB	5
ssc05322	ssc05322	Systemic lupus erythematosus	45434	119/9240	7.19753e-06	0.000140352	8.90221e-05	C1R/C1S/SLA-DRA/SLA-DRB1/SLA-DMB	5
ssc04145	ssc04145	Phagosome	45434	145/9240	1.88602e-05	0.00029422	0.000186617	C1R/SLA-DRA/SLA-DRB1/SLA-DMB/TFRC	5
ssc05310	ssc05310	Asthma	45373	30/9240	4.56272e-05	0.000593153	0.000376224	SLA-DRA/SLA-DRB1/SLA-DMB	3
ssc05332	ssc05332	Graft-versus-host disease	45373	39/9240	0.00010129	0.00112866	0.000715881	SLA-DRA/SLA-DRB1/SLA-DMB	3
ssc05330	ssc05330	Allograft rejection	45373	42/9240	0.000126648	0.00123482	0.000783217	SLA-DRA/SLA-DRB1/SLA-DMB	3
ssc04940	ssc04940	Type I diabetes mellitus	45373	48/9240	0.000189052	0.00163845	0.00103923	SLA-DRA/SLA-DRB1/SLA-DMB	3
ssc04672	ssc04672	Intestinal immune network for IgA production	45373	50/9240	0.000213576	0.00166589	0.00105664	SLA-DRA/SLA-DRB1/SLA-DMB	3
ssc05320	ssc05320	Autoimmune thyroid disease	45373	59/9240	0.000349358	0.00247726	0.00157127	SLA-DRA/SLA-DRB1/SLA-DMB	3
ssc04612	ssc04612	Antigen processing and presentation	45373	63/9240	0.000424129	0.00275684	0.0017486	SLA-DRA/SLA-DRB1/SLA-DMB	3
ssc05321	ssc05321	Inflammatory bowel disease	45373	67/9240	0.000508498	0.00305099	0.00193518	SLA-DRA/SLA-DRB1/SLA-DMB	3
ssc05140	ssc05140	Leishmaniasis	45373	73/9240	0.000654113	0.00340139	0.00215743	SLA-DRA/SLA-DRB1/SLA-DMB	3
ssc05416	ssc05416	Viral myocarditis	45373	73/9240	0.000654113	0.00340139	0.00215743	SLA-DRA/SLA-DRB1/SLA-DMB	3
ssc04658	ssc04658	Th1 and Th2 cell differentiation	45373	93/9240	0.00132331	0.00607166	0.00385112	SLA-DRA/SLA-DRB1/SLA-DMB	3
ssc05323	ssc05323	Rheumatoid arthritis	45373	93/9240	0.00132331	0.00607166	0.00385112	SLA-DRA/SLA-DRB1/SLA-DMB	3
ssc05166	ssc05166	Human T-cell leukemia virus 1 infection	45404	225/9240	0.00177324	0.00768404	0.00487382	IL1R2/SLA-DRA/SLA-DRB1/SLA-DMB	4
ssc05145	ssc05145	Toxoplasmosis	45373	106/9240	0.00192831	0.00791624	0.00502109	SLA-DRA/SLA-DRB1/SLA-DMB	3
ssc04659	ssc04659	Th17 cell differentiation	45373	111/9240	0.00220012	0.00858046	0.0054424	SLA-DRA/SLA-DRB1/SLA-DMB	3
ssc05164	ssc05164	Influenza A	45373	163/9240	0.00648729	0.0240956	0.0152833	SLA-DRA/SLA-DRB1/SLA-DMB	3
ssc00980	ssc00980	Metabolism of xenobiotics by cytochrome P450	45344	58/9240	0.00825256	0.0292591	0.0185584	AKR7A2/CBR3	2
ssc05152	ssc05152	Tuberculosis	45373	185/9240	0.00918924	0.0311635	0.0197663	SLA-DRA/SLA-DRB1/SLA-DMB	3
ssc05169	ssc05169	Epstein-Barr virus infection	45373	209/9240	0.0127938	0.0411173	0.0260798	SLA-DRA/SLA-DRB1/SLA-DMB	3
ssc05133	ssc05133	Pertussis	45344	74/9240	0.0131786	0.0411173	0.0260798	C1R/C1S	2
ssc04610	ssc04610	Complement and coagulation cascades	45344	80/9240	0.0152861	0.0458584	0.029087	C1R/C1S	2
ssc05146	ssc05146	Amoebiasis	45344	99/9240	0.0228366	0.0659724	0.0418449	IL1R2/CD1.1	2
ssc04670	ssc04670	Leukocyte transendothelial migration	45344	115/9240	0.0301611	0.0840202	0.0532921	CLDN4/VCAM1	2
ssc00910	ssc00910	Nitrogen metabolism	45313	16/9240	0.0374523	0.100734	0.0638933	CA4	1
ssc05418	ssc05418	Fluid shear stress and atherosclerosis	45344	139/9240	0.0426465	0.110881	0.0703292	IL1R2/VCAM1	2
ssc05168	ssc05168	Herpes simplex virus 1 infection	45373	353/9240	0.0497266	0.115608	0.0733275	SLA-DRA/SLA-DRB1/SLA-DMB	3
ssc00340	ssc00340	Histidine metabolism	45313	22/9240	0.0511487	0.115608	0.0733275	HAL	1
ssc04614	ssc04614	Renin-angiotensin system	45313	22/9240	0.0511487	0.115608	0.0733275	ANPEP	1
ssc04964	ssc04964	Proximal tubule bicarbonate reclamation	45313	22/9240	0.0511487	0.115608	0.0733275	CA4	1
ssc04390	ssc04390	Hippo signaling pathway	45344	155/9240	0.0518753	0.115608	0.0733275	AREG/WNT5A	2
ssc04530	ssc04530	Tight junction	45344	166/9240	0.0586028	0.126973	0.080536	CLDN4/CD1.1	2
ssc05143	ssc05143	African trypanosomiasis	45313	37/9240	0.0845804	0.178305	0.113095	VCAM1	1
ssc04216	ssc04216	Ferroptosis	45313	42/9240	0.0954723	0.195969	0.124299	TFRC	1
ssc05171	ssc05171	Coronavirus disease - COVID-19	45344	251/9240	0.119081	0.238161	0.15106	C1R/C1S	2
ssc05144	ssc05144	Malaria	45313	55/9240	0.123215	0.240269	0.152398	VCAM1	1
ssc00480	ssc00480	Glutathione metabolism	45313	57/9240	0.12741	0.242391	0.153743	ANPEP	1
ssc04060	ssc04060	Cytokine-cytokine receptor interaction	45344	273/9240	0.136636	0.253739	0.160941	IL1R2/CCL8	2
ssc05217	ssc05217	Basal cell carcinoma	45313	63/9240	0.139882	0.253739	0.160941	WNT5A	1
ssc00590	ssc00590	Arachidonic acid metabolism	45313	75/9240	0.164316	0.288292	0.182857	CBR3	1
ssc04721	ssc04721	Synaptic vesicle cycle	45313	76/9240	0.166322	0.288292	0.182857	SLC1A1	1
ssc04012	ssc04012	ErbB signaling pathway	45313	84/9240	0.182206	0.305645	0.193864	AREG	1
ssc04061	ssc04061	Viral protein interaction with cytokine and cytokine receptor	45313	85/9240	0.184171	0.305645	0.193864	CCL8	1
ssc05210	ssc05210	Colorectal cancer	45313	89/9240	0.191986	0.311977	0.19788	AREG	1
ssc05215	ssc05215	Prostate cancer	45313	96/9240	0.20549	0.319665	0.202757	IL1R2	1
ssc05231	ssc05231	Choline metabolism in cancer	45313	96/9240	0.20549	0.319665	0.202757	SLC22A3	1
ssc04916	ssc04916	Melanogenesis	45313	99/9240	0.211212	0.319665	0.202757	WNT5A	1
ssc04933	ssc04933	AGE-RAGE signaling pathway in diabetic complications	45313	100/9240	0.21311	0.319665	0.202757	VCAM1	1
ssc04974	ssc04974	Protein digestion and absorption	45313	104/9240	0.22066	0.319809	0.202848	SLC1A1	1
ssc04064	ssc04064	NF-kappa B signaling pathway	45313	107/9240	0.226277	0.319809	0.202848	VCAM1	1
ssc04066	ssc04066	HIF-1 signaling pathway	45313	109/9240	0.230001	0.319809	0.202848	TFRC	1
ssc04350	ssc04350	TGF-beta signaling pathway	45313	109/9240	0.230001	0.319809	0.202848	TFRC	1
ssc04668	ssc04668	TNF signaling pathway	45313	111/9240	0.233707	0.319809	0.202848	VCAM1	1
ssc04724	ssc04724	Glutamatergic synapse	45313	114/9240	0.239234	0.321729	0.204065	SLC1A1	1
ssc04550	ssc04550	Signaling pathways regulating pluripotency of stem cells	45313	143/9240	0.290739	0.38077	0.241514	WNT5A	1
ssc05224	ssc05224	Breast cancer	45313	145/9240	0.294166	0.38077	0.241514	WNT5A	1
ssc05226	ssc05226	Gastric cancer	45313	149/9240	0.300972	0.38077	0.241514	WNT5A	1
ssc04934	ssc04934	Cushing syndrome	45313	150/9240	0.302663	0.38077	0.241514	WNT5A	1
ssc04150	ssc04150	mTOR signaling pathway	45313	153/9240	0.307715	0.38098	0.241647	WNT5A	1
ssc05160	ssc05160	Hepatitis C	45313	158/9240	0.316056	0.383266	0.243097	CLDN4	1
ssc04148	ssc04148	Efferocytosis	45313	161/9240	0.321015	0.383266	0.243097	TIMD4	1
ssc05225	ssc05225	Hepatocellular carcinoma	45313	163/9240	0.324302	0.383266	0.243097	WNT5A	1
ssc04310	ssc04310	Wnt signaling pathway	45313	171/9240	0.337298	0.392675	0.249065	WNT5A	1
ssc04062	ssc04062	Chemokine signaling pathway	45313	182/9240	0.354778	0.400551	0.25406	CCL8	1
ssc04360	ssc04360	Axon guidance	45313	182/9240	0.354778	0.400551	0.25406	WNT5A	1
ssc05202	ssc05202	Transcriptional misregulation in cancer	45313	185/9240	0.359469	0.400551	0.25406	IL1R2	1
ssc05205	ssc05205	Proteoglycans in cancer	45313	206/9240	0.391402	0.429991	0.272734	WNT5A	1
ssc05417	ssc05417	Lipid and atherosclerosis	45313	217/9240	0.407517	0.441476	0.280019	VCAM1	1
ssc04144	ssc04144	Endocytosis	45313	240/9240	0.439905	0.470035	0.298133	TFRC	1
ssc04010	ssc04010	MAPK signaling pathway	45313	295/9240	0.510643	0.538246	0.341397	AREG	1
ssc05165	ssc05165	Human papillomavirus infection	45313	328/9240	0.548903	0.570859	0.362083	WNT5A	1
ssc04151	ssc04151	PI3K-Akt signaling pathway	45313	351/9240	0.573861	0.588963	0.373566	AREG	1
ssc05010	ssc05010	Alzheimer disease	45313	384/9240	0.60738	0.615268	0.390251	WNT5A	1
ssc05022	ssc05022	Pathways of neurodegeneration - multiple diseases	45313	474/9240	0.686483	0.686483	0.435421	WNT5A	1
