# Supplementary material for: Whole-Transcriptome Analysis Reveals the Regulatory Network of Immune Response in Dapulian Pig
Source: Animals (Basel). 2024 Dec 8;14(23):3546. doi: 10.3390/ani14233546 (PMC11639921; doi:10.3390/ani14233546)
Supplement: Supplementary file 1 [file animals-14-03546-s001.zip › Table S4.xlsx]

## Sheet: Sheet1
DEGs Specifically Expressed in Dapulian
DLL1
LOC110259815
RNASET2
RPS6KA2
LOC106508794
LOC102166961
SOD2
SNX9
RGS17
LOC102166801
LOC100521647
LOC100521998
ULBP1
STX11
ADGRG6
TNFAIP3
MTFR2
ARG1
PKIB
RRAGD
PRDM1
LOC100519934
TRAF3IP2
LAMA4
TTK
LIPG
ONECUT2
PCLAF
CCNB2
DMXL2
C1H15orf48
DUOX2
DLL4
KNL1
PAK6
BUB1B
THBS1
SERPINB2
LOC100153783
SERPINB11
PMAIP1
CCBE1
NEDD4L
PAQR5
KIF23
POLE2
DLGAP5
ISG20
BNC2
IL33
CD274
MELK
AKAP2
PAPPA
DNM1
PTGES
ADAMTSL2
NLRP6
CTSD
PHLDA2
CTTN
FOSL1
CDC42EP2
CDCA5
FTH1
MS4A7
MS4A2
STX3
LRP4
TSPAN18
FJX1
PAMR1
SLC1A2
EHF
ABTB2
CD59
LGR4
NAV2
E2F8
SAA2
SAA3
ADM
LOC102165042
HAPLN4
GDF15
ASF1B
OLFM2
ICAM1
MCEMP1
RETN
UHRF1
EBI3
N4BP3
HRH2
CRHBP
VCAN
ELL2
PAM
2024-03-03
SLC27A6
P4HA2
IRF1
CXCL14
KLHL3
KIF20A
HBEGF
CD14
LOC110259669
PCDH1
DPYSL3
PDGFRB
FAM20C
MICALL2
ELFN1
LOC110259832
LOC110259833
RADIL
MMD2
FSCN1
CYP3A46
CYP3A29
SSC4D
HIP1
ITGAX
LOC110260087
NUPR1
IL27
IL21R
SOCS1
MEFV
FLYWCH2
CCNF
WNK2
IL1B
IL1A
CKAP2L
NT5DC4
LOC110260116
BUB1
NCAPH
IL1R1
MAP4K4
DYSF
TGFA
PLEK
CNRIP1
LOC106508312
NRXN1
EPAS1
SLC8A1
LOC100625479
CRIM1
XDH
CENPA
GAREM2
MFSD2B
SDC1
LOC106509907
RRM2
ASAP2
SOX11
RECQL4
LY6D
COL22A1
TRIB1
ENPP2
DCSTAMP
RAD54B
GEM
LOC100152714
LOC106510042
IL7
MSC
SULF1
EFCAB1
ATP1B1
SH2D1B
CD244
SLAMF9
FCER1A
KIRREL
LOC106510131
TRIM46
S100A8
S100A12
S100A9
ECM1
ZNF697
IGSF3
SYT6
CHI3L2
KCNC4
KIAA1324
F3
ARHGAP29
TGFBR3
LOC102161784
LOC100155195
GBP2
GBP1
WDR63
PANX2
LOC110260610
GTSE1
WNT7B
A4GALT
RBFOX2
NUAK1
ASIC1
ANKRD33
LOC100524022
TNS2
IGFBP6
ESPL1
GPR84
ITGA7
MMP19
IKZF4
IL23A
MYO1A
CYP27B1
SRGAP1
IRAK3
PHLDA1
EMP1
HEBP1
MANSC1
LY49
CLEC2B
CD69
LOC100520491
AICDA
SLC2A3
C3AR1
CLEC4E
CDCA3
GPR162
FOXM1
SLC6A12
SLC41A2
TXNRD1
EID3
LTA4H
LOC106510424
LOC106510426
LOC110260804
PAWR
E2F7
CDT1
LOC106510452
FOXL1
CENPN
BCAR1
CCL22
CX3CL1
CCL17
ADGRG3
KIFC3
LOC102160805
LOC100523672
CENPT
LOC100621778
CES5A
MMP2
SHCBP1
CYP2B22
LOC110260994
PLAUR
LOC100525346
BCL3
NECTIN2
RELB
EXOC3L2
GPR4
SLC1A5
MEIS3
GRIN2D
CPT1C
SIGLEC11
TARM1
NLRP12
LOC100622253
FCAR
TNNI3
A1BG
TTLL10
TNFRSF18
LOC106509652
PDPN
KAZN
TMEM51
CDA
ECE1
C1QA
C1QC
LUZP1
MYOM3
EXTL1
TRIM63
SMPDL3B
MARCKSL1
KIAA1522
TMEM54
A3GALT2
CSF3R
ZC3H12A
CDCA8
APCDD1
NDC80
MOCOS
ADGRL2
ST6GALNAC3
IL23R
LOC100624077
ORC1
KIF2C
LOC102163655
CDC20
TIE1
LOC102166622
IRF4
LOC574051
LOC110261673
LOC110261659
LOC106504234
UBD
IER3
TCF19
TNF
LOC100153139
SLA-DQB1
LOC106504372
SLA-DMA
KIFC1
TEAD3
ETV7
LOC106504396
CDKN1A
SLC22A7
CRIP3
C7H6orf223
CLIC5
MCM3
CIB2
BCL2A1
ARNT2
ABHD17C
CEMIP
TMC3
FURIN
LOC106510139
RHCG
TICRR
CYP1A1
GRAMD2A
LOC110261573
NFKBIA
LOC106507710
LTB4R
MMP14
LOC102168170
LOC102162553
LOC102159777
PNP
PLEK2
LOC110262037
CFAP99
NCAPG
GUCY1B3
LOC106504690
LOC106504691
CXCL8
AMCF-II
PPBP
LOC100525396
CXCL2
EREG
C8H4orf26
LOC110262126
CDKL2
LOC100627016
FREM3
SLC7A11
TNIP3
NDNF
SYNPO2
ANK2
ZGRF1
EGF
PLA2G12A
CENPE
SCD5
TMEM150C
PRDM8
LOC106510569
LOC110255360
CNGA4
PDE2A
ARRB1
PRCP
LOC102168178
BIRC3
MMP1
MMP3
LOC100522887
CASP1
GRIA4
ARHGAP20
IL18
TTC36
PHLDB1
TREH
RAB7B
IL10
LOC102157860
IL19
IL20
C4BPB
STEAP4
SCIN
TWIST1
ITGB8
IL6
HGF
SEMA3C
GNAI1
LAMB1
LOC106505010
ZNF648
RGS16
C9H1orf21
PTGS2
BATF3
DTL
NEK2
HSD11B1
G0S2
LOC102158978
LAMB3
RGS1
HLX
LOC110255631
ASPM
ATP6V1G3
KIF14
C10H1orf106
CTSV
MAP3K8
FRMD4A
MASTL
NRP1
PFKFB3
IL2RA
IL15RA
GJB2
GJB6
TNFRSF19
FLT1
ALOX5AP
CKAP2
ARL11
LOC106509267
HTR2A
DGKH
RGCC
DIAPH3
KLF5
LMO7
ACOD1
LOC106505356
LOC106505369
PDE6G
TSPAN10
AATK
SOCS3
BIRC5
TK1
SPHK1
ABCA6
ARSG
SLC16A6
MRC2
KIF18B
RAMP2
CAVIN1
HAP1
KRT23
TNS4
TOP2A
CSF3
TBKBP1
COPZ2
SAMD14
MPO
PRR11
CCL4
CCL3L1
LOC100516039
CCL14
LOC106505468
CCL2
SPAG5
P2RX1
PITPNM3
LOC106505509
ZMYND15
ATP1B2
DNAH2
LOC100525835
AURKB
LOC106505520
TNFRSF13B
LOC100517188
SGO1
CCR4
SCN5A
KIF15
CDCP1
TMEM158
HYAL1
TLR9
NT5DC2
IRAK2
HRH1
TRH
PLXNA1
PXYLP1
P2RY14
LOC106505714
SHOX2
LOC100514494
LOC106507993
IL12A
B3GNT5
ABCC5
DGKG
IL1RAP
ATP13A3
TM4SF19
LOC102163929
CCDC80
HHLA2
LOC106505815
NFKBIZ
TMEM45A
FILIP1L
DCBLD2
BTG3
APP
LOC110256540
IL10RB
RCAN1
CHAF1B
KCNJ15
ERG
ETS2
BACE2
PDXK
DNMT3L
SLC18A1
HR
BMP1
LOC110256603
SLC39A14
CDCA2
ESCO2
PBK
LOC102158040
PALLD
DDX60
POLE
GLT1D1
KNTC1
CIT
SDSL
SDS
LIF
OSM
LOC102158332
LOC102167964
LOC102167597
ADORA2A
UPB1
CDK1
LOC110256801
RHOBTB1
TSPAN15
PALD1
SLC29A3
LOC106506033
CHST3
C14H10orf128
ALOX5
PAPSS2
FAS
LOC102164066
CH25H
LIPA
HTR7
PPP1R3C
KIF11
MYOF
ENTPD7
SCD
NFKB2
SH3PXD2A
DUSP5
ADRB1
TACC2
LOC110256829
MKI67
ADAM8
VENTX
RND3
LYPD6B
CXCR4
MYOM2
XKR5
ASB5
NEIL3
ACSL1
NRG1
DUSP4
LOC106506243
HS6ST1
LRP2
CDCA7
LOC110257023
CCDC141
ZNF804A
GULP1
SGO2
NRP2
PLEKHM3
IRS1
CCL20
PID1
HJURP
NPR3
RAI14
OSMR
CCDC152
SELENOP
LOC100523870
CCNB1
DUSP1
SH3PXD2B
HMMR
FABP6
ADAM19
SPARC
LOC110257327
SLC36A2
IRX1
IDO1
IDO2
PRNP
CST3
ABHD12
SMOX
CPXM1
TGM3
ANGPT4
SRXN1
TPX2
TGM2
PKIG
UBE2C
LOC110257453
MMP9
CDH22
OCSTAMP
SULF2
KCNB1
SNAI1
CEBPB
CBLN4
CTSZ
ZNF831
SLCO4A1
GIMAP2
LOC100302368
LOC110257604
MGAM2
ATP6V0A4
STRIP2
TSPAN33
LRRC4
AOAH
ADCYAP1R1
UPP1
PGAM2
INHBA_1
ASB9
LOC102166369
TIMP1
PORCN
CCNB3
KIF4A
ERCC6L
ARMCX1
LOC100520992
RNF128
IL13RA2
TENM1
XG
KCNT1
IL3RA
LOC110258384
IL1B2
LOC110258579
LOC110258582
LOC110258662
LOC110258704
LOC110258818
LOC110258819
LOC110258838

## Sheet: Sheet2
DEGs Specifically Expressed in Landrace
UNC93A
DUOX1
SERPINB10
LOC110262125
LGALS3
LOC100510887
TSPAN4
MPEG1
DTX4
LOC102167936
LOC110259484
TIFAB
TGFBI
LOC110259895
AHSP
LOC110259958
LOC100737768
HBM
LOC100738720
FER1L6
XCL1
SLAMF8
PCD1B
LGALS1
OLR1
CLEC9A
KCNA6
NTS
CEBPA
KIR2DL1
TNFRSF9
SLC2A5
IFI6
SDC3
EPB41L3
COLEC12
CARMIL1
FGD2
TREM2
IL17A
EFS
SLC7A8
KCNK13
ABLIM2
NAAA
CXCL13
HBB
KCNE3
MMP13
SCN2B
LOC100511343
CHIT1
LOC102159171
TNNI1
SPINK4
TMEM236
MCF2L
LOC100512920
PYY
LOC100515857
CCL16
TRNAW-CCA_6
LOC102162847
P2RY13
EPHB3
ADAM28
OAS1
TBATA
SNCG
CYP2C91
TMEM163
MARCO
TMEM37
FN1
GPBAR1
DAB2
LOC110257289
MSR1
EMILIN3
CLEC5A
TLR8
BMX
PCYT1B
MAOA
ALAS2
MAMLD1
PDZD4
LOC100620916

## Sheet: Sheet3
GO of DEGs Specifically Expressed in Dapulian
	ONTOLOGY	ID	Description	GeneRatio	BgRatio	pvalue	p.adjust	qvalue	geneID	Count
GO:0006954	BP	GO:0006954	inflammatory response	41/281	255/6899	1.31583e-14	3.42643e-11	2.73555e-11	TNFAIP3/THBS1/IL33/PTGES/MS4A2/SAA3/CD14/IL27/IL1B/IL1A/S100A8/S100A12/S100A9/F3/IL23A/CCL22/CCL17/GPR4/NFKBIA/LTB4R/CXCL8/AMCF-II/PPBP/PDE2A/CASP1/IL18/IL10/IL6/HGF/PTGS2/IL2RA/ALOX5AP/SPHK1/CCL4/CCL2/CCR4/HYAL1/TLR9/APP/CEBPB/IL1B2	41
GO:0001816	BP	GO:0001816	cytokine production	33/281	237/6899	3.3723e-10	3.44269e-07	2.74853e-07	DLL1/TNFAIP3/THBS1/CCBE1/IL33/LGR4/IRF1/SOCS1/IL1B/IL1A/IL7/CD244/PANX2/IL23A/LOC100520491/TNF/FURIN/EREG/ARRB1/CASP1/IL18/RAB7B/IL10/TWIST1/IL6/HGF/RGCC/SPHK1/TLR9/HHLA2/APP/CEBPB/RNF128	33
GO:0051240	BP	GO:0051240	positive regulation of multicellular organismal process	47/281	436/6899	3.96624e-10	3.44269e-07	2.74853e-07	DLL1/LIPG/THBS1/CCBE1/IL33/LGR4/ADM/HRH2/IRF1/SOCS1/IL1B/IL1A/SOX11/IL7/CD244/F3/PANX2/IL23A/LOC100520491/PDPN/TNF/FURIN/MMP14/CXCL8/EREG/CASP1/IL18/RAB7B/IL10/TWIST1/IL6/HGF/G0S2/NRP1/RGCC/SPHK1/RAMP2/HAP1/HYAL1/HRH1/SHOX2/HHLA2/APP/LIF/ADRB1/ANGPT4/CEBPB	47
GO:0001817	BP	GO:0001817	regulation of cytokine production	31/281	231/6899	3.03677e-09	1.97693e-06	1.57832e-06	DLL1/TNFAIP3/THBS1/CCBE1/IL33/LGR4/IRF1/SOCS1/IL1B/IL1A/IL7/CD244/PANX2/IL23A/LOC100520491/FURIN/EREG/ARRB1/CASP1/IL18/RAB7B/IL10/TWIST1/HGF/RGCC/SPHK1/TLR9/HHLA2/APP/CEBPB/RNF128	31
GO:0045766	BP	GO:0045766	positive regulation of angiogenesis	13/281	46/6899	1.9595e-08	7.37116e-06	5.88489e-06	DLL1/THBS1/CCBE1/ADM/IL1A/F3/CXCL8/IL10/NRP1/SPHK1/RAMP2/HYAL1/ANGPT4	13
GO:1904018	BP	GO:1904018	positive regulation of vasculature development	13/281	46/6899	1.9595e-08	7.37116e-06	5.88489e-06	DLL1/THBS1/CCBE1/ADM/IL1A/F3/CXCL8/IL10/NRP1/SPHK1/RAMP2/HYAL1/ANGPT4	13
GO:0051301	BP	GO:0051301	cell division	25/281	171/6899	1.98149e-08	7.37116e-06	5.88489e-06	DLL1/SNX9/CDCA5/E2F8/KIF20A/IL1B/IL1A/TGFA/CENPA/CDCA3/E2F7/CDC20/NCAPG/PPBP/BIRC5/TOP2A/SPAG5/AURKB/SGO1/CDK1/KIF11/CDCA7/SGO2/KIF4A/IL1B2	25
GO:1903047	BP	GO:1903047	mitotic cell cycle process	27/281	204/6899	4.56797e-08	1.44776e-05	1.15584e-05	SNX9/CCNB2/DLGAP5/KIF20A/IL1A/TGFA/CENPA/FOXM1/E2F7/MCM3/NCAPG/EREG/RGCC/BIRC5/SPHK1/CCL2/AURKB/SGO1/HYAL1/APP/CDK1/KIF11/SGO2/CCNB1/UBE2C/CCNB3/KIF4A	27
GO:0002694	BP	GO:0002694	regulation of leukocyte activation	23/281	154/6899	5.00378e-08	1.44776e-05	1.15584e-05	TNFAIP3/PRDM1/THBS1/IL33/CD274/IRF1/IL27/SOCS1/IL1B/IL1A/SOX11/IL7/IL23A/LOC100520491/NECTIN2/SLA-DQB1/MMP14/IL18/IL10/SPHK1/HHLA2/CEBPB/IL13RA2	23
GO:0045321	BP	GO:0045321	leukocyte activation	32/281	275/6899	5.62955e-08	1.4547e-05	1.16138e-05	DLL1/TNFAIP3/PRDM1/DLL4/THBS1/IL33/CD274/IRF1/IL27/SOCS1/IL1B/IL1A/SOX11/IL7/CD244/IL23A/LOC100520491/AICDA/NECTIN2/SLA-DQB1/MMP14/CXCL8/AMCF-II/IL18/IL10/IL6/CTSV/SPHK1/HHLA2/APP/CEBPB/IL13RA2	32
GO:0090068	BP	GO:0090068	positive regulation of cell cycle process	15/281	68/6899	6.14503e-08	1.4547e-05	1.16138e-05	E2F8/IL1A/TGFA/E2F7/CDC20/EREG/RGCC/BIRC5/SPHK1/AURKB/HYAL1/APP/CDK1/CCNB1/UBE2C	15
GO:0050865	BP	GO:0050865	regulation of cell activation	24/281	169/6899	6.84144e-08	1.48459e-05	1.18525e-05	TNFAIP3/PRDM1/THBS1/IL33/CD274/IRF1/IL27/SOCS1/IL1B/IL1A/SOX11/IL7/IL23A/LOC100520491/NECTIN2/PDPN/SLA-DQB1/MMP14/IL18/IL10/SPHK1/HHLA2/CEBPB/IL13RA2	24
GO:0000278	BP	GO:0000278	mitotic cell cycle	30/281	253/6899	9.90736e-08	1.92324e-05	1.53545e-05	SNX9/CCNB2/DLGAP5/E2F8/KIF20A/IL1A/TGFA/CENPA/GEM/FOXM1/E2F7/MCM3/NCAPG/EREG/RGCC/BIRC5/SPHK1/CCL2/AURKB/SGO1/HYAL1/BTG3/APP/CDK1/KIF11/SGO2/CCNB1/UBE2C/CCNB3/KIF4A	30
GO:0001819	BP	GO:0001819	positive regulation of cytokine production	23/281	160/6899	1.034e-07	1.92324e-05	1.53545e-05	THBS1/CCBE1/IL33/IRF1/IL1B/IL1A/IL7/CD244/PANX2/IL23A/LOC100520491/FURIN/EREG/CASP1/IL18/RAB7B/IL10/TWIST1/HGF/RGCC/HHLA2/APP/CEBPB	23
GO:0002237	BP	GO:0002237	response to molecule of bacterial origin	16/281	81/6899	1.15315e-07	2.00187e-05	1.59823e-05	TNFAIP3/CD274/IL1B/IL1A/S100A8/S100A9/AICDA/NFKBIA/CXCL8/AMCF-II/PPBP/TNIP3/IL10/CCL2/TLR9/CEBPB	16
GO:0001775	BP	GO:0001775	cell activation	34/281	318/6899	1.70491e-07	2.77475e-05	2.21527e-05	DLL1/TNFAIP3/PRDM1/DLL4/THBS1/IL33/CD274/IRF1/IL27/SOCS1/IL1B/IL1A/SOX11/IL7/CD244/IL23A/LOC100520491/AICDA/NECTIN2/PDPN/SLA-DQB1/MMP14/CXCL8/AMCF-II/IL18/IL10/IL6/CTSV/RGCC/SPHK1/HHLA2/APP/CEBPB/IL13RA2	34
GO:0034097	BP	GO:0034097	response to cytokine	30/281	261/6899	1.98921e-07	2.95702e-05	2.36079e-05	DUOX2/CDC42EP2/IRF1/CYP3A29/SOCS1/IL1B/IL1A/IL7/MSC/CCL17/UBD/TNF/NFKBIA/CXCL8/AMCF-II/PPBP/EREG/PDE2A/IL18/RAB7B/IL6/SPHK1/CCL4/CCL2/HYAL1/OSM/CXCR4/PID1/TIMP1/IL13RA2	30
GO:0002682	BP	GO:0002682	regulation of immune system process	40/281	414/6899	2.04403e-07	2.95702e-05	2.36079e-05	DLL1/TNFAIP3/PRDM1/THBS1/IL33/CD274/MS4A2/CD59/LGR4/IRF1/IL27/SOCS1/IL1B/IL1A/SOX11/IL7/CD244/IL23A/LOC100520491/NECTIN2/C1QA/C1QC/SLA-DQB1/NFKBIA/MMP14/EREG/IL18/RAB7B/IL10/TWIST1/RGCC/SPHK1/CSF3/CCL2/TLR9/HHLA2/APP/LIF/CEBPB/IL13RA2	40
GO:0032496	BP	GO:0032496	response to lipopolysaccharide	15/281	75/6899	2.44036e-07	3.34458e-05	2.6702e-05	TNFAIP3/CD274/IL1B/IL1A/S100A8/S100A9/AICDA/NFKBIA/CXCL8/AMCF-II/PPBP/TNIP3/IL10/CCL2/CEBPB	15
GO:0022402	BP	GO:0022402	cell cycle process	35/281	340/6899	2.8132e-07	3.66278e-05	2.92424e-05	SNX9/CCNB2/DLGAP5/E2F8/KIF20A/CCNF/IL1A/TGFA/CENPA/GEM/AICDA/FOXM1/E2F7/CDC20/MCM3/NCAPG/EREG/RGCC/BIRC5/SPHK1/TOP2A/CCL2/SPAG5/AURKB/SGO1/HYAL1/APP/LIF/CDK1/KIF11/SGO2/CCNB1/UBE2C/CCNB3/KIF4A	35
GO:0042127	BP	GO:0042127	regulation of cell population proliferation	43/281	476/6899	4.50643e-07	5.58797e-05	4.46125e-05	DLL1/TNFAIP3/PRDM1/DLL4/THBS1/CD274/PTGES/PHLDA2/ADM/IRF1/HBEGF/IL27/IL1B/IL1A/TGFA/SOX11/IL7/F3/IL23A/LOC100520491/FOXM1/E2F7/NFKBIA/EREG/IL18/IL10/IL6/RGCC/BIRC5/SPHK1/CSF3/CCL2/HYAL1/SHOX2/HHLA2/BTG3/APP/LIF/CDCA7/PID1/CCNB1/CEBPB/TIMP1	43
GO:0071345	BP	GO:0071345	cellular response to cytokine stimulus	28/281	244/6899	5.39868e-07	6.39007e-05	5.10162e-05	DUOX2/CDC42EP2/IRF1/CYP3A29/SOCS1/IL1B/IL1A/IL7/MSC/CCL17/TNF/NFKBIA/CXCL8/AMCF-II/PPBP/EREG/PDE2A/IL18/RAB7B/IL6/SPHK1/CCL4/CCL2/HYAL1/OSM/CXCR4/PID1/IL13RA2	28
GO:0035295	BP	GO:0035295	tube development	32/281	305/6899	6.22977e-07	7.05319e-05	5.63103e-05	DLL1/PRDM1/DLL4/THBS1/CCBE1/ADAMTSL2/LGR4/E2F8/ADM/IL1A/SOX11/ENPP2/F3/E2F7/PDPN/LUZP1/MMP14/CXCL8/NDNF/IL18/IL10/TWIST1/HSD11B1/NRP1/RGCC/SPHK1/RAMP2/HYAL1/SHOX2/LIF/ANGPT4/CTSZ	32
GO:0045765	BP	GO:0045765	regulation of angiogenesis	15/281	82/6899	8.24457e-07	8.62036e-05	6.88221e-05	DLL1/THBS1/CCBE1/ADM/IL1A/ENPP2/F3/CXCL8/IL10/NRP1/RGCC/SPHK1/RAMP2/HYAL1/ANGPT4	15
GO:0009967	BP	GO:0009967	positive regulation of signal transduction	39/281	420/6899	8.27608e-07	8.62036e-05	6.88221e-05	DLL1/TNFAIP3/RRAGD/DLL4/THBS1/CCBE1/LGR4/SAA3/GDF15/HBEGF/SOCS1/TGFA/SOX11/IL7/S100A8/S100A12/F3/IGFBP6/IL23A/CCL17/NECTIN2/TNF/EREG/ARRB1/IL10/IL19/IL6/HGF/G0S2/NRP1/TNFRSF19/SPHK1/HAP1/CCL4/CCL2/SHOX2/APP/LIF/CXCR4	39
GO:0030155	BP	GO:0030155	regulation of cell adhesion	25/281	207/6899	8.70981e-07	8.72321e-05	6.96432e-05	DLL1/THBS1/CD274/IRF1/SOCS1/IL1B/IL1A/IL7/NUAK1/IL23A/LOC100520491/GPR4/PDPN/SLA-DQB1/CXCL8/NDNF/IL18/IL10/NRP1/RGCC/HYAL1/HHLA2/LIF/CXCR4/CEBPB	25
GO:0045787	BP	GO:0045787	positive regulation of cell cycle	16/281	94/6899	9.75498e-07	9.40814e-05	7.51115e-05	E2F8/IL1A/TGFA/E2F7/CDC20/EREG/IL10/RGCC/BIRC5/SPHK1/AURKB/HYAL1/APP/CDK1/CCNB1/UBE2C	16
GO:0035239	BP	GO:0035239	tube morphogenesis	28/281	253/6899	1.13386e-06	0.000100191	7.9989e-05	DLL1/PRDM1/DLL4/THBS1/CCBE1/LGR4/E2F8/ADM/IL1A/SOX11/ENPP2/F3/E2F7/LUZP1/MMP14/CXCL8/NDNF/IL18/IL10/TWIST1/NRP1/RGCC/SPHK1/RAMP2/HYAL1/SHOX2/ANGPT4/CTSZ	28
GO:1901342	BP	GO:1901342	regulation of vasculature development	15/281	84/6899	1.13814e-06	0.000100191	7.9989e-05	DLL1/THBS1/CCBE1/ADM/IL1A/ENPP2/F3/CXCL8/IL10/NRP1/RGCC/SPHK1/RAMP2/HYAL1/ANGPT4	15
GO:0019221	BP	GO:0019221	cytokine-mediated signaling pathway	21/281	156/6899	1.15427e-06	0.000100191	7.9989e-05	DUOX2/IRF1/SOCS1/IL1B/IL1A/IL7/CCL17/TNF/NFKBIA/CXCL8/AMCF-II/PPBP/EREG/IL18/IL6/SPHK1/CCL4/CCL2/OSM/CXCR4/IL13RA2	21
GO:0008284	BP	GO:0008284	positive regulation of cell population proliferation	29/281	269/6899	1.2456e-06	0.00010463	8.35335e-05	DLL1/TNFAIP3/DLL4/THBS1/CD274/ADM/HBEGF/IL1B/IL1A/TGFA/SOX11/IL7/F3/IL23A/LOC100520491/FOXM1/EREG/IL18/IL10/IL6/SPHK1/CSF3/HYAL1/SHOX2/HHLA2/LIF/PID1/CCNB1/TIMP1	29
GO:0071621	BP	GO:0071621	granulocyte chemotaxis	10/281	37/6899	1.40521e-06	0.000111869	8.93127e-05	S100A8/S100A9/IL23A/CCL17/CXCL8/AMCF-II/PPBP/CCL4/CCL2/HRH1	10
GO:0001525	BP	GO:0001525	angiogenesis	20/281	145/6899	1.4177e-06	0.000111869	8.93127e-05	DLL1/DLL4/THBS1/CCBE1/E2F8/ADM/IL1A/ENPP2/F3/E2F7/CXCL8/NDNF/IL18/IL10/NRP1/RGCC/SPHK1/RAMP2/HYAL1/ANGPT4	20
GO:0010647	BP	GO:0010647	positive regulation of cell communication	41/281	466/6899	1.72815e-06	0.000132356	0.000105668	DLL1/TNFAIP3/RRAGD/DLL4/THBS1/CCBE1/LGR4/SAA3/GDF15/HBEGF/SOCS1/IL1B/TGFA/SOX11/IL7/S100A8/S100A12/F3/IGFBP6/IL23A/CCL17/NECTIN2/TNF/FURIN/EREG/ARRB1/IL10/IL19/IL6/HGF/G0S2/NRP1/TNFRSF19/SPHK1/HAP1/CCL4/CCL2/SHOX2/APP/LIF/CXCR4	41
GO:0071222	BP	GO:0071222	cellular response to lipopolysaccharide	12/281	56/6899	1.84771e-06	0.00013747	0.000109751	TNFAIP3/CD274/IL1B/IL1A/AICDA/NFKBIA/CXCL8/AMCF-II/PPBP/TNIP3/IL10/CCL2	12
GO:0023056	BP	GO:0023056	positive regulation of signaling	41/281	468/6899	1.93025e-06	0.000138802	0.000110815	DLL1/TNFAIP3/RRAGD/DLL4/THBS1/CCBE1/LGR4/SAA3/GDF15/HBEGF/SOCS1/IL1B/TGFA/SOX11/IL7/S100A8/S100A12/F3/IGFBP6/IL23A/CCL17/NECTIN2/TNF/FURIN/EREG/ARRB1/IL10/IL19/IL6/HGF/G0S2/NRP1/TNFRSF19/SPHK1/HAP1/CCL4/CCL2/SHOX2/APP/LIF/CXCR4	41
GO:2000351	BP	GO:2000351	regulation of endothelial cell apoptotic process	8/281	23/6899	1.97222e-06	0.000138802	0.000110815	TNFAIP3/THBS1/TNF/NDNF/IL10/RGCC/RAMP2/CCL2	8
GO:0001944	BP	GO:0001944	vasculature development	24/281	204/6899	2.33831e-06	0.000160236	0.000127927	DLL1/PRDM1/DLL4/THBS1/CCBE1/FOSL1/E2F8/ADM/IL1A/ENPP2/F3/E2F7/LUZP1/CXCL8/NDNF/IL18/IL10/NRP1/RGCC/SPHK1/RAMP2/HYAL1/LIF/ANGPT4	24
GO:0030593	BP	GO:0030593	neutrophil chemotaxis	9/281	31/6899	2.4839e-06	0.000164001	0.000130933	S100A8/S100A9/IL23A/CCL17/CXCL8/AMCF-II/PPBP/CCL4/CCL2	9
GO:0007049	BP	GO:0007049	cell cycle	42/281	490/6899	2.51921e-06	0.000164001	0.000130933	SNX9/TNFAIP3/PCLAF/CCNB2/DLGAP5/CDCA5/E2F8/UHRF1/IRF1/KIF20A/CCNF/IL1A/TGFA/CENPA/GEM/AICDA/FOXM1/E2F7/CDC20/MCM3/NCAPG/EREG/IL10/RGCC/BIRC5/SPHK1/TOP2A/CCL2/SPAG5/AURKB/SGO1/HYAL1/BTG3/APP/LIF/CDK1/KIF11/SGO2/CCNB1/UBE2C/CCNB3/KIF4A	42
GO:0007155	BP	GO:0007155	cell adhesion	35/281	374/6899	2.69513e-06	0.000171174	0.00013666	DLL1/THBS1/CD274/ICAM1/VCAN/IRF1/RADIL/SOCS1/IL1B/IL1A/IL7/ATP1B1/S100A8/S100A9/NUAK1/IL23A/LOC100520491/NECTIN2/GPR4/PDPN/SLA-DQB1/CXCL8/NDNF/IL18/IL10/ITGB8/NRP1/RGCC/HYAL1/HHLA2/APP/LIF/CXCR4/CEBPB/TENM1	35
GO:0072577	BP	GO:0072577	endothelial cell apoptotic process	8/281	24/6899	2.8547e-06	0.000176992	0.000141304	TNFAIP3/THBS1/TNF/NDNF/IL10/RGCC/RAMP2/CCL2	8
GO:0010564	BP	GO:0010564	regulation of cell cycle process	24/281	207/6899	3.035e-06	0.000183794	0.000146735	CCNB2/E2F8/KIF20A/CCNF/IL1A/TGFA/AICDA/E2F7/CDC20/EREG/RGCC/BIRC5/SPHK1/CCL2/SPAG5/AURKB/HYAL1/APP/LIF/CDK1/KIF11/CCNB1/UBE2C/CCNB3	24
GO:0001568	BP	GO:0001568	blood vessel development	23/281	194/6899	3.35395e-06	0.000198493	0.00015847	DLL1/PRDM1/DLL4/THBS1/CCBE1/FOSL1/E2F8/ADM/IL1A/ENPP2/F3/E2F7/LUZP1/CXCL8/NDNF/IL18/IL10/NRP1/RGCC/SPHK1/RAMP2/HYAL1/ANGPT4	23
GO:0016477	BP	GO:0016477	cell migration	37/281	413/6899	3.85167e-06	0.000221507	0.000176844	TNFAIP3/DLL4/THBS1/CCBE1/PHLDA2/HBEGF/RADIL/FSCN1/SDC1/ENPP2/S100A8/S100A9/TGFBR3/IGFBP6/IL23A/CCL17/PDPN/MMP14/CXCL8/AMCF-II/PPBP/NDNF/TWIST1/HGF/NRP1/RGCC/SPHK1/CCL4/CCL2/CCR4/HYAL1/HRH1/APP/CXCR4/ANGPT4/MMP9/STRIP2	37
GO:0097530	BP	GO:0097530	granulocyte migration	10/281	41/6899	3.91294e-06	0.000221507	0.000176844	S100A8/S100A9/IL23A/CCL17/CXCL8/AMCF-II/PPBP/CCL4/CCL2/HRH1	10
GO:0071219	BP	GO:0071219	cellular response to molecule of bacterial origin	12/281	60/6899	4.00114e-06	0.00022168	0.000176982	TNFAIP3/CD274/IL1B/IL1A/AICDA/NFKBIA/CXCL8/AMCF-II/PPBP/TNIP3/IL10/CCL2	12
GO:0051249	BP	GO:0051249	regulation of lymphocyte activation	18/281	131/6899	5.10649e-06	0.000277027	0.000221169	TNFAIP3/PRDM1/CD274/IRF1/IL27/SOCS1/IL1B/IL1A/SOX11/IL7/IL23A/LOC100520491/SLA-DQB1/MMP14/IL18/IL10/HHLA2/CEBPB	18
GO:0048514	BP	GO:0048514	blood vessel morphogenesis	21/281	172/6899	5.69399e-06	0.000302595	0.000241582	DLL1/PRDM1/DLL4/THBS1/CCBE1/E2F8/ADM/IL1A/ENPP2/F3/E2F7/CXCL8/NDNF/IL18/IL10/NRP1/RGCC/SPHK1/RAMP2/HYAL1/ANGPT4	21
GO:0051726	BP	GO:0051726	regulation of cell cycle	31/281	323/6899	6.27694e-06	0.000326903	0.000260989	TNFAIP3/PCLAF/CCNB2/DLGAP5/E2F8/IRF1/KIF20A/CCNF/IL1A/TGFA/AICDA/FOXM1/E2F7/CDC20/EREG/IL10/RGCC/BIRC5/SPHK1/CCL2/SPAG5/AURKB/HYAL1/BTG3/APP/LIF/CDK1/KIF11/CCNB1/UBE2C/CCNB3	31
GO:1990266	BP	GO:1990266	neutrophil migration	9/281	35/6899	7.53441e-06	0.000384698	0.00030713	S100A8/S100A9/IL23A/CCL17/CXCL8/AMCF-II/PPBP/CCL4/CCL2	9
GO:0002696	BP	GO:0002696	positive regulation of leukocyte activation	15/281	98/6899	8.3892e-06	0.00040593	0.000324081	THBS1/IL33/CD274/SOCS1/IL1B/IL1A/IL7/IL23A/LOC100520491/NECTIN2/SLA-DQB1/MMP14/IL18/IL10/HHLA2	15
GO:0032944	BP	GO:0032944	regulation of mononuclear cell proliferation	13/281	75/6899	8.41791e-06	0.00040593	0.000324081	CD274/IRF1/IL27/IL1B/IL1A/SOX11/IL7/IL23A/LOC100520491/IL18/IL10/HHLA2/CEBPB	13
GO:0050670	BP	GO:0050670	regulation of lymphocyte proliferation	13/281	75/6899	8.41791e-06	0.00040593	0.000324081	CD274/IRF1/IL27/IL1B/IL1A/SOX11/IL7/IL23A/LOC100520491/IL18/IL10/HHLA2/CEBPB	13
GO:0060326	BP	GO:0060326	cell chemotaxis	16/281	111/6899	9.26864e-06	0.000432195	0.00034505	THBS1/HBEGF/S100A8/S100A9/IL23A/CCL17/CXCL8/AMCF-II/PPBP/HGF/NRP1/CCL4/CCL2/CCR4/HRH1/CXCR4	16
GO:0140014	BP	GO:0140014	mitotic nuclear division	14/281	87/6899	9.29451e-06	0.000432195	0.00034505	IL1A/TGFA/NCAPG/EREG/RGCC/BIRC5/SPHK1/AURKB/SGO1/KIF11/SGO2/CCNB1/UBE2C/KIF4A	14
GO:0050867	BP	GO:0050867	positive regulation of cell activation	15/281	101/6899	1.22344e-05	0.000551002	0.000439902	THBS1/IL33/CD274/SOCS1/IL1B/IL1A/IL7/IL23A/LOC100520491/NECTIN2/SLA-DQB1/MMP14/IL18/IL10/HHLA2	15
GO:0070098	BP	GO:0070098	chemokine-mediated signaling pathway	7/281	21/6899	1.22727e-05	0.000551002	0.000439902	CCL17/CXCL8/AMCF-II/PPBP/CCL4/CCL2/CXCR4	7
GO:0048285	BP	GO:0048285	organelle fission	18/281	140/6899	1.31532e-05	0.000580524	0.000463471	MTFR2/CCNB2/IL1A/TGFA/NCAPG/EREG/RGCC/BIRC5/SPHK1/TOP2A/AURKB/SGO1/LIF/KIF11/SGO2/CCNB1/UBE2C/KIF4A	18
GO:0001892	BP	GO:0001892	embryonic placenta development	8/281	29/6899	1.3942e-05	0.000605083	0.000483078	PRDM1/PHLDA2/E2F8/ADM/E2F7/IL10/LIF/CEBPB	8
GO:0001890	BP	GO:0001890	placenta development	10/281	47/6899	1.45481e-05	0.000621035	0.000495814	PRDM1/PHLDA2/FOSL1/E2F8/ADM/CCNF/E2F7/IL10/LIF/CEBPB	10
GO:0000280	BP	GO:0000280	nuclear division	17/281	128/6899	1.48792e-05	0.000624925	0.000498919	CCNB2/IL1A/TGFA/NCAPG/EREG/RGCC/BIRC5/SPHK1/TOP2A/AURKB/SGO1/LIF/KIF11/SGO2/CCNB1/UBE2C/KIF4A	17
GO:0007346	BP	GO:0007346	regulation of mitotic cell cycle	17/281	129/6899	1.65175e-05	0.000682722	0.000545062	DLGAP5/IL1A/TGFA/E2F7/EREG/RGCC/BIRC5/SPHK1/CCL2/AURKB/HYAL1/BTG3/APP/CDK1/CCNB1/UBE2C/CCNB3	17
GO:0070663	BP	GO:0070663	regulation of leukocyte proliferation	13/281	80/6899	1.74507e-05	0.000710025	0.00056686	CD274/IRF1/IL27/IL1B/IL1A/SOX11/IL7/IL23A/LOC100520491/IL18/IL10/HHLA2/CEBPB	13
GO:0097191	BP	GO:0097191	extrinsic apoptotic signaling pathway	12/281	69/6899	1.81499e-05	0.000727112	0.000580502	TNFAIP3/THBS1/IL1A/IL7/TNF/BCL2A1/IL18/IL19/HGF/G0S2/NRP1/FAS	12
GO:0045840	BP	GO:0045840	positive regulation of mitotic nuclear division	5/281	10/6899	2.30431e-05	0.000897899	0.000716852	IL1A/TGFA/EREG/RGCC/SPHK1	5
GO:2000026	BP	GO:2000026	regulation of multicellular organismal development	33/281	378/6899	2.31026e-05	0.000897899	0.000716852	DLL1/PRDM1/DLL4/THBS1/CCBE1/PHLDA2/ADM/IRF1/SOCS1/IL1A/SOX11/ENPP2/IL7/F3/IL23A/C1QC/NFKBIA/MMP14/CXCL8/RAB7B/IL10/TWIST1/NRP1/RGCC/SPHK1/RAMP2/HAP1/CSF3/HYAL1/SHOX2/LIF/ANGPT4/CEBPB	33
GO:0022603	BP	GO:0022603	regulation of anatomical structure morphogenesis	25/281	249/6899	2.4344e-05	0.000900241	0.000718722	DLL1/TNFAIP3/THBS1/CCBE1/CDC42EP2/LGR4/ADM/IL1A/ENPP2/F3/PDPN/CXCL8/IL10/HGF/NRP1/RGCC/SPHK1/RAMP2/CCL2/HYAL1/SHOX2/LIF/CST3/ANGPT4/STRIP2	25
GO:0071216	BP	GO:0071216	cellular response to biotic stimulus	12/281	71/6899	2.45069e-05	0.000900241	0.000718722	TNFAIP3/CD274/IL1B/IL1A/AICDA/NFKBIA/CXCL8/AMCF-II/PPBP/TNIP3/IL10/CCL2	12
GO:0006953	BP	GO:0006953	acute-phase response	6/281	16/6899	2.45457e-05	0.000900241	0.000718722	PTGES/SAA3/IL1B/IL1A/IL6/IL1B2	6
GO:0035924	BP	GO:0035924	cellular response to vascular endothelial growth factor stimulus	6/281	16/6899	2.45457e-05	0.000900241	0.000718722	DLL1/DLL4/CCBE1/NRP1/SPHK1/RAMP2	6
GO:0051707	BP	GO:0051707	response to other organism	36/281	431/6899	2.51964e-05	0.00091127	0.000727528	TNFAIP3/ISG20/CD274/CDC42EP2/CD59/IRF1/CD14/CYP3A29/IL27/SOCS1/IL1B/IL1A/ATP1B1/S100A8/S100A12/S100A9/IL23A/AICDA/CCL17/NECTIN2/C1QA/NFKBIA/CXCL8/AMCF-II/PPBP/EREG/TNIP3/IL18/RAB7B/IL10/RGS1/CCL4/CCL2/HYAL1/TLR9/CEBPB	36
GO:0043207	BP	GO:0043207	response to external biotic stimulus	36/281	432/6899	2.6494e-05	0.000945075	0.000754517	TNFAIP3/ISG20/CD274/CDC42EP2/CD59/IRF1/CD14/CYP3A29/IL27/SOCS1/IL1B/IL1A/ATP1B1/S100A8/S100A12/S100A9/IL23A/AICDA/CCL17/NECTIN2/C1QA/NFKBIA/CXCL8/AMCF-II/PPBP/EREG/TNIP3/IL18/RAB7B/IL10/RGS1/CCL4/CCL2/HYAL1/TLR9/CEBPB	36
GO:0050727	BP	GO:0050727	regulation of inflammatory response	15/281	108/6899	2.7842e-05	0.000979738	0.00078219	TNFAIP3/IL33/PTGES/S100A8/GPR4/NFKBIA/PDE2A/CASP1/IL18/IL10/HGF/SPHK1/TLR9/APP/CEBPB	15
GO:0010628	BP	GO:0010628	positive regulation of gene expression	32/281	365/6899	2.85088e-05	0.000987971	0.000788763	DLL1/PRDM1/DLL4/THBS1/CCBE1/IL33/IRF1/IL1B/IL1A/SOX11/IL7/CD244/PANX2/IL23A/LOC100520491/AICDA/FURIN/CXCL8/EREG/CASP1/IL18/RAB7B/IL10/TWIST1/HGF/RGCC/RAMP2/HHLA2/APP/LIF/PID1/CEBPB	32
GO:0046649	BP	GO:0046649	lymphocyte activation	24/281	236/6899	2.88348e-05	0.000987971	0.000788763	DLL1/TNFAIP3/PRDM1/DLL4/CD274/IRF1/IL27/SOCS1/IL1B/IL1A/SOX11/IL7/CD244/IL23A/LOC100520491/AICDA/SLA-DQB1/MMP14/IL18/IL10/IL6/CTSV/HHLA2/CEBPB	24
GO:0050729	BP	GO:0050729	positive regulation of inflammatory response	9/281	41/6899	3.01422e-05	0.00101936	0.00081382	IL33/S100A8/GPR4/NFKBIA/PDE2A/IL18/TLR9/APP/CEBPB	9
GO:0050730	BP	GO:0050730	regulation of peptidyl-tyrosine phosphorylation	12/281	73/6899	3.27199e-05	0.00107003	0.000854274	HBEGF/SOCS1/TGFA/ENPP2/IL7/IL23A/EREG/HGF/NRP1/APP/LIF/PRNP	12
GO:1990868	BP	GO:1990868	response to chemokine	7/281	24/6899	3.28733e-05	0.00107003	0.000854274	CCL17/CXCL8/AMCF-II/PPBP/CCL4/CCL2/CXCR4	7
GO:1990869	BP	GO:1990869	cellular response to chemokine	7/281	24/6899	3.28733e-05	0.00107003	0.000854274	CCL17/CXCL8/AMCF-II/PPBP/CCL4/CCL2/CXCR4	7
GO:0030574	BP	GO:0030574	collagen catabolic process	6/281	17/6899	3.66454e-05	0.00117808	0.00094054	MMP2/MMP14/MMP1/CTSV/CST3/MMP9	6
GO:0042981	BP	GO:0042981	regulation of apoptotic process	34/281	405/6899	3.8906e-05	0.00122735	0.000979874	DLL1/TNFAIP3/THBS1/SERPINB2/CD274/MELK/PHLDA2/IL7/S100A8/LOC100523672/TNF/BCL2A1/NDNF/CASP1/GRIA4/IL10/IL19/TWIST1/HGF/G0S2/NRP1/RGCC/SOCS3/BIRC5/SPHK1/RAMP2/TOP2A/CCL2/AURKB/FAS/PRNP/ANGPT4/KCNB1/CEBPB	34
GO:1904035	BP	GO:1904035	regulation of epithelial cell apoptotic process	8/281	33/6899	3.91205e-05	0.00122735	0.000979874	TNFAIP3/THBS1/TNF/NDNF/IL10/RGCC/RAMP2/CCL2	8
GO:0010573	BP	GO:0010573	vascular endothelial growth factor production	5/281	11/6899	4.08425e-05	0.00126612	0.00101083	CCBE1/IL1B/IL1A/TNF/IL6	5
GO:0010941	BP	GO:0010941	regulation of cell death	36/281	443/6899	4.53998e-05	0.00139084	0.0011104	DLL1/TNFAIP3/THBS1/SERPINB2/CD274/MELK/PHLDA2/SOX11/IL7/S100A8/LOC100523672/TNF/BCL2A1/NDNF/CASP1/GRIA4/IL10/IL19/TWIST1/HGF/G0S2/NRP1/RGCC/SOCS3/BIRC5/SPHK1/RAMP2/TOP2A/CCL2/AURKB/FAS/PRNP/ANGPT4/KCNB1/CEBPB/CTSZ	36
GO:0050863	BP	GO:0050863	regulation of T cell activation	14/281	100/6899	4.71436e-05	0.00142747	0.00113964	PRDM1/CD274/IRF1/IL27/SOCS1/IL1B/IL1A/IL7/IL23A/LOC100520491/SLA-DQB1/IL18/HHLA2/CEBPB	14
GO:0048870	BP	GO:0048870	cell motility	37/281	462/6899	4.8328e-05	0.00144397	0.00115282	TNFAIP3/DLL4/THBS1/CCBE1/PHLDA2/HBEGF/RADIL/FSCN1/SDC1/ENPP2/S100A8/S100A9/TGFBR3/IGFBP6/IL23A/CCL17/PDPN/MMP14/CXCL8/AMCF-II/PPBP/NDNF/TWIST1/HGF/NRP1/RGCC/SPHK1/CCL4/CCL2/CCR4/HYAL1/HRH1/APP/CXCR4/ANGPT4/MMP9/STRIP2	37
GO:0007088	BP	GO:0007088	regulation of mitotic nuclear division	8/281	34/6899	4.93725e-05	0.00144397	0.00115282	IL1A/TGFA/EREG/RGCC/BIRC5/SPHK1/AURKB/CCNB1	8
GO:0001818	BP	GO:0001818	negative regulation of cytokine production	12/281	76/6899	4.94938e-05	0.00144397	0.00115282	DLL1/TNFAIP3/THBS1/LGR4/IL23A/FURIN/ARRB1/IL10/TWIST1/HGF/RGCC/RNF128	12
GO:0072359	BP	GO:0072359	circulatory system development	27/281	292/6899	4.99068e-05	0.00144397	0.00115282	DLL1/PRDM1/DLL4/THBS1/CCBE1/FOSL1/E2F8/ADM/IL1A/SOX11/ENPP2/F3/E2F7/LUZP1/CXCL8/NDNF/IL18/IL10/TWIST1/NRP1/RGCC/SPHK1/RAMP2/HYAL1/SHOX2/LIF/ANGPT4	27
GO:0051094	BP	GO:0051094	positive regulation of developmental process	31/281	359/6899	5.1334e-05	0.00146894	0.00117275	DLL1/THBS1/CCBE1/LGR4/ADM/GDF15/SOCS1/IL1A/SOX11/ENPP2/IL7/F3/IL23A/PDPN/CDC20/MMP14/CXCL8/RAB7B/IL10/TWIST1/NRP1/RGCC/SPHK1/RAMP2/HAP1/CSF3/HYAL1/SHOX2/LIF/ANGPT4/CEBPB	31
GO:0009607	BP	GO:0009607	response to biotic stimulus	36/281	446/6899	5.2358e-05	0.00148196	0.00118315	TNFAIP3/ISG20/CD274/CDC42EP2/CD59/IRF1/CD14/CYP3A29/IL27/SOCS1/IL1B/IL1A/ATP1B1/S100A8/S100A12/S100A9/IL23A/AICDA/CCL17/NECTIN2/C1QA/NFKBIA/CXCL8/AMCF-II/PPBP/EREG/TNIP3/IL18/RAB7B/IL10/RGS1/CCL4/CCL2/HYAL1/TLR9/CEBPB	36
GO:0050673	BP	GO:0050673	epithelial cell proliferation	17/281	141/6899	5.31009e-05	0.00148683	0.00118703	TNFAIP3/DLL4/THBS1/EHF/LGR4/TGFA/SOX11/F3/EREG/IL10/IL6/HGF/RGCC/BIRC5/CCL2/HYAL1/CEBPB	17
GO:0043067	BP	GO:0043067	regulation of programmed cell death	34/281	412/6899	5.51812e-05	0.00152864	0.00122041	DLL1/TNFAIP3/THBS1/SERPINB2/CD274/MELK/PHLDA2/IL7/S100A8/LOC100523672/TNF/BCL2A1/NDNF/CASP1/GRIA4/IL10/IL19/TWIST1/HGF/G0S2/NRP1/RGCC/SOCS3/BIRC5/SPHK1/RAMP2/TOP2A/CCL2/AURKB/FAS/PRNP/ANGPT4/KCNB1/CEBPB	34
GO:0032963	BP	GO:0032963	collagen metabolic process	7/281	26/6899	5.82423e-05	0.00159645	0.00127456	MMP2/MMP14/MMP1/CTSV/RGCC/CST3/MMP9	7
GO:1903706	BP	GO:1903706	regulation of hemopoiesis	14/281	102/6899	5.89554e-05	0.00159917	0.00127672	DLL1/PRDM1/IRF1/SOCS1/IL7/IL23A/C1QC/NFKBIA/MMP14/RAB7B/IL10/CSF3/LIF/CEBPB	14
GO:0031347	BP	GO:0031347	regulation of defense response	19/281	171/6899	6.07042e-05	0.00161706	0.00129101	TNFAIP3/IL33/PTGES/SOCS1/S100A8/IL23A/NECTIN2/GPR4/NFKBIA/EREG/PDE2A/CASP1/IL18/IL10/HGF/SPHK1/TLR9/APP/CEBPB	19
GO:0044419	BP	GO:0044419	biological process involved in interspecies interaction between organisms	37/281	467/6899	6.08572e-05	0.00161706	0.00129101	TNFAIP3/ISG20/CD274/CDC42EP2/CD59/IRF1/CD14/CYP3A29/IL27/SOCS1/IL1B/IL1A/ATP1B1/S100A8/S100A12/S100A9/IL23A/AICDA/CCL17/NECTIN2/C1QA/NFKBIA/CXCL8/AMCF-II/PPBP/EREG/TNIP3/IL18/RAB7B/IL10/RGS1/NRP1/CCL4/CCL2/HYAL1/TLR9/CEBPB	37
GO:0002683	BP	GO:0002683	negative regulation of immune system process	14/281	103/6899	6.57755e-05	0.0017301	0.00138125	DLL1/TNFAIP3/THBS1/CD274/CD59/IRF1/SOCS1/SOX11/C1QC/IL10/TWIST1/CCL2/CEBPB/IL13RA2	14
GO:0007059	BP	GO:0007059	chromosome segregation	14/281	104/6899	7.32741e-05	0.00190806	0.00152333	DLGAP5/GEM/NCAPG/BIRC5/TOP2A/SPAG5/AURKB/SGO1/KIF11/SGO2/HJURP/CCNB1/UBE2C/KIF4A	14
GO:0002684	BP	GO:0002684	positive regulation of immune system process	24/281	251/6899	7.83043e-05	0.00201886	0.00161179	THBS1/IL33/CD274/CD59/SOCS1/IL1B/IL1A/IL7/CD244/IL23A/LOC100520491/NECTIN2/C1QA/C1QC/SLA-DQB1/MMP14/EREG/IL18/IL10/RGCC/HHLA2/APP/LIF/IL13RA2	24
GO:0009617	BP	GO:0009617	response to bacterium	19/281	175/6899	8.32931e-05	0.00212642	0.00169767	TNFAIP3/CD274/IL1B/IL1A/S100A8/S100A9/IL23A/AICDA/NFKBIA/CXCL8/AMCF-II/PPBP/TNIP3/IL18/IL10/RGS1/CCL2/TLR9/CEBPB	19
GO:0051785	BP	GO:0051785	positive regulation of nuclear division	5/281	13/6899	0.000106353	0.00266736	0.00212953	IL1A/TGFA/EREG/RGCC/SPHK1	5
GO:0032103	BP	GO:0032103	positive regulation of response to external stimulus	15/281	121/6899	0.000106531	0.00266736	0.00212953	THBS1/IL33/S100A8/IL23A/NECTIN2/GPR4/NFKBIA/CXCL8/EREG/PDE2A/IL18/NRP1/TLR9/APP/CEBPB	15
GO:0000070	BP	GO:0000070	mitotic sister chromatid segregation	9/281	48/6899	0.000112298	0.00275871	0.00220246	NCAPG/BIRC5/AURKB/SGO1/KIF11/SGO2/CCNB1/UBE2C/KIF4A	9
GO:0051783	BP	GO:0051783	regulation of nuclear division	9/281	48/6899	0.000112298	0.00275871	0.00220246	IL1A/TGFA/EREG/RGCC/BIRC5/SPHK1/AURKB/LIF/CCNB1	9
GO:0000819	BP	GO:0000819	sister chromatid segregation	10/281	59/6899	0.000114496	0.00278642	0.00222458	NCAPG/BIRC5/TOP2A/AURKB/SGO1/KIF11/SGO2/CCNB1/UBE2C/KIF4A	10
GO:0001701	BP	GO:0001701	in utero embryonic development	15/281	122/6899	0.00011709	0.00282316	0.00225392	PRDM1/CCNB2/PHLDA2/FOSL1/E2F8/ADM/ASF1B/E2F7/ARNT2/FURIN/IL10/TWIST1/LIF/CCNB1/CEBPB	15
GO:0098813	BP	GO:0098813	nuclear chromosome segregation	12/281	83/6899	0.000119772	0.00286135	0.00228441	GEM/NCAPG/BIRC5/TOP2A/SPAG5/AURKB/SGO1/KIF11/SGO2/CCNB1/UBE2C/KIF4A	12
GO:0071346	BP	GO:0071346	cellular response to interferon-gamma	7/281	29/6899	0.000124397	0.00294481	0.00235104	CDC42EP2/IRF1/SOCS1/CCL17/RAB7B/CCL4/CCL2	7
GO:0009968	BP	GO:0009968	negative regulation of signal transduction	30/281	360/6899	0.000130688	0.00306586	0.00244768	DLL1/TNFAIP3/DLL4/THBS1/ADAMTSL2/LGR4/ADM/GDF15/SOCS1/IL7/FOXM1/NFKBIA/MMP14/CXCL8/TNIP3/PDE2A/ARRB1/RAB7B/IL10/IL19/TWIST1/HGF/RGS16/NRP1/SOCS3/RCAN1/LIF/DUSP5/DUSP4/PID1	30
GO:1901992	BP	GO:1901992	positive regulation of mitotic cell cycle phase transition	6/281	21/6899	0.000139959	0.00325404	0.00259792	RGCC/BIRC5/HYAL1/APP/CCNB1/UBE2C	6
GO:0048646	BP	GO:0048646	anatomical structure formation involved in morphogenesis	29/281	345/6899	0.000146224	0.00336963	0.0026902	DLL1/TNFAIP3/DLL4/THBS1/CCBE1/FJX1/E2F8/ADM/GDF15/IL1A/SOX11/ENPP2/F3/E2F7/NECTIN2/LUZP1/FURIN/CXCL8/NDNF/IL18/IL10/TWIST1/NRP1/RGCC/SPHK1/RAMP2/HYAL1/DUSP5/ANGPT4	29
GO:0097529	BP	GO:0097529	myeloid leukocyte migration	10/281	61/6899	0.000152917	0.00347608	0.00277519	S100A8/S100A9/IL23A/CCL17/CXCL8/AMCF-II/PPBP/CCL4/CCL2/HRH1	10
GO:0032635	BP	GO:0032635	interleukin-6 production	9/281	50/6899	0.000156183	0.00347608	0.00277519	TNFAIP3/EREG/ARRB1/RAB7B/IL10/TWIST1/HGF/APP/CEBPB	9
GO:0032675	BP	GO:0032675	regulation of interleukin-6 production	9/281	50/6899	0.000156183	0.00347608	0.00277519	TNFAIP3/EREG/ARRB1/RAB7B/IL10/TWIST1/HGF/APP/CEBPB	9
GO:0050731	BP	GO:0050731	positive regulation of peptidyl-tyrosine phosphorylation	9/281	50/6899	0.000156183	0.00347608	0.00277519	HBEGF/TGFA/ENPP2/IL23A/EREG/HGF/NRP1/LIF/PRNP	9
GO:0032101	BP	GO:0032101	regulation of response to external stimulus	24/281	263/6899	0.000162573	0.00358762	0.00286424	TNFAIP3/THBS1/IL33/PTGES/SOCS1/S100A8/IL23A/NECTIN2/GPR4/NFKBIA/CXCL8/EREG/PDE2A/CASP1/IL18/IL10/HGF/NRP1/SPHK1/CCL2/TLR9/APP/CXCR4/CEBPB	24
GO:0045785	BP	GO:0045785	positive regulation of cell adhesion	15/281	126/6899	0.000168986	0.00361894	0.00288924	CD274/SOCS1/IL1B/IL1A/IL7/IL23A/LOC100520491/PDPN/SLA-DQB1/NDNF/IL18/NRP1/HYAL1/HHLA2/LIF	15
GO:1904019	BP	GO:1904019	epithelial cell apoptotic process	8/281	40/6899	0.000169043	0.00361894	0.00288924	TNFAIP3/THBS1/TNF/NDNF/IL10/RGCC/RAMP2/CCL2	8
GO:0018108	BP	GO:0018108	peptidyl-tyrosine phosphorylation	12/281	86/6899	0.000169551	0.00361894	0.00288924	HBEGF/SOCS1/TGFA/ENPP2/IL7/IL23A/EREG/HGF/NRP1/APP/LIF/PRNP	12
GO:0051251	BP	GO:0051251	positive regulation of lymphocyte activation	12/281	86/6899	0.000169551	0.00361894	0.00288924	CD274/SOCS1/IL1B/IL1A/IL7/IL23A/LOC100520491/SLA-DQB1/MMP14/IL18/IL10/HHLA2	12
GO:0042129	BP	GO:0042129	regulation of T cell proliferation	10/281	62/6899	0.000175879	0.0037235	0.00297272	CD274/IRF1/IL27/IL1B/IL1A/IL23A/LOC100520491/IL18/HHLA2/CEBPB	10
GO:0007159	BP	GO:0007159	leukocyte cell-cell adhesion	14/281	113/6899	0.000181793	0.00381765	0.00304789	CD274/IRF1/SOCS1/IL1B/IL1A/IL7/S100A8/S100A9/IL23A/LOC100520491/SLA-DQB1/IL18/HHLA2/CEBPB	14
GO:0018212	BP	GO:0018212	peptidyl-tyrosine modification	12/281	88/6899	0.000211771	0.00441161	0.00352208	HBEGF/SOCS1/TGFA/ENPP2/IL7/IL23A/EREG/HGF/NRP1/APP/LIF/PRNP	12
GO:0031349	BP	GO:0031349	positive regulation of defense response	11/281	76/6899	0.000227421	0.00470004	0.00375236	IL33/S100A8/NECTIN2/GPR4/NFKBIA/EREG/PDE2A/IL18/TLR9/APP/CEBPB	11
GO:0022407	BP	GO:0022407	regulation of cell-cell adhesion	15/281	130/6899	0.000239782	0.00487542	0.00389237	CD274/IRF1/SOCS1/IL1B/IL1A/IL7/IL23A/LOC100520491/PDPN/SLA-DQB1/IL18/IL10/RGCC/HHLA2/CEBPB	15
GO:0002526	BP	GO:0002526	acute inflammatory response	7/281	32/6899	0.000241524	0.00487542	0.00389237	PTGES/SAA3/IL1B/IL1A/F3/IL6/IL1B2	7
GO:0034341	BP	GO:0034341	response to interferon-gamma	7/281	32/6899	0.000241524	0.00487542	0.00389237	CDC42EP2/IRF1/SOCS1/CCL17/RAB7B/CCL4/CCL2	7
GO:0010648	BP	GO:0010648	negative regulation of cell communication	31/281	394/6899	0.000284449	0.00569757	0.00454875	DLL1/TNFAIP3/DLL4/THBS1/ADAMTSL2/LGR4/ADM/GDF15/SOCS1/IL7/FOXM1/NFKBIA/MMP14/CXCL8/TNIP3/PDE2A/ARRB1/RAB7B/IL10/IL19/TWIST1/HGF/RGS16/NRP1/SOCS3/RCAN1/LIF/DUSP5/DUSP4/PID1/KCNB1	31
GO:0002040	BP	GO:0002040	sprouting angiogenesis	8/281	43/6899	0.000286629	0.00569757	0.00454875	DLL1/DLL4/THBS1/E2F8/E2F7/IL10/NRP1/RAMP2	8
GO:0010469	BP	GO:0010469	regulation of signaling receptor activity	7/281	33/6899	0.000296018	0.00583962	0.00466216	PHLDA2/HBEGF/TGFA/CNRIP1/EREG/IL10/APP	7
GO:0098542	BP	GO:0098542	defense response to other organism	29/281	360/6899	0.000303816	0.0059484	0.004749	TNFAIP3/ISG20/CDC42EP2/CD59/IRF1/CD14/CYP3A29/IL27/SOCS1/ATP1B1/S100A8/S100A12/S100A9/IL23A/AICDA/CCL17/NECTIN2/C1QA/CXCL8/AMCF-II/PPBP/EREG/IL18/RAB7B/IL10/CCL4/CCL2/TLR9/CEBPB	29
GO:0023057	BP	GO:0023057	negative regulation of signaling	31/281	396/6899	0.000311014	0.00604388	0.00482523	DLL1/TNFAIP3/DLL4/THBS1/ADAMTSL2/LGR4/ADM/GDF15/SOCS1/IL7/FOXM1/NFKBIA/MMP14/CXCL8/TNIP3/PDE2A/ARRB1/RAB7B/IL10/IL19/TWIST1/HGF/RGS16/NRP1/SOCS3/RCAN1/LIF/DUSP5/DUSP4/PID1/KCNB1	31
GO:1901701	BP	GO:1901701	cellular response to oxygen-containing compound	25/281	292/6899	0.000321694	0.00620512	0.00495396	TNFAIP3/RRAGD/CD274/GDF15/SOCS1/IL1B/IL1A/AICDA/NFKBIA/CXCL8/AMCF-II/PPBP/TNIP3/PDE2A/IL10/HGF/BIRC5/SPHK1/CCL2/APP/IRS1/PID1/PRNP/KCNB1/CEBPB	25
GO:0071363	BP	GO:0071363	cellular response to growth factor stimulus	18/281	179/6899	0.000336917	0.00642735	0.00513139	DLL1/DLL4/THBS1/CCBE1/ADAMTSL2/GDF15/SOX11/TGFBR3/CXCL8/NDNF/IL10/HGF/NRP1/SPHK1/RAMP2/HAP1/CCL2/HYAL1	18
GO:0032368	BP	GO:0032368	regulation of lipid transport	8/281	44/6899	0.000338152	0.00642735	0.00513139	LIPG/THBS1/PTGES/IL1B/TNF/FURIN/NFKBIA/IL6	8
GO:1901700	BP	GO:1901700	response to oxygen-containing compound	30/281	381/6899	0.000353344	0.00666744	0.00532306	TNFAIP3/RRAGD/DUOX2/THBS1/CD274/GDF15/SOCS1/IL1B/IL1A/S100A8/S100A9/AICDA/NFKBIA/CXCL8/AMCF-II/PPBP/TNIP3/PDE2A/IL10/HGF/BIRC5/SPHK1/CCL2/HYAL1/APP/IRS1/PID1/PRNP/KCNB1/CEBPB	30
GO:0045931	BP	GO:0045931	positive regulation of mitotic cell cycle	7/281	34/6899	0.000359963	0.00674347	0.00538377	RGCC/BIRC5/SPHK1/HYAL1/APP/CCNB1/UBE2C	7
GO:0002695	BP	GO:0002695	negative regulation of leukocyte activation	8/281	45/6899	0.000396982	0.0073315	0.00585323	TNFAIP3/CD274/IRF1/SOCS1/SOX11/IL10/CEBPB/IL13RA2	8
GO:0044839	BP	GO:0044839	cell cycle G2/M phase transition	8/281	45/6899	0.000396982	0.0073315	0.00585323	CCNB2/FOXM1/BIRC5/AURKB/APP/CDK1/CCNB1/CCNB3	8
GO:1901990	BP	GO:1901990	regulation of mitotic cell cycle phase transition	11/281	81/6899	0.000401851	0.00736516	0.0058801	E2F7/RGCC/BIRC5/CCL2/AURKB/HYAL1/APP/CDK1/CCNB1/UBE2C/CCNB3	11
GO:0044093	BP	GO:0044093	positive regulation of molecular function	31/281	402/6899	0.000404461	0.00736516	0.0058801	THBS1/HBEGF/SOCS1/TGFA/ATP1B1/S100A8/F3/ARHGAP29/IL23A/CCL17/CDC20/TNF/EREG/EGF/IL18/RAB7B/IL10/TWIST1/RGS16/RGS1/RGCC/SPHK1/HAP1/CCL4/CCL2/IL1RAP/APP/FAS/ADRB1/PRNP/CEBPB	31
GO:0050870	BP	GO:0050870	positive regulation of T cell activation	10/281	69/6899	0.000432486	0.00776684	0.00620079	CD274/SOCS1/IL1B/IL1A/IL7/IL23A/LOC100520491/SLA-DQB1/IL18/HHLA2	10
GO:0051302	BP	GO:0051302	regulation of cell division	10/281	69/6899	0.000432486	0.00776684	0.00620079	DLL1/E2F8/KIF20A/IL1B/IL1A/TGFA/E2F7/PPBP/AURKB/IL1B2	10
GO:2001236	BP	GO:2001236	regulation of extrinsic apoptotic signaling pathway	8/281	46/6899	0.000463875	0.00819405	0.00654186	TNFAIP3/THBS1/IL7/TNF/IL19/HGF/G0S2/NRP1	8
GO:0007176	BP	GO:0007176	regulation of epidermal growth factor-activated receptor activity	4/281	10/6899	0.000465714	0.00819405	0.00654186	HBEGF/TGFA/EREG/APP	4
GO:0043537	BP	GO:0043537	negative regulation of blood vessel endothelial cell migration	4/281	10/6899	0.000465714	0.00819405	0.00654186	DLL4/THBS1/RGCC/ANGPT4	4
GO:0070848	BP	GO:0070848	response to growth factor	18/281	184/6899	0.000471776	0.008245	0.00658253	DLL1/DLL4/THBS1/CCBE1/ADAMTSL2/GDF15/SOX11/TGFBR3/CXCL8/NDNF/IL10/HGF/NRP1/SPHK1/RAMP2/HAP1/CCL2/HYAL1	18
GO:0043066	BP	GO:0043066	negative regulation of apoptotic process	22/281	251/6899	0.000535411	0.00925299	0.00738728	DLL1/TNFAIP3/THBS1/SERPINB2/IL7/BCL2A1/NDNF/GRIA4/IL10/IL19/TWIST1/HGF/NRP1/SOCS3/BIRC5/SPHK1/RAMP2/CCL2/AURKB/FAS/ANGPT4/CEBPB	22
GO:0044772	BP	GO:0044772	mitotic cell cycle phase transition	13/281	111/6899	0.00053656	0.00925299	0.00738728	CCNB2/FOXM1/E2F7/RGCC/BIRC5/CCL2/AURKB/HYAL1/APP/CDK1/CCNB1/UBE2C/CCNB3	13
GO:0042098	BP	GO:0042098	T cell proliferation	10/281	71/6899	0.000546597	0.00936408	0.00747597	CD274/IRF1/IL27/IL1B/IL1A/IL23A/LOC100520491/IL18/HHLA2/CEBPB	10
GO:0050790	BP	GO:0050790	regulation of catalytic activity	35/281	484/6899	0.000569461	0.00963209	0.00768994	TNFAIP3/CCNB2/THBS1/SERPINB2/HBEGF/SOCS1/IL1B/IL1A/TGFA/IL7/S100A8/F3/ARHGAP29/NUAK1/IL23A/CCL17/CDC20/EREG/HGF/RGS16/RGS1/RGCC/BIRC5/CCL4/CCL2/APP/RCAN1/FAS/ADRB1/CCNB1/PRNP/CST3/PKIG/TIMP1/CCNB3	35
GO:0051130	BP	GO:0051130	positive regulation of cellular component organization	23/281	269/6899	0.00056964	0.00963209	0.00768994	DLL1/CDC42EP2/GDF15/FSCN1/IL1A/TGFA/SDC1/ENPP2/PDPN/CDC20/PLEK2/EREG/NDNF/ARRB1/MMP1/NRP1/RGCC/SPHK1/HAP1/AURKB/HYAL1/SHOX2/APP	23
GO:0043009	BP	GO:0043009	chordate embryonic development	19/281	203/6899	0.000574917	0.00965861	0.00771111	DLL1/PRDM1/CCNB2/PHLDA2/FOSL1/E2F8/ADM/ASF1B/SOX11/E2F7/LUZP1/ARNT2/FURIN/IL10/TWIST1/SHOX2/LIF/CCNB1/CEBPB	19
GO:1903037	BP	GO:1903037	regulation of leukocyte cell-cell adhesion	12/281	98/6899	0.000582701	0.00972662	0.00776541	CD274/IRF1/SOCS1/IL1B/IL1A/IL7/IL23A/LOC100520491/SLA-DQB1/IL18/HHLA2/CEBPB	12
GO:0006935	BP	GO:0006935	chemotaxis	18/281	188/6899	0.000611122	0.0101361	0.0080923	THBS1/HBEGF/ENPP2/S100A8/S100A9/IL23A/CCL17/CXCL8/AMCF-II/PPBP/HGF/NRP1/CCL4/CCL2/CCR4/HRH1/APP/CXCR4	18
GO:0032370	BP	GO:0032370	positive regulation of lipid transport	6/281	27/6899	0.000621139	0.0101726	0.00812148	LIPG/PTGES/IL1B/TNF/NFKBIA/IL6	6
GO:1901989	BP	GO:1901989	positive regulation of cell cycle phase transition	6/281	27/6899	0.000621139	0.0101726	0.00812148	RGCC/BIRC5/HYAL1/APP/CCNB1/UBE2C	6
GO:0043410	BP	GO:0043410	positive regulation of MAPK cascade	15/281	142/6899	0.000625285	0.0101765	0.00812459	THBS1/SAA3/GDF15/TGFA/IGFBP6/CCL17/ARRB1/HGF/NRP1/TNFRSF19/SPHK1/CCL4/CCL2/APP/LIF	15
GO:0042330	BP	GO:0042330	taxis	18/281	189/6899	0.00065105	0.01053	0.00840682	THBS1/HBEGF/ENPP2/S100A8/S100A9/IL23A/CCL17/CXCL8/AMCF-II/PPBP/HGF/NRP1/CCL4/CCL2/CCR4/HRH1/APP/CXCR4	18
GO:0045087	BP	GO:0045087	innate immune response	21/281	238/6899	0.000655409	0.0105351	0.00841086	TNFAIP3/ISG20/CDC42EP2/CD59/IRF1/CD14/CYP3A29/IL27/SOCS1/ATP1B1/S100A8/S100A12/IL23A/CCL17/NECTIN2/C1QA/EREG/RAB7B/CCL4/CCL2/TLR9	21
GO:0051241	BP	GO:0051241	negative regulation of multicellular organismal process	23/281	272/6899	0.000665273	0.010628	0.00848508	DLL1/TNFAIP3/DLL4/THBS1/LGR4/ADM/GDF15/IRF1/SOCS1/SOX11/IL23A/C1QC/FURIN/ARRB1/IL10/IL19/TWIST1/HGF/NRP1/RGCC/CST3/ANGPT4/RNF128	23
GO:0022409	BP	GO:0022409	positive regulation of cell-cell adhesion	11/281	86/6899	0.000676971	0.0106958	0.00853914	CD274/SOCS1/IL1B/IL1A/IL7/IL23A/LOC100520491/PDPN/SLA-DQB1/IL18/HHLA2	11
GO:0030595	BP	GO:0030595	leukocyte chemotaxis	10/281	73/6899	0.000684591	0.0106958	0.00853914	S100A8/S100A9/IL23A/CCL17/CXCL8/AMCF-II/PPBP/CCL4/CCL2/HRH1	10
GO:0009792	BP	GO:0009792	embryo development ending in birth or egg hatching	19/281	206/6899	0.000689177	0.0106958	0.00853914	DLL1/PRDM1/CCNB2/PHLDA2/FOSL1/E2F8/ADM/ASF1B/SOX11/E2F7/LUZP1/ARNT2/FURIN/IL10/TWIST1/SHOX2/LIF/CCNB1/CEBPB	19
GO:0043408	BP	GO:0043408	regulation of MAPK cascade	19/281	206/6899	0.000689177	0.0106958	0.00853914	THBS1/SAA3/GDF15/TGFA/IGFBP6/FOXM1/CCL17/ARRB1/HGF/NRP1/TNFRSF19/SPHK1/CCL4/CCL2/APP/LIF/FAS/DUSP5/DUSP4	19
GO:0032943	BP	GO:0032943	mononuclear cell proliferation	13/281	114/6899	0.000694156	0.0106958	0.00853914	CD274/IRF1/IL27/IL1B/IL1A/SOX11/IL7/IL23A/LOC100520491/IL18/IL10/HHLA2/CEBPB	13
GO:0046651	BP	GO:0046651	lymphocyte proliferation	13/281	114/6899	0.000694156	0.0106958	0.00853914	CD274/IRF1/IL27/IL1B/IL1A/SOX11/IL7/IL23A/LOC100520491/IL18/IL10/HHLA2/CEBPB	13
GO:0044786	BP	GO:0044786	cell cycle DNA replication	4/281	11/6899	0.000708498	0.0108296	0.00864599	E2F8/AICDA/E2F7/MCM3	4
GO:0032946	BP	GO:0032946	positive regulation of mononuclear cell proliferation	8/281	49/6899	0.000721168	0.0108296	0.00864599	CD274/IL1B/IL1A/IL7/IL23A/LOC100520491/IL18/HHLA2	8
GO:0050671	BP	GO:0050671	positive regulation of lymphocyte proliferation	8/281	49/6899	0.000721168	0.0108296	0.00864599	CD274/IL1B/IL1A/IL7/IL23A/LOC100520491/IL18/HHLA2	8
GO:0050866	BP	GO:0050866	negative regulation of cell activation	8/281	49/6899	0.000721168	0.0108296	0.00864599	TNFAIP3/CD274/IRF1/SOCS1/SOX11/IL10/CEBPB/IL13RA2	8
GO:0048585	BP	GO:0048585	negative regulation of response to stimulus	33/281	453/6899	0.00072568	0.0108296	0.00864599	DLL1/TNFAIP3/DLL4/THBS1/ADAMTSL2/CD59/LGR4/ADM/GDF15/SOCS1/IL7/FOXM1/NFKBIA/MMP14/CXCL8/TNIP3/PDE2A/ARRB1/RAB7B/IL10/IL19/TWIST1/HGF/RGS16/NRP1/SOCS3/CCL2/RCAN1/LIF/DUSP5/DUSP4/PID1/IL13RA2	33
GO:0002274	BP	GO:0002274	myeloid leukocyte activation	9/281	61/6899	0.000730179	0.0108296	0.00864599	THBS1/IL33/NECTIN2/CXCL8/AMCF-II/IL10/SPHK1/APP/IL13RA2	9
GO:0042110	BP	GO:0042110	T cell activation	17/281	175/6899	0.000731954	0.0108296	0.00864599	PRDM1/DLL4/CD274/IRF1/IL27/SOCS1/IL1B/IL1A/IL7/IL23A/LOC100520491/SLA-DQB1/IL18/IL6/CTSV/HHLA2/CEBPB	17
GO:0043069	BP	GO:0043069	negative regulation of programmed cell death	22/281	257/6899	0.000737964	0.0108568	0.00866774	DLL1/TNFAIP3/THBS1/SERPINB2/IL7/BCL2A1/NDNF/GRIA4/IL10/IL19/TWIST1/HGF/NRP1/SOCS3/BIRC5/SPHK1/RAMP2/CCL2/AURKB/FAS/ANGPT4/CEBPB	22
GO:0002520	BP	GO:0002520	immune system development	25/281	309/6899	0.000749393	0.0109294	0.0087257	DLL1/TNFAIP3/PRDM1/CCNB2/DLL4/IRF1/SOCS1/IL1B/IL1A/IL7/IL23A/AICDA/C1QC/NFKBIA/MMP14/RAB7B/IL10/IL6/CTSV/TOP2A/CSF3/CCR4/APP/LIF/CEBPB	25
GO:0098609	BP	GO:0098609	cell-cell adhesion	20/281	224/6899	0.000757287	0.0109294	0.0087257	CD274/ICAM1/IRF1/SOCS1/IL1B/IL1A/IL7/S100A8/S100A9/IL23A/LOC100520491/NECTIN2/PDPN/SLA-DQB1/IL18/IL10/RGCC/HHLA2/CEBPB/TENM1	20
GO:1902105	BP	GO:1902105	regulation of leukocyte differentiation	10/281	74/6899	0.000763678	0.0109294	0.0087257	PRDM1/IRF1/SOCS1/IL7/IL23A/C1QC/MMP14/IL10/LIF/CEBPB	10
GO:0051781	BP	GO:0051781	positive regulation of cell division	6/281	28/6899	0.000763886	0.0109294	0.0087257	IL1B/IL1A/TGFA/PPBP/AURKB/IL1B2	6
GO:0061640	BP	GO:0061640	cytoskeleton-dependent cytokinesis	6/281	28/6899	0.000763886	0.0109294	0.0087257	SNX9/KIF20A/CENPA/BIRC5/AURKB/KIF4A	6
GO:0045746	BP	GO:0045746	negative regulation of Notch signaling pathway	5/281	19/6899	0.000785428	0.0111763	0.00892275	DLL1/DLL4/NFKBIA/MMP14/ARRB1	5
GO:0030217	BP	GO:0030217	T cell differentiation	10/281	75/6899	0.000850141	0.0119663	0.00955351	PRDM1/DLL4/IRF1/SOCS1/IL1B/IL1A/IL7/IL23A/IL6/CTSV	10
GO:1903039	BP	GO:1903039	positive regulation of leukocyte cell-cell adhesion	10/281	75/6899	0.000850141	0.0119663	0.00955351	CD274/SOCS1/IL1B/IL1A/IL7/IL23A/LOC100520491/SLA-DQB1/IL18/HHLA2	10
GO:0009790	BP	GO:0009790	embryo development	25/281	313/6899	0.000903214	0.012645	0.0100953	DLL1/PRDM1/CCNB2/DLL4/PHLDA2/FOSL1/E2F8/ADM/ASF1B/SOX11/E2F7/LUZP1/ARNT2/FURIN/CXCL8/IL10/TWIST1/NRP1/TOP2A/SHOX2/LIF/DUSP5/VENTX/CCNB1/CEBPB	25
GO:0001889	BP	GO:0001889	liver development	6/281	29/6899	0.000930709	0.0129602	0.010347	TNFAIP3/E2F8/E2F7/IL6/HGF/CEBPB	6
GO:0051276	BP	GO:0051276	chromosome organization	15/281	148/6899	0.00096455	0.01336	0.0106662	DLGAP5/CENPA/GEM/MCM3/NCAPG/BIRC5/TOP2A/AURKB/SGO1/KIF11/SGO2/HJURP/CCNB1/UBE2C/KIF4A	15
GO:0060548	BP	GO:0060548	negative regulation of cell death	23/281	280/6899	0.000991664	0.0136629	0.010908	DLL1/TNFAIP3/THBS1/SERPINB2/SOX11/IL7/BCL2A1/NDNF/GRIA4/IL10/IL19/TWIST1/HGF/NRP1/SOCS3/BIRC5/SPHK1/RAMP2/CCL2/AURKB/FAS/ANGPT4/CEBPB	23
GO:0000086	BP	GO:0000086	G2/M transition of mitotic cell cycle	7/281	40/6899	0.00101197	0.0137967	0.0110148	FOXM1/BIRC5/AURKB/APP/CDK1/CCNB1/CCNB3	7
GO:0042102	BP	GO:0042102	positive regulation of T cell proliferation	7/281	40/6899	0.00101197	0.0137967	0.0110148	CD274/IL1B/IL1A/IL23A/LOC100520491/IL18/HHLA2	7
GO:1902533	BP	GO:1902533	positive regulation of intracellular signal transduction	23/281	282/6899	0.00109221	0.0147551	0.01178	RRAGD/THBS1/SAA3/GDF15/HBEGF/TGFA/SOX11/S100A8/S100A12/F3/IGFBP6/CCL17/TNF/ARRB1/IL19/HGF/NRP1/TNFRSF19/SPHK1/CCL4/CCL2/APP/LIF	23
GO:0070997	BP	GO:0070997	neuron death	11/281	91/6899	0.0010936	0.0147551	0.01178	NDNF/IL10/NRP1/BIRC5/CCL2/APP/FAS/PRNP/KCNB1/CEBPB/CTSZ	11
GO:0008285	BP	GO:0008285	negative regulation of cell population proliferation	18/281	198/6899	0.0011234	0.0150126	0.0119856	DLL1/TNFAIP3/DLL4/THBS1/CD274/PTGES/IRF1/IL1A/SOX11/E2F7/EREG/IL10/RGCC/CCL2/BTG3/APP/LIF/CEBPB	18
GO:0061008	BP	GO:0061008	hepaticobiliary system development	6/281	30/6899	0.00112422	0.0150126	0.0119856	TNFAIP3/E2F8/E2F7/IL6/HGF/CEBPB	6
GO:0051250	BP	GO:0051250	negative regulation of lymphocyte activation	7/281	41/6899	0.00117858	0.0156583	0.0125011	TNFAIP3/CD274/IRF1/SOCS1/SOX11/IL10/CEBPB	7
GO:0040011	BP	GO:0040011	locomotion	28/281	374/6899	0.0012278	0.016108	0.0128601	DLL4/THBS1/CCBE1/PHLDA2/HBEGF/ENPP2/S100A8/S100A9/IL23A/CCL17/PDPN/CXCL8/AMCF-II/PPBP/TWIST1/HGF/NRP1/RGCC/SPHK1/CCL4/CCL2/CCR4/HYAL1/HRH1/APP/RCAN1/CXCR4/ANGPT4	28
GO:0070665	BP	GO:0070665	positive regulation of leukocyte proliferation	8/281	53/6899	0.00123099	0.016108	0.0128601	CD274/IL1B/IL1A/IL7/IL23A/LOC100520491/IL18/HHLA2	8
GO:1905952	BP	GO:1905952	regulation of lipid localization	8/281	53/6899	0.00123099	0.016108	0.0128601	LIPG/THBS1/PTGES/IL1B/TNF/FURIN/NFKBIA/IL6	8
GO:0050900	BP	GO:0050900	leukocyte migration	12/281	107/6899	0.00128353	0.0167116	0.013342	S100A8/S100A9/IL23A/CCL17/CXCL8/AMCF-II/PPBP/CCL4/CCL2/HRH1/APP/MMP9	12
GO:1903046	BP	GO:1903046	meiotic cell cycle process	9/281	66/6899	0.00130461	0.0169015	0.0134936	CCNB2/CDC20/BIRC5/TOP2A/SGO1/LIF/CDK1/SGO2/CCNB1	9
GO:0045786	BP	GO:0045786	negative regulation of cell cycle	13/281	122/6899	0.00131546	0.0169577	0.0135384	TNFAIP3/CCNB2/E2F8/CCNF/E2F7/RGCC/BIRC5/CCL2/AURKB/BTG3/LIF/CDK1/CCNB1	13
GO:0000910	BP	GO:0000910	cytokinesis	8/281	54/6899	0.0013951	0.0178957	0.0142874	SNX9/E2F8/KIF20A/CENPA/E2F7/BIRC5/AURKB/KIF4A	8
GO:0070661	BP	GO:0070661	leukocyte proliferation	13/281	123/6899	0.00141846	0.0181063	0.0144555	CD274/IRF1/IL27/IL1B/IL1A/SOX11/IL7/IL23A/LOC100520491/IL18/IL10/HHLA2/CEBPB	13
GO:0014002	BP	GO:0014002	astrocyte development	4/281	13/6899	0.00143892	0.0181891	0.0145216	DLL1/S100A8/S100A9/APP	4
GO:2000273	BP	GO:2000273	positive regulation of signaling receptor activity	4/281	13/6899	0.00143892	0.0181891	0.0145216	HBEGF/TGFA/EREG/IL10	4
GO:0002521	BP	GO:0002521	leukocyte differentiation	17/281	187/6899	0.00153432	0.0193013	0.0154095	DLL1/PRDM1/DLL4/IRF1/SOCS1/IL1B/IL1A/IL7/IL23A/C1QC/MMP14/IL10/IL6/CTSV/APP/LIF/CEBPB	17
GO:0045619	BP	GO:0045619	regulation of lymphocyte differentiation	7/281	43/6899	0.00157583	0.0197281	0.0157503	PRDM1/IRF1/SOCS1/IL7/IL23A/MMP14/IL10	7
GO:0000281	BP	GO:0000281	mitotic cytokinesis	5/281	22/6899	0.00160889	0.0199802	0.0159515	SNX9/KIF20A/CENPA/BIRC5/KIF4A	5
GO:0045595	BP	GO:0045595	regulation of cell differentiation	30/281	418/6899	0.0016113	0.0199802	0.0159515	DLL1/PRDM1/CCNB2/DLL4/ADM/IRF1/SOCS1/SOX11/IL7/IL23A/CCL17/PDPN/C1QC/TNF/NFKBIA/MMP14/EREG/RAB7B/IL10/TWIST1/NRP1/RGCC/RAMP2/HAP1/CSF3/SHOX2/APP/LIF/CCNB1/CEBPB	30
GO:0002009	BP	GO:0002009	morphogenesis of an epithelium	15/281	156/6899	0.00164892	0.0203497	0.0162465	DLL1/DLL4/LGR4/ADM/HBEGF/SOX11/PDPN/LUZP1/MMP14/IL10/TWIST1/HGF/NRP1/LIF/CTSZ	15
GO:0030198	BP	GO:0030198	extracellular matrix organization	10/281	82/6899	0.00170772	0.0207799	0.01659	ADAMTSL2/FSCN1/PDPN/MMP14/NDNF/MMP1/RGCC/RAMP2/APP/CST3	10
GO:0043062	BP	GO:0043062	extracellular structure organization	10/281	82/6899	0.00170772	0.0207799	0.01659	ADAMTSL2/FSCN1/PDPN/MMP14/NDNF/MMP1/RGCC/RAMP2/APP/CST3	10
GO:0045229	BP	GO:0045229	external encapsulating structure organization	10/281	82/6899	0.00170772	0.0207799	0.01659	ADAMTSL2/FSCN1/PDPN/MMP14/NDNF/MMP1/RGCC/RAMP2/APP/CST3	10
GO:0010632	BP	GO:0010632	regulation of epithelial cell migration	9/281	69/6899	0.00179565	0.0215478	0.0172031	DLL4/THBS1/CCBE1/HBEGF/ENPP2/NRP1/RGCC/HYAL1/ANGPT4	9
GO:0034612	BP	GO:0034612	response to tumor necrosis factor	9/281	69/6899	0.00179565	0.0215478	0.0172031	CCL17/UBD/TNF/NFKBIA/CXCL8/SPHK1/CCL4/CCL2/PID1	9
GO:0051402	BP	GO:0051402	neuron apoptotic process	9/281	69/6899	0.00179565	0.0215478	0.0172031	NDNF/NRP1/BIRC5/CCL2/APP/FAS/PRNP/KCNB1/CEBPB	9
GO:0001659	BP	GO:0001659	temperature homeostasis	7/281	44/6899	0.00180998	0.0216201	0.0172608	PTGES/LGR4/IL1B/IL1A/G0S2/CEBPB/IL1B2	7
GO:1902531	BP	GO:1902531	regulation of intracellular signal transduction	33/281	479/6899	0.00186826	0.0220747	0.0176237	TNFAIP3/RRAGD/THBS1/SAA3/GDF15/HBEGF/TGFA/SOX11/S100A8/S100A12/F3/IGFBP6/FOXM1/CCL17/TNF/TNIP3/PDE2A/ARRB1/IL19/TWIST1/HGF/NRP1/TNFRSF19/SPHK1/CCL4/CCL2/APP/RCAN1/LIF/FAS/DUSP5/DUSP4/CCNB1	33
GO:0000165	BP	GO:0000165	MAPK cascade	19/281	224/6899	0.001873	0.0220747	0.0176237	THBS1/SAA3/GDF15/TGFA/IGFBP6/FOXM1/CCL17/ARRB1/HGF/NRP1/TNFRSF19/SPHK1/CCL4/CCL2/APP/LIF/FAS/DUSP5/DUSP4	19
GO:0051047	BP	GO:0051047	positive regulation of secretion	10/281	83/6899	0.00187347	0.0220747	0.0176237	PTGES/IL1B/IL1A/SDC1/SOX11/S100A8/TNF/IL6/RGCC/KCNB1	10
GO:0046632	BP	GO:0046632	alpha-beta T cell differentiation	6/281	33/6899	0.00189255	0.0220996	0.0176436	PRDM1/IRF1/SOCS1/IL23A/IL6/CTSV	6
GO:1905954	BP	GO:1905954	positive regulation of lipid localization	6/281	33/6899	0.00189255	0.0220996	0.0176436	LIPG/PTGES/IL1B/TNF/NFKBIA/IL6	6
GO:0001937	BP	GO:0001937	negative regulation of endothelial cell proliferation	4/281	14/6899	0.00195051	0.022375	0.0178635	DLL4/THBS1/RGCC/CCL2	4
GO:0002360	BP	GO:0002360	T cell lineage commitment	4/281	14/6899	0.00195051	0.022375	0.0178635	IL7/IL23A/IL6/CTSV	4
GO:0010596	BP	GO:0010596	negative regulation of endothelial cell migration	4/281	14/6899	0.00195051	0.022375	0.0178635	DLL4/THBS1/RGCC/ANGPT4	4
GO:1904037	BP	GO:1904037	positive regulation of epithelial cell apoptotic process	4/281	14/6899	0.00195051	0.022375	0.0178635	THBS1/TNF/RGCC/CCL2	4
GO:0061097	BP	GO:0061097	regulation of protein tyrosine kinase activity	5/281	23/6899	0.0019883	0.0227084	0.0181297	HBEGF/TGFA/EREG/APP/PRNP	5
GO:0010948	BP	GO:0010948	negative regulation of cell cycle process	11/281	98/6899	0.00201263	0.022886	0.0182714	CCNB2/E2F8/CCNF/E2F7/RGCC/BIRC5/CCL2/AURKB/LIF/CDK1/CCNB1	11
GO:0001763	BP	GO:0001763	morphogenesis of a branching structure	10/281	84/6899	0.00205198	0.023232	0.0185477	PRDM1/DLL4/LGR4/ADM/MMP14/IL10/HGF/NRP1/SHOX2/CTSZ	10
GO:0061844	BP	GO:0061844	antimicrobial humoral immune response mediated by antimicrobial peptide	5/281	24/6899	0.00242914	0.027265	0.0217675	S100A12/S100A9/CXCL8/AMCF-II/PPBP	5
GO:0071347	BP	GO:0071347	cellular response to interleukin-1	5/281	24/6899	0.00242914	0.027265	0.0217675	CCL17/CXCL8/CCL4/CCL2/HYAL1	5
GO:0045861	BP	GO:0045861	negative regulation of proteolysis	8/281	59/6899	0.00249414	0.0278744	0.022254	THBS1/SERPINB2/IL10/HGF/BIRC5/CST3/CTSZ/TIMP1	8
GO:0051090	BP	GO:0051090	regulation of DNA-binding transcription factor activity	13/281	131/6899	0.00250929	0.0279239	0.0222935	TNFAIP3/TNF/NFKBIA/ARRB1/IL18/RAB7B/IL10/TWIST1/RGCC/SPHK1/IL1RAP/APP/CEBPB	13
GO:0051050	BP	GO:0051050	positive regulation of transport	18/281	213/6899	0.00255351	0.0279433	0.022309	DLL1/LIPG/PTGES/IL1B/IL1A/SDC1/SOX11/ATP1B1/S100A8/TNF/NFKBIA/ARRB1/IL6/RGCC/HAP1/CCL2/KCNB1/CEBPB	18
GO:1903131	BP	GO:1903131	mononuclear cell differentiation	14/281	147/6899	0.00255491	0.0279433	0.022309	DLL1/PRDM1/DLL4/IRF1/SOCS1/IL1B/IL1A/IL7/IL23A/MMP14/IL10/IL6/CTSV/CEBPB	14
GO:0046427	BP	GO:0046427	positive regulation of receptor signaling pathway via JAK-STAT	4/281	15/6899	0.00257542	0.0279433	0.022309	SOCS1/IL23A/IL10/IL6	4
GO:0061098	BP	GO:0061098	positive regulation of protein tyrosine kinase activity	4/281	15/6899	0.00257542	0.0279433	0.022309	HBEGF/TGFA/EREG/PRNP	4
GO:1904894	BP	GO:1904894	positive regulation of receptor signaling pathway via STAT	4/281	15/6899	0.00257542	0.0279433	0.022309	SOCS1/IL23A/IL10/IL6	4
GO:2000352	BP	GO:2000352	negative regulation of endothelial cell apoptotic process	4/281	15/6899	0.00257542	0.0279433	0.022309	TNFAIP3/NDNF/IL10/RAMP2	4
GO:0060541	BP	GO:0060541	respiratory system development	9/281	73/6899	0.00266934	0.0287438	0.0229481	CCBE1/ADAMTSL2/SOX11/MSC/PDPN/MMP14/HSD11B1/LIF/CTSZ	9
GO:0002460	BP	GO:0002460	adaptive immune response based on somatic recombination of immune receptors built from immunoglobulin superfamily domains	10/281	87/6899	0.00267128	0.0287438	0.0229481	TNFAIP3/IL1B/IL23A/AICDA/NECTIN2/C1QA/C1QC/IL18/IL6/IL13RA2	10
GO:0051049	BP	GO:0051049	regulation of transport	32/281	471/6899	0.00272978	0.0292525	0.0233542	DLL1/LIPG/THBS1/PTGES/IL1B/IL1A/SDC1/SOX11/GEM/ATP1B1/S100A8/TNF/CLIC5/FURIN/GRAMD2A/NFKBIA/ARRB1/TWIST1/IL6/RGCC/BIRC5/SPHK1/HAP1/CCL2/KCNJ15/LIF/PID1/PRNP/PKIG/KCNB1/CEBPB/IL13RA2	32
GO:0008625	BP	GO:0008625	extrinsic apoptotic signaling pathway via death domain receptors	5/281	25/6899	0.00293691	0.0310883	0.0248199	TNFAIP3/THBS1/TNF/IL18/HGF	5
GO:0043535	BP	GO:0043535	regulation of blood vessel endothelial cell migration	5/281	25/6899	0.00293691	0.0310883	0.0248199	DLL4/THBS1/NRP1/RGCC/ANGPT4	5
GO:0048708	BP	GO:0048708	astrocyte differentiation	5/281	25/6899	0.00293691	0.0310883	0.0248199	DLL1/S100A8/S100A9/APP/LIF	5
GO:0010634	BP	GO:0010634	positive regulation of epithelial cell migration	7/281	48/6899	0.00302723	0.0319146	0.0254796	THBS1/CCBE1/HBEGF/ENPP2/NRP1/HYAL1/ANGPT4	7
GO:0030098	BP	GO:0030098	lymphocyte differentiation	13/281	134/6899	0.0030645	0.0321773	0.0256893	DLL1/PRDM1/DLL4/IRF1/SOCS1/IL1B/IL1A/IL7/IL23A/MMP14/IL10/IL6/CTSV	13
GO:0001932	BP	GO:0001932	regulation of protein phosphorylation	24/281	324/6899	0.00313713	0.0328076	0.0261925	TNFAIP3/CCNB2/THBS1/SAA3/GDF15/HBEGF/SOCS1/TGFA/ENPP2/IL7/IL23A/EREG/ARRB1/HGF/NRP1/RGCC/SPHK1/APP/LIF/PID1/CCNB1/PRNP/PKIG/CCNB3	24
GO:0051321	BP	GO:0051321	meiotic cell cycle	9/281	75/6899	0.00321725	0.0335109	0.026754	CCNB2/CDC20/BIRC5/TOP2A/SGO1/LIF/CDK1/SGO2/CCNB1	9
GO:0002504	BP	GO:0002504	antigen processing and presentation of peptide or polysaccharide antigen via MHC class II	4/281	16/6899	0.00332513	0.0339664	0.0271176	THBS1/SLA-DQB1/LOC106504372/SLA-DMA	4
GO:0032615	BP	GO:0032615	interleukin-12 production	4/281	16/6899	0.00332513	0.0339664	0.0271176	THBS1/IRF1/IL23A/IL10	4
GO:0032655	BP	GO:0032655	regulation of interleukin-12 production	4/281	16/6899	0.00332513	0.0339664	0.0271176	THBS1/IRF1/IL23A/IL10	4
GO:2000117	BP	GO:2000117	negative regulation of cysteine-type endopeptidase activity	4/281	16/6899	0.00332513	0.0339664	0.0271176	THBS1/HGF/BIRC5/CST3	4
GO:0048534	BP	GO:0048534	hematopoietic or lymphoid organ development	22/281	289/6899	0.0033262	0.0339664	0.0271176	DLL1/PRDM1/CCNB2/DLL4/IRF1/SOCS1/IL1B/IL1A/IL7/IL23A/C1QC/NFKBIA/MMP14/RAB7B/IL10/IL6/CTSV/TOP2A/CSF3/APP/LIF/CEBPB	22
GO:0071356	BP	GO:0071356	cellular response to tumor necrosis factor	8/281	62/6899	0.00342315	0.0348199	0.027799	CCL17/TNF/NFKBIA/CXCL8/SPHK1/CCL4/CCL2/PID1	8
GO:0010466	BP	GO:0010466	negative regulation of peptidase activity	6/281	37/6899	0.00346595	0.0348237	0.0278021	THBS1/SERPINB2/HGF/BIRC5/CST3/TIMP1	6
GO:0010951	BP	GO:0010951	negative regulation of endopeptidase activity	6/281	37/6899	0.00346595	0.0348237	0.0278021	THBS1/SERPINB2/HGF/BIRC5/CST3/TIMP1	6
GO:0048568	BP	GO:0048568	embryonic organ development	13/281	136/6899	0.0034875	0.0348237	0.0278021	DLL1/PRDM1/PHLDA2/E2F8/ADM/SOX11/E2F7/CXCL8/IL10/TWIST1/SHOX2/LIF/CEBPB	13
GO:0031638	BP	GO:0031638	zymogen activation	5/281	26/6899	0.00351714	0.0348237	0.0278021	THBS1/FURIN/MMP14/CTSV/CTSZ	5
GO:0045621	BP	GO:0045621	positive regulation of lymphocyte differentiation	5/281	26/6899	0.00351714	0.0348237	0.0278021	SOCS1/IL7/IL23A/MMP14/IL10	5
GO:0070555	BP	GO:0070555	response to interleukin-1	5/281	26/6899	0.00351714	0.0348237	0.0278021	CCL17/CXCL8/CCL4/CCL2/HYAL1	5
GO:2001237	BP	GO:2001237	negative regulation of extrinsic apoptotic signaling pathway	5/281	26/6899	0.00351714	0.0348237	0.0278021	TNFAIP3/IL7/IL19/HGF/NRP1	5
GO:0040017	BP	GO:0040017	positive regulation of locomotion	14/281	153/6899	0.00369082	0.0364049	0.0290645	THBS1/CCBE1/HBEGF/ENPP2/IL23A/PDPN/CXCL8/TWIST1/HGF/NRP1/SPHK1/HYAL1/APP/ANGPT4	14
GO:0008015	BP	GO:0008015	blood circulation	13/281	137/6899	0.00371614	0.0365163	0.0291534	DLL1/ADM/HRH2/HBEGF/ATP1B1/GPR4/PDE2A/PTGS2/RAMP2/HRH1/SHOX2/HTR7/ADRB1	13
GO:0030097	BP	GO:0030097	hemopoiesis	21/281	274/6899	0.003783	0.0369249	0.0294796	DLL1/PRDM1/DLL4/IRF1/SOCS1/IL1B/IL1A/IL7/IL23A/C1QC/NFKBIA/MMP14/RAB7B/IL10/IL6/CTSV/TOP2A/CSF3/APP/LIF/CEBPB	21
GO:0045637	BP	GO:0045637	regulation of myeloid cell differentiation	8/281	63/6899	0.00378607	0.0369249	0.0294796	DLL1/IL23A/C1QC/NFKBIA/RAB7B/CSF3/LIF/CEBPB	8
GO:1901991	BP	GO:1901991	negative regulation of mitotic cell cycle phase transition	7/281	50/6899	0.00383203	0.0372336	0.0297261	E2F7/RGCC/BIRC5/CCL2/AURKB/CDK1/CCNB1	7
GO:0033993	BP	GO:0033993	response to lipid	16/281	187/6899	0.00385895	0.0373558	0.0298237	TNFAIP3/CD274/IL1B/IL1A/S100A8/S100A9/AICDA/NFKBIA/CXCL8/AMCF-II/PPBP/TNIP3/IL10/CCL2/PID1/CEBPB	16
GO:1901214	BP	GO:1901214	regulation of neuron death	9/281	78/6899	0.00420118	0.0395838	0.0316024	NDNF/IL10/NRP1/BIRC5/CCL2/PRNP/KCNB1/CEBPB/CTSZ	9
GO:1903532	BP	GO:1903532	positive regulation of secretion by cell	9/281	78/6899	0.00420118	0.0395838	0.0316024	PTGES/IL1B/IL1A/SDC1/SOX11/TNF/IL6/RGCC/KCNB1	9
GO:0071396	BP	GO:0071396	cellular response to lipid	13/281	139/6899	0.00420992	0.0395838	0.0316024	TNFAIP3/CD274/IL1B/IL1A/AICDA/NFKBIA/CXCL8/AMCF-II/PPBP/TNIP3/IL10/CCL2/PID1	13
GO:0002711	BP	GO:0002711	positive regulation of T cell mediated immunity	4/281	17/6899	0.00421072	0.0395838	0.0316024	IL1B/IL23A/NECTIN2/IL18	4
GO:1903053	BP	GO:1903053	regulation of extracellular matrix organization	4/281	17/6899	0.00421072	0.0395838	0.0316024	FSCN1/PDPN/RGCC/CST3	4
GO:1903537	BP	GO:1903537	meiotic cell cycle process involved in oocyte maturation	4/281	17/6899	0.00421072	0.0395838	0.0316024	CCNB2/CDC20/CDK1/CCNB1	4
GO:1903538	BP	GO:1903538	regulation of meiotic cell cycle process involved in oocyte maturation	4/281	17/6899	0.00421072	0.0395838	0.0316024	CCNB2/CDC20/CDK1/CCNB1	4
GO:1904036	BP	GO:1904036	negative regulation of epithelial cell apoptotic process	4/281	17/6899	0.00421072	0.0395838	0.0316024	TNFAIP3/NDNF/IL10/RAMP2	4
GO:0043065	BP	GO:0043065	positive regulation of apoptotic process	13/281	140/6899	0.00447599	0.0419261	0.0334724	THBS1/CD274/MELK/PHLDA2/S100A8/TNF/IL10/IL19/G0S2/RGCC/TOP2A/CCL2/PRNP	13
GO:0048729	BP	GO:0048729	tissue morphogenesis	16/281	190/6899	0.00450966	0.0420901	0.0336034	DLL1/DLL4/LGR4/ADM/HBEGF/SOX11/PDPN/LUZP1/MMP14/IL10/TWIST1/HGF/NRP1/SHOX2/LIF/CTSZ	16
GO:0003018	BP	GO:0003018	vascular process in circulatory system	8/281	65/6899	0.00460059	0.0427855	0.0341585	ADM/HRH2/GPR4/PDE2A/RAMP2/HRH1/HTR7/ADRB1	8
GO:0050776	BP	GO:0050776	regulation of immune response	19/281	243/6899	0.00466061	0.0431894	0.034481	TNFAIP3/MS4A2/CD59/LGR4/IRF1/SOCS1/IL1B/IL23A/NECTIN2/C1QA/C1QC/NFKBIA/EREG/IL18/RAB7B/IL10/RGCC/TLR9/IL13RA2	19
GO:0007169	BP	GO:0007169	transmembrane receptor protein tyrosine kinase signaling pathway	16/281	191/6899	0.00474554	0.0438205	0.0349848	DLL1/THBS1/CCBE1/GDF15/HBEGF/SOCS1/TGFA/F3/IGFBP6/EREG/EGF/HGF/NRP1/HAP1/IRS1/PID1	16
GO:0051304	BP	GO:0051304	chromosome separation	5/281	28/6899	0.00491694	0.0452428	0.0361203	BIRC5/TOP2A/AURKB/CCNB1/UBE2C	5
GO:0097190	BP	GO:0097190	apoptotic signaling pathway	15/281	175/6899	0.00499784	0.0458253	0.0365854	TNFAIP3/THBS1/MELK/IL1A/IL7/S100A8/TNF/BCL2A1/IL18/IL19/HGF/G0S2/NRP1/FAS/CEBPB	15
GO:0044770	BP	GO:0044770	cell cycle phase transition	13/281	142/6899	0.0050488	0.0460272	0.0367466	CCNB2/FOXM1/E2F7/RGCC/BIRC5/CCL2/AURKB/HYAL1/APP/CDK1/CCNB1/UBE2C/CCNB3	13
GO:0030324	BP	GO:0030324	lung development	8/281	66/6899	0.00505521	0.0460272	0.0367466	CCBE1/ADAMTSL2/SOX11/PDPN/MMP14/HSD11B1/LIF/CTSZ	8
GO:1902107	BP	GO:1902107	positive regulation of leukocyte differentiation	6/281	40/6899	0.00516756	0.0467234	0.0373024	SOCS1/IL7/IL23A/MMP14/IL10/LIF	6
GO:1903708	BP	GO:1903708	positive regulation of hemopoiesis	6/281	40/6899	0.00516756	0.0467234	0.0373024	SOCS1/IL7/IL23A/MMP14/IL10/LIF	6
GO:0030225	BP	GO:0030225	macrophage differentiation	4/281	18/6899	0.00524279	0.0467542	0.037327	SOCS1/C1QC/APP/LIF	4
GO:0038034	BP	GO:0038034	signal transduction in absence of ligand	4/281	18/6899	0.00524279	0.0467542	0.037327	IL1A/IL7/BCL2A1/FAS	4
GO:0046006	BP	GO:0046006	regulation of activated T cell proliferation	4/281	18/6899	0.00524279	0.0467542	0.037327	CD274/IL23A/IL18/HHLA2	4
GO:0097192	BP	GO:0097192	extrinsic apoptotic signaling pathway in absence of ligand	4/281	18/6899	0.00524279	0.0467542	0.037327	IL1A/IL7/BCL2A1/FAS	4
GO:0016485	BP	GO:0016485	protein processing	8/281	67/6899	0.00554345	0.0489327	0.0390662	THBS1/CCBE1/F3/FURIN/MMP14/CASP1/CTSV/CTSZ	8
GO:0030323	BP	GO:0030323	respiratory tube development	8/281	67/6899	0.00554345	0.0489327	0.0390662	CCBE1/ADAMTSL2/SOX11/PDPN/MMP14/HSD11B1/LIF/CTSZ	8
GO:0045930	BP	GO:0045930	negative regulation of mitotic cell cycle	8/281	67/6899	0.00554345	0.0489327	0.0390662	E2F7/RGCC/BIRC5/CCL2/AURKB/BTG3/CDK1/CCNB1	8
GO:0003013	BP	GO:0003013	circulatory system process	13/281	144/6899	0.00567911	0.049557	0.0395647	DLL1/ADM/HRH2/HBEGF/ATP1B1/GPR4/PDE2A/PTGS2/RAMP2/HRH1/SHOX2/HTR7/ADRB1	13
GO:0043068	BP	GO:0043068	positive regulation of programmed cell death	13/281	144/6899	0.00567911	0.049557	0.0395647	THBS1/CD274/MELK/PHLDA2/S100A8/TNF/IL10/IL19/G0S2/RGCC/TOP2A/CCL2/PRNP	13
GO:0050678	BP	GO:0050678	regulation of epithelial cell proliferation	11/281	112/6899	0.00570515	0.049557	0.0395647	TNFAIP3/DLL4/THBS1/TGFA/SOX11/F3/IL10/RGCC/BIRC5/CCL2/HYAL1	11
GO:1901987	BP	GO:1901987	regulation of cell cycle phase transition	11/281	112/6899	0.00570515	0.049557	0.0395647	E2F7/RGCC/BIRC5/CCL2/AURKB/HYAL1/APP/CDK1/CCNB1/UBE2C/CCNB3	11
GO:0060429	BP	GO:0060429	epithelium development	23/281	321/6899	0.00571079	0.049557	0.0395647	DLL1/PRDM1/DLL4/ADAMTSL2/EHF/LGR4/E2F8/ADM/HBEGF/SOX11/E2F7/PDPN/LUZP1/MMP14/PDE2A/IL10/TWIST1/HGF/NRP1/TNFRSF19/LIF/CEBPB/CTSZ	23
GO:0032612	BP	GO:0032612	interleukin-1 production	5/281	29/6899	0.0057474	0.049557	0.0395647	TNFAIP3/PANX2/CASP1/SPHK1/APP	5
GO:0032652	BP	GO:0032652	regulation of interleukin-1 production	5/281	29/6899	0.0057474	0.049557	0.0395647	TNFAIP3/PANX2/CASP1/SPHK1/APP	5
GO:0045597	BP	GO:0045597	positive regulation of cell differentiation	18/281	230/6899	0.00576757	0.0495669	0.0395725	ADM/SOCS1/SOX11/IL7/IL23A/PDPN/MMP14/RAB7B/IL10/TWIST1/NRP1/RGCC/RAMP2/HAP1/CSF3/SHOX2/LIF/CEBPB	18
GO:0019220	BP	GO:0019220	regulation of phosphate metabolic process	27/281	398/6899	0.00593349	0.0506584	0.040444	TNFAIP3/CCNB2/THBS1/SAA3/GDF15/HBEGF/SOCS1/TGFA/ENPP2/IL7/CD244/NUAK1/IL23A/EREG/ARRB1/HGF/NRP1/RGCC/SPHK1/APP/RCAN1/LIF/PID1/CCNB1/PRNP/PKIG/CCNB3	27
GO:0051174	BP	GO:0051174	regulation of phosphorus metabolic process	27/281	398/6899	0.00593349	0.0506584	0.040444	TNFAIP3/CCNB2/THBS1/SAA3/GDF15/HBEGF/SOCS1/TGFA/ENPP2/IL7/CD244/NUAK1/IL23A/EREG/ARRB1/HGF/NRP1/RGCC/SPHK1/APP/RCAN1/LIF/PID1/CCNB1/PRNP/PKIG/CCNB3	27
GO:0006979	BP	GO:0006979	response to oxidative stress	10/281	98/6899	0.00632022	0.0532468	0.0425105	TNFAIP3/DUOX2/MELK/IL10/HGF/PTGS2/SPHK1/HYAL1/APP/RCAN1	10
GO:0002252	BP	GO:0002252	immune effector process	16/281	197/6899	0.00638157	0.0532468	0.0425105	DLL1/CD59/IL1B/CD244/IL23A/AICDA/NECTIN2/C1QA/C1QC/IL18/IL10/TWIST1/IL6/RGCC/APP/IL13RA2	16
GO:0080134	BP	GO:0080134	regulation of response to stress	26/281	381/6899	0.00639113	0.0532468	0.0425105	TNFAIP3/THBS1/IL33/PTGES/HBEGF/SOCS1/S100A8/IGFBP6/IL23A/FOXM1/NECTIN2/GPR4/NFKBIA/EREG/PDE2A/CASP1/IL18/IL10/TWIST1/HGF/TNFRSF19/SPHK1/TLR9/APP/FAS/CEBPB	26
GO:0010633	BP	GO:0010633	negative regulation of epithelial cell migration	4/281	19/6899	0.00643142	0.0532468	0.0425105	DLL4/THBS1/RGCC/ANGPT4	4
GO:0032715	BP	GO:0032715	negative regulation of interleukin-6 production	4/281	19/6899	0.00643142	0.0532468	0.0425105	TNFAIP3/ARRB1/IL10/HGF	4
GO:0048146	BP	GO:0048146	positive regulation of fibroblast proliferation	4/281	19/6899	0.00643142	0.0532468	0.0425105	EREG/SPHK1/LIF/CCNB1	4
GO:0070301	BP	GO:0070301	cellular response to hydrogen peroxide	4/281	19/6899	0.00643142	0.0532468	0.0425105	TNFAIP3/IL10/HGF/SPHK1	4
GO:0002931	BP	GO:0002931	response to ischemia	3/281	10/6899	0.00648204	0.0532468	0.0425105	PANX2/NDNF/RCAN1	3
GO:0042088	BP	GO:0042088	T-helper 1 type immune response	3/281	10/6899	0.00648204	0.0532468	0.0425105	IL1B/IL23A/IL18	3
GO:0045742	BP	GO:0045742	positive regulation of epidermal growth factor receptor signaling pathway	3/281	10/6899	0.00648204	0.0532468	0.0425105	HBEGF/TGFA/EREG	3
GO:0048566	BP	GO:0048566	embryonic digestive tract development	3/281	10/6899	0.00648204	0.0532468	0.0425105	SOX11/CXCL8/SHOX2	3
GO:0048641	BP	GO:0048641	regulation of skeletal muscle tissue development	3/281	10/6899	0.00648204	0.0532468	0.0425105	DLL1/TWIST1/SHOX2	3
GO:0048771	BP	GO:0048771	tissue remodeling	7/281	55/6899	0.00655064	0.0536411	0.0428253	DLL4/LGR4/IL1A/IL7/IL23A/LIF/CST3	7
GO:0051336	BP	GO:0051336	regulation of hydrolase activity	18/281	233/6899	0.00658407	0.053699	0.0428715	THBS1/SERPINB2/S100A8/F3/ARHGAP29/NUAK1/CCL17/HGF/RGS16/RGS1/BIRC5/CCL4/CCL2/RCAN1/FAS/ADRB1/CST3/TIMP1	18
GO:0046631	BP	GO:0046631	alpha-beta T cell activation	6/281	42/6899	0.00659896	0.053699	0.0428715	PRDM1/IRF1/SOCS1/IL23A/IL6/CTSV	6
GO:0010389	BP	GO:0010389	regulation of G2/M transition of mitotic cell cycle	5/281	30/6899	0.00667204	0.0539565	0.0430771	AURKB/APP/CDK1/CCNB1/CCNB3	5
GO:0043534	BP	GO:0043534	blood vessel endothelial cell migration	5/281	30/6899	0.00667204	0.0539565	0.0430771	DLL4/THBS1/NRP1/RGCC/ANGPT4	5
GO:0001934	BP	GO:0001934	positive regulation of protein phosphorylation	17/281	216/6899	0.00682412	0.0544928	0.0435053	THBS1/SAA3/GDF15/HBEGF/SOCS1/TGFA/ENPP2/IL23A/EREG/ARRB1/HGF/NRP1/RGCC/SPHK1/APP/LIF/PRNP	17
GO:0010631	BP	GO:0010631	epithelial cell migration	9/281	84/6899	0.00686228	0.0544928	0.0435053	DLL4/THBS1/CCBE1/HBEGF/ENPP2/NRP1/RGCC/HYAL1/ANGPT4	9
GO:0090132	BP	GO:0090132	epithelium migration	9/281	84/6899	0.00686228	0.0544928	0.0435053	DLL4/THBS1/CCBE1/HBEGF/ENPP2/NRP1/RGCC/HYAL1/ANGPT4	9
GO:0009628	BP	GO:0009628	response to abiotic stimulus	19/281	252/6899	0.00686392	0.0544928	0.0435053	IRF1/IL1A/GPR4/PDPN/ARNT2/NFKBIA/NDNF/TMEM150C/PDE2A/MMP1/TWIST1/RGCC/AURKB/HYAL1/HRH1/APP/CXCR4/ANGPT4/TIMP1	19
GO:0010562	BP	GO:0010562	positive regulation of phosphorus metabolic process	19/281	252/6899	0.00686392	0.0544928	0.0435053	THBS1/SAA3/GDF15/HBEGF/SOCS1/TGFA/ENPP2/CD244/IL23A/EREG/ARRB1/HGF/NRP1/RGCC/SPHK1/APP/LIF/PID1/PRNP	19
GO:0045937	BP	GO:0045937	positive regulation of phosphate metabolic process	19/281	252/6899	0.00686392	0.0544928	0.0435053	THBS1/SAA3/GDF15/HBEGF/SOCS1/TGFA/ENPP2/CD244/IL23A/EREG/ARRB1/HGF/NRP1/RGCC/SPHK1/APP/LIF/PID1/PRNP	19
GO:2000147	BP	GO:2000147	positive regulation of cell motility	13/281	148/6899	0.00712819	0.0564189	0.045043	THBS1/CCBE1/HBEGF/ENPP2/IL23A/PDPN/TWIST1/HGF/NRP1/SPHK1/HYAL1/APP/ANGPT4	13
GO:0007051	BP	GO:0007051	spindle organization	7/281	56/6899	0.00723283	0.0570736	0.0455657	CCNB2/DLGAP5/AURKB/CDK1/KIF11/CCNB1/KIF4A	7
GO:0052548	BP	GO:0052548	regulation of endopeptidase activity	9/281	85/6899	0.00740919	0.0582886	0.0465357	THBS1/SERPINB2/S100A8/F3/HGF/BIRC5/FAS/CST3/TIMP1	9
GO:0031399	BP	GO:0031399	regulation of protein modification process	29/281	445/6899	0.0076572	0.0598082	0.0477489	TNFAIP3/CCNB2/THBS1/SAA3/GDF15/HBEGF/SOCS1/TGFA/ENPP2/IL7/NUAK1/IL23A/CDC20/EREG/ARRB1/TWIST1/HGF/NRP1/RGCC/SPHK1/APP/RCAN1/LIF/VENTX/PID1/CCNB1/PRNP/PKIG/CCNB3	29
GO:0120034	BP	GO:0120034	positive regulation of plasma membrane bounded cell projection assembly	5/281	31/6899	0.00769606	0.0598082	0.0477489	CDC42EP2/FSCN1/PLEK2/NRP1/HAP1	5
GO:0002011	BP	GO:0002011	morphogenesis of an epithelial sheet	4/281	20/6899	0.00778609	0.0598082	0.0477489	DLL4/HBEGF/SOX11/PDPN	4
GO:0007091	BP	GO:0007091	metaphase/anaphase transition of mitotic cell cycle	4/281	20/6899	0.00778609	0.0598082	0.0477489	BIRC5/AURKB/CCNB1/UBE2C	4
GO:0010965	BP	GO:0010965	regulation of mitotic sister chromatid separation	4/281	20/6899	0.00778609	0.0598082	0.0477489	BIRC5/AURKB/CCNB1/UBE2C	4
GO:0030071	BP	GO:0030071	regulation of mitotic metaphase/anaphase transition	4/281	20/6899	0.00778609	0.0598082	0.0477489	BIRC5/AURKB/CCNB1/UBE2C	4
GO:0046456	BP	GO:0046456	icosanoid biosynthetic process	4/281	20/6899	0.00778609	0.0598082	0.0477489	PTGES/LTA4H/PTGS2/ALOX5AP	4
GO:0050798	BP	GO:0050798	activated T cell proliferation	4/281	20/6899	0.00778609	0.0598082	0.0477489	CD274/IL23A/IL18/HHLA2	4
GO:0043523	BP	GO:0043523	regulation of neuron apoptotic process	7/281	57/6899	0.0079663	0.0610055	0.0487048	NDNF/NRP1/BIRC5/CCL2/PRNP/KCNB1/CEBPB	7
GO:0019932	BP	GO:0019932	second-messenger-mediated signaling	9/281	86/6899	0.00798882	0.0610055	0.0487048	THBS1/ATP1B1/NDNF/PDE2A/SPHK1/CCR4/RCAN1/CXCR4/PRNP	9
GO:0010942	BP	GO:0010942	positive regulation of cell death	13/281	151/6899	0.00839627	0.0639295	0.0510392	THBS1/CD274/MELK/PHLDA2/S100A8/TNF/IL10/IL19/G0S2/RGCC/TOP2A/CCL2/PRNP	13
GO:0090130	BP	GO:0090130	tissue migration	9/281	87/6899	0.00860238	0.0647043	0.0516578	DLL4/THBS1/CCBE1/HBEGF/ENPP2/NRP1/RGCC/HYAL1/ANGPT4	9
GO:0008608	BP	GO:0008608	attachment of spindle microtubules to kinetochore	3/281	11/6899	0.00864712	0.0647043	0.0516578	SPAG5/SGO1/CCNB1	3
GO:0022617	BP	GO:0022617	extracellular matrix disassembly	3/281	11/6899	0.00864712	0.0647043	0.0516578	FSCN1/PDPN/CST3	3
GO:0043369	BP	GO:0043369	CD4-positive or CD8-positive, alpha-beta T cell lineage commitment	3/281	11/6899	0.00864712	0.0647043	0.0516578	IL23A/IL6/CTSV	3
GO:0043373	BP	GO:0043373	CD4-positive, alpha-beta T cell lineage commitment	3/281	11/6899	0.00864712	0.0647043	0.0516578	IL23A/IL6/CTSV	3
GO:0050654	BP	GO:0050654	chondroitin sulfate proteoglycan metabolic process	3/281	11/6899	0.00864712	0.0647043	0.0516578	NDNF/PXYLP1/CHST3	3
GO:0000079	BP	GO:0000079	regulation of cyclin-dependent protein serine/threonine kinase activity	5/281	32/6899	0.00882453	0.0654675	0.0522671	TNFAIP3/CCNB2/RGCC/CCNB1/CCNB3	5
GO:0006275	BP	GO:0006275	regulation of DNA replication	5/281	32/6899	0.00882453	0.0654675	0.0522671	E2F8/AICDA/E2F7/EREG/EGF	5
GO:0045580	BP	GO:0045580	regulation of T cell differentiation	5/281	32/6899	0.00882453	0.0654675	0.0522671	PRDM1/IRF1/SOCS1/IL7/IL23A	5
GO:0051091	BP	GO:0051091	positive regulation of DNA-binding transcription factor activity	9/281	88/6899	0.00925109	0.067898	0.0542075	TNF/IL18/RAB7B/IL10/RGCC/SPHK1/IL1RAP/APP/CEBPB	9
GO:0052547	BP	GO:0052547	regulation of peptidase activity	9/281	88/6899	0.00925109	0.067898	0.0542075	THBS1/SERPINB2/S100A8/F3/HGF/BIRC5/FAS/CST3/TIMP1	9
GO:0032640	BP	GO:0032640	tumor necrosis factor production	6/281	45/6899	0.00925644	0.067898	0.0542075	TNFAIP3/THBS1/IL23A/IL10/TWIST1/APP	6
GO:0032680	BP	GO:0032680	regulation of tumor necrosis factor production	6/281	45/6899	0.00925644	0.067898	0.0542075	TNFAIP3/THBS1/IL23A/IL10/TWIST1/APP	6
GO:0051306	BP	GO:0051306	mitotic sister chromatid separation	4/281	21/6899	0.00931565	0.0679494	0.0542486	BIRC5/AURKB/CCNB1/UBE2C	4
GO:0140353	BP	GO:0140353	lipid export from cell	4/281	21/6899	0.00931565	0.0679494	0.0542486	PTGES/IL1B/TNF/IL6	4
GO:0045859	BP	GO:0045859	regulation of protein kinase activity	15/281	188/6899	0.00953647	0.0693658	0.0553794	TNFAIP3/CCNB2/THBS1/HBEGF/SOCS1/TGFA/IL23A/EREG/HGF/RGCC/APP/CCNB1/PRNP/PKIG/CCNB3	15
GO:2000116	BP	GO:2000116	regulation of cysteine-type endopeptidase activity	7/281	59/6899	0.00959579	0.0696029	0.0555687	THBS1/S100A8/F3/HGF/BIRC5/FAS/CST3	7
GO:0031346	BP	GO:0031346	positive regulation of cell projection organization	8/281	74/6899	0.0100345	0.0717876	0.0573128	CDC42EP2/FSCN1/ENPP2/PLEK2/NDNF/NRP1/HAP1/SHOX2	8
GO:0007127	BP	GO:0007127	meiosis I	5/281	33/6899	0.0100624	0.0717876	0.0573128	CCNB2/BIRC5/TOP2A/SGO1/SGO2	5
GO:0008593	BP	GO:0008593	regulation of Notch signaling pathway	5/281	33/6899	0.0100624	0.0717876	0.0573128	DLL1/DLL4/NFKBIA/MMP14/ARRB1	5
GO:0021782	BP	GO:0021782	glial cell development	5/281	33/6899	0.0100624	0.0717876	0.0573128	DLL1/SOX11/S100A8/S100A9/APP	5
GO:0051445	BP	GO:0051445	regulation of meiotic cell cycle	5/281	33/6899	0.0100624	0.0717876	0.0573128	CCNB2/CDC20/LIF/CDK1/CCNB1	5
GO:1904029	BP	GO:1904029	regulation of cyclin-dependent protein kinase activity	5/281	33/6899	0.0100624	0.0717876	0.0573128	TNFAIP3/CCNB2/RGCC/CCNB1/CCNB3	5
GO:0071706	BP	GO:0071706	tumor necrosis factor superfamily cytokine production	6/281	46/6899	0.0102911	0.0730173	0.0582946	TNFAIP3/THBS1/IL23A/IL10/TWIST1/APP	6
GO:1903555	BP	GO:1903555	regulation of tumor necrosis factor superfamily cytokine production	6/281	46/6899	0.0102911	0.0730173	0.0582946	TNFAIP3/THBS1/IL23A/IL10/TWIST1/APP	6
GO:0030335	BP	GO:0030335	positive regulation of cell migration	12/281	138/6899	0.0103189	0.0730173	0.0582946	THBS1/CCBE1/HBEGF/ENPP2/IL23A/PDPN/HGF/NRP1/SPHK1/HYAL1/APP/ANGPT4	12
GO:0002250	BP	GO:0002250	adaptive immune response	13/281	156/6899	0.010898	0.0762558	0.0608801	TNFAIP3/IL1B/IL23A/AICDA/NECTIN2/C1QA/C1QC/SLA-DQB1/LOC106504372/SLA-DMA/IL18/IL6/IL13RA2	13
GO:0002709	BP	GO:0002709	regulation of T cell mediated immunity	4/281	22/6899	0.0110283	0.0762558	0.0608801	IL1B/IL23A/NECTIN2/IL18	4
GO:0032945	BP	GO:0032945	negative regulation of mononuclear cell proliferation	4/281	22/6899	0.0110283	0.0762558	0.0608801	CD274/SOX11/IL10/CEBPB	4
GO:0034644	BP	GO:0034644	cellular response to UV	4/281	22/6899	0.0110283	0.0762558	0.0608801	MMP1/AURKB/HYAL1/TIMP1	4
GO:0035065	BP	GO:0035065	regulation of histone acetylation	4/281	22/6899	0.0110283	0.0762558	0.0608801	ARRB1/TWIST1/LIF/VENTX	4
GO:0044784	BP	GO:0044784	metaphase/anaphase transition of cell cycle	4/281	22/6899	0.0110283	0.0762558	0.0608801	BIRC5/AURKB/CCNB1/UBE2C	4
GO:0050672	BP	GO:0050672	negative regulation of lymphocyte proliferation	4/281	22/6899	0.0110283	0.0762558	0.0608801	CD274/SOX11/IL10/CEBPB	4
GO:1902099	BP	GO:1902099	regulation of metaphase/anaphase transition of cell cycle	4/281	22/6899	0.0110283	0.0762558	0.0608801	BIRC5/AURKB/CCNB1/UBE2C	4
GO:0002363	BP	GO:0002363	alpha-beta T cell lineage commitment	3/281	12/6899	0.0111865	0.0762558	0.0608801	IL23A/IL6/CTSV	3
GO:0038084	BP	GO:0038084	vascular endothelial growth factor signaling pathway	3/281	12/6899	0.0111865	0.0762558	0.0608801	DLL1/CCBE1/NRP1	3
GO:0039694	BP	GO:0039694	viral RNA genome replication	3/281	12/6899	0.0111865	0.0762558	0.0608801	AICDA/CXCL8/TOP2A	3
GO:0070613	BP	GO:0070613	regulation of protein processing	3/281	12/6899	0.0111865	0.0762558	0.0608801	THBS1/CCBE1/CTSZ	3
GO:1901186	BP	GO:1901186	positive regulation of ERBB signaling pathway	3/281	12/6899	0.0111865	0.0762558	0.0608801	HBEGF/TGFA/EREG	3
GO:1903670	BP	GO:1903670	regulation of sprouting angiogenesis	3/281	12/6899	0.0111865	0.0762558	0.0608801	DLL1/THBS1/IL10	3
GO:0042325	BP	GO:0042325	regulation of phosphorylation	24/281	360/6899	0.0113874	0.0768036	0.0613174	TNFAIP3/CCNB2/THBS1/SAA3/GDF15/HBEGF/SOCS1/TGFA/ENPP2/IL7/IL23A/EREG/ARRB1/HGF/NRP1/RGCC/SPHK1/APP/LIF/PID1/CCNB1/PRNP/PKIG/CCNB3	24
GO:0001936	BP	GO:0001936	regulation of endothelial cell proliferation	6/281	47/6899	0.0114054	0.0768036	0.0613174	DLL4/THBS1/F3/IL10/RGCC/CCL2	6
GO:0000302	BP	GO:0000302	response to reactive oxygen species	5/281	34/6899	0.0114144	0.0768036	0.0613174	TNFAIP3/IL10/HGF/SPHK1/HYAL1	5
GO:0061982	BP	GO:0061982	meiosis I cell cycle process	5/281	34/6899	0.0114144	0.0768036	0.0613174	CCNB2/BIRC5/TOP2A/SGO1/SGO2	5
GO:1902749	BP	GO:1902749	regulation of cell cycle G2/M phase transition	5/281	34/6899	0.0114144	0.0768036	0.0613174	AURKB/APP/CDK1/CCNB1/CCNB3	5
GO:0002440	BP	GO:0002440	production of molecular mediator of immune response	7/281	61/6899	0.0114565	0.0768379	0.0613448	IL1B/CD244/AICDA/IL18/IL10/TWIST1/IL13RA2	7
GO:0040012	BP	GO:0040012	regulation of locomotion	19/281	265/6899	0.0114785	0.0768379	0.0613448	DLL4/THBS1/CCBE1/PHLDA2/HBEGF/ENPP2/IL23A/PDPN/CXCL8/TWIST1/HGF/NRP1/RGCC/SPHK1/CCL2/HYAL1/APP/CXCR4/ANGPT4	19
GO:0001667	BP	GO:0001667	ameboidal-type cell migration	11/281	124/6899	0.0119771	0.0799705	0.0638458	DLL4/THBS1/CCBE1/HBEGF/RADIL/ENPP2/TWIST1/NRP1/RGCC/HYAL1/ANGPT4	11
GO:0007167	BP	GO:0007167	enzyme-linked receptor protein signaling pathway	20/281	286/6899	0.012455	0.0829483	0.0662232	DLL1/THBS1/CCBE1/ADAMTSL2/GDF15/HBEGF/SOCS1/TGFA/SOX11/F3/TGFBR3/IGFBP6/EREG/EGF/HGF/NRP1/HAP1/LIF/IRS1/PID1	20
GO:1902850	BP	GO:1902850	microtubule cytoskeleton organization involved in mitosis	6/281	48/6899	0.0126023	0.0837151	0.0668354	DLGAP5/CENPA/AURKB/KIF11/CCNB1/KIF4A	6
GO:0051093	BP	GO:0051093	negative regulation of developmental process	18/281	249/6899	0.0126694	0.0839469	0.0670204	DLL1/CCNB2/THBS1/GDF15/IRF1/SOCS1/SOX11/CCL17/C1QC/NFKBIA/EREG/TWIST1/NRP1/RGCC/APP/CCNB1/CST3/ANGPT4	18
GO:0032609	BP	GO:0032609	interferon-gamma production	5/281	35/6899	0.012885	0.0839735	0.0670417	IL1B/CD244/IL23A/IL18/IL10	5
GO:0032649	BP	GO:0032649	regulation of interferon-gamma production	5/281	35/6899	0.012885	0.0839735	0.0670417	IL1B/CD244/IL23A/IL18/IL10	5
GO:0006636	BP	GO:0006636	unsaturated fatty acid biosynthetic process	4/281	23/6899	0.0129314	0.0839735	0.0670417	PTGES/SCD5/PTGS2/SCD	4
GO:0014032	BP	GO:0014032	neural crest cell development	4/281	23/6899	0.0129314	0.0839735	0.0670417	RADIL/SOX11/TWIST1/NRP1	4
GO:0034121	BP	GO:0034121	regulation of toll-like receptor signaling pathway	4/281	23/6899	0.0129314	0.0839735	0.0670417	TNFAIP3/LGR4/IRF1/RAB7B	4
GO:0046634	BP	GO:0046634	regulation of alpha-beta T cell activation	4/281	23/6899	0.0129314	0.0839735	0.0670417	PRDM1/IRF1/SOCS1/IL23A	4
GO:0070227	BP	GO:0070227	lymphocyte apoptotic process	4/281	23/6899	0.0129314	0.0839735	0.0670417	CD274/IL10/AURKB/FAS	4
GO:0070664	BP	GO:0070664	negative regulation of leukocyte proliferation	4/281	23/6899	0.0129314	0.0839735	0.0670417	CD274/SOX11/IL10/CEBPB	4
GO:0051604	BP	GO:0051604	protein maturation	9/281	93/6899	0.0130647	0.0846283	0.0675644	THBS1/CCBE1/F3/FURIN/MMP14/CASP1/CTSV/CTSZ/TSPAN33	9
GO:0046903	BP	GO:0046903	secretion	19/281	269/6899	0.013313	0.0860221	0.0686772	STX11/PTGES/HRH2/IL1B/IL1A/SDC1/SOX11/S100A8/TNF/FURIN/IL6/RGCC/BIRC5/HAP1/LIF/KCNB1/CBLN4/PORCN/IL13RA2	19
GO:0042327	BP	GO:0042327	positive regulation of phosphorylation	17/281	232/6899	0.0134239	0.0865243	0.0690781	THBS1/SAA3/GDF15/HBEGF/SOCS1/TGFA/ENPP2/IL23A/EREG/ARRB1/HGF/NRP1/RGCC/SPHK1/APP/LIF/PRNP	17
GO:0051046	BP	GO:0051046	regulation of secretion	14/281	178/6899	0.013565	0.0871257	0.0695583	PTGES/IL1B/IL1A/SDC1/SOX11/S100A8/TNF/IL6/RGCC/BIRC5/HAP1/LIF/KCNB1/IL13RA2	14
GO:0061138	BP	GO:0061138	morphogenesis of a branching epithelium	8/281	78/6899	0.0135841	0.0871257	0.0695583	DLL4/LGR4/ADM/MMP14/IL10/HGF/NRP1/CTSZ	8
GO:0061061	BP	GO:0061061	muscle structure development	15/281	196/6899	0.0136543	0.0873609	0.069746	DLL1/DLL4/ADM/GDF15/SDC1/SOX11/MSC/CCL17/MMP14/EREG/TWIST1/RAMP2/SHOX2/RCAN1/LIF	15
GO:0001935	BP	GO:0001935	endothelial cell proliferation	6/281	49/6899	0.0138847	0.0879056	0.0701809	DLL4/THBS1/F3/IL10/RGCC/CCL2	6
GO:0002224	BP	GO:0002224	toll-like receptor signaling pathway	6/281	49/6899	0.0138847	0.0879056	0.0701809	TNFAIP3/LGR4/IRF1/NFKBIA/RAB7B/TLR9	6
GO:0046425	BP	GO:0046425	regulation of receptor signaling pathway via JAK-STAT	6/281	49/6899	0.0138847	0.0879056	0.0701809	SOCS1/IL23A/EGF/IL10/IL6/LIF	6
GO:1904892	BP	GO:1904892	regulation of receptor signaling pathway via STAT	6/281	49/6899	0.0138847	0.0879056	0.0701809	SOCS1/IL23A/EGF/IL10/IL6/LIF	6
GO:0070372	BP	GO:0070372	regulation of ERK1 and ERK2 cascade	9/281	94/6899	0.01395	0.0879056	0.0701809	SAA3/CCL17/ARRB1/NRP1/CCL4/CCL2/APP/LIF/DUSP4	9
GO:0002701	BP	GO:0002701	negative regulation of production of molecular mediator of immune response	3/281	13/6899	0.0141108	0.0879056	0.0701809	IL10/TWIST1/IL13RA2	3
GO:0042104	BP	GO:0042104	positive regulation of activated T cell proliferation	3/281	13/6899	0.0141108	0.0879056	0.0701809	IL23A/IL18/HHLA2	3
GO:0045577	BP	GO:0045577	regulation of B cell differentiation	3/281	13/6899	0.0141108	0.0879056	0.0701809	IL7/MMP14/IL10	3
GO:0090329	BP	GO:0090329	regulation of DNA-templated DNA replication	3/281	13/6899	0.0141108	0.0879056	0.0701809	E2F8/AICDA/E2F7	3
GO:0099024	BP	GO:0099024	plasma membrane invagination	3/281	13/6899	0.0141108	0.0879056	0.0701809	THBS1/AURKB/XKR5	3
GO:2000831	BP	GO:2000831	regulation of steroid hormone secretion	3/281	13/6899	0.0141108	0.0879056	0.0701809	IL1B/TNF/IL6	3
GO:0045944	BP	GO:0045944	positive regulation of transcription by RNA polymerase II	20/281	290/6899	0.014337	0.0891013	0.0711355	DLL1/E2F8/IRF1/IL1A/SOX11/IL23A/FOXM1/E2F7/TNF/TEAD3/NFKBIA/ARRB1/IL10/TWIST1/RGCC/TOP2A/APP/LIF/PID1/CEBPB	20
GO:0048144	BP	GO:0048144	fibroblast proliferation	5/281	36/6899	0.0144786	0.0897674	0.0716673	E2F8/EREG/SPHK1/LIF/CCNB1	5
GO:0019058	BP	GO:0019058	viral life cycle	7/281	64/6899	0.0147184	0.0906069	0.0723376	ISG20/AICDA/NECTIN2/FURIN/CXCL8/NRP1/TOP2A	7
GO:0032872	BP	GO:0032872	regulation of stress-activated MAPK cascade	7/281	64/6899	0.0147184	0.0906069	0.0723376	IGFBP6/FOXM1/HGF/TNFRSF19/SPHK1/APP/FAS	7
GO:0070302	BP	GO:0070302	regulation of stress-activated protein kinase signaling cascade	7/281	64/6899	0.0147184	0.0906069	0.0723376	IGFBP6/FOXM1/HGF/TNFRSF19/SPHK1/APP/FAS	7
GO:0010629	BP	GO:0010629	negative regulation of gene expression	21/281	310/6899	0.0147657	0.0906836	0.0723988	DLL1/TNFAIP3/PRDM1/DLL4/THBS1/LGR4/SAA3/SOX11/IL23A/AICDA/FURIN/CXCL8/ARRB1/IL10/TWIST1/HGF/RGCC/APP/CTSZ/RNF128/IL13RA2	21
GO:0032611	BP	GO:0032611	interleukin-1 beta production	4/281	24/6899	0.0150319	0.0908189	0.0725068	TNFAIP3/CASP1/SPHK1/APP	4
GO:0032651	BP	GO:0032651	regulation of interleukin-1 beta production	4/281	24/6899	0.0150319	0.0908189	0.0725068	TNFAIP3/CASP1/SPHK1/APP	4
GO:0033045	BP	GO:0033045	regulation of sister chromatid segregation	4/281	24/6899	0.0150319	0.0908189	0.0725068	BIRC5/AURKB/CCNB1/UBE2C	4
GO:0034614	BP	GO:0034614	cellular response to reactive oxygen species	4/281	24/6899	0.0150319	0.0908189	0.0725068	TNFAIP3/IL10/HGF/SPHK1	4
GO:0048864	BP	GO:0048864	stem cell development	4/281	24/6899	0.0150319	0.0908189	0.0725068	RADIL/SOX11/TWIST1/NRP1	4
GO:1905818	BP	GO:1905818	regulation of chromosome separation	4/281	24/6899	0.0150319	0.0908189	0.0725068	BIRC5/AURKB/CCNB1/UBE2C	4
GO:2000756	BP	GO:2000756	regulation of peptidyl-lysine acetylation	4/281	24/6899	0.0150319	0.0908189	0.0725068	ARRB1/TWIST1/LIF/VENTX	4
GO:0010594	BP	GO:0010594	regulation of endothelial cell migration	6/281	50/6899	0.0152555	0.0917445	0.0732458	DLL4/THBS1/CCBE1/NRP1/RGCC/ANGPT4	6
GO:0043270	BP	GO:0043270	positive regulation of ion transport	6/281	50/6899	0.0152555	0.0917445	0.0732458	PTGES/ATP1B1/HAP1/CCL2/KCNB1/CEBPB	6
GO:0030162	BP	GO:0030162	regulation of proteolysis	13/281	163/6899	0.015333	0.0919981	0.0734482	THBS1/SERPINB2/CCBE1/S100A8/F3/CDC20/IL10/HGF/BIRC5/FAS/CST3/CTSZ/TIMP1	13
GO:0060562	BP	GO:0060562	epithelial tube morphogenesis	10/281	112/6899	0.0155504	0.0930879	0.0743183	DLL1/DLL4/LGR4/ADM/SOX11/LUZP1/MMP14/TWIST1/NRP1/CTSZ	10
GO:0002697	BP	GO:0002697	regulation of immune effector process	9/281	96/6899	0.0158528	0.0946804	0.0755897	CD59/IL1B/CD244/IL23A/NECTIN2/IL18/IL10/TWIST1/IL13RA2	9
GO:0051101	BP	GO:0051101	regulation of DNA binding	5/281	37/6899	0.0161993	0.0965288	0.0770654	SOX11/EGF/TWIST1/LIF/HJURP	5
GO:0010638	BP	GO:0010638	positive regulation of organelle organization	11/281	130/6899	0.0166249	0.0988386	0.0789095	CDC42EP2/FSCN1/IL1A/TGFA/SDC1/EREG/NRP1/RGCC/SPHK1/HAP1/AURKB	11
GO:0007519	BP	GO:0007519	skeletal muscle tissue development	6/281	51/6899	0.0167175	0.0989372	0.0789881	DLL1/SOX11/MSC/TWIST1/SHOX2/RCAN1	6
GO:0140013	BP	GO:0140013	meiotic nuclear division	6/281	51/6899	0.0167175	0.0989372	0.0789881	CCNB2/BIRC5/TOP2A/SGO1/LIF/SGO2	6
GO:0032940	BP	GO:0032940	secretion by cell	17/281	238/6899	0.0169126	0.0996391	0.0795486	STX11/PTGES/IL1B/IL1A/SDC1/SOX11/TNF/FURIN/IL6/RGCC/BIRC5/HAP1/LIF/KCNB1/CBLN4/PORCN/IL13RA2	17
GO:0044092	BP	GO:0044092	negative regulation of molecular function	17/281	238/6899	0.0169126	0.0996391	0.0795486	TNFAIP3/THBS1/SERPINB2/CNRIP1/SOX11/GEM/IL7/NFKBIA/ARRB1/IL10/TWIST1/HGF/BIRC5/CST3/PKIG/CTSZ/TIMP1	17
GO:0032722	BP	GO:0032722	positive regulation of chemokine production	4/281	25/6899	0.0173357	0.100178	0.0799786	IL33/IL7/TWIST1/APP	4
GO:0042542	BP	GO:0042542	response to hydrogen peroxide	4/281	25/6899	0.0173357	0.100178	0.0799786	TNFAIP3/IL10/HGF/SPHK1	4
GO:0045069	BP	GO:0045069	regulation of viral genome replication	4/281	25/6899	0.0173357	0.100178	0.0799786	ISG20/AICDA/CXCL8/TOP2A	4
GO:0031663	BP	GO:0031663	lipopolysaccharide-mediated signaling pathway	3/281	14/6899	0.0174272	0.100178	0.0799786	TNFAIP3/NFKBIA/CCL2	3
GO:0034508	BP	GO:0034508	centromere complex assembly	3/281	14/6899	0.0174272	0.100178	0.0799786	DLGAP5/CENPA/HJURP	3
GO:0035929	BP	GO:0035929	steroid hormone secretion	3/281	14/6899	0.0174272	0.100178	0.0799786	IL1B/TNF/IL6	3
GO:0043154	BP	GO:0043154	negative regulation of cysteine-type endopeptidase activity involved in apoptotic process	3/281	14/6899	0.0174272	0.100178	0.0799786	THBS1/HGF/BIRC5	3
GO:0043368	BP	GO:0043368	positive T cell selection	3/281	14/6899	0.0174272	0.100178	0.0799786	IL23A/IL6/CTSV	3
GO:0046637	BP	GO:0046637	regulation of alpha-beta T cell differentiation	3/281	14/6899	0.0174272	0.100178	0.0799786	PRDM1/SOCS1/IL23A	3
GO:0090049	BP	GO:0090049	regulation of cell migration involved in sprouting angiogenesis	3/281	14/6899	0.0174272	0.100178	0.0799786	DLL4/THBS1/NRP1	3
GO:1901861	BP	GO:1901861	regulation of muscle tissue development	3/281	14/6899	0.0174272	0.100178	0.0799786	DLL1/TWIST1/SHOX2	3
GO:0140352	BP	GO:0140352	export from cell	18/281	258/6899	0.0176758	0.101383	0.0809406	STX11/PTGES/IL1B/IL1A/SDC1/SOX11/ATP1B1/TNF/FURIN/IL6/RGCC/BIRC5/HAP1/LIF/KCNB1/CBLN4/PORCN/IL13RA2	18
GO:0051098	BP	GO:0051098	regulation of binding	9/281	98/6899	0.0179398	0.102407	0.0817586	PHLDA2/SOX11/EGF/IL10/TWIST1/APP/LIF/HJURP/CTSZ	9
GO:0002449	BP	GO:0002449	lymphocyte mediated immunity	8/281	82/6899	0.0179744	0.102407	0.0817586	IL1B/IL23A/AICDA/NECTIN2/C1QA/C1QC/IL18/IL13RA2	8
GO:0007052	BP	GO:0007052	mitotic spindle organization	5/281	38/6899	0.018051	0.102407	0.0817586	DLGAP5/AURKB/KIF11/CCNB1/KIF4A	5
GO:0044344	BP	GO:0044344	cellular response to fibroblast growth factor stimulus	5/281	38/6899	0.018051	0.102407	0.0817586	DLL4/THBS1/CXCL8/NDNF/CCL2	5
GO:0071774	BP	GO:0071774	response to fibroblast growth factor	5/281	38/6899	0.018051	0.102407	0.0817586	DLL4/THBS1/CXCL8/NDNF/CCL2	5
GO:0007292	BP	GO:0007292	female gamete generation	6/281	52/6899	0.0182733	0.103218	0.0824061	CCNB2/FOSL1/CDC20/TOP2A/CDK1/CCNB1	6
GO:0022408	BP	GO:0022408	negative regulation of cell-cell adhesion	6/281	52/6899	0.0182733	0.103218	0.0824061	CD274/IRF1/SOCS1/IL10/RGCC/CEBPB	6
GO:1903530	BP	GO:1903530	regulation of secretion by cell	13/281	167/6899	0.0184223	0.103835	0.0828984	PTGES/IL1B/IL1A/SDC1/SOX11/TNF/IL6/RGCC/BIRC5/HAP1/LIF/KCNB1/IL13RA2	13
GO:0001556	BP	GO:0001556	oocyte maturation	4/281	26/6899	0.0198481	0.110079	0.0878831	CCNB2/CDC20/CDK1/CCNB1	4
GO:0043367	BP	GO:0043367	CD4-positive, alpha-beta T cell differentiation	4/281	26/6899	0.0198481	0.110079	0.0878831	SOCS1/IL23A/IL6/CTSV	4
GO:0051784	BP	GO:0051784	negative regulation of nuclear division	4/281	26/6899	0.0198481	0.110079	0.0878831	BIRC5/AURKB/LIF/CCNB1	4
GO:0051897	BP	GO:0051897	positive regulation of protein kinase B signaling	4/281	26/6899	0.0198481	0.110079	0.0878831	THBS1/GDF15/HBEGF/F3	4
GO:0071482	BP	GO:0071482	cellular response to light stimulus	4/281	26/6899	0.0198481	0.110079	0.0878831	MMP1/AURKB/HYAL1/TIMP1	4
GO:0051092	BP	GO:0051092	positive regulation of NF-kappaB transcription factor activity	6/281	53/6899	0.0199255	0.110079	0.0878831	TNF/IL18/RAB7B/SPHK1/IL1RAP/APP	6
GO:0043547	BP	GO:0043547	positive regulation of GTPase activity	7/281	68/6899	0.020032	0.110079	0.0878831	ARHGAP29/CCL17/RGS16/RGS1/CCL4/CCL2/ADRB1	7
GO:0070374	BP	GO:0070374	positive regulation of ERK1 and ERK2 cascade	7/281	68/6899	0.020032	0.110079	0.0878831	SAA3/CCL17/ARRB1/NRP1/CCL4/CCL2/APP	7
GO:0070482	BP	GO:0070482	response to oxygen levels	7/281	68/6899	0.020032	0.110079	0.0878831	PDPN/ARNT2/NDNF/TWIST1/RGCC/CXCR4/ANGPT4	7
GO:0008277	BP	GO:0008277	regulation of G protein-coupled receptor signaling pathway	5/281	39/6899	0.0200373	0.110079	0.0878831	ADM/CXCL8/ARRB1/RGS1/RAMP2	5
GO:0019730	BP	GO:0019730	antimicrobial humoral response	5/281	39/6899	0.0200373	0.110079	0.0878831	S100A12/S100A9/CXCL8/AMCF-II/PPBP	5
GO:1903900	BP	GO:1903900	regulation of viral life cycle	5/281	39/6899	0.0200373	0.110079	0.0878831	ISG20/AICDA/NECTIN2/CXCL8/TOP2A	5
GO:0001974	BP	GO:0001974	blood vessel remodeling	3/281	15/6899	0.0211402	0.113037	0.0902451	DLL4/LIF/CST3	3
GO:0007094	BP	GO:0007094	mitotic spindle assembly checkpoint signaling	3/281	15/6899	0.0211402	0.113037	0.0902451	BIRC5/AURKB/CCNB1	3
GO:0010324	BP	GO:0010324	membrane invagination	3/281	15/6899	0.0211402	0.113037	0.0902451	THBS1/AURKB/XKR5	3
GO:0032613	BP	GO:0032613	interleukin-10 production	3/281	15/6899	0.0211402	0.113037	0.0902451	DLL1/IL23A/HGF	3
GO:0032653	BP	GO:0032653	regulation of interleukin-10 production	3/281	15/6899	0.0211402	0.113037	0.0902451	DLL1/IL23A/HGF	3
GO:0044070	BP	GO:0044070	regulation of anion transport	3/281	15/6899	0.0211402	0.113037	0.0902451	PTGES/PRNP/CEBPB	3
GO:0071173	BP	GO:0071173	spindle assembly checkpoint signaling	3/281	15/6899	0.0211402	0.113037	0.0902451	BIRC5/AURKB/CCNB1	3
GO:0071174	BP	GO:0071174	mitotic spindle checkpoint signaling	3/281	15/6899	0.0211402	0.113037	0.0902451	BIRC5/AURKB/CCNB1	3
GO:0071230	BP	GO:0071230	cellular response to amino acid stimulus	3/281	15/6899	0.0211402	0.113037	0.0902451	RRAGD/SOCS1/CEBPB	3
GO:0071260	BP	GO:0071260	cellular response to mechanical stimulus	3/281	15/6899	0.0211402	0.113037	0.0902451	IRF1/TMEM150C/PDE2A	3
GO:1902041	BP	GO:1902041	regulation of extrinsic apoptotic signaling pathway via death domain receptors	3/281	15/6899	0.0211402	0.113037	0.0902451	TNFAIP3/THBS1/HGF	3
GO:1902743	BP	GO:1902743	regulation of lamellipodium organization	3/281	15/6899	0.0211402	0.113037	0.0902451	FSCN1/ENPP2/PDPN	3
GO:1903317	BP	GO:1903317	regulation of protein maturation	3/281	15/6899	0.0211402	0.113037	0.0902451	THBS1/CCBE1/CTSZ	3
GO:0051247	BP	GO:0051247	positive regulation of protein metabolic process	26/281	421/6899	0.0212874	0.113591	0.0906873	TNFAIP3/THBS1/CCBE1/SAA3/GDF15/HBEGF/SOCS1/TGFA/ENPP2/S100A8/F3/IL23A/CDC20/NFKBIA/EREG/ARRB1/HGF/NRP1/RGCC/SPHK1/PXYLP1/APP/LIF/FAS/PRNP/ASB9	26
GO:0006897	BP	GO:0006897	endocytosis	11/281	135/6899	0.0214349	0.113916	0.0909471	DLL1/SNX9/THBS1/DNM1/ADM/CXCL8/ARRB1/SPHK1/RAMP2/APP/XKR5	11
GO:0070371	BP	GO:0070371	ERK1 and ERK2 cascade	9/281	101/6899	0.0214359	0.113916	0.0909471	SAA3/CCL17/ARRB1/NRP1/CCL4/CCL2/APP/LIF/DUSP4	9
GO:0002699	BP	GO:0002699	positive regulation of immune effector process	7/281	69/6899	0.0215455	0.114031	0.0910388	IL1B/CD244/IL23A/NECTIN2/IL18/IL10/IL13RA2	7
GO:0007219	BP	GO:0007219	Notch signaling pathway	7/281	69/6899	0.0215455	0.114031	0.0910388	DLL1/DLL4/NFKBIA/MMP14/ARRB1/APP/ANGPT4	7
GO:0002700	BP	GO:0002700	regulation of production of molecular mediator of immune response	6/281	54/6899	0.0216764	0.114031	0.0910388	IL1B/CD244/IL18/IL10/TWIST1/IL13RA2	6
GO:0043281	BP	GO:0043281	regulation of cysteine-type endopeptidase activity involved in apoptotic process	6/281	54/6899	0.0216764	0.114031	0.0910388	THBS1/S100A8/F3/HGF/BIRC5/FAS	6
GO:0060538	BP	GO:0060538	skeletal muscle organ development	6/281	54/6899	0.0216764	0.114031	0.0910388	DLL1/SOX11/MSC/TWIST1/SHOX2/RCAN1	6
GO:0048565	BP	GO:0048565	digestive tract development	5/281	40/6899	0.0221616	0.116348	0.0928887	PRDM1/LGR4/SOX11/CXCL8/SHOX2	5
GO:1901983	BP	GO:1901983	regulation of protein acetylation	4/281	27/6899	0.0225738	0.118274	0.0944261	ARRB1/TWIST1/LIF/VENTX	4
GO:0044057	BP	GO:0044057	regulation of system process	12/281	154/6899	0.0228869	0.119674	0.0955437	ADM/HRH2/HBEGF/IL1B/ATP1B1/TNF/IL6/SPHK1/HRH1/SHOX2/APP/ADRB1	12
GO:0051403	BP	GO:0051403	stress-activated MAPK cascade	7/281	70/6899	0.0231366	0.120563	0.0962532	IGFBP6/FOXM1/HGF/TNFRSF19/SPHK1/APP/FAS	7
GO:0043549	BP	GO:0043549	regulation of kinase activity	15/281	209/6899	0.0231495	0.120563	0.0962532	TNFAIP3/CCNB2/THBS1/HBEGF/SOCS1/TGFA/IL23A/EREG/HGF/RGCC/APP/CCNB1/PRNP/PKIG/CCNB3	15
GO:0055123	BP	GO:0055123	digestive system development	5/281	41/6899	0.0244269	0.126961	0.101362	PRDM1/LGR4/SOX11/CXCL8/SHOX2	5
GO:0031098	BP	GO:0031098	stress-activated protein kinase signaling cascade	7/281	71/6899	0.024807	0.128177	0.102332	IGFBP6/FOXM1/HGF/TNFRSF19/SPHK1/APP/FAS	7
GO:0007267	BP	GO:0007267	cell-cell signaling	26/281	427/6899	0.0249304	0.128177	0.102332	DLL1/STX11/TNFAIP3/PTGES/FJX1/LGR4/HRH2/IL1B/SDC1/SOX11/S100A9/PANX2/CDC20/TNF/FURIN/EREG/IL6/HGF/BIRC5/CCL2/HRH1/APP/LIF/HTR7/KCNB1/PORCN	26
GO:0010718	BP	GO:0010718	positive regulation of epithelial to mesenchymal transition	3/281	16/6899	0.0252514	0.128177	0.102332	PDPN/TWIST1/RGCC	3
GO:0031577	BP	GO:0031577	spindle checkpoint signaling	3/281	16/6899	0.0252514	0.128177	0.102332	BIRC5/AURKB/CCNB1	3
GO:0032720	BP	GO:0032720	negative regulation of tumor necrosis factor production	3/281	16/6899	0.0252514	0.128177	0.102332	TNFAIP3/IL10/TWIST1	3
GO:0033046	BP	GO:0033046	negative regulation of sister chromatid segregation	3/281	16/6899	0.0252514	0.128177	0.102332	BIRC5/AURKB/CCNB1	3
GO:0033048	BP	GO:0033048	negative regulation of mitotic sister chromatid segregation	3/281	16/6899	0.0252514	0.128177	0.102332	BIRC5/AURKB/CCNB1	3
GO:0043536	BP	GO:0043536	positive regulation of blood vessel endothelial cell migration	3/281	16/6899	0.0252514	0.128177	0.102332	THBS1/NRP1/ANGPT4	3
GO:0045744	BP	GO:0045744	negative regulation of G protein-coupled receptor signaling pathway	3/281	16/6899	0.0252514	0.128177	0.102332	ADM/CXCL8/ARRB1	3
GO:0045841	BP	GO:0045841	negative regulation of mitotic metaphase/anaphase transition	3/281	16/6899	0.0252514	0.128177	0.102332	BIRC5/AURKB/CCNB1	3
GO:0051447	BP	GO:0051447	negative regulation of meiotic cell cycle	3/281	16/6899	0.0252514	0.128177	0.102332	CCNB2/LIF/CCNB1	3
GO:2000816	BP	GO:2000816	negative regulation of mitotic sister chromatid separation	3/281	16/6899	0.0252514	0.128177	0.102332	BIRC5/AURKB/CCNB1	3
GO:0032465	BP	GO:0032465	regulation of cytokinesis	4/281	28/6899	0.0255166	0.128273	0.102409	E2F8/KIF20A/E2F7/AURKB	4
GO:0032729	BP	GO:0032729	positive regulation of interferon-gamma production	4/281	28/6899	0.0255166	0.128273	0.102409	IL1B/CD244/IL23A/IL18	4
GO:0042177	BP	GO:0042177	negative regulation of protein catabolic process	4/281	28/6899	0.0255166	0.128273	0.102409	FURIN/IL10/CST3/TIMP1	4
GO:0048599	BP	GO:0048599	oocyte development	4/281	28/6899	0.0255166	0.128273	0.102409	CCNB2/CDC20/CDK1/CCNB1	4
GO:0060840	BP	GO:0060840	artery development	4/281	28/6899	0.0255166	0.128273	0.102409	PRDM1/DLL4/LUZP1/NRP1	4
GO:0006959	BP	GO:0006959	humoral immune response	9/281	105/6899	0.0268267	0.134129	0.107084	CD59/S100A12/S100A9/C1QA/C1QC/CXCL8/AMCF-II/PPBP/RGCC	9
GO:0019882	BP	GO:0019882	antigen processing and presentation	5/281	42/6899	0.0268361	0.134129	0.107084	THBS1/SLA-DQB1/LOC106504372/SLA-DMA/CTSV	5
GO:0048592	BP	GO:0048592	eye morphogenesis	5/281	42/6899	0.0268361	0.134129	0.107084	DLL1/PRDM1/FJX1/SOX11/TWIST1	5
GO:0003205	BP	GO:0003205	cardiac chamber development	6/281	57/6899	0.027545	0.137408	0.109702	PRDM1/DLL4/SOX11/LUZP1/NRP1/SHOX2	6
GO:2000145	BP	GO:2000145	regulation of cell motility	17/281	252/6899	0.0277723	0.138277	0.110396	DLL4/THBS1/CCBE1/PHLDA2/HBEGF/ENPP2/IL23A/PDPN/TWIST1/HGF/NRP1/RGCC/SPHK1/CCL2/HYAL1/APP/ANGPT4	17
GO:0030334	BP	GO:0030334	regulation of cell migration	16/281	233/6899	0.0279261	0.138778	0.110796	DLL4/THBS1/CCBE1/PHLDA2/HBEGF/ENPP2/IL23A/PDPN/HGF/NRP1/RGCC/SPHK1/CCL2/HYAL1/APP/ANGPT4	16
GO:0007162	BP	GO:0007162	negative regulation of cell adhesion	7/281	73/6899	0.0283924	0.140116	0.111864	THBS1/CD274/IRF1/SOCS1/IL10/RGCC/CEBPB	7
GO:1903522	BP	GO:1903522	regulation of blood circulation	7/281	73/6899	0.0283924	0.140116	0.111864	ADM/HRH2/HBEGF/ATP1B1/HRH1/SHOX2/ADRB1	7
GO:0002456	BP	GO:0002456	T cell mediated immunity	4/281	29/6899	0.0286797	0.140116	0.111864	IL1B/IL23A/NECTIN2/IL18	4
GO:0002698	BP	GO:0002698	negative regulation of immune effector process	4/281	29/6899	0.0286797	0.140116	0.111864	CD59/IL10/TWIST1/IL13RA2	4
GO:0002824	BP	GO:0002824	positive regulation of adaptive immune response based on somatic recombination of immune receptors built from immunoglobulin superfamily domains	4/281	29/6899	0.0286797	0.140116	0.111864	IL1B/IL23A/NECTIN2/IL18	4
GO:0007173	BP	GO:0007173	epidermal growth factor receptor signaling pathway	4/281	29/6899	0.0286797	0.140116	0.111864	HBEGF/TGFA/EREG/EGF	4
GO:0009994	BP	GO:0009994	oocyte differentiation	4/281	29/6899	0.0286797	0.140116	0.111864	CCNB2/CDC20/CDK1/CCNB1	4
GO:0042116	BP	GO:0042116	macrophage activation	4/281	29/6899	0.0286797	0.140116	0.111864	THBS1/IL33/SPHK1/APP	4
GO:0048145	BP	GO:0048145	regulation of fibroblast proliferation	4/281	29/6899	0.0286797	0.140116	0.111864	EREG/SPHK1/LIF/CCNB1	4
GO:0043085	BP	GO:0043085	positive regulation of catalytic activity	19/281	292/6899	0.0287765	0.140326	0.112032	THBS1/HBEGF/SOCS1/TGFA/S100A8/F3/ARHGAP29/IL23A/CCL17/CDC20/EREG/RGS16/RGS1/RGCC/CCL4/CCL2/FAS/ADRB1/PRNP	19
GO:1901215	BP	GO:1901215	negative regulation of neuron death	6/281	58/6899	0.0297133	0.14298	0.114151	NDNF/IL10/NRP1/BIRC5/CCL2/CEBPB	6
GO:0002042	BP	GO:0002042	cell migration involved in sprouting angiogenesis	3/281	17/6899	0.0297601	0.14298	0.114151	DLL4/THBS1/NRP1	3
GO:0002548	BP	GO:0002548	monocyte chemotaxis	3/281	17/6899	0.0297601	0.14298	0.114151	CCL17/CCL4/CCL2	3
GO:0033047	BP	GO:0033047	regulation of mitotic sister chromatid segregation	3/281	17/6899	0.0297601	0.14298	0.114151	BIRC5/AURKB/CCNB1	3
GO:0042058	BP	GO:0042058	regulation of epidermal growth factor receptor signaling pathway	3/281	17/6899	0.0297601	0.14298	0.114151	HBEGF/TGFA/EREG	3
GO:0050922	BP	GO:0050922	negative regulation of chemotaxis	3/281	17/6899	0.0297601	0.14298	0.114151	THBS1/NRP1/CCL2	3
GO:1903556	BP	GO:1903556	negative regulation of tumor necrosis factor superfamily cytokine production	3/281	17/6899	0.0297601	0.14298	0.114151	TNFAIP3/IL10/TWIST1	3
GO:2001238	BP	GO:2001238	positive regulation of extrinsic apoptotic signaling pathway	3/281	17/6899	0.0297601	0.14298	0.114151	THBS1/TNF/G0S2	3
GO:0001666	BP	GO:0001666	response to hypoxia	6/281	59/6899	0.0319907	0.15154	0.120985	ARNT2/NDNF/TWIST1/RGCC/CXCR4/ANGPT4	6
GO:0043542	BP	GO:0043542	endothelial cell migration	6/281	59/6899	0.0319907	0.15154	0.120985	DLL4/THBS1/CCBE1/NRP1/RGCC/ANGPT4	6
GO:0050920	BP	GO:0050920	regulation of chemotaxis	6/281	59/6899	0.0319907	0.15154	0.120985	THBS1/IL23A/CXCL8/NRP1/CCL2/CXCR4	6
GO:0006956	BP	GO:0006956	complement activation	4/281	30/6899	0.0320655	0.15154	0.120985	CD59/C1QA/C1QC/RGCC	4
GO:0014033	BP	GO:0014033	neural crest cell differentiation	4/281	30/6899	0.0320655	0.15154	0.120985	RADIL/SOX11/TWIST1/NRP1	4
GO:0032760	BP	GO:0032760	positive regulation of tumor necrosis factor production	4/281	30/6899	0.0320655	0.15154	0.120985	THBS1/IL23A/TWIST1/APP	4
GO:0035710	BP	GO:0035710	CD4-positive, alpha-beta T cell activation	4/281	30/6899	0.0320655	0.15154	0.120985	SOCS1/IL23A/IL6/CTSV	4
GO:0071887	BP	GO:0071887	leukocyte apoptotic process	4/281	30/6899	0.0320655	0.15154	0.120985	CD274/IL10/AURKB/FAS	4
GO:2001251	BP	GO:2001251	negative regulation of chromosome organization	4/281	30/6899	0.0320655	0.15154	0.120985	BIRC5/TOP2A/AURKB/CCNB1	4
GO:0051640	BP	GO:0051640	organelle localization	11/281	144/6899	0.032559	0.153594	0.122624	STX11/CENPA/SDC1/GEM/NECTIN2/GRAMD2A/BIRC5/HAP1/CCNB1/KCNB1/IL13RA2	11
GO:0030099	BP	GO:0030099	myeloid cell differentiation	10/281	127/6899	0.0338873	0.159195	0.127096	DLL1/SOCS1/IL23A/C1QC/NFKBIA/RAB7B/CSF3/APP/LIF/CEBPB	10
GO:0036293	BP	GO:0036293	response to decreased oxygen levels	6/281	60/6899	0.034379	0.159195	0.127096	ARNT2/NDNF/TWIST1/RGCC/CXCR4/ANGPT4	6
GO:0007259	BP	GO:0007259	receptor signaling pathway via JAK-STAT	7/281	76/6899	0.034404	0.159195	0.127096	SOCS1/IL23A/EGF/IL10/IL6/SOCS3/LIF	7
GO:0048762	BP	GO:0048762	mesenchymal cell differentiation	7/281	76/6899	0.034404	0.159195	0.127096	RADIL/SOX11/TGFBR3/PDPN/TWIST1/NRP1/RGCC	7
GO:0001755	BP	GO:0001755	neural crest cell migration	3/281	18/6899	0.0346635	0.159195	0.127096	RADIL/TWIST1/NRP1	3
GO:0006024	BP	GO:0006024	glycosaminoglycan biosynthetic process	3/281	18/6899	0.0346635	0.159195	0.127096	HYAL1/PXYLP1/CHST3	3
GO:0043030	BP	GO:0043030	regulation of macrophage activation	3/281	18/6899	0.0346635	0.159195	0.127096	THBS1/IL33/SPHK1	3
GO:0044060	BP	GO:0044060	regulation of endocrine process	3/281	18/6899	0.0346635	0.159195	0.127096	IL1B/TNF/IL6	3
GO:0045058	BP	GO:0045058	T cell selection	3/281	18/6899	0.0346635	0.159195	0.127096	IL23A/IL6/CTSV	3
GO:0051985	BP	GO:0051985	negative regulation of chromosome segregation	3/281	18/6899	0.0346635	0.159195	0.127096	BIRC5/AURKB/CCNB1	3
GO:0070228	BP	GO:0070228	regulation of lymphocyte apoptotic process	3/281	18/6899	0.0346635	0.159195	0.127096	CD274/IL10/AURKB	3
GO:0070988	BP	GO:0070988	demethylation	3/281	18/6899	0.0346635	0.159195	0.127096	CYP3A29/AICDA/HR	3
GO:0071229	BP	GO:0071229	cellular response to acid chemical	3/281	18/6899	0.0346635	0.159195	0.127096	RRAGD/SOCS1/CEBPB	3
GO:1902100	BP	GO:1902100	negative regulation of metaphase/anaphase transition of cell cycle	3/281	18/6899	0.0346635	0.159195	0.127096	BIRC5/AURKB/CCNB1	3
GO:1905819	BP	GO:1905819	negative regulation of chromosome separation	3/281	18/6899	0.0346635	0.159195	0.127096	BIRC5/AURKB/CCNB1	3
GO:0006261	BP	GO:0006261	DNA-templated DNA replication	5/281	45/6899	0.0349509	0.159951	0.1277	POLE2/E2F8/AICDA/E2F7/MCM3	5
GO:0022612	BP	GO:0022612	gland morphogenesis	5/281	45/6899	0.0349509	0.159951	0.1277	TNFAIP3/IL6/HGF/NRP1/CEBPB	5
GO:0009411	BP	GO:0009411	response to UV	4/281	31/6899	0.0356758	0.161846	0.129213	MMP1/AURKB/HYAL1/TIMP1	4
GO:0032755	BP	GO:0032755	positive regulation of interleukin-6 production	4/281	31/6899	0.0356758	0.161846	0.129213	EREG/RAB7B/TWIST1/APP	4
GO:0051983	BP	GO:0051983	regulation of chromosome segregation	4/281	31/6899	0.0356758	0.161846	0.129213	BIRC5/AURKB/CCNB1/UBE2C	4
GO:0062207	BP	GO:0062207	regulation of pattern recognition receptor signaling pathway	4/281	31/6899	0.0356758	0.161846	0.129213	TNFAIP3/LGR4/IRF1/RAB7B	4
GO:1903557	BP	GO:1903557	positive regulation of tumor necrosis factor superfamily cytokine production	4/281	31/6899	0.0356758	0.161846	0.129213	THBS1/IL23A/TWIST1/APP	4
GO:0097696	BP	GO:0097696	receptor signaling pathway via STAT	7/281	77/6899	0.0365822	0.165382	0.132036	SOCS1/IL23A/EGF/IL10/IL6/SOCS3/LIF	7
GO:1901988	BP	GO:1901988	negative regulation of cell cycle phase transition	7/281	77/6899	0.0365822	0.165382	0.132036	E2F7/RGCC/BIRC5/CCL2/AURKB/CDK1/CCNB1	7
GO:0050679	BP	GO:0050679	positive regulation of epithelial cell proliferation	6/281	61/6899	0.0368796	0.166438	0.132878	TNFAIP3/TGFA/SOX11/F3/IL10/HYAL1	6
GO:0007517	BP	GO:0007517	muscle organ development	8/281	94/6899	0.0371057	0.167168	0.133462	DLL1/DLL4/SOX11/MSC/TWIST1/SHOX2/RCAN1/LIF	8
GO:0002822	BP	GO:0002822	regulation of adaptive immune response based on somatic recombination of immune receptors built from immunoglobulin superfamily domains	5/281	46/6899	0.0379582	0.170714	0.136292	TNFAIP3/IL1B/IL23A/NECTIN2/IL18	5
GO:0046883	BP	GO:0046883	regulation of hormone secretion	7/281	78/6899	0.0388496	0.174421	0.139252	IL1B/SOX11/TNF/IL6/BIRC5/LIF/KCNB1	7
GO:0002708	BP	GO:0002708	positive regulation of lymphocyte mediated immunity	4/281	32/6899	0.0395117	0.175278	0.139937	IL1B/IL23A/NECTIN2/IL18	4
GO:0002821	BP	GO:0002821	positive regulation of adaptive immune response	4/281	32/6899	0.0395117	0.175278	0.139937	IL1B/IL23A/NECTIN2/IL18	4
GO:0032602	BP	GO:0032602	chemokine production	4/281	32/6899	0.0395117	0.175278	0.139937	IL33/IL7/TWIST1/APP	4
GO:0032642	BP	GO:0032642	regulation of chemokine production	4/281	32/6899	0.0395117	0.175278	0.139937	IL33/IL7/TWIST1/APP	4
GO:0048660	BP	GO:0048660	regulation of smooth muscle cell proliferation	4/281	32/6899	0.0395117	0.175278	0.139937	TNFAIP3/THBS1/HBEGF/IL10	4
GO:0050868	BP	GO:0050868	negative regulation of T cell activation	4/281	32/6899	0.0395117	0.175278	0.139937	CD274/IRF1/SOCS1/CEBPB	4
GO:0051225	BP	GO:0051225	spindle assembly	4/281	32/6899	0.0395117	0.175278	0.139937	CCNB2/AURKB/KIF11/KIF4A	4
GO:0002260	BP	GO:0002260	lymphocyte homeostasis	3/281	19/6899	0.0399571	0.175757	0.140319	TNFAIP3/CCNB2/FAS	3
GO:0006509	BP	GO:0006509	membrane protein ectodomain proteolysis	3/281	19/6899	0.0399571	0.175757	0.140319	IL10/ADAM19/TIMP1	3
GO:0043200	BP	GO:0043200	response to amino acid	3/281	19/6899	0.0399571	0.175757	0.140319	RRAGD/SOCS1/CEBPB	3
GO:0060986	BP	GO:0060986	endocrine hormone secretion	3/281	19/6899	0.0399571	0.175757	0.140319	IL1B/TNF/IL6	3
GO:0090497	BP	GO:0090497	mesenchymal cell migration	3/281	19/6899	0.0399571	0.175757	0.140319	RADIL/TWIST1/NRP1	3
GO:0045596	BP	GO:0045596	negative regulation of cell differentiation	13/281	187/6899	0.0412992	0.181355	0.144787	DLL1/CCNB2/IRF1/SOCS1/SOX11/CCL17/C1QC/NFKBIA/EREG/TWIST1/NRP1/APP/CCNB1	13
GO:0031401	BP	GO:0031401	positive regulation of protein modification process	18/281	285/6899	0.0420928	0.184479	0.147282	THBS1/SAA3/GDF15/HBEGF/SOCS1/TGFA/ENPP2/IL23A/CDC20/EREG/ARRB1/HGF/NRP1/RGCC/SPHK1/APP/LIF/PRNP	18
GO:0002221	BP	GO:0002221	pattern recognition receptor signaling pathway	6/281	63/6899	0.0422233	0.184479	0.147282	TNFAIP3/LGR4/IRF1/NFKBIA/RAB7B/TLR9	6
GO:0051346	BP	GO:0051346	negative regulation of hydrolase activity	6/281	63/6899	0.0422233	0.184479	0.147282	THBS1/SERPINB2/HGF/BIRC5/CST3/TIMP1	6
GO:0045860	BP	GO:0045860	positive regulation of protein kinase activity	8/281	97/6899	0.0434603	0.187592	0.149768	THBS1/HBEGF/SOCS1/TGFA/IL23A/EREG/RGCC/PRNP	8
GO:0002367	BP	GO:0002367	cytokine production involved in immune response	4/281	33/6899	0.0435737	0.187592	0.149768	IL1B/IL18/IL10/TWIST1	4
GO:0002718	BP	GO:0002718	regulation of cytokine production involved in immune response	4/281	33/6899	0.0435737	0.187592	0.149768	IL1B/IL18/IL10/TWIST1	4
GO:0019079	BP	GO:0019079	viral genome replication	4/281	33/6899	0.0435737	0.187592	0.149768	ISG20/AICDA/CXCL8/TOP2A	4
GO:0031623	BP	GO:0031623	receptor internalization	4/281	33/6899	0.0435737	0.187592	0.149768	ADM/CXCL8/ARRB1/RAMP2	4
GO:0033559	BP	GO:0033559	unsaturated fatty acid metabolic process	4/281	33/6899	0.0435737	0.187592	0.149768	PTGES/SCD5/PTGS2/SCD	4
GO:0045639	BP	GO:0045639	positive regulation of myeloid cell differentiation	4/281	33/6899	0.0435737	0.187592	0.149768	IL23A/RAB7B/CSF3/LIF	4
GO:0048593	BP	GO:0048593	camera-type eye morphogenesis	4/281	33/6899	0.0435737	0.187592	0.149768	DLL1/FJX1/SOX11/TWIST1	4
GO:0071214	BP	GO:0071214	cellular response to abiotic stimulus	7/281	80/6899	0.0436563	0.187592	0.149768	IRF1/TMEM150C/PDE2A/MMP1/AURKB/HYAL1/TIMP1	7
GO:0104004	BP	GO:0104004	cellular response to environmental stimulus	7/281	80/6899	0.0436563	0.187592	0.149768	IRF1/TMEM150C/PDE2A/MMP1/AURKB/HYAL1/TIMP1	7
GO:0006869	BP	GO:0006869	lipid transport	10/281	133/6899	0.0443159	0.189067	0.150945	LIPG/THBS1/PTGES/IL1B/TNF/FURIN/NFKBIA/IL6/XKR5/FABP6	10
GO:0008217	BP	GO:0008217	regulation of blood pressure	5/281	48/6899	0.0444352	0.189067	0.150945	DLL1/ADM/PTGS2/RAMP2/ADRB1	5
GO:0043524	BP	GO:0043524	negative regulation of neuron apoptotic process	5/281	48/6899	0.0444352	0.189067	0.150945	NDNF/NRP1/BIRC5/CCL2/CEBPB	5
GO:0050792	BP	GO:0050792	regulation of viral process	5/281	48/6899	0.0444352	0.189067	0.150945	ISG20/AICDA/NECTIN2/CXCL8/TOP2A	5
GO:0060491	BP	GO:0060491	regulation of cell projection assembly	5/281	48/6899	0.0444352	0.189067	0.150945	CDC42EP2/FSCN1/PLEK2/NRP1/HAP1	5
GO:0120032	BP	GO:0120032	regulation of plasma membrane bounded cell projection assembly	5/281	48/6899	0.0444352	0.189067	0.150945	CDC42EP2/FSCN1/PLEK2/NRP1/HAP1	5
GO:0019722	BP	GO:0019722	calcium-mediated signaling	6/281	64/6899	0.0450687	0.190741	0.152281	ATP1B1/SPHK1/CCR4/RCAN1/CXCR4/PRNP	6
GO:0006029	BP	GO:0006029	proteoglycan metabolic process	3/281	20/6899	0.0456343	0.190741	0.152281	NDNF/PXYLP1/CHST3	3
GO:0032371	BP	GO:0032371	regulation of sterol transport	3/281	20/6899	0.0456343	0.190741	0.152281	LIPG/FURIN/NFKBIA	3
GO:0032374	BP	GO:0032374	regulation of cholesterol transport	3/281	20/6899	0.0456343	0.190741	0.152281	LIPG/FURIN/NFKBIA	3
GO:0032732	BP	GO:0032732	positive regulation of interleukin-1 production	3/281	20/6899	0.0456343	0.190741	0.152281	PANX2/CASP1/APP	3
GO:0045582	BP	GO:0045582	positive regulation of T cell differentiation	3/281	20/6899	0.0456343	0.190741	0.152281	SOCS1/IL7/IL23A	3
GO:0045839	BP	GO:0045839	negative regulation of mitotic nuclear division	3/281	20/6899	0.0456343	0.190741	0.152281	BIRC5/AURKB/CCNB1	3
GO:0048844	BP	GO:0048844	artery morphogenesis	3/281	20/6899	0.0456343	0.190741	0.152281	PRDM1/DLL4/NRP1	3
GO:0090307	BP	GO:0090307	mitotic spindle assembly	3/281	20/6899	0.0456343	0.190741	0.152281	AURKB/KIF11/KIF4A	3
GO:1901019	BP	GO:1901019	regulation of calcium ion transmembrane transporter activity	3/281	20/6899	0.0456343	0.190741	0.152281	GEM/ATP1B1/HAP1	3
GO:1901184	BP	GO:1901184	regulation of ERBB signaling pathway	3/281	20/6899	0.0456343	0.190741	0.152281	HBEGF/TGFA/EREG	3
GO:0043269	BP	GO:0043269	regulation of ion transport	12/281	171/6899	0.0459458	0.191735	0.153075	PTGES/GEM/ATP1B1/CLIC5/GRAMD2A/TWIST1/HAP1/CCL2/KCNJ15/PRNP/KCNB1/CEBPB	12
GO:0010595	BP	GO:0010595	positive regulation of endothelial cell migration	4/281	34/6899	0.0478616	0.198646	0.158592	THBS1/CCBE1/NRP1/ANGPT4	4
GO:0048659	BP	GO:0048659	smooth muscle cell proliferation	4/281	34/6899	0.0478616	0.198646	0.158592	TNFAIP3/THBS1/HBEGF/IL10	4
GO:1903038	BP	GO:1903038	negative regulation of leukocyte cell-cell adhesion	4/281	34/6899	0.0478616	0.198646	0.158592	CD274/IRF1/SOCS1/CEBPB	4
GO:0016064	BP	GO:0016064	immunoglobulin mediated immune response	5/281	49/6899	0.0479068	0.198646	0.158592	AICDA/NECTIN2/C1QA/C1QC/IL13RA2	5
GO:0051338	BP	GO:0051338	regulation of transferase activity	16/281	250/6899	0.0483701	0.200248	0.159871	TNFAIP3/CCNB2/THBS1/HBEGF/SOCS1/TGFA/IL23A/CDC20/EREG/HGF/RGCC/APP/CCNB1/PRNP/PKIG/CCNB3	16
GO:0072593	BP	GO:0072593	reactive oxygen species metabolic process	6/281	66/6899	0.0511109	0.210962	0.168425	DUOX2/THBS1/FOXM1/CYP1A1/IL19/PID1	6
GO:0019724	BP	GO:0019724	B cell mediated immunity	5/281	50/6899	0.0515348	0.210962	0.168425	AICDA/NECTIN2/C1QA/C1QC/IL13RA2	5
GO:0006260	BP	GO:0006260	DNA replication	7/281	83/6899	0.0515595	0.210962	0.168425	POLE2/E2F8/AICDA/E2F7/MCM3/EREG/EGF	7
GO:0007249	BP	GO:0007249	I-kappaB kinase/NF-kappaB signaling	7/281	83/6899	0.0515595	0.210962	0.168425	TNFAIP3/S100A12/TNF/NFKBIA/TNIP3/TNFRSF19/TBKBP1	7
GO:0015850	BP	GO:0015850	organic hydroxy compound transport	7/281	83/6899	0.0515595	0.210962	0.168425	LIPG/IL1B/TNF/FURIN/NFKBIA/IL6/KCNB1	7
GO:0030330	BP	GO:0030330	DNA damage response, signal transduction by p53 class mediator	3/281	21/6899	0.0516874	0.210962	0.168425	FOXM1/E2F7/TWIST1	3
GO:0044409	BP	GO:0044409	entry into host	3/281	21/6899	0.0516874	0.210962	0.168425	NECTIN2/CXCL8/NRP1	3
GO:0045638	BP	GO:0045638	negative regulation of myeloid cell differentiation	3/281	21/6899	0.0516874	0.210962	0.168425	DLL1/C1QC/NFKBIA	3
GO:0060425	BP	GO:0060425	lung morphogenesis	3/281	21/6899	0.0516874	0.210962	0.168425	SOX11/LIF/CTSZ	3
GO:0001841	BP	GO:0001841	neural tube formation	4/281	35/6899	0.0523747	0.21112	0.168551	ADM/SOX11/LUZP1/TWIST1	4
GO:0001959	BP	GO:0001959	regulation of cytokine-mediated signaling pathway	4/281	35/6899	0.0523747	0.21112	0.168551	SOCS1/IL7/SPHK1/CXCR4	4
GO:0002761	BP	GO:0002761	regulation of myeloid leukocyte differentiation	4/281	35/6899	0.0523747	0.21112	0.168551	IL23A/C1QC/LIF/CEBPB	4
GO:0006690	BP	GO:0006690	icosanoid metabolic process	4/281	35/6899	0.0523747	0.21112	0.168551	PTGES/LTA4H/PTGS2/ALOX5AP	4
GO:0030203	BP	GO:0030203	glycosaminoglycan metabolic process	4/281	35/6899	0.0523747	0.21112	0.168551	NDNF/HYAL1/PXYLP1/CHST3	4
GO:0038127	BP	GO:0038127	ERBB signaling pathway	4/281	35/6899	0.0523747	0.21112	0.168551	HBEGF/TGFA/EREG/EGF	4
GO:0043467	BP	GO:0043467	regulation of generation of precursor metabolites and energy	4/281	35/6899	0.0523747	0.21112	0.168551	PHLDA2/APP/PPP1R3C/CCNB1	4
GO:2000045	BP	GO:2000045	regulation of G1/S transition of mitotic cell cycle	4/281	35/6899	0.0523747	0.21112	0.168551	E2F7/RGCC/CCL2/HYAL1	4
GO:0042063	BP	GO:0042063	gliogenesis	7/281	84/6899	0.0543817	0.218872	0.17474	DLL1/SOX11/S100A8/S100A9/CCL2/APP/LIF	7
GO:0018193	BP	GO:0018193	peptidyl-amino acid modification	22/281	377/6899	0.0552804	0.221613	0.176929	PRDM1/SAA3/P4HA2/HBEGF/SOCS1/TGFA/ENPP2/IL7/S100A8/S100A9/IL23A/EREG/NDNF/ARRB1/TWIST1/HGF/NRP1/SPHK1/APP/LIF/VENTX/PRNP	22
GO:0008016	BP	GO:0008016	regulation of heart contraction	5/281	51/6899	0.0553192	0.221613	0.176929	ADM/HBEGF/ATP1B1/SHOX2/ADRB1	5
GO:0050769	BP	GO:0050769	positive regulation of neurogenesis	5/281	51/6899	0.0553192	0.221613	0.176929	SOX11/NRP1/HAP1/SHOX2/LIF	5
GO:2001233	BP	GO:2001233	regulation of apoptotic signaling pathway	9/281	120/6899	0.0554634	0.221613	0.176929	TNFAIP3/THBS1/IL7/S100A8/TNF/IL19/HGF/G0S2/NRP1	9
GO:0045892	BP	GO:0045892	negative regulation of DNA-templated transcription	18/281	295/6899	0.0555377	0.221613	0.176929	DLL4/IL33/LGR4/SAA3/IRF1/SOX11/FOXM1/E2F7/EREG/PDE2A/TWIST1/BIRC5/ZMYND15/AURKB/SHOX2/VENTX/PKIG/CEBPB	18
GO:0051656	BP	GO:0051656	establishment of organelle localization	8/281	102/6899	0.0555735	0.221613	0.176929	CENPA/SDC1/GEM/NECTIN2/BIRC5/HAP1/CCNB1/IL13RA2	8
GO:0023061	BP	GO:0023061	signal release	10/281	139/6899	0.056739	0.225332	0.179897	STX11/PTGES/IL1B/SOX11/TNF/IL6/BIRC5/LIF/KCNB1/PORCN	10
GO:1902679	BP	GO:1902679	negative regulation of RNA biosynthetic process	18/281	296/6899	0.0570309	0.225332	0.179897	DLL4/IL33/LGR4/SAA3/IRF1/SOX11/FOXM1/E2F7/EREG/PDE2A/TWIST1/BIRC5/ZMYND15/AURKB/SHOX2/VENTX/PKIG/CEBPB	18
GO:1903507	BP	GO:1903507	negative regulation of nucleic acid-templated transcription	18/281	296/6899	0.0570309	0.225332	0.179897	DLL4/IL33/LGR4/SAA3/IRF1/SOX11/FOXM1/E2F7/EREG/PDE2A/TWIST1/BIRC5/ZMYND15/AURKB/SHOX2/VENTX/PKIG/CEBPB	18
GO:0034763	BP	GO:0034763	negative regulation of transmembrane transport	4/281	36/6899	0.0571117	0.225332	0.179897	THBS1/GEM/TWIST1/PID1	4
GO:0036294	BP	GO:0036294	cellular response to decreased oxygen levels	4/281	36/6899	0.0571117	0.225332	0.179897	NDNF/TWIST1/RGCC/ANGPT4	4
GO:0051017	BP	GO:0051017	actin filament bundle assembly	4/281	36/6899	0.0571117	0.225332	0.179897	FSCN1/ARRB1/NRP1/RGCC	4
GO:0071456	BP	GO:0071456	cellular response to hypoxia	4/281	36/6899	0.0571117	0.225332	0.179897	NDNF/TWIST1/RGCC/ANGPT4	4
GO:0010001	BP	GO:0010001	glial cell differentiation	6/281	68/6899	0.0576265	0.225887	0.180341	DLL1/SOX11/S100A8/S100A9/APP/LIF	6
GO:0006023	BP	GO:0006023	aminoglycan biosynthetic process	3/281	22/6899	0.0581073	0.225887	0.180341	HYAL1/PXYLP1/CHST3	3
GO:0032088	BP	GO:0032088	negative regulation of NF-kappaB transcription factor activity	3/281	22/6899	0.0581073	0.225887	0.180341	TNFAIP3/NFKBIA/ARRB1	3
GO:0042509	BP	GO:0042509	regulation of tyrosine phosphorylation of STAT protein	3/281	22/6899	0.0581073	0.225887	0.180341	SOCS1/IL23A/LIF	3
GO:1902117	BP	GO:1902117	positive regulation of organelle assembly	3/281	22/6899	0.0581073	0.225887	0.180341	FSCN1/SDC1/HAP1	3
GO:0001774	BP	GO:0001774	microglial cell activation	2/281	10/6899	0.0599416	0.225887	0.180341	SPHK1/APP	2
GO:0002043	BP	GO:0002043	blood vessel endothelial cell proliferation involved in sprouting angiogenesis	2/281	10/6899	0.0599416	0.225887	0.180341	DLL4/THBS1	2
GO:0002295	BP	GO:0002295	T-helper cell lineage commitment	2/281	10/6899	0.0599416	0.225887	0.180341	IL23A/IL6	2
GO:0002719	BP	GO:0002719	negative regulation of cytokine production involved in immune response	2/281	10/6899	0.0599416	0.225887	0.180341	IL10/TWIST1	2
GO:0009268	BP	GO:0009268	response to pH	2/281	10/6899	0.0599416	0.225887	0.180341	GPR4/HYAL1	2
GO:0010800	BP	GO:0010800	positive regulation of peptidyl-threonine phosphorylation	2/281	10/6899	0.0599416	0.225887	0.180341	SPHK1/APP	2
GO:0032508	BP	GO:0032508	DNA duplex unwinding	2/281	10/6899	0.0599416	0.225887	0.180341	MCM3/TOP2A	2
GO:0035066	BP	GO:0035066	positive regulation of histone acetylation	2/281	10/6899	0.0599416	0.225887	0.180341	ARRB1/LIF	2
GO:0035886	BP	GO:0035886	vascular associated smooth muscle cell differentiation	2/281	10/6899	0.0599416	0.225887	0.180341	ADM/RAMP2	2
GO:0036474	BP	GO:0036474	cell death in response to hydrogen peroxide	2/281	10/6899	0.0599416	0.225887	0.180341	IL10/HGF	2
GO:0044319	BP	GO:0044319	wound healing, spreading of cells	2/281	10/6899	0.0599416	0.225887	0.180341	HBEGF/PDPN	2
GO:0046640	BP	GO:0046640	regulation of alpha-beta T cell proliferation	2/281	10/6899	0.0599416	0.225887	0.180341	IRF1/IL23A	2
GO:0050996	BP	GO:0050996	positive regulation of lipid catabolic process	2/281	10/6899	0.0599416	0.225887	0.180341	SAA3/TWIST1	2
GO:0060669	BP	GO:0060669	embryonic placenta morphogenesis	2/281	10/6899	0.0599416	0.225887	0.180341	ADM/IL10	2
GO:0070266	BP	GO:0070266	necroptotic process	2/281	10/6899	0.0599416	0.225887	0.180341	TNF/FAS	2
GO:0070873	BP	GO:0070873	regulation of glycogen metabolic process	2/281	10/6899	0.0599416	0.225887	0.180341	PHLDA2/PPP1R3C	2
GO:0072210	BP	GO:0072210	metanephric nephron development	2/281	10/6899	0.0599416	0.225887	0.180341	LGR4/LIF	2
GO:0072273	BP	GO:0072273	metanephric nephron morphogenesis	2/281	10/6899	0.0599416	0.225887	0.180341	LGR4/LIF	2
GO:0085029	BP	GO:0085029	extracellular matrix assembly	2/281	10/6899	0.0599416	0.225887	0.180341	RGCC/RAMP2	2
GO:0090504	BP	GO:0090504	epiboly	2/281	10/6899	0.0599416	0.225887	0.180341	HBEGF/PDPN	2
GO:0090505	BP	GO:0090505	epiboly involved in wound healing	2/281	10/6899	0.0599416	0.225887	0.180341	HBEGF/PDPN	2
GO:0097049	BP	GO:0097049	motor neuron apoptotic process	2/281	10/6899	0.0599416	0.225887	0.180341	FAS/KCNB1	2
GO:1901031	BP	GO:1901031	regulation of response to reactive oxygen species	2/281	10/6899	0.0599416	0.225887	0.180341	IL10/HGF	2
GO:1902042	BP	GO:1902042	negative regulation of extrinsic apoptotic signaling pathway via death domain receptors	2/281	10/6899	0.0599416	0.225887	0.180341	TNFAIP3/HGF	2
GO:1902751	BP	GO:1902751	positive regulation of cell cycle G2/M phase transition	2/281	10/6899	0.0599416	0.225887	0.180341	APP/CCNB1	2
GO:1902883	BP	GO:1902883	negative regulation of response to oxidative stress	2/281	10/6899	0.0599416	0.225887	0.180341	IL10/HGF	2
GO:0016032	BP	GO:0016032	viral process	7/281	86/6899	0.0603114	0.226952	0.181191	ISG20/AICDA/NECTIN2/FURIN/CXCL8/NRP1/TOP2A	7
GO:0007017	BP	GO:0007017	microtubule-based process	17/281	278/6899	0.0606392	0.227856	0.181913	CCNB2/DLGAP5/KIF20A/CCNF/CENPA/KIF2C/KIFC1/BIRC5/KIF18B/HAP1/AURKB/SGO1/APP/CDK1/KIF11/CCNB1/KIF4A	17
GO:0002263	BP	GO:0002263	cell activation involved in immune response	8/281	104/6899	0.0609664	0.228459	0.182394	DLL1/CD244/IL23A/AICDA/IL10/IL6/APP/IL13RA2	8
GO:0002573	BP	GO:0002573	myeloid leukocyte differentiation	6/281	69/6899	0.0610627	0.228459	0.182394	SOCS1/IL23A/C1QC/APP/LIF/CEBPB	6
GO:0009416	BP	GO:0009416	response to light stimulus	6/281	69/6899	0.0610627	0.228459	0.182394	MMP1/AURKB/HYAL1/HRH1/APP/TIMP1	6
GO:0048871	BP	GO:0048871	multicellular organismal homeostasis	10/281	141/6899	0.0613423	0.229176	0.182966	DLL1/PTGES/LGR4/IL1B/IL1A/IL7/IL18/G0S2/CEBPB/IL1B2	10
GO:0071495	BP	GO:0071495	cellular response to endogenous stimulus	20/281	340/6899	0.0614832	0.229373	0.183124	RRAGD/DLL4/THBS1/ADAMTSL2/GDF15/SOCS1/SOX11/TGFBR3/CXCL8/NDNF/PDE2A/RAMP2/CCL2/HYAL1/TRH/APP/IRS1/PID1/PRNP/CEBPB	20
GO:0046887	BP	GO:0046887	positive regulation of hormone secretion	4/281	37/6899	0.0620708	0.230903	0.184346	IL1B/SOX11/TNF/IL6	4
GO:0062013	BP	GO:0062013	positive regulation of small molecule metabolic process	4/281	37/6899	0.0620708	0.230903	0.184346	CD244/TWIST1/APP/PID1	4
GO:0002819	BP	GO:0002819	regulation of adaptive immune response	5/281	53/6899	0.0633577	0.235019	0.187631	TNFAIP3/IL1B/IL23A/NECTIN2/IL18	5
GO:2001235	BP	GO:2001235	positive regulation of apoptotic signaling pathway	5/281	53/6899	0.0633577	0.235019	0.187631	THBS1/S100A8/TNF/IL19/G0S2	5
GO:0010817	BP	GO:0010817	regulation of hormone levels	11/281	161/6899	0.0637118	0.235997	0.188412	DUOX2/IL1B/SOX11/TNF/FURIN/CYP1A1/IL6/CTSV/BIRC5/LIF/KCNB1	11
GO:0001101	BP	GO:0001101	response to acid chemical	3/281	23/6899	0.0648836	0.23864	0.190522	RRAGD/SOCS1/CEBPB	3
GO:0048247	BP	GO:0048247	lymphocyte chemotaxis	3/281	23/6899	0.0648836	0.23864	0.190522	CCL17/CCL4/CCL2	3
GO:0051153	BP	GO:0051153	regulation of striated muscle cell differentiation	3/281	23/6899	0.0648836	0.23864	0.190522	DLL1/MMP14/SHOX2	3
GO:0097581	BP	GO:0097581	lamellipodium organization	3/281	23/6899	0.0648836	0.23864	0.190522	FSCN1/ENPP2/PDPN	3
GO:2000677	BP	GO:2000677	regulation of transcription regulatory region DNA binding	3/281	23/6899	0.0648836	0.23864	0.190522	SOX11/TWIST1/LIF	3
GO:0051345	BP	GO:0051345	positive regulation of hydrolase activity	10/281	143/6899	0.066182	0.243072	0.19406	S100A8/F3/ARHGAP29/CCL17/RGS16/RGS1/CCL4/CCL2/FAS/ADRB1	10
GO:0007417	BP	GO:0007417	central nervous system development	14/281	221/6899	0.0665387	0.24386	0.19469	DLL1/DLL4/SOX11/S100A8/S100A9/ARNT2/NDNF/NRP1/SPHK1/HAP1/B3GNT5/APP/LIF/CXCR4	14
GO:0002443	BP	GO:0002443	leukocyte mediated immunity	8/281	106/6899	0.0666776	0.24386	0.19469	IL1B/IL23A/AICDA/NECTIN2/C1QA/C1QC/IL18/IL13RA2	8
GO:1901652	BP	GO:1901652	response to peptide	8/281	106/6899	0.0666776	0.24386	0.19469	TNFAIP3/GDF15/SOCS1/NFKBIA/APP/IRS1/PID1/PRNP	8
GO:0002705	BP	GO:0002705	positive regulation of leukocyte mediated immunity	4/281	38/6899	0.0672496	0.244237	0.194991	IL1B/IL23A/NECTIN2/IL18	4
GO:0009612	BP	GO:0009612	response to mechanical stimulus	4/281	38/6899	0.0672496	0.244237	0.194991	IRF1/NFKBIA/TMEM150C/PDE2A	4
GO:0017015	BP	GO:0017015	regulation of transforming growth factor beta receptor signaling pathway	4/281	38/6899	0.0672496	0.244237	0.194991	THBS1/ADAMTSL2/SOX11/TGFBR3	4
GO:0060759	BP	GO:0060759	regulation of response to cytokine stimulus	4/281	38/6899	0.0672496	0.244237	0.194991	SOCS1/IL7/SPHK1/CXCR4	4
GO:0061572	BP	GO:0061572	actin filament bundle organization	4/281	38/6899	0.0672496	0.244237	0.194991	FSCN1/ARRB1/NRP1/RGCC	4
GO:0009719	BP	GO:0009719	response to endogenous stimulus	22/281	386/6899	0.0678801	0.246183	0.196545	RRAGD/DLL4/THBS1/ADAMTSL2/GDF15/SOCS1/SOX11/TGFBR3/CXCL8/NDNF/PDE2A/IL10/RAMP2/CCL2/HYAL1/TRH/APP/IRS1/PID1/PRNP/CEBPB/TIMP1	22
GO:0045893	BP	GO:0045893	positive regulation of DNA-templated transcription	23/281	408/6899	0.0692434	0.248394	0.19831	DLL1/FOSL1/LGR4/E2F8/IRF1/IL1A/SOX11/IL23A/FOXM1/E2F7/IRF4/TNF/TEAD3/NFKBIA/ARRB1/IL10/TWIST1/RGCC/TOP2A/APP/LIF/PID1/CEBPB	23
GO:1903508	BP	GO:1903508	positive regulation of nucleic acid-templated transcription	23/281	408/6899	0.0692434	0.248394	0.19831	DLL1/FOSL1/LGR4/E2F8/IRF1/IL1A/SOX11/IL23A/FOXM1/E2F7/IRF4/TNF/TEAD3/NFKBIA/ARRB1/IL10/TWIST1/RGCC/TOP2A/APP/LIF/PID1/CEBPB	23
GO:0001913	BP	GO:0001913	T cell mediated cytotoxicity	2/281	11/6899	0.0713404	0.248394	0.19831	IL23A/NECTIN2	2
GO:0002269	BP	GO:0002269	leukocyte activation involved in inflammatory response	2/281	11/6899	0.0713404	0.248394	0.19831	SPHK1/APP	2
GO:0002369	BP	GO:0002369	T cell cytokine production	2/281	11/6899	0.0713404	0.248394	0.19831	IL1B/IL18	2
GO:0002724	BP	GO:0002724	regulation of T cell cytokine production	2/281	11/6899	0.0713404	0.248394	0.19831	IL1B/IL18	2
GO:0006911	BP	GO:0006911	phagocytosis, engulfment	2/281	11/6899	0.0713404	0.248394	0.19831	THBS1/XKR5	2
GO:0007187	BP	GO:0007187	G protein-coupled receptor signaling pathway, coupled to cyclic nucleotide second messenger	2/281	11/6899	0.0713404	0.248394	0.19831	HRH2/HTR7	2
GO:0008038	BP	GO:0008038	neuron recognition	2/281	11/6899	0.0713404	0.248394	0.19831	NRP1/APP	2
GO:0010460	BP	GO:0010460	positive regulation of heart rate	2/281	11/6899	0.0713404	0.248394	0.19831	ADM/ADRB1	2
GO:0030261	BP	GO:0030261	chromosome condensation	2/281	11/6899	0.0713404	0.248394	0.19831	NCAPG/TOP2A	2
GO:0031639	BP	GO:0031639	plasminogen activation	2/281	11/6899	0.0713404	0.248394	0.19831	THBS1/CTSZ	2
GO:0032373	BP	GO:0032373	positive regulation of sterol transport	2/281	11/6899	0.0713404	0.248394	0.19831	LIPG/NFKBIA	2
GO:0032376	BP	GO:0032376	positive regulation of cholesterol transport	2/281	11/6899	0.0713404	0.248394	0.19831	LIPG/NFKBIA	2
GO:0032814	BP	GO:0032814	regulation of natural killer cell activation	2/281	11/6899	0.0713404	0.248394	0.19831	PRDM1/IL23A	2
GO:0032881	BP	GO:0032881	regulation of polysaccharide metabolic process	2/281	11/6899	0.0713404	0.248394	0.19831	PHLDA2/PPP1R3C	2
GO:0033003	BP	GO:0033003	regulation of mast cell activation	2/281	11/6899	0.0713404	0.248394	0.19831	NECTIN2/IL13RA2	2
GO:0035767	BP	GO:0035767	endothelial cell chemotaxis	2/281	11/6899	0.0713404	0.248394	0.19831	THBS1/NRP1	2
GO:0042119	BP	GO:0042119	neutrophil activation	2/281	11/6899	0.0713404	0.248394	0.19831	CXCL8/AMCF-II	2
GO:0043032	BP	GO:0043032	positive regulation of macrophage activation	2/281	11/6899	0.0713404	0.248394	0.19831	THBS1/IL33	2
GO:0043094	BP	GO:0043094	cellular metabolic compound salvage	2/281	11/6899	0.0713404	0.248394	0.19831	PNP/PDXK	2
GO:0046633	BP	GO:0046633	alpha-beta T cell proliferation	2/281	11/6899	0.0713404	0.248394	0.19831	IRF1/IL23A	2
GO:0046635	BP	GO:0046635	positive regulation of alpha-beta T cell activation	2/281	11/6899	0.0713404	0.248394	0.19831	SOCS1/IL23A	2
GO:0046688	BP	GO:0046688	response to copper ion	2/281	11/6899	0.0713404	0.248394	0.19831	IL1A/PRNP	2
GO:0050918	BP	GO:0050918	positive chemotaxis	2/281	11/6899	0.0713404	0.248394	0.19831	CXCL8/NRP1	2
GO:0051654	BP	GO:0051654	establishment of mitochondrion localization	2/281	11/6899	0.0713404	0.248394	0.19831	NECTIN2/HAP1	2
GO:0052372	BP	GO:0052372	modulation by symbiont of entry into host	2/281	11/6899	0.0713404	0.248394	0.19831	NECTIN2/CXCL8	2
GO:0072538	BP	GO:0072538	T-helper 17 type immune response	2/281	11/6899	0.0713404	0.248394	0.19831	IL23A/IL6	2
GO:0072539	BP	GO:0072539	T-helper 17 cell differentiation	2/281	11/6899	0.0713404	0.248394	0.19831	IL23A/IL6	2
GO:0007260	BP	GO:0007260	tyrosine phosphorylation of STAT protein	3/281	24/6899	0.0720053	0.248394	0.19831	SOCS1/IL23A/LIF	3
GO:0033619	BP	GO:0033619	membrane protein proteolysis	3/281	24/6899	0.0720053	0.248394	0.19831	IL10/ADAM19/TIMP1	3
GO:0036473	BP	GO:0036473	cell death in response to oxidative stress	3/281	24/6899	0.0720053	0.248394	0.19831	MELK/IL10/HGF	3
GO:0050000	BP	GO:0050000	chromosome localization	3/281	24/6899	0.0720053	0.248394	0.19831	GEM/BIRC5/CCNB1	3
GO:0051303	BP	GO:0051303	establishment of chromosome localization	3/281	24/6899	0.0720053	0.248394	0.19831	GEM/BIRC5/CCNB1	3
GO:1902106	BP	GO:1902106	negative regulation of leukocyte differentiation	3/281	24/6899	0.0720053	0.248394	0.19831	IRF1/SOCS1/C1QC	3
GO:2000106	BP	GO:2000106	regulation of leukocyte apoptotic process	3/281	24/6899	0.0720053	0.248394	0.19831	CD274/IL10/AURKB	3
GO:0033002	BP	GO:0033002	muscle cell proliferation	5/281	55/6899	0.0720191	0.248394	0.19831	TNFAIP3/THBS1/HBEGF/IL10/HGF	5
GO:0001764	BP	GO:0001764	neuron migration	4/281	39/6899	0.0726452	0.248798	0.198632	NDNF/TWIST1/NRP1/CCR4	4
GO:0001838	BP	GO:0001838	embryonic epithelial tube formation	4/281	39/6899	0.0726452	0.248798	0.198632	ADM/SOX11/LUZP1/TWIST1	4
GO:0042310	BP	GO:0042310	vasoconstriction	4/281	39/6899	0.0726452	0.248798	0.198632	ADM/HRH2/HRH1/HTR7	4
GO:0050864	BP	GO:0050864	regulation of B cell activation	4/281	39/6899	0.0726452	0.248798	0.198632	TNFAIP3/IL7/MMP14/IL10	4
GO:0072676	BP	GO:0072676	lymphocyte migration	4/281	39/6899	0.0726452	0.248798	0.198632	CCL17/CCL4/CCL2/APP	4
GO:0071900	BP	GO:0071900	regulation of protein serine/threonine kinase activity	8/281	108/6899	0.0727093	0.248798	0.198632	TNFAIP3/CCNB2/THBS1/TGFA/RGCC/CCNB1/PKIG/CCNB3	8
GO:0050767	BP	GO:0050767	regulation of neurogenesis	7/281	90/6899	0.0733203	0.250559	0.200038	DLL1/DLL4/SOX11/NRP1/HAP1/SHOX2/LIF	7
GO:1902680	BP	GO:1902680	positive regulation of RNA biosynthetic process	23/281	411/6899	0.0737913	0.251709	0.200957	DLL1/FOSL1/LGR4/E2F8/IRF1/IL1A/SOX11/IL23A/FOXM1/E2F7/IRF4/TNF/TEAD3/NFKBIA/ARRB1/IL10/TWIST1/RGCC/TOP2A/APP/LIF/PID1/CEBPB	23
GO:0042692	BP	GO:0042692	muscle cell differentiation	9/281	127/6899	0.0738502	0.251709	0.200957	DLL1/ADM/GDF15/SDC1/MMP14/EREG/RAMP2/SHOX2/RCAN1	9
GO:0034762	BP	GO:0034762	regulation of transmembrane transport	10/281	147/6899	0.0765789	0.260669	0.208109	THBS1/GEM/ATP1B1/CLIC5/TWIST1/HAP1/KCNJ15/PID1/PRNP/KCNB1	10
GO:0051248	BP	GO:0051248	negative regulation of protein metabolic process	16/281	267/6899	0.0776457	0.263955	0.210733	TNFAIP3/THBS1/SERPINB2/SOCS1/FURIN/ARRB1/IL10/TWIST1/HGF/BIRC5/VENTX/PID1/CST3/PKIG/CTSZ/TIMP1	16
GO:0010557	BP	GO:0010557	positive regulation of macromolecule biosynthetic process	26/281	478/6899	0.078119	0.264299	0.211008	DLL1/THBS1/FOSL1/LGR4/E2F8/IRF1/IL1A/SOX11/IL23A/FOXM1/E2F7/IRF4/TNF/TEAD3/NFKBIA/ARRB1/IL10/TWIST1/HGF/RGCC/TOP2A/PXYLP1/APP/LIF/PID1/CEBPB	26
GO:0003279	BP	GO:0003279	cardiac septum development	4/281	40/6899	0.0782545	0.264299	0.211008	PRDM1/SOX11/LUZP1/NRP1	4
GO:0050777	BP	GO:0050777	negative regulation of immune response	4/281	40/6899	0.0782545	0.264299	0.211008	TNFAIP3/CD59/IL10/IL13RA2	4
GO:0050921	BP	GO:0050921	positive regulation of chemotaxis	4/281	40/6899	0.0782545	0.264299	0.211008	THBS1/IL23A/CXCL8/NRP1	4
GO:1903844	BP	GO:1903844	regulation of cellular response to transforming growth factor beta stimulus	4/281	40/6899	0.0782545	0.264299	0.211008	THBS1/ADAMTSL2/SOX11/TGFBR3	4
GO:0030038	BP	GO:0030038	contractile actin filament bundle assembly	3/281	25/6899	0.0794603	0.267025	0.213184	ARRB1/NRP1/RGCC	3
GO:0043149	BP	GO:0043149	stress fiber assembly	3/281	25/6899	0.0794603	0.267025	0.213184	ARRB1/NRP1/RGCC	3
GO:1903510	BP	GO:1903510	mucopolysaccharide metabolic process	3/281	25/6899	0.0794603	0.267025	0.213184	NDNF/HYAL1/CHST3	3
GO:0051054	BP	GO:0051054	positive regulation of DNA metabolic process	6/281	74/6899	0.0800317	0.267025	0.213184	E2F8/FOXM1/E2F7/EREG/EGF/HGF	6
GO:0072330	BP	GO:0072330	monocarboxylic acid biosynthetic process	6/281	74/6899	0.0800317	0.267025	0.213184	LIPG/PTGES/SCD5/PTGS2/SDS/SCD	6
GO:0001654	BP	GO:0001654	eye development	7/281	92/6899	0.0804016	0.267025	0.213184	DLL1/PRDM1/DLL4/FJX1/SOX11/TWIST1/NRP1	7
GO:0043087	BP	GO:0043087	regulation of GTPase activity	7/281	92/6899	0.0804016	0.267025	0.213184	ARHGAP29/CCL17/RGS16/RGS1/CCL4/CCL2/ADRB1	7
GO:0001893	BP	GO:0001893	maternal placenta development	2/281	12/6899	0.0833712	0.267025	0.213184	PRDM1/LIF	2
GO:0001912	BP	GO:0001912	positive regulation of leukocyte mediated cytotoxicity	2/281	12/6899	0.0833712	0.267025	0.213184	IL23A/NECTIN2	2
GO:0003338	BP	GO:0003338	metanephros morphogenesis	2/281	12/6899	0.0833712	0.267025	0.213184	LGR4/LIF	2
GO:0006691	BP	GO:0006691	leukotriene metabolic process	2/281	12/6899	0.0833712	0.267025	0.213184	LTA4H/ALOX5AP	2
GO:0007435	BP	GO:0007435	salivary gland morphogenesis	2/281	12/6899	0.0833712	0.267025	0.213184	HGF/NRP1	2
GO:0019934	BP	GO:0019934	cGMP-mediated signaling	2/281	12/6899	0.0833712	0.267025	0.213184	THBS1/PDE2A	2
GO:0031295	BP	GO:0031295	T cell costimulation	2/281	12/6899	0.0833712	0.267025	0.213184	CD274/HHLA2	2
GO:0032392	BP	GO:0032392	DNA geometric change	2/281	12/6899	0.0833712	0.267025	0.213184	MCM3/TOP2A	2
GO:0032733	BP	GO:0032733	positive regulation of interleukin-10 production	2/281	12/6899	0.0833712	0.267025	0.213184	IL23A/HGF	2
GO:0032753	BP	GO:0032753	positive regulation of interleukin-4 production	2/281	12/6899	0.0833712	0.267025	0.213184	LOC100520491/CEBPB	2
GO:0032768	BP	GO:0032768	regulation of monooxygenase activity	2/281	12/6899	0.0833712	0.267025	0.213184	IL1B/IL1A	2
GO:0032890	BP	GO:0032890	regulation of organic acid transport	2/281	12/6899	0.0833712	0.267025	0.213184	THBS1/PTGES	2
GO:0034381	BP	GO:0034381	plasma lipoprotein particle clearance	2/281	12/6899	0.0833712	0.267025	0.213184	LIPG/IL19	2
GO:0036230	BP	GO:0036230	granulocyte activation	2/281	12/6899	0.0833712	0.267025	0.213184	CXCL8/AMCF-II	2
GO:0043029	BP	GO:0043029	T cell homeostasis	2/281	12/6899	0.0833712	0.267025	0.213184	CCNB2/FAS	2
GO:0043370	BP	GO:0043370	regulation of CD4-positive, alpha-beta T cell differentiation	2/281	12/6899	0.0833712	0.267025	0.213184	SOCS1/IL23A	2
GO:0045581	BP	GO:0045581	negative regulation of T cell differentiation	2/281	12/6899	0.0833712	0.267025	0.213184	IRF1/SOCS1	2
GO:0045662	BP	GO:0045662	negative regulation of myoblast differentiation	2/281	12/6899	0.0833712	0.267025	0.213184	DLL1/CCL17	2
GO:0045747	BP	GO:0045747	positive regulation of Notch signaling pathway	2/281	12/6899	0.0833712	0.267025	0.213184	DLL1/DLL4	2
GO:0045823	BP	GO:0045823	positive regulation of heart contraction	2/281	12/6899	0.0833712	0.267025	0.213184	ADM/ADRB1	2
GO:0048741	BP	GO:0048741	skeletal muscle fiber development	2/281	12/6899	0.0833712	0.267025	0.213184	SHOX2/RCAN1	2
GO:0051489	BP	GO:0051489	regulation of filopodium assembly	2/281	12/6899	0.0833712	0.267025	0.213184	FSCN1/NRP1	2
GO:0055078	BP	GO:0055078	sodium ion homeostasis	2/281	12/6899	0.0833712	0.267025	0.213184	IL1A/ATP1B1	2
GO:0060976	BP	GO:0060976	coronary vasculature development	2/281	12/6899	0.0833712	0.267025	0.213184	PRDM1/NRP1	2
GO:0061900	BP	GO:0061900	glial cell activation	2/281	12/6899	0.0833712	0.267025	0.213184	SPHK1/APP	2
GO:0097300	BP	GO:0097300	programmed necrotic cell death	2/281	12/6899	0.0833712	0.267025	0.213184	TNF/FAS	2
GO:1902745	BP	GO:1902745	positive regulation of lamellipodium organization	2/281	12/6899	0.0833712	0.267025	0.213184	FSCN1/ENPP2	2
GO:1902808	BP	GO:1902808	positive regulation of cell cycle G1/S phase transition	2/281	12/6899	0.0833712	0.267025	0.213184	RGCC/HYAL1	2
GO:1902895	BP	GO:1902895	positive regulation of miRNA transcription	2/281	12/6899	0.0833712	0.267025	0.213184	FOSL1/IL10	2
GO:1903524	BP	GO:1903524	positive regulation of blood circulation	2/281	12/6899	0.0833712	0.267025	0.213184	ADM/ADRB1	2
GO:1905953	BP	GO:1905953	negative regulation of lipid localization	2/281	12/6899	0.0833712	0.267025	0.213184	THBS1/NFKBIA	2
GO:2000630	BP	GO:2000630	positive regulation of miRNA metabolic process	2/281	12/6899	0.0833712	0.267025	0.213184	FOSL1/IL10	2
GO:2000758	BP	GO:2000758	positive regulation of peptidyl-lysine acetylation	2/281	12/6899	0.0833712	0.267025	0.213184	ARRB1/LIF	2
GO:0002702	BP	GO:0002702	positive regulation of production of molecular mediator of immune response	4/281	41/6899	0.0840737	0.267025	0.213184	IL1B/CD244/IL18/IL10	4
GO:0006022	BP	GO:0006022	aminoglycan metabolic process	4/281	41/6899	0.0840737	0.267025	0.213184	NDNF/HYAL1/PXYLP1/CHST3	4
GO:0007266	BP	GO:0007266	Rho protein signal transduction	4/281	41/6899	0.0840737	0.267025	0.213184	CDC42EP2/PDPN/ARRB1/NRP1	4
GO:0048477	BP	GO:0048477	oogenesis	4/281	41/6899	0.0840737	0.267025	0.213184	CCNB2/CDC20/CDK1/CCNB1	4
GO:0060041	BP	GO:0060041	retina development in camera-type eye	4/281	41/6899	0.0840737	0.267025	0.213184	DLL1/DLL4/FJX1/NRP1	4
GO:0071453	BP	GO:0071453	cellular response to oxygen levels	4/281	41/6899	0.0840737	0.267025	0.213184	NDNF/TWIST1/RGCC/ANGPT4	4
GO:0072175	BP	GO:0072175	epithelial tube formation	4/281	41/6899	0.0840737	0.267025	0.213184	ADM/SOX11/LUZP1/TWIST1	4
GO:0046879	BP	GO:0046879	hormone secretion	7/281	93/6899	0.0840861	0.267025	0.213184	IL1B/SOX11/TNF/IL6/BIRC5/LIF/KCNB1	7
GO:0150063	BP	GO:0150063	visual system development	7/281	93/6899	0.0840861	0.267025	0.213184	DLL1/PRDM1/DLL4/FJX1/SOX11/TWIST1/NRP1	7
GO:0007507	BP	GO:0007507	heart development	10/281	150/6899	0.0850102	0.269302	0.215002	DLL1/PRDM1/DLL4/ADM/SOX11/LUZP1/TWIST1/NRP1/RAMP2/SHOX2	10
GO:0050778	BP	GO:0050778	positive regulation of immune response	10/281	150/6899	0.0850102	0.269302	0.215002	CD59/IL1B/IL23A/NECTIN2/C1QA/C1QC/EREG/IL18/IL10/RGCC	10
GO:0002764	BP	GO:0002764	immune response-regulating signaling pathway	8/281	112/6899	0.0857379	0.270948	0.216316	TNFAIP3/MS4A2/LGR4/IRF1/NECTIN2/NFKBIA/RAB7B/TLR9	8
GO:0033674	BP	GO:0033674	positive regulation of kinase activity	8/281	112/6899	0.0857379	0.270948	0.216316	THBS1/HBEGF/SOCS1/TGFA/IL23A/EREG/RGCC/PRNP	8
GO:0034599	BP	GO:0034599	cellular response to oxidative stress	5/281	58/6899	0.0861627	0.270975	0.216338	TNFAIP3/MELK/IL10/HGF/SPHK1	5
GO:0035150	BP	GO:0035150	regulation of tube size	5/281	58/6899	0.0861627	0.270975	0.216338	ADM/HRH2/HRH1/HTR7/ADRB1	5
GO:0035296	BP	GO:0035296	regulation of tube diameter	5/281	58/6899	0.0861627	0.270975	0.216338	ADM/HRH2/HRH1/HTR7/ADRB1	5
GO:0097746	BP	GO:0097746	blood vessel diameter maintenance	5/281	58/6899	0.0861627	0.270975	0.216338	ADM/HRH2/HRH1/HTR7/ADRB1	5
GO:0003170	BP	GO:0003170	heart valve development	3/281	26/6899	0.0872358	0.27336	0.218241	PRDM1/TWIST1/SHOX2	3
GO:0051145	BP	GO:0051145	smooth muscle cell differentiation	3/281	26/6899	0.0872358	0.27336	0.218241	ADM/EREG/RAMP2	3
GO:1903707	BP	GO:1903707	negative regulation of hemopoiesis	3/281	26/6899	0.0872358	0.27336	0.218241	IRF1/SOCS1/C1QC	3
GO:0060485	BP	GO:0060485	mesenchyme development	7/281	94/6899	0.0878661	0.27491	0.219479	RADIL/SOX11/TGFBR3/PDPN/TWIST1/NRP1/RGCC	7
GO:0010876	BP	GO:0010876	lipid localization	10/281	151/6899	0.0879417	0.27491	0.219479	LIPG/THBS1/PTGES/IL1B/TNF/FURIN/NFKBIA/IL6/XKR5/FABP6	10
GO:0007018	BP	GO:0007018	microtubule-based movement	8/281	113/6899	0.089196	0.278163	0.222076	KIF20A/KIF2C/KIFC1/KIF18B/HAP1/APP/KIF11/KIF4A	8
GO:0051051	BP	GO:0051051	negative regulation of transport	8/281	113/6899	0.089196	0.278163	0.222076	THBS1/GEM/TWIST1/LIF/PID1/PKIG/KCNB1/IL13RA2	8
GO:0007093	BP	GO:0007093	mitotic cell cycle checkpoint signaling	4/281	42/6899	0.0900988	0.279306	0.222989	BIRC5/AURKB/CDK1/CCNB1	4
GO:0014902	BP	GO:0014902	myotube differentiation	4/281	42/6899	0.0900988	0.279306	0.222989	GDF15/MMP14/SHOX2/RCAN1	4
GO:0032874	BP	GO:0032874	positive regulation of stress-activated MAPK cascade	4/281	42/6899	0.0900988	0.279306	0.222989	IGFBP6/TNFRSF19/SPHK1/APP	4
GO:0051147	BP	GO:0051147	regulation of muscle cell differentiation	4/281	42/6899	0.0900988	0.279306	0.222989	DLL1/MMP14/EREG/SHOX2	4
GO:0070304	BP	GO:0070304	positive regulation of stress-activated protein kinase signaling cascade	4/281	42/6899	0.0900988	0.279306	0.222989	IGFBP6/TNFRSF19/SPHK1/APP	4
GO:0006633	BP	GO:0006633	fatty acid biosynthetic process	5/281	59/6899	0.0911786	0.282318	0.225393	LIPG/PTGES/SCD5/PTGS2/SCD	5
GO:0048880	BP	GO:0048880	sensory system development	7/281	95/6899	0.0917413	0.283722	0.226515	DLL1/PRDM1/DLL4/FJX1/SOX11/TWIST1/NRP1	7
GO:0000226	BP	GO:0000226	microtubule cytoskeleton organization	12/281	192/6899	0.0919226	0.283946	0.226693	CCNB2/DLGAP5/KIF20A/CCNF/CENPA/BIRC5/AURKB/SGO1/CDK1/KIF11/CCNB1/KIF4A	12
GO:0046394	BP	GO:0046394	carboxylic acid biosynthetic process	8/281	114/6899	0.0927341	0.286113	0.228423	LIPG/PTGES/LTA4H/SCD5/PTGS2/ALOX5AP/SDS/SCD	8
GO:0016525	BP	GO:0016525	negative regulation of angiogenesis	3/281	27/6899	0.0953185	0.288224	0.230108	THBS1/RGCC/ANGPT4	3
GO:0019229	BP	GO:0019229	regulation of vasoconstriction	3/281	27/6899	0.0953185	0.288224	0.230108	ADM/HRH2/HRH1	3
GO:0044000	BP	GO:0044000	movement in host	3/281	27/6899	0.0953185	0.288224	0.230108	NECTIN2/CXCL8/NRP1	3
GO:0048644	BP	GO:0048644	muscle organ morphogenesis	3/281	27/6899	0.0953185	0.288224	0.230108	DLL4/SHOX2/LIF	3
GO:0051928	BP	GO:0051928	positive regulation of calcium ion transport	3/281	27/6899	0.0953185	0.288224	0.230108	ATP1B1/HAP1/CCL2	3
GO:0140056	BP	GO:0140056	organelle localization by membrane tethering	3/281	27/6899	0.0953185	0.288224	0.230108	STX11/GRAMD2A/KCNB1	3
GO:2000181	BP	GO:2000181	negative regulation of blood vessel morphogenesis	3/281	27/6899	0.0953185	0.288224	0.230108	THBS1/RGCC/ANGPT4	3
GO:0009914	BP	GO:0009914	hormone transport	7/281	96/6899	0.0957111	0.288224	0.230108	IL1B/SOX11/TNF/IL6/BIRC5/LIF/KCNB1	7
GO:0003008	BP	GO:0003008	system process	26/281	489/6899	0.0958263	0.288224	0.230108	DLL1/CCBE1/PTGES/ADM/HRH2/HBEGF/IL1B/ATP1B1/GPR4/TNF/CLIC5/TMEM150C/CNGA4/PDE2A/IL6/PTGS2/SPHK1/RAMP2/CCL2/HRH1/SHOX2/APP/RCAN1/HTR7/ADRB1/PGAM2	26
GO:0001516	BP	GO:0001516	prostaglandin biosynthetic process	2/281	13/6899	0.0959639	0.288224	0.230108	PTGES/PTGS2	2
GO:0002313	BP	GO:0002313	mature B cell differentiation involved in immune response	2/281	13/6899	0.0959639	0.288224	0.230108	DLL1/IL10	2
GO:0007431	BP	GO:0007431	salivary gland development	2/281	13/6899	0.0959639	0.288224	0.230108	HGF/NRP1	2
GO:0010830	BP	GO:0010830	regulation of myotube differentiation	2/281	13/6899	0.0959639	0.288224	0.230108	MMP14/SHOX2	2
GO:0031294	BP	GO:0031294	lymphocyte costimulation	2/281	13/6899	0.0959639	0.288224	0.230108	CD274/HHLA2	2
GO:0032506	BP	GO:0032506	cytokinetic process	2/281	13/6899	0.0959639	0.288224	0.230108	KIF20A/AURKB	2
GO:0032735	BP	GO:0032735	positive regulation of interleukin-12 production	2/281	13/6899	0.0959639	0.288224	0.230108	IRF1/IL23A	2
GO:0034142	BP	GO:0034142	toll-like receptor 4 signaling pathway	2/281	13/6899	0.0959639	0.288224	0.230108	NFKBIA/RAB7B	2
GO:0043277	BP	GO:0043277	apoptotic cell clearance	2/281	13/6899	0.0959639	0.288224	0.230108	THBS1/XKR5	2
GO:0045071	BP	GO:0045071	negative regulation of viral genome replication	2/281	13/6899	0.0959639	0.288224	0.230108	ISG20/AICDA	2
GO:0046457	BP	GO:0046457	prostanoid biosynthetic process	2/281	13/6899	0.0959639	0.288224	0.230108	PTGES/PTGS2	2
GO:0070265	BP	GO:0070265	necrotic cell death	2/281	13/6899	0.0959639	0.288224	0.230108	TNF/FAS	2
GO:0090303	BP	GO:0090303	positive regulation of wound healing	2/281	13/6899	0.0959639	0.288224	0.230108	THBS1/HBEGF	2
GO:2000144	BP	GO:2000144	positive regulation of DNA-templated transcription initiation	2/281	13/6899	0.0959639	0.288224	0.230108	FOSL1/TWIST1	2
GO:0055001	BP	GO:0055001	muscle cell development	5/281	60/6899	0.0963422	0.288392	0.230242	ADM/SDC1/RAMP2/SHOX2/RCAN1	5
GO:0010035	BP	GO:0010035	response to inorganic substance	8/281	115/6899	0.096352	0.288392	0.230242	TNFAIP3/THBS1/IL1A/IL10/HGF/ALOX5AP/SPHK1/PRNP	8
GO:0016053	BP	GO:0016053	organic acid biosynthetic process	8/281	115/6899	0.096352	0.288392	0.230242	LIPG/PTGES/LTA4H/SCD5/PTGS2/ALOX5AP/SDS/SCD	8
GO:0071496	BP	GO:0071496	cellular response to external stimulus	6/281	78/6899	0.0973291	0.290982	0.23231	FOSL1/IRF1/NUAK1/TMEM150C/PDE2A/KCNB1	6
GO:0022898	BP	GO:0022898	regulation of transmembrane transporter activity	5/281	61/6899	0.101651	0.303208	0.242071	GEM/ATP1B1/TWIST1/HAP1/PRNP	5
GO:0043491	BP	GO:0043491	protein kinase B signaling	5/281	61/6899	0.101651	0.303208	0.242071	THBS1/GDF15/HBEGF/F3/CCL2	5
GO:0060284	BP	GO:0060284	regulation of cell development	9/281	136/6899	0.102446	0.305227	0.243683	DLL1/CCNB2/DLL4/SOX11/NRP1/HAP1/SHOX2/LIF/CCNB1	9
GO:1902806	BP	GO:1902806	regulation of cell cycle G1/S phase transition	4/281	44/6899	0.102748	0.305778	0.244123	E2F7/RGCC/CCL2/HYAL1	4
GO:0001776	BP	GO:0001776	leukocyte homeostasis	3/281	28/6899	0.103695	0.306842	0.244973	TNFAIP3/CCNB2/FAS	3
GO:0022406	BP	GO:0022406	membrane docking	3/281	28/6899	0.103695	0.306842	0.244973	STX11/GRAMD2A/KCNB1	3
GO:0045132	BP	GO:0045132	meiotic chromosome segregation	3/281	28/6899	0.103695	0.306842	0.244973	TOP2A/SGO1/SGO2	3
GO:0050871	BP	GO:0050871	positive regulation of B cell activation	3/281	28/6899	0.103695	0.306842	0.244973	IL7/MMP14/IL10	3
GO:1901343	BP	GO:1901343	negative regulation of vasculature development	3/281	28/6899	0.103695	0.306842	0.244973	THBS1/RGCC/ANGPT4	3
GO:0071417	BP	GO:0071417	cellular response to organonitrogen compound	9/281	137/6899	0.105967	0.313209	0.250056	RRAGD/GDF15/SOCS1/PDE2A/APP/IRS1/PID1/PRNP/CEBPB	9
GO:0003007	BP	GO:0003007	heart morphogenesis	6/281	80/6899	0.106668	0.314567	0.25114	DLL1/DLL4/SOX11/TWIST1/NRP1/SHOX2	6
GO:0022604	BP	GO:0022604	regulation of cell morphogenesis	6/281	80/6899	0.106668	0.314567	0.25114	CDC42EP2/ENPP2/PDPN/NRP1/CCL2/STRIP2	6
GO:0001649	BP	GO:0001649	osteoblast differentiation	5/281	62/6899	0.107104	0.315022	0.251503	LGR4/SOX11/TWIST1/SHOX2/CEBPB	5
GO:0002703	BP	GO:0002703	regulation of leukocyte mediated immunity	5/281	62/6899	0.107104	0.315022	0.251503	IL1B/IL23A/NECTIN2/IL18/IL13RA2	5
GO:0001569	BP	GO:0001569	branching involved in blood vessel morphogenesis	2/281	14/6899	0.109053	0.315022	0.251503	DLL4/NRP1	2
GO:0001961	BP	GO:0001961	positive regulation of cytokine-mediated signaling pathway	2/281	14/6899	0.109053	0.315022	0.251503	IL7/CXCR4	2
GO:0002335	BP	GO:0002335	mature B cell differentiation	2/281	14/6899	0.109053	0.315022	0.251503	DLL1/IL10	2
GO:0002755	BP	GO:0002755	MyD88-dependent toll-like receptor signaling pathway	2/281	14/6899	0.109053	0.315022	0.251503	IRF1/TLR9	2
GO:0031057	BP	GO:0031057	negative regulation of histone modification	2/281	14/6899	0.109053	0.315022	0.251503	TWIST1/VENTX	2
GO:0032633	BP	GO:0032633	interleukin-4 production	2/281	14/6899	0.109053	0.315022	0.251503	LOC100520491/CEBPB	2
GO:0032673	BP	GO:0032673	regulation of interleukin-4 production	2/281	14/6899	0.109053	0.315022	0.251503	LOC100520491/CEBPB	2
GO:0045620	BP	GO:0045620	negative regulation of lymphocyte differentiation	2/281	14/6899	0.109053	0.315022	0.251503	IRF1/SOCS1	2
GO:0051496	BP	GO:0051496	positive regulation of stress fiber assembly	2/281	14/6899	0.109053	0.315022	0.251503	NRP1/RGCC	2
GO:0071103	BP	GO:0071103	DNA conformation change	2/281	14/6899	0.109053	0.315022	0.251503	MCM3/TOP2A	2
GO:0150076	BP	GO:0150076	neuroinflammatory response	2/281	14/6899	0.109053	0.315022	0.251503	SPHK1/APP	2
GO:1900744	BP	GO:1900744	regulation of p38MAPK cascade	2/281	14/6899	0.109053	0.315022	0.251503	HGF/SPHK1	2
GO:1903018	BP	GO:1903018	regulation of glycoprotein metabolic process	2/281	14/6899	0.109053	0.315022	0.251503	PXYLP1/CST3	2
GO:1903036	BP	GO:1903036	positive regulation of response to wounding	2/281	14/6899	0.109053	0.315022	0.251503	THBS1/HBEGF	2
GO:0003231	BP	GO:0003231	cardiac ventricle development	4/281	45/6899	0.109362	0.315022	0.251503	PRDM1/DLL4/SOX11/LUZP1	4
GO:0035148	BP	GO:0035148	tube formation	4/281	45/6899	0.109362	0.315022	0.251503	ADM/SOX11/LUZP1/TWIST1	4
GO:0043433	BP	GO:0043433	negative regulation of DNA-binding transcription factor activity	4/281	45/6899	0.109362	0.315022	0.251503	TNFAIP3/NFKBIA/ARRB1/TWIST1	4
GO:0048167	BP	GO:0048167	regulation of synaptic plasticity	4/281	45/6899	0.109362	0.315022	0.251503	CDC20/HRH1/APP/KCNB1	4
GO:0051896	BP	GO:0051896	regulation of protein kinase B signaling	4/281	45/6899	0.109362	0.315022	0.251503	THBS1/GDF15/HBEGF/F3	4
GO:1902532	BP	GO:1902532	negative regulation of intracellular signal transduction	10/281	158/6899	0.110155	0.316887	0.252992	TNFAIP3/THBS1/FOXM1/TNIP3/PDE2A/TWIST1/RCAN1/LIF/DUSP5/DUSP4	10
GO:0042592	BP	GO:0042592	homeostatic process	26/281	497/6899	0.110253	0.316887	0.252992	DLL1/TNFAIP3/LIPG/CCNB2/PTGES/FTH1/LGR4/IL1B/IL1A/IL7/ATP1B1/TXNRD1/RHCG/IL18/STEAP4/IL6/G0S2/BIRC5/HAP1/CCR4/APP/FAS/UBE2C/KCNB1/CEBPB/IL1B2	26
GO:1901653	BP	GO:1901653	cellular response to peptide	6/281	81/6899	0.111505	0.320092	0.255551	GDF15/SOCS1/APP/IRS1/PID1/PRNP	6
GO:0034765	BP	GO:0034765	regulation of ion transmembrane transport	8/281	119/6899	0.111614	0.320092	0.255551	GEM/ATP1B1/CLIC5/TWIST1/HAP1/KCNJ15/PRNP/KCNB1	8
GO:0021761	BP	GO:0021761	limbic system development	3/281	29/6899	0.11235	0.321495	0.256671	NDNF/NRP1/HAP1	3
GO:0060688	BP	GO:0060688	regulation of morphogenesis of a branching structure	3/281	29/6899	0.11235	0.321495	0.256671	LGR4/HGF/SHOX2	3
GO:0042176	BP	GO:0042176	regulation of protein catabolic process	7/281	100/6899	0.112525	0.32164	0.256787	TNFAIP3/CDC20/FURIN/IL10/CST3/ASB9/TIMP1	7
GO:0060047	BP	GO:0060047	heart contraction	5/281	63/6899	0.112697	0.321779	0.256898	ADM/HBEGF/ATP1B1/SHOX2/ADRB1	5
GO:0002706	BP	GO:0002706	regulation of lymphocyte mediated immunity	4/281	46/6899	0.116163	0.330692	0.264013	IL1B/IL23A/NECTIN2/IL18	4
GO:0071478	BP	GO:0071478	cellular response to radiation	4/281	46/6899	0.116163	0.330692	0.264013	MMP1/AURKB/HYAL1/TIMP1	4
GO:0002285	BP	GO:0002285	lymphocyte activation involved in immune response	6/281	82/6899	0.116453	0.330692	0.264013	DLL1/CD244/IL23A/AICDA/IL10/IL6	6
GO:0040013	BP	GO:0040013	negative regulation of locomotion	6/281	82/6899	0.116453	0.330692	0.264013	DLL4/THBS1/NRP1/RGCC/CCL2/ANGPT4	6
GO:0043010	BP	GO:0043010	camera-type eye development	6/281	82/6899	0.116453	0.330692	0.264013	DLL1/DLL4/FJX1/SOX11/TWIST1/NRP1	6
GO:0051253	BP	GO:0051253	negative regulation of RNA metabolic process	18/281	328/6899	0.120309	0.337899	0.269767	DLL4/IL33/LGR4/SAA3/IRF1/SOX11/FOXM1/E2F7/EREG/PDE2A/TWIST1/BIRC5/ZMYND15/AURKB/SHOX2/VENTX/PKIG/CEBPB	18
GO:0044089	BP	GO:0044089	positive regulation of cellular component biogenesis	9/281	141/6899	0.120726	0.337899	0.269767	CDC42EP2/FSCN1/SDC1/PLEK2/MMP1/NRP1/RGCC/HAP1/HYAL1	9
GO:0051347	BP	GO:0051347	positive regulation of transferase activity	9/281	141/6899	0.120726	0.337899	0.269767	THBS1/HBEGF/SOCS1/TGFA/IL23A/CDC20/EREG/RGCC/PRNP	9
GO:0009890	BP	GO:0009890	negative regulation of biosynthetic process	21/281	393/6899	0.12096	0.337899	0.269767	DLL4/IL33/LGR4/SAA3/IRF1/SOX11/FOXM1/E2F7/EREG/PDE2A/IL10/TWIST1/BIRC5/SPHK1/ZMYND15/AURKB/SHOX2/VENTX/PID1/PKIG/CEBPB	21
GO:0003281	BP	GO:0003281	ventricular septum development	3/281	30/6899	0.121271	0.337899	0.269767	PRDM1/SOX11/LUZP1	3
GO:0014020	BP	GO:0014020	primary neural tube formation	3/281	30/6899	0.121271	0.337899	0.269767	ADM/LUZP1/TWIST1	3
GO:0034446	BP	GO:0034446	substrate adhesion-dependent cell spreading	3/281	30/6899	0.121271	0.337899	0.269767	RADIL/PDPN/NRP1	3
GO:0098773	BP	GO:0098773	skin epidermis development	3/281	30/6899	0.121271	0.337899	0.269767	DLL1/LGR4/TNFRSF19	3
GO:0002366	BP	GO:0002366	leukocyte activation involved in immune response	7/281	102/6899	0.121481	0.337899	0.269767	DLL1/CD244/IL23A/AICDA/IL10/IL6/IL13RA2	7
GO:0001676	BP	GO:0001676	long-chain fatty acid metabolic process	2/281	15/6899	0.122579	0.337899	0.269767	CYP1A1/PTGS2	2
GO:0008306	BP	GO:0008306	associative learning	2/281	15/6899	0.122579	0.337899	0.269767	HRH1/APP	2
GO:0010799	BP	GO:0010799	regulation of peptidyl-threonine phosphorylation	2/281	15/6899	0.122579	0.337899	0.269767	SPHK1/APP	2
GO:0014904	BP	GO:0014904	myotube cell development	2/281	15/6899	0.122579	0.337899	0.269767	SHOX2/RCAN1	2
GO:0021879	BP	GO:0021879	forebrain neuron differentiation	2/281	15/6899	0.122579	0.337899	0.269767	NDNF/NRP1	2
GO:0031343	BP	GO:0031343	positive regulation of cell killing	2/281	15/6899	0.122579	0.337899	0.269767	IL23A/NECTIN2	2
GO:0032233	BP	GO:0032233	positive regulation of actin filament bundle assembly	2/281	15/6899	0.122579	0.337899	0.269767	NRP1/RGCC	2
GO:0043666	BP	GO:0043666	regulation of phosphoprotein phosphatase activity	2/281	15/6899	0.122579	0.337899	0.269767	NUAK1/RCAN1	2
GO:0043903	BP	GO:0043903	regulation of biological process involved in symbiotic interaction	2/281	15/6899	0.122579	0.337899	0.269767	NECTIN2/CXCL8	2
GO:0045576	BP	GO:0045576	mast cell activation	2/281	15/6899	0.122579	0.337899	0.269767	NECTIN2/IL13RA2	2
GO:0048483	BP	GO:0048483	autonomic nervous system development	2/281	15/6899	0.122579	0.337899	0.269767	SOX11/NRP1	2
GO:0048546	BP	GO:0048546	digestive tract morphogenesis	2/281	15/6899	0.122579	0.337899	0.269767	SOX11/SHOX2	2
GO:0048661	BP	GO:0048661	positive regulation of smooth muscle cell proliferation	2/281	15/6899	0.122579	0.337899	0.269767	THBS1/HBEGF	2
GO:0050772	BP	GO:0050772	positive regulation of axonogenesis	2/281	15/6899	0.122579	0.337899	0.269767	NRP1/SHOX2	2
GO:0051446	BP	GO:0051446	positive regulation of meiotic cell cycle	2/281	15/6899	0.122579	0.337899	0.269767	CDC20/CDK1	2
GO:0051646	BP	GO:0051646	mitochondrion localization	2/281	15/6899	0.122579	0.337899	0.269767	NECTIN2/HAP1	2
GO:0060563	BP	GO:0060563	neuroepithelial cell differentiation	2/281	15/6899	0.122579	0.337899	0.269767	DLL1/SOX11	2
GO:1901985	BP	GO:1901985	positive regulation of protein acetylation	2/281	15/6899	0.122579	0.337899	0.269767	ARRB1/LIF	2
GO:0000082	BP	GO:0000082	G1/S transition of mitotic cell cycle	4/281	47/6899	0.123144	0.337899	0.269767	E2F7/RGCC/CCL2/HYAL1	4
GO:0031056	BP	GO:0031056	regulation of histone modification	4/281	47/6899	0.123144	0.337899	0.269767	ARRB1/TWIST1/LIF/VENTX	4
GO:0043393	BP	GO:0043393	regulation of protein binding	4/281	47/6899	0.123144	0.337899	0.269767	PHLDA2/IL10/APP/CTSZ	4
GO:0050680	BP	GO:0050680	negative regulation of epithelial cell proliferation	4/281	47/6899	0.123144	0.337899	0.269767	DLL4/THBS1/RGCC/CCL2	4
GO:1902905	BP	GO:1902905	positive regulation of supramolecular fiber organization	4/281	47/6899	0.123144	0.337899	0.269767	CDC42EP2/NRP1/RGCC/APP	4
GO:0007010	BP	GO:0007010	cytoskeleton organization	23/281	438/6899	0.12401	0.339626	0.271146	TNFAIP3/CCNB2/DLGAP5/CDC42EP2/KIF20A/FSCN1/CCNF/PLEK/CENPA/NECTIN2/PLEK2/ARRB1/NRP1/RGCC/BIRC5/CCL2/AURKB/SGO1/CDK1/KIF11/CCNB1/STRIP2/KIF4A	23
GO:0032409	BP	GO:0032409	regulation of transporter activity	5/281	65/6899	0.124295	0.339626	0.271146	GEM/ATP1B1/TWIST1/HAP1/PRNP	5
GO:0048754	BP	GO:0048754	branching morphogenesis of an epithelial tube	5/281	65/6899	0.124295	0.339626	0.271146	DLL4/LGR4/MMP14/NRP1/CTSZ	5
GO:0051924	BP	GO:0051924	regulation of calcium ion transport	5/281	65/6899	0.124295	0.339626	0.271146	GEM/ATP1B1/GRAMD2A/HAP1/CCL2	5
GO:0045165	BP	GO:0045165	cell fate commitment	7/281	103/6899	0.126093	0.344178	0.27478	DLL1/PRDM1/DLL4/IL7/IL23A/IL6/CTSV	7
GO:0090287	BP	GO:0090287	regulation of cellular response to growth factor stimulus	6/281	84/6899	0.126674	0.345401	0.275757	DLL1/THBS1/CCBE1/ADAMTSL2/SOX11/TGFBR3	6
GO:0120035	BP	GO:0120035	regulation of plasma membrane bounded cell projection organization	9/281	143/6899	0.128505	0.35003	0.279452	CDC42EP2/FSCN1/ENPP2/PDPN/PLEK2/NDNF/NRP1/HAP1/SHOX2	9
GO:0033044	BP	GO:0033044	regulation of chromosome organization	5/281	66/6899	0.130293	0.351262	0.280436	BIRC5/TOP2A/AURKB/CCNB1/UBE2C	5
GO:0048469	BP	GO:0048469	cell maturation	5/281	66/6899	0.130293	0.351262	0.280436	CCNB2/CDC20/APP/CDK1/CCNB1	5
GO:0003206	BP	GO:0003206	cardiac chamber morphogenesis	4/281	48/6899	0.130299	0.351262	0.280436	DLL4/SOX11/NRP1/SHOX2	4
GO:0016331	BP	GO:0016331	morphogenesis of embryonic epithelium	4/281	48/6899	0.130299	0.351262	0.280436	ADM/SOX11/LUZP1/TWIST1	4
GO:0021915	BP	GO:0021915	neural tube development	4/281	48/6899	0.130299	0.351262	0.280436	ADM/SOX11/LUZP1/TWIST1	4
GO:1903828	BP	GO:1903828	negative regulation of protein localization	4/281	48/6899	0.130299	0.351262	0.280436	ABHD17C/PID1/PKIG/KCNB1	4
GO:0003151	BP	GO:0003151	outflow tract morphogenesis	3/281	31/6899	0.130442	0.351262	0.280436	SOX11/TWIST1/NRP1	3
GO:0008286	BP	GO:0008286	insulin receptor signaling pathway	3/281	31/6899	0.130442	0.351262	0.280436	SOCS1/IRS1/PID1	3
GO:0021510	BP	GO:0021510	spinal cord development	3/281	31/6899	0.130442	0.351262	0.280436	DLL1/DLL4/SOX11	3
GO:0021536	BP	GO:0021536	diencephalon development	3/281	31/6899	0.130442	0.351262	0.280436	NDNF/NRP1/HAP1	3
GO:0072080	BP	GO:0072080	nephron tubule development	3/281	31/6899	0.130442	0.351262	0.280436	DLL1/LGR4/LIF	3
GO:0043543	BP	GO:0043543	protein acylation	6/281	85/6899	0.131943	0.354937	0.28337	ARRB1/TWIST1/SPHK1/LIF/VENTX/PORCN	6
GO:0048732	BP	GO:0048732	gland development	8/281	124/6899	0.13243	0.355683	0.283965	TNFAIP3/CCNB2/E2F8/E2F7/IL6/HGF/NRP1/CEBPB	8
GO:0043086	BP	GO:0043086	negative regulation of catalytic activity	9/281	144/6899	0.132493	0.355683	0.283965	TNFAIP3/THBS1/SERPINB2/IL7/HGF/BIRC5/CST3/PKIG/TIMP1	9
GO:0001910	BP	GO:0001910	regulation of leukocyte mediated cytotoxicity	2/281	16/6899	0.136482	0.35807	0.285872	IL23A/NECTIN2	2
GO:0002066	BP	GO:0002066	columnar/cuboidal epithelial cell development	2/281	16/6899	0.136482	0.35807	0.285872	DLL1/PRDM1	2
GO:0002753	BP	GO:0002753	cytoplasmic pattern recognition receptor signaling pathway	2/281	16/6899	0.136482	0.35807	0.285872	TNFAIP3/NFKBIA	2
GO:0007062	BP	GO:0007062	sister chromatid cohesion	2/281	16/6899	0.136482	0.35807	0.285872	SGO1/SGO2	2
GO:0018198	BP	GO:0018198	peptidyl-cysteine modification	2/281	16/6899	0.136482	0.35807	0.285872	S100A8/S100A9	2
GO:0030166	BP	GO:0030166	proteoglycan biosynthetic process	2/281	16/6899	0.136482	0.35807	0.285872	PXYLP1/CHST3	2
GO:0032414	BP	GO:0032414	positive regulation of ion transmembrane transporter activity	2/281	16/6899	0.136482	0.35807	0.285872	ATP1B1/HAP1	2
GO:0032731	BP	GO:0032731	positive regulation of interleukin-1 beta production	2/281	16/6899	0.136482	0.35807	0.285872	CASP1/APP	2
GO:0035272	BP	GO:0035272	exocrine system development	2/281	16/6899	0.136482	0.35807	0.285872	HGF/NRP1	2
GO:0038066	BP	GO:0038066	p38MAPK cascade	2/281	16/6899	0.136482	0.35807	0.285872	HGF/SPHK1	2
GO:0042531	BP	GO:0042531	positive regulation of tyrosine phosphorylation of STAT protein	2/281	16/6899	0.136482	0.35807	0.285872	IL23A/LIF	2
GO:0045907	BP	GO:0045907	positive regulation of vasoconstriction	2/281	16/6899	0.136482	0.35807	0.285872	HRH2/HRH1	2
GO:0051148	BP	GO:0051148	negative regulation of muscle cell differentiation	2/281	16/6899	0.136482	0.35807	0.285872	DLL1/EREG	2
GO:0060042	BP	GO:0060042	retina morphogenesis in camera-type eye	2/281	16/6899	0.136482	0.35807	0.285872	DLL1/FJX1	2
GO:0060135	BP	GO:0060135	maternal process involved in female pregnancy	2/281	16/6899	0.136482	0.35807	0.285872	PRDM1/LIF	2
GO:0060711	BP	GO:0060711	labyrinthine layer development	2/281	16/6899	0.136482	0.35807	0.285872	ADM/IL10	2
GO:1903202	BP	GO:1903202	negative regulation of oxidative stress-induced cell death	2/281	16/6899	0.136482	0.35807	0.285872	IL10/HGF	2
GO:1903578	BP	GO:1903578	regulation of ATP metabolic process	2/281	16/6899	0.136482	0.35807	0.285872	APP/PID1	2
GO:1990573	BP	GO:1990573	potassium ion import across plasma membrane	2/281	16/6899	0.136482	0.35807	0.285872	ATP1B1/KCNJ15	2
GO:2000134	BP	GO:2000134	negative regulation of G1/S transition of mitotic cell cycle	2/281	16/6899	0.136482	0.35807	0.285872	E2F7/CCL2	2
GO:2000142	BP	GO:2000142	regulation of DNA-templated transcription initiation	2/281	16/6899	0.136482	0.35807	0.285872	FOSL1/TWIST1	2
GO:2000514	BP	GO:2000514	regulation of CD4-positive, alpha-beta T cell activation	2/281	16/6899	0.136482	0.35807	0.285872	SOCS1/IL23A	2
GO:0031344	BP	GO:0031344	regulation of cell projection organization	9/281	145/6899	0.136545	0.35807	0.285872	CDC42EP2/FSCN1/ENPP2/PDPN/PLEK2/NDNF/NRP1/HAP1/SHOX2	9
GO:0010717	BP	GO:0010717	regulation of epithelial to mesenchymal transition	3/281	32/6899	0.139848	0.365627	0.291905	PDPN/TWIST1/RGCC	3
GO:0051701	BP	GO:0051701	biological process involved in interaction with host	3/281	32/6899	0.139848	0.365627	0.291905	NECTIN2/CXCL8/NRP1	3
GO:0061326	BP	GO:0061326	renal tubule development	3/281	32/6899	0.139848	0.365627	0.291905	DLL1/LGR4/LIF	3
GO:0003015	BP	GO:0003015	heart process	5/281	68/6899	0.142675	0.372194	0.297147	ADM/HBEGF/ATP1B1/SHOX2/ADRB1	5
GO:2001234	BP	GO:2001234	negative regulation of apoptotic signaling pathway	5/281	68/6899	0.142675	0.372194	0.297147	TNFAIP3/IL7/IL19/HGF/NRP1	5
GO:0031589	BP	GO:0031589	cell-substrate adhesion	6/281	87/6899	0.142789	0.372194	0.297147	THBS1/RADIL/PDPN/NDNF/ITGB8/NRP1	6
GO:0010721	BP	GO:0010721	negative regulation of cell development	4/281	50/6899	0.145109	0.377485	0.301372	CCNB2/SOX11/NRP1/CCNB1	4
GO:0098739	BP	GO:0098739	import across plasma membrane	4/281	50/6899	0.145109	0.377485	0.301372	THBS1/ATP1B1/SLC1A5/KCNJ15	4
GO:0033043	BP	GO:0033043	regulation of organelle organization	18/281	339/6899	0.149216	0.381765	0.304788	CDC42EP2/FSCN1/CCNF/IL1A/TGFA/SDC1/EREG/HGF/NRP1/RGCC/BIRC5/SPHK1/HAP1/TOP2A/AURKB/LIF/CCNB1/UBE2C	18
GO:0002377	BP	GO:0002377	immunoglobulin production	3/281	33/6899	0.149476	0.381765	0.304788	AICDA/IL10/IL13RA2	3
GO:0015908	BP	GO:0015908	fatty acid transport	3/281	33/6899	0.149476	0.381765	0.304788	THBS1/PTGES/FABP6	3
GO:0050886	BP	GO:0050886	endocrine process	3/281	33/6899	0.149476	0.381765	0.304788	IL1B/TNF/IL6	3
GO:1901606	BP	GO:1901606	alpha-amino acid catabolic process	3/281	33/6899	0.149476	0.381765	0.304788	ARG1/SDS/IDO1	3
GO:2000377	BP	GO:2000377	regulation of reactive oxygen species metabolic process	3/281	33/6899	0.149476	0.381765	0.304788	THBS1/FOXM1/PID1	3
GO:0010558	BP	GO:0010558	negative regulation of macromolecule biosynthetic process	19/281	361/6899	0.14968	0.381765	0.304788	DLL4/IL33/LGR4/SAA3/IRF1/SOX11/FOXM1/E2F7/EREG/PDE2A/IL10/TWIST1/BIRC5/ZMYND15/AURKB/SHOX2/VENTX/PKIG/CEBPB	19
GO:0009887	BP	GO:0009887	animal organ morphogenesis	16/281	296/6899	0.150328	0.381765	0.304788	DLL1/TNFAIP3/PRDM1/DLL4/PHLDA2/FJX1/LGR4/SOX11/TWIST1/IL6/HGF/NRP1/SHOX2/LIF/CEBPB/CTSZ	16
GO:0002763	BP	GO:0002763	positive regulation of myeloid leukocyte differentiation	2/281	17/6899	0.150712	0.381765	0.304788	IL23A/LIF	2
GO:0015807	BP	GO:0015807	L-amino acid transport	2/281	17/6899	0.150712	0.381765	0.304788	SLC1A2/SLC1A5	2
GO:0019233	BP	GO:0019233	sensory perception of pain	2/281	17/6899	0.150712	0.381765	0.304788	PTGES/CCL2	2
GO:0035904	BP	GO:0035904	aorta development	2/281	17/6899	0.150712	0.381765	0.304788	PRDM1/DLL4	2
GO:0040014	BP	GO:0040014	regulation of multicellular organism growth	2/281	17/6899	0.150712	0.381765	0.304788	GDF15/APP	2
GO:0045921	BP	GO:0045921	positive regulation of exocytosis	2/281	17/6899	0.150712	0.381765	0.304788	SDC1/KCNB1	2
GO:0046847	BP	GO:0046847	filopodium assembly	2/281	17/6899	0.150712	0.381765	0.304788	FSCN1/NRP1	2
GO:0048002	BP	GO:0048002	antigen processing and presentation of peptide antigen	2/281	17/6899	0.150712	0.381765	0.304788	SLA-DQB1/CTSV	2
GO:0048278	BP	GO:0048278	vesicle docking	2/281	17/6899	0.150712	0.381765	0.304788	STX11/KCNB1	2
GO:0051155	BP	GO:0051155	positive regulation of striated muscle cell differentiation	2/281	17/6899	0.150712	0.381765	0.304788	MMP14/SHOX2	2
GO:0060760	BP	GO:0060760	positive regulation of response to cytokine stimulus	2/281	17/6899	0.150712	0.381765	0.304788	IL7/CXCR4	2
GO:0061614	BP	GO:0061614	miRNA transcription	2/281	17/6899	0.150712	0.381765	0.304788	FOSL1/IL10	2
GO:0070231	BP	GO:0070231	T cell apoptotic process	2/281	17/6899	0.150712	0.381765	0.304788	CD274/FAS	2
GO:0070936	BP	GO:0070936	protein K48-linked ubiquitination	2/281	17/6899	0.150712	0.381765	0.304788	TNFAIP3/UBE2C	2
GO:1900076	BP	GO:1900076	regulation of cellular response to insulin stimulus	2/281	17/6899	0.150712	0.381765	0.304788	SOCS1/PID1	2
GO:1902893	BP	GO:1902893	regulation of miRNA transcription	2/281	17/6899	0.150712	0.381765	0.304788	FOSL1/IL10	2
GO:1905332	BP	GO:1905332	positive regulation of morphogenesis of an epithelium	2/281	17/6899	0.150712	0.381765	0.304788	LGR4/LIF	2
GO:2000648	BP	GO:2000648	positive regulation of stem cell proliferation	2/281	17/6899	0.150712	0.381765	0.304788	SOX11/SHOX2	2
GO:2000772	BP	GO:2000772	regulation of cellular senescence	2/281	17/6899	0.150712	0.381765	0.304788	NUAK1/TWIST1	2
GO:0050808	BP	GO:0050808	synapse organization	6/281	89/6899	0.154032	0.389795	0.3112	C1QC/CDC20/ABHD17C/NRP1/APP/CBLN4	6
GO:0051254	BP	GO:0051254	positive regulation of RNA metabolic process	23/281	451/6899	0.15426	0.389993	0.311358	DLL1/FOSL1/LGR4/E2F8/IRF1/IL1A/SOX11/IL23A/FOXM1/E2F7/IRF4/TNF/TEAD3/NFKBIA/ARRB1/IL10/TWIST1/RGCC/TOP2A/APP/LIF/PID1/CEBPB	23
GO:0031327	BP	GO:0031327	negative regulation of cellular biosynthetic process	20/281	385/6899	0.155215	0.391343	0.312435	DLL4/IL33/LGR4/SAA3/IRF1/SOX11/FOXM1/E2F7/EREG/PDE2A/TWIST1/BIRC5/SPHK1/ZMYND15/AURKB/SHOX2/VENTX/PID1/PKIG/CEBPB	20
GO:0043122	BP	GO:0043122	regulation of I-kappaB kinase/NF-kappaB signaling	5/281	70/6899	0.155545	0.391343	0.312435	TNFAIP3/S100A12/TNF/TNIP3/TNFRSF19	5
GO:0048863	BP	GO:0048863	stem cell differentiation	5/281	70/6899	0.155545	0.391343	0.312435	RADIL/SOX11/TWIST1/NRP1/LIF	5
GO:0051962	BP	GO:0051962	positive regulation of nervous system development	5/281	70/6899	0.155545	0.391343	0.312435	SOX11/NRP1/HAP1/SHOX2/LIF	5
GO:0062197	BP	GO:0062197	cellular response to chemical stress	5/281	70/6899	0.155545	0.391343	0.312435	TNFAIP3/MELK/IL10/HGF/SPHK1	5
GO:0031532	BP	GO:0031532	actin cytoskeleton reorganization	3/281	34/6899	0.159309	0.398886	0.318458	PLEK/PLEK2/NRP1	3
GO:0033209	BP	GO:0033209	tumor necrosis factor-mediated signaling pathway	3/281	34/6899	0.159309	0.398886	0.318458	TNF/NFKBIA/SPHK1	3
GO:0048704	BP	GO:0048704	embryonic skeletal system morphogenesis	3/281	34/6899	0.159309	0.398886	0.318458	SOX11/TWIST1/SHOX2	3
GO:0090100	BP	GO:0090100	positive regulation of transmembrane receptor protein serine/threonine kinase signaling pathway	3/281	34/6899	0.159309	0.398886	0.318458	THBS1/GDF15/SOX11	3
GO:1905330	BP	GO:1905330	regulation of morphogenesis of an epithelium	3/281	34/6899	0.159309	0.398886	0.318458	LGR4/HGF/LIF	3
GO:0006811	BP	GO:0006811	ion transport	21/281	409/6899	0.160341	0.400047	0.319384	PTGES/FTH1/SLC1A2/GEM/ATP1B1/PANX2/SLC6A12/SLC1A5/SLC22A7/CLIC5/RHCG/GRAMD2A/CNGA4/TWIST1/RAMP2/HAP1/CCL2/KCNJ15/PRNP/KCNB1/CEBPB	21
GO:0001837	BP	GO:0001837	epithelial to mesenchymal transition	4/281	52/6899	0.160541	0.400047	0.319384	TGFBR3/PDPN/TWIST1/RGCC	4
GO:0006109	BP	GO:0006109	regulation of carbohydrate metabolic process	4/281	52/6899	0.160541	0.400047	0.319384	PHLDA2/CD244/APP/PPP1R3C	4
GO:0046034	BP	GO:0046034	ATP metabolic process	4/281	52/6899	0.160541	0.400047	0.319384	ATP1B1/APP/PID1/PGAM2	4
GO:0071674	BP	GO:0071674	mononuclear cell migration	4/281	52/6899	0.160541	0.400047	0.319384	CCL17/CCL4/CCL2/APP	4
GO:0006473	BP	GO:0006473	protein acetylation	5/281	71/6899	0.162155	0.403297	0.321979	ARRB1/TWIST1/SPHK1/LIF/VENTX	5
GO:0030336	BP	GO:0030336	negative regulation of cell migration	5/281	71/6899	0.162155	0.403297	0.321979	DLL4/THBS1/RGCC/CCL2/ANGPT4	5
GO:0045934	BP	GO:0045934	negative regulation of nucleobase-containing compound metabolic process	19/281	366/6899	0.16358	0.405875	0.324037	DLL4/IL33/LGR4/SAA3/IRF1/SOX11/FOXM1/E2F7/EREG/PDE2A/TWIST1/BIRC5/ZMYND15/AURKB/SHOX2/VENTX/PID1/PKIG/CEBPB	19
GO:0051052	BP	GO:0051052	regulation of DNA metabolic process	8/281	131/6899	0.164644	0.405875	0.324037	E2F8/AICDA/FOXM1/E2F7/EREG/EGF/TWIST1/HGF	8
GO:0003407	BP	GO:0003407	neural retina development	2/281	18/6899	0.165218	0.405875	0.324037	DLL4/FJX1	2
GO:0006958	BP	GO:0006958	complement activation, classical pathway	2/281	18/6899	0.165218	0.405875	0.324037	C1QA/C1QC	2
GO:0030888	BP	GO:0030888	regulation of B cell proliferation	2/281	18/6899	0.165218	0.405875	0.324037	IL7/IL10	2
GO:0032411	BP	GO:0032411	positive regulation of transporter activity	2/281	18/6899	0.165218	0.405875	0.324037	ATP1B1/HAP1	2
GO:0042130	BP	GO:0042130	negative regulation of T cell proliferation	2/281	18/6899	0.165218	0.405875	0.324037	CD274/CEBPB	2
GO:0046626	BP	GO:0046626	regulation of insulin receptor signaling pathway	2/281	18/6899	0.165218	0.405875	0.324037	SOCS1/PID1	2
GO:0048662	BP	GO:0048662	negative regulation of smooth muscle cell proliferation	2/281	18/6899	0.165218	0.405875	0.324037	TNFAIP3/IL10	2
GO:0051310	BP	GO:0051310	metaphase plate congression	2/281	18/6899	0.165218	0.405875	0.324037	GEM/CCNB1	2
GO:1900024	BP	GO:1900024	regulation of substrate adhesion-dependent cell spreading	2/281	18/6899	0.165218	0.405875	0.324037	PDPN/NRP1	2
GO:2000379	BP	GO:2000379	positive regulation of reactive oxygen species metabolic process	2/281	18/6899	0.165218	0.405875	0.324037	THBS1/PID1	2
GO:2000628	BP	GO:2000628	regulation of miRNA metabolic process	2/281	18/6899	0.165218	0.405875	0.324037	FOSL1/IL10	2
GO:0045927	BP	GO:0045927	positive regulation of growth	5/281	72/6899	0.168877	0.414035	0.330552	DLL1/IL7/NRP1/SPHK1/HYAL1	5
GO:0002027	BP	GO:0002027	regulation of heart rate	3/281	35/6899	0.169335	0.414035	0.330552	ADM/SHOX2/ADRB1	3
GO:0002312	BP	GO:0002312	B cell activation involved in immune response	3/281	35/6899	0.169335	0.414035	0.330552	DLL1/AICDA/IL10	3
GO:0006090	BP	GO:0006090	pyruvate metabolic process	3/281	35/6899	0.169335	0.414035	0.330552	APP/SDS/PGAM2	3
GO:0072009	BP	GO:0072009	nephron epithelium development	3/281	35/6899	0.169335	0.414035	0.330552	DLL1/LGR4/LIF	3
GO:0010243	BP	GO:0010243	response to organonitrogen compound	12/281	216/6899	0.170218	0.415804	0.331964	TNFAIP3/RRAGD/DUOX2/GDF15/SOCS1/NFKBIA/PDE2A/APP/IRS1/PID1/PRNP/CEBPB	12
GO:0060537	BP	GO:0060537	muscle tissue development	7/281	112/6899	0.171395	0.418286	0.333946	DLL1/DLL4/SOX11/MSC/TWIST1/SHOX2/RCAN1	7
GO:0051146	BP	GO:0051146	striated muscle cell differentiation	6/281	92/6899	0.171603	0.418402	0.334038	DLL1/GDF15/SDC1/MMP14/SHOX2/RCAN1	6
GO:0016567	BP	GO:0016567	protein ubiquitination	12/281	217/6899	0.174049	0.423969	0.338483	TNFAIP3/UHRF1/KLHL3/SOCS1/CCNF/CDC20/ARRB1/SOCS3/SPHK1/ASB5/UBE2C/ASB9	12
GO:0040008	BP	GO:0040008	regulation of growth	10/281	175/6899	0.17596	0.427825	0.341562	DLL1/CCNB2/GDF15/SOCS1/IL7/NRP1/SOCS3/SPHK1/HYAL1/APP	10
GO:0048598	BP	GO:0048598	embryonic morphogenesis	10/281	175/6899	0.17596	0.427825	0.341562	DLL1/DLL4/ADM/SOX11/LUZP1/IL10/TWIST1/SHOX2/DUSP5/VENTX	10
GO:0007179	BP	GO:0007179	transforming growth factor beta receptor signaling pathway	4/281	54/6899	0.176543	0.42873	0.342284	THBS1/ADAMTSL2/SOX11/TGFBR3	4
GO:0048872	BP	GO:0048872	homeostasis of number of cells	6/281	93/6899	0.177638	0.42873	0.342284	TNFAIP3/CCNB2/LGR4/IL7/CCR4/FAS	6
GO:0044283	BP	GO:0044283	small molecule biosynthetic process	12/281	218/6899	0.177922	0.42873	0.342284	LIPG/PTGES/CD244/LTA4H/PNP/SCD5/PTGS2/ALOX5AP/SPHK1/PDXK/SDS/SCD	12
GO:0106106	BP	GO:0106106	cold-induced thermogenesis	3/281	36/6899	0.179537	0.42873	0.342284	LGR4/G0S2/CEBPB	3
GO:0120161	BP	GO:0120161	regulation of cold-induced thermogenesis	3/281	36/6899	0.179537	0.42873	0.342284	LGR4/G0S2/CEBPB	3
GO:1903825	BP	GO:1903825	organic acid transmembrane transport	3/281	36/6899	0.179537	0.42873	0.342284	THBS1/SLC1A2/SLC1A5	3
GO:1905039	BP	GO:1905039	carboxylic acid transmembrane transport	3/281	36/6899	0.179537	0.42873	0.342284	THBS1/SLC1A2/SLC1A5	3
GO:0003209	BP	GO:0003209	cardiac atrium morphogenesis	2/281	19/6899	0.179955	0.42873	0.342284	DLL4/SHOX2	2
GO:0006692	BP	GO:0006692	prostanoid metabolic process	2/281	19/6899	0.179955	0.42873	0.342284	PTGES/PTGS2	2
GO:0006693	BP	GO:0006693	prostaglandin metabolic process	2/281	19/6899	0.179955	0.42873	0.342284	PTGES/PTGS2	2
GO:0008088	BP	GO:0008088	axo-dendritic transport	2/281	19/6899	0.179955	0.42873	0.342284	HAP1/APP	2
GO:0010972	BP	GO:0010972	negative regulation of G2/M transition of mitotic cell cycle	2/281	19/6899	0.179955	0.42873	0.342284	AURKB/CDK1	2
GO:0021872	BP	GO:0021872	forebrain generation of neurons	2/281	19/6899	0.179955	0.42873	0.342284	NDNF/NRP1	2
GO:0042743	BP	GO:0042743	hydrogen peroxide metabolic process	2/281	19/6899	0.179955	0.42873	0.342284	DUOX2/CYP1A1	2
GO:0045143	BP	GO:0045143	homologous chromosome segregation	2/281	19/6899	0.179955	0.42873	0.342284	SGO1/SGO2	2
GO:0061005	BP	GO:0061005	cell differentiation involved in kidney development	2/281	19/6899	0.179955	0.42873	0.342284	LGR4/LIF	2
GO:1900407	BP	GO:1900407	regulation of cellular response to oxidative stress	2/281	19/6899	0.179955	0.42873	0.342284	IL10/HGF	2
GO:1900542	BP	GO:1900542	regulation of purine nucleotide metabolic process	2/281	19/6899	0.179955	0.42873	0.342284	APP/PID1	2
GO:1902475	BP	GO:1902475	L-alpha-amino acid transmembrane transport	2/281	19/6899	0.179955	0.42873	0.342284	SLC1A2/SLC1A5	2
GO:1902600	BP	GO:1902600	proton transmembrane transport	2/281	19/6899	0.179955	0.42873	0.342284	ATP1B1/TWIST1	2
GO:1903201	BP	GO:1903201	regulation of oxidative stress-induced cell death	2/281	19/6899	0.179955	0.42873	0.342284	IL10/HGF	2
GO:1903409	BP	GO:1903409	reactive oxygen species biosynthetic process	2/281	19/6899	0.179955	0.42873	0.342284	DUOX2/CYP1A1	2
GO:0007186	BP	GO:0007186	G protein-coupled receptor signaling pathway	15/281	284/6899	0.181674	0.432431	0.345239	ADM/HRH2/CCL17/GPR4/LTB4R/CXCL8/ARRB1/GNAI1/RGS16/RGS1/RAMP2/CCL4/CCL2/HTR7/ADRB1	15
GO:0030301	BP	GO:0030301	cholesterol transport	3/281	37/6899	0.189901	0.450777	0.359886	LIPG/FURIN/NFKBIA	3
GO:0045445	BP	GO:0045445	myoblast differentiation	3/281	37/6899	0.189901	0.450777	0.359886	DLL1/SDC1/CCL17	3
GO:2000242	BP	GO:2000242	negative regulation of reproductive process	3/281	37/6899	0.189901	0.450777	0.359886	CCNB2/LIF/CCNB1	3
GO:0007623	BP	GO:0007623	circadian rhythm	4/281	56/6899	0.193061	0.456354	0.364338	LGR4/TOP2A/HTR7/ADRB1	4
GO:0010810	BP	GO:0010810	regulation of cell-substrate adhesion	4/281	56/6899	0.193061	0.456354	0.364338	THBS1/PDPN/NDNF/NRP1	4
GO:0043409	BP	GO:0043409	negative regulation of MAPK cascade	4/281	56/6899	0.193061	0.456354	0.364338	FOXM1/LIF/DUSP5/DUSP4	4
GO:1901136	BP	GO:1901136	carbohydrate derivative catabolic process	4/281	56/6899	0.193061	0.456354	0.364338	PDE2A/CTSV/HYAL1/CST3	4
GO:0051960	BP	GO:0051960	regulation of nervous system development	7/281	116/6899	0.193538	0.456354	0.364338	DLL1/DLL4/SOX11/NRP1/HAP1/SHOX2/LIF	7
GO:0006140	BP	GO:0006140	regulation of nucleotide metabolic process	2/281	20/6899	0.194879	0.456354	0.364338	APP/PID1	2
GO:0032623	BP	GO:0032623	interleukin-2 production	2/281	20/6899	0.194879	0.456354	0.364338	TNFAIP3/IL1A	2
GO:0032663	BP	GO:0032663	regulation of interleukin-2 production	2/281	20/6899	0.194879	0.456354	0.364338	TNFAIP3/IL1A	2
GO:0043124	BP	GO:0043124	negative regulation of I-kappaB kinase/NF-kappaB signaling	2/281	20/6899	0.194879	0.456354	0.364338	TNFAIP3/TNIP3	2
GO:0043388	BP	GO:0043388	positive regulation of DNA binding	2/281	20/6899	0.194879	0.456354	0.364338	EGF/TWIST1	2
GO:0045807	BP	GO:0045807	positive regulation of endocytosis	2/281	20/6899	0.194879	0.456354	0.364338	DLL1/ARRB1	2
GO:0045913	BP	GO:0045913	positive regulation of carbohydrate metabolic process	2/281	20/6899	0.194879	0.456354	0.364338	CD244/APP	2
GO:0046718	BP	GO:0046718	viral entry into host cell	2/281	20/6899	0.194879	0.456354	0.364338	NECTIN2/NRP1	2
GO:0097006	BP	GO:0097006	regulation of plasma lipoprotein particle levels	2/281	20/6899	0.194879	0.456354	0.364338	LIPG/IL19	2
GO:1902750	BP	GO:1902750	negative regulation of cell cycle G2/M phase transition	2/281	20/6899	0.194879	0.456354	0.364338	AURKB/CDK1	2
GO:0010720	BP	GO:0010720	positive regulation of cell development	5/281	76/6899	0.1968	0.460024	0.367268	SOX11/NRP1/HAP1/SHOX2/LIF	5
GO:2000146	BP	GO:2000146	negative regulation of cell motility	5/281	76/6899	0.1968	0.460024	0.367268	DLL4/THBS1/RGCC/CCL2/ANGPT4	5
GO:0009746	BP	GO:0009746	response to hexose	3/281	38/6899	0.200414	0.465963	0.372009	THBS1/BIRC5/KCNB1	3
GO:0009749	BP	GO:0009749	response to glucose	3/281	38/6899	0.200414	0.465963	0.372009	THBS1/BIRC5/KCNB1	3
GO:0015918	BP	GO:0015918	sterol transport	3/281	38/6899	0.200414	0.465963	0.372009	LIPG/FURIN/NFKBIA	3
GO:0034284	BP	GO:0034284	response to monosaccharide	3/281	38/6899	0.200414	0.465963	0.372009	THBS1/BIRC5/KCNB1	3
GO:0043280	BP	GO:0043280	positive regulation of cysteine-type endopeptidase activity involved in apoptotic process	3/281	38/6899	0.200414	0.465963	0.372009	S100A8/F3/FAS	3
GO:0072006	BP	GO:0072006	nephron development	3/281	38/6899	0.200414	0.465963	0.372009	DLL1/LGR4/LIF	3
GO:0000075	BP	GO:0000075	cell cycle checkpoint signaling	4/281	57/6899	0.201496	0.466397	0.372356	BIRC5/AURKB/CDK1/CCNB1	4
GO:0017157	BP	GO:0017157	regulation of exocytosis	4/281	57/6899	0.201496	0.466397	0.372356	SDC1/HAP1/KCNB1/IL13RA2	4
GO:0032412	BP	GO:0032412	regulation of ion transmembrane transporter activity	4/281	57/6899	0.201496	0.466397	0.372356	GEM/ATP1B1/HAP1/PRNP	4
GO:0042770	BP	GO:0042770	signal transduction in response to DNA damage	4/281	57/6899	0.201496	0.466397	0.372356	FOXM1/E2F7/TWIST1/CDK1	4
GO:0044843	BP	GO:0044843	cell cycle G1/S phase transition	4/281	57/6899	0.201496	0.466397	0.372356	E2F7/RGCC/CCL2/HYAL1	4
GO:0034220	BP	GO:0034220	ion transmembrane transport	13/281	246/6899	0.202802	0.469003	0.374436	SLC1A2/GEM/ATP1B1/SLC6A12/SLC1A5/CLIC5/RHCG/CNGA4/TWIST1/HAP1/KCNJ15/PRNP/KCNB1	13
GO:2000241	BP	GO:2000241	regulation of reproductive process	5/281	77/6899	0.20402	0.4714	0.37635	CCNB2/CDC20/LIF/CDK1/CCNB1	5
GO:0007420	BP	GO:0007420	brain development	9/281	160/6899	0.204544	0.472192	0.376982	DLL1/ARNT2/NDNF/NRP1/SPHK1/HAP1/B3GNT5/APP/CXCR4	9
GO:0010639	BP	GO:0010639	negative regulation of organelle organization	7/281	118/6899	0.205021	0.472874	0.377527	CCNF/HGF/BIRC5/TOP2A/AURKB/LIF/CCNB1	7
GO:0010586	BP	GO:0010586	miRNA metabolic process	2/281	21/6899	0.209952	0.477917	0.381553	FOSL1/IL10	2
GO:0014013	BP	GO:0014013	regulation of gliogenesis	2/281	21/6899	0.209952	0.477917	0.381553	SOX11/LIF	2
GO:0019935	BP	GO:0019935	cyclic-nucleotide-mediated signaling	2/281	21/6899	0.209952	0.477917	0.381553	THBS1/PDE2A	2
GO:0042093	BP	GO:0042093	T-helper cell differentiation	2/281	21/6899	0.209952	0.477917	0.381553	IL23A/IL6	2
GO:0045669	BP	GO:0045669	positive regulation of osteoblast differentiation	2/281	21/6899	0.209952	0.477917	0.381553	SOX11/CEBPB	2
GO:0045670	BP	GO:0045670	regulation of osteoclast differentiation	2/281	21/6899	0.209952	0.477917	0.381553	IL23A/CEBPB	2
GO:0051149	BP	GO:0051149	positive regulation of muscle cell differentiation	2/281	21/6899	0.209952	0.477917	0.381553	MMP14/SHOX2	2
GO:0051492	BP	GO:0051492	regulation of stress fiber assembly	2/281	21/6899	0.209952	0.477917	0.381553	NRP1/RGCC	2
GO:0070192	BP	GO:0070192	chromosome organization involved in meiotic cell cycle	2/281	21/6899	0.209952	0.477917	0.381553	SGO1/SGO2	2
GO:1902807	BP	GO:1902807	negative regulation of cell cycle G1/S phase transition	2/281	21/6899	0.209952	0.477917	0.381553	E2F7/CCL2	2
GO:1904427	BP	GO:1904427	positive regulation of calcium ion transmembrane transport	2/281	21/6899	0.209952	0.477917	0.381553	ATP1B1/HAP1	2
GO:0014706	BP	GO:0014706	striated muscle tissue development	4/281	58/6899	0.21004	0.477917	0.381553	DLL1/DLL4/TWIST1/SHOX2	4
GO:0051260	BP	GO:0051260	protein homooligomerization	4/281	58/6899	0.21004	0.477917	0.381553	SLC1A5/ALOX5AP/PRNP/KCNB1	4
GO:0022412	BP	GO:0022412	cellular process involved in reproduction in multicellular organism	8/281	140/6899	0.210781	0.477917	0.381553	PRDM1/CCNB2/FOSL1/NECTIN2/CDC20/TOP2A/CDK1/CCNB1	8
GO:0042060	BP	GO:0042060	wound healing	7/281	119/6899	0.210859	0.477917	0.381553	THBS1/HBEGF/IL1A/SDC1/F3/PDPN/NDNF	7
GO:0007229	BP	GO:0007229	integrin-mediated signaling pathway	3/281	39/6899	0.211062	0.477917	0.381553	ITGB8/NRP1/TIMP1	3
GO:0030307	BP	GO:0030307	positive regulation of cell growth	3/281	39/6899	0.211062	0.477917	0.381553	NRP1/SPHK1/HYAL1	3
GO:0035051	BP	GO:0035051	cardiocyte differentiation	3/281	39/6899	0.211062	0.477917	0.381553	DLL1/TWIST1/SHOX2	3
GO:0035107	BP	GO:0035107	appendage morphogenesis	3/281	39/6899	0.211062	0.477917	0.381553	SOX11/TWIST1/SHOX2	3
GO:0035108	BP	GO:0035108	limb morphogenesis	3/281	39/6899	0.211062	0.477917	0.381553	SOX11/TWIST1/SHOX2	3
GO:0045667	BP	GO:0045667	regulation of osteoblast differentiation	3/281	39/6899	0.211062	0.477917	0.381553	SOX11/TWIST1/CEBPB	3
GO:0090092	BP	GO:0090092	regulation of transmembrane receptor protein serine/threonine kinase signaling pathway	5/281	78/6899	0.211328	0.478103	0.381702	THBS1/ADAMTSL2/GDF15/SOX11/TGFBR3	5
GO:1901699	BP	GO:1901699	cellular response to nitrogen compound	9/281	162/6899	0.214536	0.484942	0.387161	RRAGD/GDF15/SOCS1/PDE2A/APP/IRS1/PID1/PRNP/CEBPB	9
GO:0002791	BP	GO:0002791	regulation of peptide secretion	4/281	59/6899	0.218684	0.492684	0.393343	S100A8/IL6/BIRC5/KCNB1	4
GO:0033135	BP	GO:0033135	regulation of peptidyl-serine phosphorylation	4/281	59/6899	0.218684	0.492684	0.393343	SAA3/HGF/APP/LIF	4
GO:0090087	BP	GO:0090087	regulation of peptide transport	4/281	59/6899	0.218684	0.492684	0.393343	S100A8/IL6/BIRC5/KCNB1	4
GO:0097193	BP	GO:0097193	intrinsic apoptotic signaling pathway	5/281	79/6899	0.218718	0.492684	0.393343	MELK/S100A8/BCL2A1/IL19/CEBPB	5
GO:0009611	BP	GO:0009611	response to wounding	8/281	142/6899	0.221667	0.498399	0.397905	THBS1/HBEGF/IL1A/SDC1/F3/PDPN/NDNF/IL10	8
GO:0009743	BP	GO:0009743	response to carbohydrate	3/281	40/6899	0.22183	0.498399	0.397905	THBS1/BIRC5/KCNB1	3
GO:2001056	BP	GO:2001056	positive regulation of cysteine-type endopeptidase activity	3/281	40/6899	0.22183	0.498399	0.397905	S100A8/F3/FAS	3
GO:0001570	BP	GO:0001570	vasculogenesis	2/281	22/6899	0.225136	0.499791	0.399017	ADM/RAMP2	2
GO:0002287	BP	GO:0002287	alpha-beta T cell activation involved in immune response	2/281	22/6899	0.225136	0.499791	0.399017	IL23A/IL6	2
GO:0002293	BP	GO:0002293	alpha-beta T cell differentiation involved in immune response	2/281	22/6899	0.225136	0.499791	0.399017	IL23A/IL6	2
GO:0002294	BP	GO:0002294	CD4-positive, alpha-beta T cell differentiation involved in immune response	2/281	22/6899	0.225136	0.499791	0.399017	IL23A/IL6	2
GO:0002455	BP	GO:0002455	humoral immune response mediated by circulating immunoglobulin	2/281	22/6899	0.225136	0.499791	0.399017	C1QA/C1QC	2
GO:0002720	BP	GO:0002720	positive regulation of cytokine production involved in immune response	2/281	22/6899	0.225136	0.499791	0.399017	IL1B/IL18	2
GO:0003230	BP	GO:0003230	cardiac atrium development	2/281	22/6899	0.225136	0.499791	0.399017	DLL4/SHOX2	2
GO:0006919	BP	GO:0006919	activation of cysteine-type endopeptidase activity involved in apoptotic process	2/281	22/6899	0.225136	0.499791	0.399017	S100A8/F3	2
GO:0010921	BP	GO:0010921	regulation of phosphatase activity	2/281	22/6899	0.225136	0.499791	0.399017	NUAK1/RCAN1	2
GO:0033077	BP	GO:0033077	T cell differentiation in thymus	2/281	22/6899	0.225136	0.499791	0.399017	IL1B/IL1A	2
GO:0048640	BP	GO:0048640	negative regulation of developmental growth	2/281	22/6899	0.225136	0.499791	0.399017	GDF15/NRP1	2
GO:0050994	BP	GO:0050994	regulation of lipid catabolic process	2/281	22/6899	0.225136	0.499791	0.399017	SAA3/TWIST1	2
GO:0070373	BP	GO:0070373	negative regulation of ERK1 and ERK2 cascade	2/281	22/6899	0.225136	0.499791	0.399017	LIF/DUSP4	2
GO:0097194	BP	GO:0097194	execution phase of apoptosis	2/281	22/6899	0.225136	0.499791	0.399017	TOP2A/XKR5	2
GO:0072659	BP	GO:0072659	protein localization to plasma membrane	5/281	80/6899	0.226189	0.501699	0.40054	ATP1B1/RAMP2/PID1/KCNB1/TSPAN33	5
GO:0016573	BP	GO:0016573	histone acetylation	4/281	60/6899	0.227423	0.503579	0.402041	ARRB1/TWIST1/LIF/VENTX	4
GO:0045088	BP	GO:0045088	regulation of innate immune response	4/281	60/6899	0.227423	0.503579	0.402041	TNFAIP3/SOCS1/NECTIN2/EREG	4
GO:0009306	BP	GO:0009306	protein secretion	6/281	101/6899	0.228767	0.506126	0.404074	IL1A/IL6/BIRC5/KCNB1/CBLN4/PORCN	6
GO:0009063	BP	GO:0009063	cellular amino acid catabolic process	3/281	41/6899	0.232705	0.512227	0.408945	ARG1/SDS/IDO1	3
GO:0055067	BP	GO:0055067	monovalent inorganic cation homeostasis	3/281	41/6899	0.232705	0.512227	0.408945	IL1A/ATP1B1/RHCG	3
GO:0072331	BP	GO:0072331	signal transduction by p53 class mediator	3/281	41/6899	0.232705	0.512227	0.408945	FOXM1/E2F7/TWIST1	3
GO:1903034	BP	GO:1903034	regulation of response to wounding	3/281	41/6899	0.232705	0.512227	0.408945	THBS1/HBEGF/IL10	3
GO:1903169	BP	GO:1903169	regulation of calcium ion transmembrane transport	3/281	41/6899	0.232705	0.512227	0.408945	GEM/ATP1B1/HAP1	3
GO:1990845	BP	GO:1990845	adaptive thermogenesis	3/281	41/6899	0.232705	0.512227	0.408945	LGR4/G0S2/CEBPB	3
GO:0015849	BP	GO:0015849	organic acid transport	5/281	81/6899	0.233733	0.514056	0.410405	THBS1/PTGES/SLC1A2/SLC1A5/FABP6	5
GO:0035592	BP	GO:0035592	establishment of protein localization to extracellular region	6/281	102/6899	0.235473	0.517444	0.41311	IL1A/IL6/BIRC5/KCNB1/CBLN4/PORCN	6
GO:0007613	BP	GO:0007613	memory	2/281	23/6899	0.240399	0.526049	0.41998	HRH1/RCAN1	2
GO:0010769	BP	GO:0010769	regulation of cell morphogenesis involved in differentiation	2/281	23/6899	0.240399	0.526049	0.41998	PDPN/NRP1	2
GO:0032231	BP	GO:0032231	regulation of actin filament bundle assembly	2/281	23/6899	0.240399	0.526049	0.41998	NRP1/RGCC	2
GO:0048008	BP	GO:0048008	platelet-derived growth factor receptor signaling pathway	2/281	23/6899	0.240399	0.526049	0.41998	F3/NRP1	2
GO:0060415	BP	GO:0060415	muscle tissue morphogenesis	2/281	23/6899	0.240399	0.526049	0.41998	DLL4/SHOX2	2
GO:0071695	BP	GO:0071695	anatomical structure maturation	5/281	82/6899	0.241349	0.527685	0.421286	CCNB2/CDC20/APP/CDK1/CCNB1	5
GO:0009314	BP	GO:0009314	response to radiation	6/281	103/6899	0.242238	0.528299	0.421776	MMP1/AURKB/HYAL1/HRH1/APP/TIMP1	6
GO:0032102	BP	GO:0032102	negative regulation of response to external stimulus	6/281	103/6899	0.242238	0.528299	0.421776	TNFAIP3/THBS1/IL10/HGF/NRP1/CCL2	6
GO:0071692	BP	GO:0071692	protein localization to extracellular region	6/281	103/6899	0.242238	0.528299	0.421776	IL1A/IL6/BIRC5/KCNB1/CBLN4/PORCN	6
GO:0007098	BP	GO:0007098	centrosome cycle	3/281	42/6899	0.243675	0.530543	0.423568	CCNF/SGO1/KIF11	3
GO:0030100	BP	GO:0030100	regulation of endocytosis	3/281	42/6899	0.243675	0.530543	0.423568	DLL1/ARRB1/SPHK1	3
GO:0031400	BP	GO:0031400	negative regulation of protein modification process	8/281	146/6899	0.244041	0.530897	0.423851	TNFAIP3/SOCS1/ARRB1/TWIST1/HGF/VENTX/PID1/PKIG	8
GO:0006475	BP	GO:0006475	internal protein amino acid acetylation	4/281	62/6899	0.245156	0.532431	0.425075	ARRB1/TWIST1/LIF/VENTX	4
GO:0018393	BP	GO:0018393	internal peptidyl-lysine acetylation	4/281	62/6899	0.245156	0.532431	0.425075	ARRB1/TWIST1/LIF/VENTX	4
GO:0006816	BP	GO:0006816	calcium ion transport	6/281	104/6899	0.249062	0.540014	0.431129	GEM/ATP1B1/GRAMD2A/RAMP2/HAP1/CCL2	6
GO:0042113	BP	GO:0042113	B cell activation	6/281	104/6899	0.249062	0.540014	0.431129	DLL1/TNFAIP3/IL7/AICDA/MMP14/IL10	6
GO:0032446	BP	GO:0032446	protein modification by small protein conjugation	12/281	235/6899	0.249637	0.540812	0.431766	TNFAIP3/UHRF1/KLHL3/SOCS1/CCNF/CDC20/ARRB1/SOCS3/SPHK1/ASB5/UBE2C/ASB9	12
GO:0065004	BP	GO:0065004	protein-DNA complex assembly	4/281	63/6899	0.254136	0.548938	0.438254	DLGAP5/ASF1B/CENPA/HJURP	4
GO:0010950	BP	GO:0010950	positive regulation of endopeptidase activity	3/281	43/6899	0.254726	0.548938	0.438254	S100A8/F3/FAS	3
GO:0048706	BP	GO:0048706	embryonic skeletal system development	3/281	43/6899	0.254726	0.548938	0.438254	SOX11/TWIST1/SHOX2	3
GO:0050728	BP	GO:0050728	negative regulation of inflammatory response	3/281	43/6899	0.254726	0.548938	0.438254	TNFAIP3/IL10/HGF	3
GO:0051100	BP	GO:0051100	negative regulation of binding	3/281	43/6899	0.254726	0.548938	0.438254	SOX11/IL10/CTSZ	3
GO:0002292	BP	GO:0002292	T cell differentiation involved in immune response	2/281	24/6899	0.255707	0.548938	0.438254	IL23A/IL6	2
GO:0007612	BP	GO:0007612	learning	2/281	24/6899	0.255707	0.548938	0.438254	HRH1/APP	2
GO:0009880	BP	GO:0009880	embryonic pattern specification	2/281	24/6899	0.255707	0.548938	0.438254	DLL1/NRP1	2
GO:0140029	BP	GO:0140029	exocytic process	2/281	24/6899	0.255707	0.548938	0.438254	STX11/KCNB1	2
GO:1902882	BP	GO:1902882	regulation of response to oxidative stress	2/281	24/6899	0.255707	0.548938	0.438254	IL10/HGF	2
GO:2000401	BP	GO:2000401	regulation of lymphocyte migration	2/281	24/6899	0.255707	0.548938	0.438254	CCL2/APP	2
GO:0048511	BP	GO:0048511	rhythmic process	5/281	84/6899	0.256775	0.549419	0.438638	LGR4/ENPP2/TOP2A/HTR7/ADRB1	5
GO:0050804	BP	GO:0050804	modulation of chemical synaptic transmission	5/281	84/6899	0.256775	0.549419	0.438638	CDC20/CCL2/HRH1/APP/KCNB1	5
GO:0090596	BP	GO:0090596	sensory organ morphogenesis	5/281	84/6899	0.256775	0.549419	0.438638	DLL1/PRDM1/FJX1/SOX11/TWIST1	5
GO:0099177	BP	GO:0099177	regulation of trans-synaptic signaling	5/281	84/6899	0.256775	0.549419	0.438638	CDC20/CCL2/HRH1/APP/KCNB1	5
GO:0009205	BP	GO:0009205	purine ribonucleoside triphosphate metabolic process	4/281	64/6899	0.263183	0.562667	0.449215	ATP1B1/APP/PID1/PGAM2	4
GO:0002831	BP	GO:0002831	regulation of response to biotic stimulus	5/281	85/6899	0.264577	0.564721	0.450854	TNFAIP3/SOCS1/IL23A/NECTIN2/EREG	5
GO:0048638	BP	GO:0048638	regulation of developmental growth	5/281	85/6899	0.264577	0.564721	0.450854	DLL1/GDF15/IL7/NRP1/APP	5
GO:0002065	BP	GO:0002065	columnar/cuboidal epithelial cell differentiation	3/281	44/6899	0.265847	0.565576	0.451537	DLL1/PRDM1/SOX11	3
GO:0030101	BP	GO:0030101	natural killer cell activation	3/281	44/6899	0.265847	0.565576	0.451537	PRDM1/CD244/IL23A	3
GO:0050796	BP	GO:0050796	regulation of insulin secretion	3/281	44/6899	0.265847	0.565576	0.451537	IL6/BIRC5/KCNB1	3
GO:1903531	BP	GO:1903531	negative regulation of secretion by cell	3/281	44/6899	0.265847	0.565576	0.451537	LIF/KCNB1/IL13RA2	3
GO:0022414	BP	GO:0022414	reproductive process	19/281	399/6899	0.270988	0.570089	0.45514	PRDM1/CCNB2/FOSL1/LGR4/E2F8/IL1A/ENPP2/E2F7/NECTIN2/CDC20/BIRC5/TOP2A/SGO1/APP/LIF/CDK1/SGO2/CCNB1/CEBPB	19
GO:0021549	BP	GO:0021549	cerebellum development	2/281	25/6899	0.271033	0.570089	0.45514	DLL1/HAP1	2
GO:0031058	BP	GO:0031058	positive regulation of histone modification	2/281	25/6899	0.271033	0.570089	0.45514	ARRB1/LIF	2
GO:0031341	BP	GO:0031341	regulation of cell killing	2/281	25/6899	0.271033	0.570089	0.45514	IL23A/NECTIN2	2
GO:0032637	BP	GO:0032637	interleukin-8 production	2/281	25/6899	0.271033	0.570089	0.45514	CD244/ARRB1	2
GO:0032677	BP	GO:0032677	regulation of interleukin-8 production	2/281	25/6899	0.271033	0.570089	0.45514	CD244/ARRB1	2
GO:0035304	BP	GO:0035304	regulation of protein dephosphorylation	2/281	25/6899	0.271033	0.570089	0.45514	NUAK1/RCAN1	2
GO:0045661	BP	GO:0045661	regulation of myoblast differentiation	2/281	25/6899	0.271033	0.570089	0.45514	DLL1/CCL17	2
GO:0045665	BP	GO:0045665	negative regulation of neuron differentiation	2/281	25/6899	0.271033	0.570089	0.45514	DLL1/APP	2
GO:0048525	BP	GO:0048525	negative regulation of viral process	2/281	25/6899	0.271033	0.570089	0.45514	ISG20/AICDA	2
GO:0050806	BP	GO:0050806	positive regulation of synaptic transmission	2/281	25/6899	0.271033	0.570089	0.45514	CCL2/APP	2
GO:0072088	BP	GO:0072088	nephron epithelium morphogenesis	2/281	25/6899	0.271033	0.570089	0.45514	LGR4/LIF	2
GO:0110020	BP	GO:0110020	regulation of actomyosin structure organization	2/281	25/6899	0.271033	0.570089	0.45514	NRP1/RGCC	2
GO:1901224	BP	GO:1901224	positive regulation of NIK/NF-kappaB signaling	2/281	25/6899	0.271033	0.570089	0.45514	SPHK1/APP	2
GO:0032787	BP	GO:0032787	monocarboxylic acid metabolic process	10/281	195/6899	0.271519	0.57043	0.455412	LIPG/PTGES/CYP1A1/SCD5/TWIST1/PTGS2/APP/SDS/SCD/PGAM2	10
GO:0140694	BP	GO:0140694	non-membrane-bounded organelle assembly	7/281	129/6899	0.272279	0.57043	0.455412	CCNB2/DLGAP5/FSCN1/CENPA/AURKB/KIF11/KIF4A	7
GO:0007189	BP	GO:0007189	adenylate cyclase-activating G protein-coupled receptor signaling pathway	4/281	65/6899	0.27229	0.57043	0.455412	ADM/GPR4/RAMP2/ADRB1	4
GO:0018394	BP	GO:0018394	peptidyl-lysine acetylation	4/281	65/6899	0.27229	0.57043	0.455412	ARRB1/TWIST1/LIF/VENTX	4
GO:0043588	BP	GO:0043588	skin development	4/281	65/6899	0.27229	0.57043	0.455412	DLL1/LGR4/IL18/TNFRSF19	4
GO:0007009	BP	GO:0007009	plasma membrane organization	3/281	45/6899	0.277024	0.578485	0.461843	S100A9/A4GALT/XKR5	3
GO:0008360	BP	GO:0008360	regulation of cell shape	3/281	45/6899	0.277024	0.578485	0.461843	CDC42EP2/CCL2/STRIP2	3
GO:0072073	BP	GO:0072073	kidney epithelium development	3/281	45/6899	0.277024	0.578485	0.461843	DLL1/LGR4/LIF	3
GO:0098742	BP	GO:0098742	cell-cell adhesion via plasma-membrane adhesion molecules	3/281	45/6899	0.277024	0.578485	0.461843	NECTIN2/IL10/TENM1	3
GO:0060322	BP	GO:0060322	head development	9/281	174/6899	0.278136	0.580342	0.463326	DLL1/ARNT2/NDNF/NRP1/SPHK1/HAP1/B3GNT5/APP/CXCR4	9
GO:0006631	BP	GO:0006631	fatty acid metabolic process	7/281	130/6899	0.278679	0.581008	0.463858	LIPG/PTGES/CYP1A1/SCD5/TWIST1/PTGS2/SCD	7
GO:0001822	BP	GO:0001822	kidney development	5/281	87/6899	0.280338	0.583533	0.465874	DLL1/PRDM1/LGR4/NRP1/LIF	5
GO:0006470	BP	GO:0006470	protein dephosphorylation	5/281	87/6899	0.280338	0.583533	0.465874	NUAK1/RCAN1/DUSP5/DUSP4/DUSP1	5
GO:0009144	BP	GO:0009144	purine nucleoside triphosphate metabolic process	4/281	66/6899	0.281451	0.584916	0.466978	ATP1B1/APP/PID1/PGAM2	4
GO:0071560	BP	GO:0071560	cellular response to transforming growth factor beta stimulus	4/281	66/6899	0.281451	0.584916	0.466978	THBS1/ADAMTSL2/SOX11/TGFBR3	4
GO:0000003	BP	GO:0000003	reproduction	19/281	403/6899	0.285577	0.587129	0.468744	PRDM1/CCNB2/FOSL1/LGR4/E2F8/IL1A/ENPP2/E2F7/NECTIN2/CDC20/BIRC5/TOP2A/SGO1/APP/LIF/CDK1/SGO2/CCNB1/CEBPB	19
GO:0002637	BP	GO:0002637	regulation of immunoglobulin production	2/281	26/6899	0.286349	0.587129	0.468744	IL10/IL13RA2	2
GO:0006096	BP	GO:0006096	glycolytic process	2/281	26/6899	0.286349	0.587129	0.468744	APP/PGAM2	2
GO:0006757	BP	GO:0006757	ATP generation from ADP	2/281	26/6899	0.286349	0.587129	0.468744	APP/PGAM2	2
GO:0018107	BP	GO:0018107	peptidyl-threonine phosphorylation	2/281	26/6899	0.286349	0.587129	0.468744	SPHK1/APP	2
GO:0021954	BP	GO:0021954	central nervous system neuron development	2/281	26/6899	0.286349	0.587129	0.468744	NDNF/NRP1	2
GO:0032091	BP	GO:0032091	negative regulation of protein binding	2/281	26/6899	0.286349	0.587129	0.468744	IL10/CTSZ	2
GO:0032410	BP	GO:0032410	negative regulation of transporter activity	2/281	26/6899	0.286349	0.587129	0.468744	GEM/TWIST1	2
GO:0034502	BP	GO:0034502	protein localization to chromosome	2/281	26/6899	0.286349	0.587129	0.468744	CENPA/AURKB	2
GO:0046503	BP	GO:0046503	glycerolipid catabolic process	2/281	26/6899	0.286349	0.587129	0.468744	LIPG/ENPP2	2
GO:0060349	BP	GO:0060349	bone morphogenesis	2/281	26/6899	0.286349	0.587129	0.468744	TWIST1/SHOX2	2
GO:0071326	BP	GO:0071326	cellular response to monosaccharide stimulus	2/281	26/6899	0.286349	0.587129	0.468744	BIRC5/KCNB1	2
GO:0071331	BP	GO:0071331	cellular response to hexose stimulus	2/281	26/6899	0.286349	0.587129	0.468744	BIRC5/KCNB1	2
GO:0071333	BP	GO:0071333	cellular response to glucose stimulus	2/281	26/6899	0.286349	0.587129	0.468744	BIRC5/KCNB1	2
GO:0072028	BP	GO:0072028	nephron morphogenesis	2/281	26/6899	0.286349	0.587129	0.468744	LGR4/LIF	2
GO:0120162	BP	GO:0120162	positive regulation of cold-induced thermogenesis	2/281	26/6899	0.286349	0.587129	0.468744	G0S2/CEBPB	2
GO:1904063	BP	GO:1904063	negative regulation of cation transmembrane transport	2/281	26/6899	0.286349	0.587129	0.468744	GEM/TWIST1	2
GO:0032504	BP	GO:0032504	multicellular organism reproduction	12/281	243/6899	0.286634	0.587251	0.468841	PRDM1/CCNB2/FOSL1/LGR4/ENPP2/NECTIN2/CDC20/TOP2A/APP/LIF/CDK1/CCNB1	12
GO:0003158	BP	GO:0003158	endothelium development	3/281	46/6899	0.288247	0.589164	0.470369	DLL1/DLL4/PDE2A	3
GO:0010952	BP	GO:0010952	positive regulation of peptidase activity	3/281	46/6899	0.288247	0.589164	0.470369	S100A8/F3/FAS	3
GO:0031023	BP	GO:0031023	microtubule organizing center organization	3/281	46/6899	0.288247	0.589164	0.470369	CCNF/SGO1/KIF11	3
GO:0009199	BP	GO:0009199	ribonucleoside triphosphate metabolic process	4/281	67/6899	0.29066	0.592236	0.472822	ATP1B1/APP/PID1/PGAM2	4
GO:0030183	BP	GO:0030183	B cell differentiation	4/281	67/6899	0.29066	0.592236	0.472822	DLL1/IL7/MMP14/IL10	4
GO:0071559	BP	GO:0071559	response to transforming growth factor beta	4/281	67/6899	0.29066	0.592236	0.472822	THBS1/ADAMTSL2/SOX11/TGFBR3	4
GO:0098657	BP	GO:0098657	import into cell	4/281	67/6899	0.29066	0.592236	0.472822	THBS1/ATP1B1/SLC1A5/KCNJ15	4
GO:0040007	BP	GO:0040007	growth	12/281	244/6899	0.291375	0.59323	0.473615	DLL1/CCNB2/PHLDA2/ADM/GDF15/SOCS1/IL7/NRP1/SOCS3/SPHK1/HYAL1/APP	12
GO:0000122	BP	GO:0000122	negative regulation of transcription by RNA polymerase II	10/281	199/6899	0.292385	0.594356	0.474515	DLL4/IL33/SOX11/FOXM1/PDE2A/TWIST1/AURKB/SHOX2/VENTX/PKIG	10
GO:0051129	BP	GO:0051129	negative regulation of cellular component organization	10/281	199/6899	0.292385	0.594356	0.474515	CCNF/AICDA/HGF/NRP1/BIRC5/TOP2A/AURKB/LIF/CCNB1/CST3	10
GO:0002253	BP	GO:0002253	activation of immune response	5/281	89/6899	0.29628	0.601335	0.480086	CD59/NECTIN2/C1QA/C1QC/RGCC	5
GO:0072001	BP	GO:0072001	renal system development	5/281	89/6899	0.29628	0.601335	0.480086	DLL1/PRDM1/LGR4/NRP1/LIF	5
GO:0007281	BP	GO:0007281	germ cell development	6/281	111/6899	0.298186	0.604192	0.482367	PRDM1/CCNB2/NECTIN2/CDC20/CDK1/CCNB1	6
GO:0007611	BP	GO:0007611	learning or memory	3/281	47/6899	0.299504	0.604192	0.482367	HRH1/APP/RCAN1	3
GO:0010675	BP	GO:0010675	regulation of cellular carbohydrate metabolic process	3/281	47/6899	0.299504	0.604192	0.482367	PHLDA2/CD244/PPP1R3C	3
GO:0048736	BP	GO:0048736	appendage development	3/281	47/6899	0.299504	0.604192	0.482367	SOX11/TWIST1/SHOX2	3
GO:0051048	BP	GO:0051048	negative regulation of secretion	3/281	47/6899	0.299504	0.604192	0.482367	LIF/KCNB1/IL13RA2	3
GO:0060173	BP	GO:0060173	limb development	3/281	47/6899	0.299504	0.604192	0.482367	SOX11/TWIST1/SHOX2	3
GO:0001909	BP	GO:0001909	leukocyte mediated cytotoxicity	2/281	27/6899	0.301632	0.604192	0.482367	IL23A/NECTIN2	2
GO:0001942	BP	GO:0001942	hair follicle development	2/281	27/6899	0.301632	0.604192	0.482367	LGR4/TNFRSF19	2
GO:0003073	BP	GO:0003073	regulation of systemic arterial blood pressure	2/281	27/6899	0.301632	0.604192	0.482367	ADM/ADRB1	2
GO:0003333	BP	GO:0003333	amino acid transmembrane transport	2/281	27/6899	0.301632	0.604192	0.482367	SLC1A2/SLC1A5	2
GO:0010976	BP	GO:0010976	positive regulation of neuron projection development	2/281	27/6899	0.301632	0.604192	0.482367	NDNF/NRP1	2
GO:0022404	BP	GO:0022404	molting cycle process	2/281	27/6899	0.301632	0.604192	0.482367	LGR4/TNFRSF19	2
GO:0022405	BP	GO:0022405	hair cycle process	2/281	27/6899	0.301632	0.604192	0.482367	LGR4/TNFRSF19	2
GO:0046173	BP	GO:0046173	polyol biosynthetic process	2/281	27/6899	0.301632	0.604192	0.482367	CD244/SPHK1	2
GO:0051341	BP	GO:0051341	regulation of oxidoreductase activity	2/281	27/6899	0.301632	0.604192	0.482367	IL1B/IL1A	2
GO:0060021	BP	GO:0060021	roof of mouth development	2/281	27/6899	0.301632	0.604192	0.482367	SOX11/MSC	2
GO:0071322	BP	GO:0071322	cellular response to carbohydrate stimulus	2/281	27/6899	0.301632	0.604192	0.482367	BIRC5/KCNB1	2
GO:0007268	BP	GO:0007268	chemical synaptic transmission	8/281	156/6899	0.302871	0.605278	0.483234	STX11/HRH2/CDC20/CCL2/HRH1/APP/HTR7/KCNB1	8
GO:0098916	BP	GO:0098916	anterograde trans-synaptic signaling	8/281	156/6899	0.302871	0.605278	0.483234	STX11/HRH2/CDC20/CCL2/HRH1/APP/HTR7/KCNB1	8
GO:0099537	BP	GO:0099537	trans-synaptic signaling	8/281	156/6899	0.302871	0.605278	0.483234	STX11/HRH2/CDC20/CCL2/HRH1/APP/HTR7/KCNB1	8
GO:0001933	BP	GO:0001933	negative regulation of protein phosphorylation	5/281	90/6899	0.304308	0.607683	0.485154	TNFAIP3/SOCS1/HGF/PID1/PKIG	5
GO:0001503	BP	GO:0001503	ossification	6/281	112/6899	0.305363	0.609321	0.486462	LGR4/SOX11/TWIST1/SHOX2/MMP9/CEBPB	6
GO:0006898	BP	GO:0006898	receptor-mediated endocytosis	4/281	69/6899	0.309192	0.616019	0.491809	ADM/CXCL8/ARRB1/RAMP2	4
GO:0071375	BP	GO:0071375	cellular response to peptide hormone stimulus	4/281	69/6899	0.309192	0.616019	0.491809	GDF15/SOCS1/IRS1/PID1	4
GO:0032869	BP	GO:0032869	cellular response to insulin stimulus	3/281	48/6899	0.310784	0.616361	0.492082	SOCS1/IRS1/PID1	3
GO:0033138	BP	GO:0033138	positive regulation of peptidyl-serine phosphorylation	3/281	48/6899	0.310784	0.616361	0.492082	SAA3/APP/LIF	3
GO:0043123	BP	GO:0043123	positive regulation of I-kappaB kinase/NF-kappaB signaling	3/281	48/6899	0.310784	0.616361	0.492082	S100A12/TNF/TNFRSF19	3
GO:0048639	BP	GO:0048639	positive regulation of developmental growth	3/281	48/6899	0.310784	0.616361	0.492082	DLL1/IL7/NRP1	3
GO:0051495	BP	GO:0051495	positive regulation of cytoskeleton organization	3/281	48/6899	0.310784	0.616361	0.492082	CDC42EP2/NRP1/RGCC	3
GO:0061025	BP	GO:0061025	membrane fusion	3/281	48/6899	0.310784	0.616361	0.492082	STX11/NECTIN2/SPHK1	3
GO:0007188	BP	GO:0007188	adenylate cyclase-modulating G protein-coupled receptor signaling pathway	5/281	91/6899	0.31237	0.619034	0.494216	ADM/GPR4/GNAI1/RAMP2/ADRB1	5
GO:1901565	BP	GO:1901565	organonitrogen compound catabolic process	20/281	434/6899	0.314306	0.621777	0.496406	TNFAIP3/ARG1/CCNF/ENPP2/CDC20/ABHD17C/FURIN/PDE2A/ARRB1/IL10/CTSV/HYAL1/SDS/IDO1/CST3/UBE2C/CTSZ/ASB9/TIMP1/RNF128	20
GO:0001656	BP	GO:0001656	metanephros development	2/281	28/6899	0.316858	0.621777	0.496406	LGR4/LIF	2
GO:0001843	BP	GO:0001843	neural tube closure	2/281	28/6899	0.316858	0.621777	0.496406	ADM/TWIST1	2
GO:0003208	BP	GO:0003208	cardiac ventricle morphogenesis	2/281	28/6899	0.316858	0.621777	0.496406	DLL4/SOX11	2
GO:0005977	BP	GO:0005977	glycogen metabolic process	2/281	28/6899	0.316858	0.621777	0.496406	PHLDA2/PPP1R3C	2
GO:0006073	BP	GO:0006073	cellular glucan metabolic process	2/281	28/6899	0.316858	0.621777	0.496406	PHLDA2/PPP1R3C	2
GO:0030004	BP	GO:0030004	cellular monovalent inorganic cation homeostasis	2/281	28/6899	0.316858	0.621777	0.496406	IL1A/ATP1B1	2
GO:0034766	BP	GO:0034766	negative regulation of ion transmembrane transport	2/281	28/6899	0.316858	0.621777	0.496406	GEM/TWIST1	2
GO:0035023	BP	GO:0035023	regulation of Rho protein signal transduction	2/281	28/6899	0.316858	0.621777	0.496406	ARRB1/NRP1	2
GO:0044042	BP	GO:0044042	glucan metabolic process	2/281	28/6899	0.316858	0.621777	0.496406	PHLDA2/PPP1R3C	2
GO:0046683	BP	GO:0046683	response to organophosphorus	2/281	28/6899	0.316858	0.621777	0.496406	DUOX2/PDE2A	2
GO:0046888	BP	GO:0046888	negative regulation of hormone secretion	2/281	28/6899	0.316858	0.621777	0.496406	LIF/KCNB1	2
GO:0060606	BP	GO:0060606	tube closure	2/281	28/6899	0.316858	0.621777	0.496406	ADM/TWIST1	2
GO:0031330	BP	GO:0031330	negative regulation of cellular catabolic process	4/281	70/6899	0.318504	0.623598	0.49786	FURIN/IL10/CST3/TIMP1	4
GO:0031396	BP	GO:0031396	regulation of protein ubiquitination	4/281	70/6899	0.318504	0.623598	0.49786	TNFAIP3/CDC20/ARRB1/SPHK1	4
GO:0042445	BP	GO:0042445	hormone metabolic process	4/281	70/6899	0.318504	0.623598	0.49786	DUOX2/FURIN/CYP1A1/CTSV	4
GO:0045862	BP	GO:0045862	positive regulation of proteolysis	5/281	92/6899	0.32046	0.626484	0.500164	CCBE1/S100A8/F3/CDC20/FAS	5
GO:1990778	BP	GO:1990778	protein localization to cell periphery	5/281	92/6899	0.32046	0.626484	0.500164	ATP1B1/RAMP2/PID1/KCNB1/TSPAN33	5
GO:0051099	BP	GO:0051099	positive regulation of binding	3/281	49/6899	0.322077	0.628703	0.501936	EGF/TWIST1/APP	3
GO:0071897	BP	GO:0071897	DNA biosynthetic process	3/281	49/6899	0.322077	0.628703	0.501936	POLE2/HGF/SPHK1	3
GO:0051259	BP	GO:0051259	protein complex oligomerization	4/281	71/6899	0.327839	0.62998	0.502955	SLC1A5/ALOX5AP/PRNP/KCNB1	4
GO:0071824	BP	GO:0071824	protein-DNA complex subunit organization	4/281	71/6899	0.327839	0.62998	0.502955	DLGAP5/ASF1B/CENPA/HJURP	4
GO:0042742	BP	GO:0042742	defense response to bacterium	5/281	93/6899	0.328574	0.62998	0.502955	IL23A/AICDA/IL18/IL10/CEBPB	5
GO:0001952	BP	GO:0001952	regulation of cell-matrix adhesion	2/281	29/6899	0.332006	0.62998	0.502955	THBS1/NRP1	2
GO:0007631	BP	GO:0007631	feeding behavior	2/281	29/6899	0.332006	0.62998	0.502955	GDF15/APP	2
GO:0022037	BP	GO:0022037	metencephalon development	2/281	29/6899	0.332006	0.62998	0.502955	DLL1/HAP1	2
GO:0042303	BP	GO:0042303	molting cycle	2/281	29/6899	0.332006	0.62998	0.502955	LGR4/TNFRSF19	2
GO:0042633	BP	GO:0042633	hair cycle	2/281	29/6899	0.332006	0.62998	0.502955	LGR4/TNFRSF19	2
GO:0045995	BP	GO:0045995	regulation of embryonic development	2/281	29/6899	0.332006	0.62998	0.502955	DLL1/PHLDA2	2
GO:0046330	BP	GO:0046330	positive regulation of JNK cascade	2/281	29/6899	0.332006	0.62998	0.502955	TNFRSF19/APP	2
GO:0048663	BP	GO:0048663	neuron fate commitment	2/281	29/6899	0.332006	0.62998	0.502955	DLL1/DLL4	2
GO:0090398	BP	GO:0090398	cellular senescence	2/281	29/6899	0.332006	0.62998	0.502955	NUAK1/TWIST1	2
GO:0071902	BP	GO:0071902	positive regulation of protein serine/threonine kinase activity	3/281	50/6899	0.333373	0.62998	0.502955	THBS1/TGFA/RGCC	3
GO:0000132	BP	GO:0000132	establishment of mitotic spindle orientation	1/281	10/6899	0.340392	0.62998	0.502955	CENPA	1
GO:0000731	BP	GO:0000731	DNA synthesis involved in DNA repair	1/281	10/6899	0.340392	0.62998	0.502955	POLE2	1
GO:0001773	BP	GO:0001773	myeloid dendritic cell activation	1/281	10/6899	0.340392	0.62998	0.502955	IL10	1
GO:0001953	BP	GO:0001953	negative regulation of cell-matrix adhesion	1/281	10/6899	0.340392	0.62998	0.502955	THBS1	1
GO:0002053	BP	GO:0002053	positive regulation of mesenchymal cell proliferation	1/281	10/6899	0.340392	0.62998	0.502955	SHOX2	1
GO:0002090	BP	GO:0002090	regulation of receptor internalization	1/281	10/6899	0.340392	0.62998	0.502955	ARRB1	1
GO:0002762	BP	GO:0002762	negative regulation of myeloid leukocyte differentiation	1/281	10/6899	0.340392	0.62998	0.502955	C1QC	1
GO:0006270	BP	GO:0006270	DNA replication initiation	1/281	10/6899	0.340392	0.62998	0.502955	MCM3	1
GO:0006301	BP	GO:0006301	postreplication repair	1/281	10/6899	0.340392	0.62998	0.502955	POLE2	1
GO:0007131	BP	GO:0007131	reciprocal meiotic recombination	1/281	10/6899	0.340392	0.62998	0.502955	TOP2A	1
GO:0008631	BP	GO:0008631	intrinsic apoptotic signaling pathway in response to oxidative stress	1/281	10/6899	0.340392	0.62998	0.502955	MELK	1
GO:0009072	BP	GO:0009072	aromatic amino acid family metabolic process	1/281	10/6899	0.340392	0.62998	0.502955	IDO1	1
GO:0009119	BP	GO:0009119	ribonucleoside metabolic process	1/281	10/6899	0.340392	0.62998	0.502955	PNP	1
GO:0010592	BP	GO:0010592	positive regulation of lamellipodium assembly	1/281	10/6899	0.340392	0.62998	0.502955	FSCN1	1
GO:0010874	BP	GO:0010874	regulation of cholesterol efflux	1/281	10/6899	0.340392	0.62998	0.502955	NFKBIA	1
GO:0018195	BP	GO:0018195	peptidyl-arginine modification	1/281	10/6899	0.340392	0.62998	0.502955	PRDM1	1
GO:0019884	BP	GO:0019884	antigen processing and presentation of exogenous antigen	1/281	10/6899	0.340392	0.62998	0.502955	SLA-DQB1	1
GO:0030517	BP	GO:0030517	negative regulation of axon extension	1/281	10/6899	0.340392	0.62998	0.502955	NRP1	1
GO:0033137	BP	GO:0033137	negative regulation of peptidyl-serine phosphorylation	1/281	10/6899	0.340392	0.62998	0.502955	HGF	1
GO:0033561	BP	GO:0033561	regulation of water loss via skin	1/281	10/6899	0.340392	0.62998	0.502955	IL18	1
GO:0034643	BP	GO:0034643	establishment of mitochondrion localization, microtubule-mediated	1/281	10/6899	0.340392	0.62998	0.502955	HAP1	1
GO:0035137	BP	GO:0035137	hindlimb morphogenesis	1/281	10/6899	0.340392	0.62998	0.502955	TWIST1	1
GO:0035909	BP	GO:0035909	aorta morphogenesis	1/281	10/6899	0.340392	0.62998	0.502955	DLL4	1
GO:0042554	BP	GO:0042554	superoxide anion generation	1/281	10/6899	0.340392	0.62998	0.502955	DUOX2	1
GO:0042755	BP	GO:0042755	eating behavior	1/281	10/6899	0.340392	0.62998	0.502955	GDF15	1
GO:0043300	BP	GO:0043300	regulation of leukocyte degranulation	1/281	10/6899	0.340392	0.62998	0.502955	IL13RA2	1
GO:0044380	BP	GO:0044380	protein localization to cytoskeleton	1/281	10/6899	0.340392	0.62998	0.502955	ABHD17C	1
GO:0045070	BP	GO:0045070	positive regulation of viral genome replication	1/281	10/6899	0.340392	0.62998	0.502955	TOP2A	1
GO:0045777	BP	GO:0045777	positive regulation of blood pressure	1/281	10/6899	0.340392	0.62998	0.502955	ADRB1	1
GO:0045933	BP	GO:0045933	positive regulation of muscle contraction	1/281	10/6899	0.340392	0.62998	0.502955	SPHK1	1
GO:0046128	BP	GO:0046128	purine ribonucleoside metabolic process	1/281	10/6899	0.340392	0.62998	0.502955	PNP	1
GO:0046596	BP	GO:0046596	regulation of viral entry into host cell	1/281	10/6899	0.340392	0.62998	0.502955	NECTIN2	1
GO:0047497	BP	GO:0047497	mitochondrion transport along microtubule	1/281	10/6899	0.340392	0.62998	0.502955	HAP1	1
GO:0048168	BP	GO:0048168	regulation of neuronal synaptic plasticity	1/281	10/6899	0.340392	0.62998	0.502955	APP	1
GO:0048512	BP	GO:0048512	circadian behavior	1/281	10/6899	0.340392	0.62998	0.502955	ADRB1	1
GO:0050691	BP	GO:0050691	regulation of defense response to virus by host	1/281	10/6899	0.340392	0.62998	0.502955	IL23A	1
GO:0060396	BP	GO:0060396	growth hormone receptor signaling pathway	1/281	10/6899	0.340392	0.62998	0.502955	GDF15	1
GO:0061162	BP	GO:0061162	establishment of monopolar cell polarity	1/281	10/6899	0.340392	0.62998	0.502955	FSCN1	1
GO:0061339	BP	GO:0061339	establishment or maintenance of monopolar cell polarity	1/281	10/6899	0.340392	0.62998	0.502955	FSCN1	1
GO:0070536	BP	GO:0070536	protein K63-linked deubiquitination	1/281	10/6899	0.340392	0.62998	0.502955	TNFAIP3	1
GO:0071378	BP	GO:0071378	cellular response to growth hormone stimulus	1/281	10/6899	0.340392	0.62998	0.502955	GDF15	1
GO:0071622	BP	GO:0071622	regulation of granulocyte chemotaxis	1/281	10/6899	0.340392	0.62998	0.502955	IL23A	1
GO:0072698	BP	GO:0072698	protein localization to microtubule cytoskeleton	1/281	10/6899	0.340392	0.62998	0.502955	ABHD17C	1
GO:0089718	BP	GO:0089718	amino acid import across plasma membrane	1/281	10/6899	0.340392	0.62998	0.502955	SLC1A5	1
GO:0099174	BP	GO:0099174	regulation of presynapse organization	1/281	10/6899	0.340392	0.62998	0.502955	APP	1
GO:0120163	BP	GO:0120163	negative regulation of cold-induced thermogenesis	1/281	10/6899	0.340392	0.62998	0.502955	LGR4	1
GO:0140527	BP	GO:0140527	reciprocal homologous recombination	1/281	10/6899	0.340392	0.62998	0.502955	TOP2A	1
GO:0150117	BP	GO:0150117	positive regulation of cell-substrate junction organization	1/281	10/6899	0.340392	0.62998	0.502955	NRP1	1
GO:1900745	BP	GO:1900745	positive regulation of p38MAPK cascade	1/281	10/6899	0.340392	0.62998	0.502955	SPHK1	1
GO:1901741	BP	GO:1901741	positive regulation of myoblast fusion	1/281	10/6899	0.340392	0.62998	0.502955	GDF15	1
GO:1902410	BP	GO:1902410	mitotic cytokinetic process	1/281	10/6899	0.340392	0.62998	0.502955	KIF20A	1
GO:1902742	BP	GO:1902742	apoptotic process involved in development	1/281	10/6899	0.340392	0.62998	0.502955	XKR5	1
GO:1902932	BP	GO:1902932	positive regulation of alcohol biosynthetic process	1/281	10/6899	0.340392	0.62998	0.502955	CD244	1
GO:1903203	BP	GO:1903203	regulation of oxidative stress-induced neuron death	1/281	10/6899	0.340392	0.62998	0.502955	IL10	1
GO:1904031	BP	GO:1904031	positive regulation of cyclin-dependent protein kinase activity	1/281	10/6899	0.340392	0.62998	0.502955	RGCC	1
GO:1905606	BP	GO:1905606	regulation of presynapse assembly	1/281	10/6899	0.340392	0.62998	0.502955	APP	1
GO:2000678	BP	GO:2000678	negative regulation of transcription regulatory region DNA binding	1/281	10/6899	0.340392	0.62998	0.502955	SOX11	1
GO:2000679	BP	GO:2000679	positive regulation of transcription regulatory region DNA binding	1/281	10/6899	0.340392	0.62998	0.502955	TWIST1	1
GO:2000773	BP	GO:2000773	negative regulation of cellular senescence	1/281	10/6899	0.340392	0.62998	0.502955	TWIST1	1
GO:2001259	BP	GO:2001259	positive regulation of cation channel activity	1/281	10/6899	0.340392	0.62998	0.502955	HAP1	1
GO:0006812	BP	GO:0006812	cation transport	14/281	301/6899	0.342537	0.6335	0.505765	FTH1/GEM/ATP1B1/PANX2/SLC6A12/RHCG/GRAMD2A/CNGA4/TWIST1/RAMP2/HAP1/CCL2/KCNJ15/KCNB1	14
GO:0007160	BP	GO:0007160	cell-matrix adhesion	3/281	51/6899	0.344662	0.63465	0.506684	THBS1/ITGB8/NRP1	3
GO:0021700	BP	GO:0021700	developmental maturation	5/281	95/6899	0.344863	0.63465	0.506684	CCNB2/CDC20/APP/CDK1/CCNB1	5
GO:0002790	BP	GO:0002790	peptide secretion	4/281	73/6899	0.346551	0.63465	0.506684	S100A8/IL6/BIRC5/KCNB1	4
GO:0009141	BP	GO:0009141	nucleoside triphosphate metabolic process	4/281	73/6899	0.346551	0.63465	0.506684	ATP1B1/APP/PID1/PGAM2	4
GO:0050708	BP	GO:0050708	regulation of protein secretion	4/281	73/6899	0.346551	0.63465	0.506684	IL1A/IL6/BIRC5/KCNB1	4
GO:0001938	BP	GO:0001938	positive regulation of endothelial cell proliferation	2/281	30/6899	0.347059	0.63465	0.506684	F3/IL10	2
GO:0009135	BP	GO:0009135	purine nucleoside diphosphate metabolic process	2/281	30/6899	0.347059	0.63465	0.506684	APP/PGAM2	2
GO:0009179	BP	GO:0009179	purine ribonucleoside diphosphate metabolic process	2/281	30/6899	0.347059	0.63465	0.506684	APP/PGAM2	2
GO:0009185	BP	GO:0009185	ribonucleoside diphosphate metabolic process	2/281	30/6899	0.347059	0.63465	0.506684	APP/PGAM2	2
GO:0014074	BP	GO:0014074	response to purine-containing compound	2/281	30/6899	0.347059	0.63465	0.506684	DUOX2/PDE2A	2
GO:0018210	BP	GO:0018210	peptidyl-threonine modification	2/281	30/6899	0.347059	0.63465	0.506684	SPHK1/APP	2
GO:0031099	BP	GO:0031099	regeneration	2/281	30/6899	0.347059	0.63465	0.506684	IL6/CEBPB	2
GO:0046031	BP	GO:0046031	ADP metabolic process	2/281	30/6899	0.347059	0.63465	0.506684	APP/PGAM2	2
GO:0060411	BP	GO:0060411	cardiac septum morphogenesis	2/281	30/6899	0.347059	0.63465	0.506684	SOX11/NRP1	2
GO:1904064	BP	GO:1904064	positive regulation of cation transmembrane transport	2/281	30/6899	0.347059	0.63465	0.506684	ATP1B1/HAP1	2
GO:2001244	BP	GO:2001244	positive regulation of intrinsic apoptotic signaling pathway	2/281	30/6899	0.347059	0.63465	0.506684	S100A8/IL19	2
GO:0048609	BP	GO:0048609	multicellular organismal reproductive process	11/281	233/6899	0.350911	0.639761	0.510764	PRDM1/CCNB2/FOSL1/LGR4/ENPP2/NECTIN2/CDC20/TOP2A/LIF/CDK1/CCNB1	11
GO:0009100	BP	GO:0009100	glycoprotein metabolic process	7/281	141/6899	0.3511	0.639761	0.510764	NDNF/CTSV/PXYLP1/B3GNT5/CHST3/CST3/PORCN	7
GO:0060627	BP	GO:0060627	regulation of vesicle-mediated transport	7/281	141/6899	0.3511	0.639761	0.510764	DLL1/SDC1/ARRB1/SPHK1/HAP1/KCNB1/IL13RA2	7
GO:0010038	BP	GO:0010038	response to metal ion	4/281	74/6899	0.355917	0.639761	0.510764	THBS1/IL1A/ALOX5AP/PRNP	4
GO:0006112	BP	GO:0006112	energy reserve metabolic process	2/281	31/6899	0.361998	0.639761	0.510764	PHLDA2/PPP1R3C	2
GO:0010811	BP	GO:0010811	positive regulation of cell-substrate adhesion	2/281	31/6899	0.361998	0.639761	0.510764	NDNF/NRP1	2
GO:0055007	BP	GO:0055007	cardiac muscle cell differentiation	2/281	31/6899	0.361998	0.639761	0.510764	DLL1/SHOX2	2
GO:0072091	BP	GO:0072091	regulation of stem cell proliferation	2/281	31/6899	0.361998	0.639761	0.510764	SOX11/SHOX2	2
GO:0098659	BP	GO:0098659	inorganic cation import across plasma membrane	2/281	31/6899	0.361998	0.639761	0.510764	ATP1B1/KCNJ15	2
GO:0099587	BP	GO:0099587	inorganic ion import across plasma membrane	2/281	31/6899	0.361998	0.639761	0.510764	ATP1B1/KCNJ15	2
GO:1900180	BP	GO:1900180	regulation of protein localization to nucleus	2/281	31/6899	0.361998	0.639761	0.510764	LIF/PKIG	2
GO:0061024	BP	GO:0061024	membrane organization	9/281	189/6899	0.363801	0.639761	0.510764	STX11/THBS1/KIF20A/S100A9/A4GALT/NECTIN2/SPHK1/AURKB/XKR5	9
GO:0099536	BP	GO:0099536	synaptic signaling	8/281	166/6899	0.364472	0.639761	0.510764	STX11/HRH2/CDC20/CCL2/HRH1/APP/HTR7/KCNB1	8
GO:1903320	BP	GO:1903320	regulation of protein modification by small protein conjugation or removal	4/281	75/6899	0.365283	0.639761	0.510764	TNFAIP3/CDC20/ARRB1/SPHK1	4
GO:0050807	BP	GO:0050807	regulation of synapse organization	3/281	53/6899	0.367183	0.639761	0.510764	CDC20/ABHD17C/APP	3
GO:0001754	BP	GO:0001754	eye photoreceptor cell differentiation	1/281	11/6899	0.367297	0.639761	0.510764	PRDM1	1
GO:0001945	BP	GO:0001945	lymph vessel development	1/281	11/6899	0.367297	0.639761	0.510764	CCBE1	1
GO:0002068	BP	GO:0002068	glandular epithelial cell development	1/281	11/6899	0.367297	0.639761	0.510764	DLL1	1
GO:0002673	BP	GO:0002673	regulation of acute inflammatory response	1/281	11/6899	0.367297	0.639761	0.510764	PTGES	1
GO:0002686	BP	GO:0002686	negative regulation of leukocyte migration	1/281	11/6899	0.367297	0.639761	0.510764	CCL2	1
GO:0002704	BP	GO:0002704	negative regulation of leukocyte mediated immunity	1/281	11/6899	0.367297	0.639761	0.510764	IL13RA2	1
GO:0002861	BP	GO:0002861	regulation of inflammatory response to antigenic stimulus	1/281	11/6899	0.367297	0.639761	0.510764	IL10	1
GO:0003148	BP	GO:0003148	outflow tract septum morphogenesis	1/281	11/6899	0.367297	0.639761	0.510764	NRP1	1
GO:0003176	BP	GO:0003176	aortic valve development	1/281	11/6899	0.367297	0.639761	0.510764	TWIST1	1
GO:0003181	BP	GO:0003181	atrioventricular valve morphogenesis	1/281	11/6899	0.367297	0.639761	0.510764	TWIST1	1
GO:0003228	BP	GO:0003228	atrial cardiac muscle tissue development	1/281	11/6899	0.367297	0.639761	0.510764	SHOX2	1
GO:0006110	BP	GO:0006110	regulation of glycolytic process	1/281	11/6899	0.367297	0.639761	0.510764	APP	1
GO:0006308	BP	GO:0006308	DNA catabolic process	1/281	11/6899	0.367297	0.639761	0.510764	ISG20	1
GO:0006590	BP	GO:0006590	thyroid hormone generation	1/281	11/6899	0.367297	0.639761	0.510764	DUOX2	1
GO:0007095	BP	GO:0007095	mitotic G2 DNA damage checkpoint signaling	1/281	11/6899	0.367297	0.639761	0.510764	CDK1	1
GO:0007622	BP	GO:0007622	rhythmic behavior	1/281	11/6899	0.367297	0.639761	0.510764	ADRB1	1
GO:0009187	BP	GO:0009187	cyclic nucleotide metabolic process	1/281	11/6899	0.367297	0.639761	0.510764	PDE2A	1
GO:0010640	BP	GO:0010640	regulation of platelet-derived growth factor receptor signaling pathway	1/281	11/6899	0.367297	0.639761	0.510764	F3	1
GO:0010737	BP	GO:0010737	protein kinase A signaling	1/281	11/6899	0.367297	0.639761	0.510764	SAA3	1
GO:0017121	BP	GO:0017121	plasma membrane phospholipid scrambling	1/281	11/6899	0.367297	0.639761	0.510764	XKR5	1
GO:0030513	BP	GO:0030513	positive regulation of BMP signaling pathway	1/281	11/6899	0.367297	0.639761	0.510764	SOX11	1
GO:0030851	BP	GO:0030851	granulocyte differentiation	1/281	11/6899	0.367297	0.639761	0.510764	C1QC	1
GO:0032309	BP	GO:0032309	icosanoid secretion	1/281	11/6899	0.367297	0.639761	0.510764	PTGES	1
GO:0032620	BP	GO:0032620	interleukin-17 production	1/281	11/6899	0.367297	0.639761	0.510764	IL23A	1
GO:0032660	BP	GO:0032660	regulation of interleukin-17 production	1/281	11/6899	0.367297	0.639761	0.510764	IL23A	1
GO:0032958	BP	GO:0032958	inositol phosphate biosynthetic process	1/281	11/6899	0.367297	0.639761	0.510764	CD244	1
GO:0033598	BP	GO:0033598	mammary gland epithelial cell proliferation	1/281	11/6899	0.367297	0.639761	0.510764	CEBPB	1
GO:0035025	BP	GO:0035025	positive regulation of Rho protein signal transduction	1/281	11/6899	0.367297	0.639761	0.510764	ARRB1	1
GO:0035825	BP	GO:0035825	homologous recombination	1/281	11/6899	0.367297	0.639761	0.510764	TOP2A	1
GO:0036475	BP	GO:0036475	neuron death in response to oxidative stress	1/281	11/6899	0.367297	0.639761	0.510764	IL10	1
GO:0038179	BP	GO:0038179	neurotrophin signaling pathway	1/281	11/6899	0.367297	0.639761	0.510764	HAP1	1
GO:0040001	BP	GO:0040001	establishment of mitotic spindle localization	1/281	11/6899	0.367297	0.639761	0.510764	CENPA	1
GO:0042278	BP	GO:0042278	purine nucleoside metabolic process	1/281	11/6899	0.367297	0.639761	0.510764	PNP	1
GO:0043687	BP	GO:0043687	post-translational protein modification	1/281	11/6899	0.367297	0.639761	0.510764	AURKB	1
GO:0045454	BP	GO:0045454	cell redox homeostasis	1/281	11/6899	0.367297	0.639761	0.510764	TXNRD1	1
GO:0045687	BP	GO:0045687	positive regulation of glial cell differentiation	1/281	11/6899	0.367297	0.639761	0.510764	LIF	1
GO:0045920	BP	GO:0045920	negative regulation of exocytosis	1/281	11/6899	0.367297	0.639761	0.510764	IL13RA2	1
GO:0046717	BP	GO:0046717	acid secretion	1/281	11/6899	0.367297	0.639761	0.510764	HRH2	1
GO:0047496	BP	GO:0047496	vesicle transport along microtubule	1/281	11/6899	0.367297	0.639761	0.510764	HAP1	1
GO:0048260	BP	GO:0048260	positive regulation of receptor-mediated endocytosis	1/281	11/6899	0.367297	0.639761	0.510764	ARRB1	1
GO:0050856	BP	GO:0050856	regulation of T cell receptor signaling pathway	1/281	11/6899	0.367297	0.639761	0.510764	NECTIN2	1
GO:0051294	BP	GO:0051294	establishment of spindle orientation	1/281	11/6899	0.367297	0.639761	0.510764	CENPA	1
GO:0051443	BP	GO:0051443	positive regulation of ubiquitin-protein transferase activity	1/281	11/6899	0.367297	0.639761	0.510764	CDC20	1
GO:0060571	BP	GO:0060571	morphogenesis of an epithelial fold	1/281	11/6899	0.367297	0.639761	0.510764	LUZP1	1
GO:0070050	BP	GO:0070050	neuron cellular homeostasis	1/281	11/6899	0.367297	0.639761	0.510764	APP	1
GO:0070229	BP	GO:0070229	negative regulation of lymphocyte apoptotic process	1/281	11/6899	0.367297	0.639761	0.510764	AURKB	1
GO:0070232	BP	GO:0070232	regulation of T cell apoptotic process	1/281	11/6899	0.367297	0.639761	0.510764	CD274	1
GO:0071526	BP	GO:0071526	semaphorin-plexin signaling pathway	1/281	11/6899	0.367297	0.639761	0.510764	NRP1	1
GO:0071880	BP	GO:0071880	adenylate cyclase-activating adrenergic receptor signaling pathway	1/281	11/6899	0.367297	0.639761	0.510764	ADRB1	1
GO:0140718	BP	GO:0140718	facultative heterochromatin formation	1/281	11/6899	0.367297	0.639761	0.510764	AICDA	1
GO:1901020	BP	GO:1901020	negative regulation of calcium ion transmembrane transporter activity	1/281	11/6899	0.367297	0.639761	0.510764	GEM	1
GO:1901623	BP	GO:1901623	regulation of lymphocyte chemotaxis	1/281	11/6899	0.367297	0.639761	0.510764	CCL2	1
GO:1901797	BP	GO:1901797	negative regulation of signal transduction by p53 class mediator	1/281	11/6899	0.367297	0.639761	0.510764	TWIST1	1
GO:1905517	BP	GO:1905517	macrophage migration	1/281	11/6899	0.367297	0.639761	0.510764	CCL2	1
GO:1990000	BP	GO:1990000	amyloid fibril formation	1/281	11/6899	0.367297	0.639761	0.510764	APP	1
GO:2000249	BP	GO:2000249	regulation of actin cytoskeleton reorganization	1/281	11/6899	0.367297	0.639761	0.510764	NRP1	1
GO:0098655	BP	GO:0098655	cation transmembrane transport	9/281	190/6899	0.369652	0.643001	0.513351	GEM/ATP1B1/SLC6A12/RHCG/CNGA4/TWIST1/HAP1/KCNJ15/KCNB1	9
GO:0098660	BP	GO:0098660	inorganic ion transmembrane transport	9/281	190/6899	0.369652	0.643001	0.513351	GEM/ATP1B1/SLC6A12/RHCG/TWIST1/HAP1/KCNJ15/PRNP/KCNB1	9
GO:0015698	BP	GO:0015698	inorganic anion transport	2/281	32/6899	0.376808	0.649847	0.518817	PRNP/CEBPB	2
GO:0030316	BP	GO:0030316	osteoclast differentiation	2/281	32/6899	0.376808	0.649847	0.518817	IL23A/CEBPB	2
GO:0034767	BP	GO:0034767	positive regulation of ion transmembrane transport	2/281	32/6899	0.376808	0.649847	0.518817	ATP1B1/HAP1	2
GO:0042752	BP	GO:0042752	regulation of circadian rhythm	2/281	32/6899	0.376808	0.649847	0.518817	TOP2A/ADRB1	2
GO:0043406	BP	GO:0043406	positive regulation of MAP kinase activity	2/281	32/6899	0.376808	0.649847	0.518817	THBS1/TGFA	2
GO:0050770	BP	GO:0050770	regulation of axonogenesis	2/281	32/6899	0.376808	0.649847	0.518817	NRP1/SHOX2	2
GO:0051224	BP	GO:0051224	negative regulation of protein transport	2/281	32/6899	0.376808	0.649847	0.518817	PKIG/KCNB1	2
GO:0060993	BP	GO:0060993	kidney morphogenesis	2/281	32/6899	0.376808	0.649847	0.518817	LGR4/LIF	2
GO:0061053	BP	GO:0061053	somite development	2/281	32/6899	0.376808	0.649847	0.518817	DLL1/SOX11	2
GO:0030073	BP	GO:0030073	insulin secretion	3/281	54/6899	0.378397	0.649847	0.518817	IL6/BIRC5/KCNB1	3
GO:0031334	BP	GO:0031334	positive regulation of protein-containing complex assembly	3/281	54/6899	0.378397	0.649847	0.518817	CDC42EP2/FSCN1/MMP1	3
GO:0046578	BP	GO:0046578	regulation of Ras protein signal transduction	3/281	54/6899	0.378397	0.649847	0.518817	FOXM1/ARRB1/NRP1	3
GO:0030855	BP	GO:0030855	epithelial cell differentiation	9/281	192/6899	0.38138	0.649847	0.518817	DLL1/PRDM1/EHF/E2F8/SOX11/E2F7/PDE2A/LIF/CEBPB	9
GO:0016311	BP	GO:0016311	dephosphorylation	6/281	123/6899	0.385726	0.649847	0.518817	NUAK1/PXYLP1/RCAN1/DUSP5/DUSP4/DUSP1	6
GO:0010959	BP	GO:0010959	regulation of metal ion transport	5/281	100/6899	0.385748	0.649847	0.518817	GEM/ATP1B1/GRAMD2A/HAP1/CCL2	5
GO:0034330	BP	GO:0034330	cell junction organization	8/281	170/6899	0.389503	0.649847	0.518817	FSCN1/C1QC/CDC20/ABHD17C/NRP1/RAMP2/APP/CBLN4	8
GO:0030509	BP	GO:0030509	BMP signaling pathway	3/281	55/6899	0.389569	0.649847	0.518817	GDF15/SOX11/TGFBR3	3
GO:0071805	BP	GO:0071805	potassium ion transmembrane transport	3/281	55/6899	0.389569	0.649847	0.518817	ATP1B1/KCNJ15/KCNB1	3
GO:0001824	BP	GO:0001824	blastocyst development	2/281	33/6899	0.391475	0.649847	0.518817	ASF1B/FURIN	2
GO:0014066	BP	GO:0014066	regulation of phosphatidylinositol 3-kinase signaling	2/281	33/6899	0.391475	0.649847	0.518817	TWIST1/HGF	2
GO:0030326	BP	GO:0030326	embryonic limb morphogenesis	2/281	33/6899	0.391475	0.649847	0.518817	TWIST1/SHOX2	2
GO:0031397	BP	GO:0031397	negative regulation of protein ubiquitination	2/281	33/6899	0.391475	0.649847	0.518817	TNFAIP3/ARRB1	2
GO:0035113	BP	GO:0035113	embryonic appendage morphogenesis	2/281	33/6899	0.391475	0.649847	0.518817	TWIST1/SHOX2	2
GO:0035303	BP	GO:0035303	regulation of dephosphorylation	2/281	33/6899	0.391475	0.649847	0.518817	NUAK1/RCAN1	2
GO:0061041	BP	GO:0061041	regulation of wound healing	2/281	33/6899	0.391475	0.649847	0.518817	THBS1/HBEGF	2
GO:1901222	BP	GO:1901222	regulation of NIK/NF-kappaB signaling	2/281	33/6899	0.391475	0.649847	0.518817	SPHK1/APP	2
GO:1904950	BP	GO:1904950	negative regulation of establishment of protein localization	2/281	33/6899	0.391475	0.649847	0.518817	PKIG/KCNB1	2
GO:0001675	BP	GO:0001675	acrosome assembly	1/281	12/6899	0.393109	0.649847	0.518817	NECTIN2	1
GO:0001954	BP	GO:0001954	positive regulation of cell-matrix adhesion	1/281	12/6899	0.393109	0.649847	0.518817	NRP1	1
GO:0002063	BP	GO:0002063	chondrocyte development	1/281	12/6899	0.393109	0.649847	0.518817	SHOX2	1
GO:0002228	BP	GO:0002228	natural killer cell mediated immunity	1/281	12/6899	0.393109	0.649847	0.518817	NECTIN2	1
GO:0002920	BP	GO:0002920	regulation of humoral immune response	1/281	12/6899	0.393109	0.649847	0.518817	CD59	1
GO:0003309	BP	GO:0003309	type B pancreatic cell differentiation	1/281	12/6899	0.393109	0.649847	0.518817	DLL1	1
GO:0006027	BP	GO:0006027	glycosaminoglycan catabolic process	1/281	12/6899	0.393109	0.649847	0.518817	HYAL1	1
GO:0006378	BP	GO:0006378	mRNA polyadenylation	1/281	12/6899	0.393109	0.649847	0.518817	APP	1
GO:0006670	BP	GO:0006670	sphingosine metabolic process	1/281	12/6899	0.393109	0.649847	0.518817	SPHK1	1
GO:0006688	BP	GO:0006688	glycosphingolipid biosynthetic process	1/281	12/6899	0.393109	0.649847	0.518817	A4GALT	1
GO:0006904	BP	GO:0006904	vesicle docking involved in exocytosis	1/281	12/6899	0.393109	0.649847	0.518817	KCNB1	1
GO:0009069	BP	GO:0009069	serine family amino acid metabolic process	1/281	12/6899	0.393109	0.649847	0.518817	SDS	1
GO:0009299	BP	GO:0009299	mRNA transcription	1/281	12/6899	0.393109	0.649847	0.518817	EREG	1
GO:0010559	BP	GO:0010559	regulation of glycoprotein biosynthetic process	1/281	12/6899	0.393109	0.649847	0.518817	PXYLP1	1
GO:0010591	BP	GO:0010591	regulation of lamellipodium assembly	1/281	12/6899	0.393109	0.649847	0.518817	FSCN1	1
GO:0010934	BP	GO:0010934	macrophage cytokine production	1/281	12/6899	0.393109	0.649847	0.518817	TWIST1	1
GO:0010935	BP	GO:0010935	regulation of macrophage cytokine production	1/281	12/6899	0.393109	0.649847	0.518817	TWIST1	1
GO:0018345	BP	GO:0018345	protein palmitoylation	1/281	12/6899	0.393109	0.649847	0.518817	PORCN	1
GO:0019933	BP	GO:0019933	cAMP-mediated signaling	1/281	12/6899	0.393109	0.649847	0.518817	PDE2A	1
GO:0030212	BP	GO:0030212	hyaluronan metabolic process	1/281	12/6899	0.393109	0.649847	0.518817	HYAL1	1
GO:0031445	BP	GO:0031445	regulation of heterochromatin formation	1/281	12/6899	0.393109	0.649847	0.518817	AICDA	1
GO:0032387	BP	GO:0032387	negative regulation of intracellular transport	1/281	12/6899	0.393109	0.649847	0.518817	PKIG	1
GO:0032835	BP	GO:0032835	glomerulus development	1/281	12/6899	0.393109	0.649847	0.518817	LGR4	1
GO:0033173	BP	GO:0033173	calcineurin-NFAT signaling cascade	1/281	12/6899	0.393109	0.649847	0.518817	RCAN1	1
GO:0033628	BP	GO:0033628	regulation of cell adhesion mediated by integrin	1/281	12/6899	0.393109	0.649847	0.518817	LIF	1
GO:0034332	BP	GO:0034332	adherens junction organization	1/281	12/6899	0.393109	0.649847	0.518817	RAMP2	1
GO:0034605	BP	GO:0034605	cellular response to heat	1/281	12/6899	0.393109	0.649847	0.518817	IL1A	1
GO:0035249	BP	GO:0035249	synaptic transmission, glutamatergic	1/281	12/6899	0.393109	0.649847	0.518817	CCL2	1
GO:0040036	BP	GO:0040036	regulation of fibroblast growth factor receptor signaling pathway	1/281	12/6899	0.393109	0.649847	0.518817	THBS1	1
GO:0042267	BP	GO:0042267	natural killer cell mediated cytotoxicity	1/281	12/6899	0.393109	0.649847	0.518817	NECTIN2	1
GO:0042461	BP	GO:0042461	photoreceptor cell development	1/281	12/6899	0.393109	0.649847	0.518817	PRDM1	1
GO:0042744	BP	GO:0042744	hydrogen peroxide catabolic process	1/281	12/6899	0.393109	0.649847	0.518817	DUOX2	1
GO:0043303	BP	GO:0043303	mast cell degranulation	1/281	12/6899	0.393109	0.649847	0.518817	IL13RA2	1
GO:0043470	BP	GO:0043470	regulation of carbohydrate catabolic process	1/281	12/6899	0.393109	0.649847	0.518817	APP	1
GO:0046636	BP	GO:0046636	negative regulation of alpha-beta T cell activation	1/281	12/6899	0.393109	0.649847	0.518817	SOCS1	1
GO:0048701	BP	GO:0048701	embryonic cranial skeleton morphogenesis	1/281	12/6899	0.393109	0.649847	0.518817	TWIST1	1
GO:0055075	BP	GO:0055075	potassium ion homeostasis	1/281	12/6899	0.393109	0.649847	0.518817	ATP1B1	1
GO:0060143	BP	GO:0060143	positive regulation of syncytium formation by plasma membrane fusion	1/281	12/6899	0.393109	0.649847	0.518817	GDF15	1
GO:0060632	BP	GO:0060632	regulation of microtubule-based movement	1/281	12/6899	0.393109	0.649847	0.518817	HAP1	1
GO:0061178	BP	GO:0061178	regulation of insulin secretion involved in cellular response to glucose stimulus	1/281	12/6899	0.393109	0.649847	0.518817	BIRC5	1
GO:0071634	BP	GO:0071634	regulation of transforming growth factor beta production	1/281	12/6899	0.393109	0.649847	0.518817	FURIN	1
GO:0086009	BP	GO:0086009	membrane repolarization	1/281	12/6899	0.393109	0.649847	0.518817	ATP1B1	1
GO:0090189	BP	GO:0090189	regulation of branching involved in ureteric bud morphogenesis	1/281	12/6899	0.393109	0.649847	0.518817	LGR4	1
GO:0090279	BP	GO:0090279	regulation of calcium ion import	1/281	12/6899	0.393109	0.649847	0.518817	CCL2	1
GO:0098900	BP	GO:0098900	regulation of action potential	1/281	12/6899	0.393109	0.649847	0.518817	KCNB1	1
GO:0099054	BP	GO:0099054	presynapse assembly	1/281	12/6899	0.393109	0.649847	0.518817	APP	1
GO:0120261	BP	GO:0120261	regulation of heterochromatin organization	1/281	12/6899	0.393109	0.649847	0.518817	AICDA	1
GO:1903170	BP	GO:1903170	negative regulation of calcium ion transmembrane transport	1/281	12/6899	0.393109	0.649847	0.518817	GEM	1
GO:2000179	BP	GO:2000179	positive regulation of neural precursor cell proliferation	1/281	12/6899	0.393109	0.649847	0.518817	DLL4	1
GO:0080135	BP	GO:0080135	regulation of cellular response to stress	9/281	194/6899	0.393136	0.649847	0.518817	IGFBP6/FOXM1/IL10/TWIST1/HGF/TNFRSF19/SPHK1/APP/FAS	9
GO:0006259	BP	GO:0006259	DNA metabolic process	14/281	312/6899	0.393302	0.649847	0.518817	POLE2/ISG20/E2F8/AICDA/FOXM1/E2F7/MCM3/EREG/EGF/TWIST1/HGF/SPHK1/TOP2A/NEIL3	14
GO:0030163	BP	GO:0030163	protein catabolic process	14/281	312/6899	0.393302	0.649847	0.518817	TNFAIP3/CCNF/CDC20/ABHD17C/FURIN/ARRB1/IL10/CTSV/CST3/UBE2C/CTSZ/ASB9/TIMP1/RNF128	14
GO:0001655	BP	GO:0001655	urogenital system development	5/281	101/6899	0.393924	0.65005	0.518979	DLL1/PRDM1/LGR4/NRP1/LIF	5
GO:0018209	BP	GO:0018209	peptidyl-serine modification	5/281	101/6899	0.393924	0.65005	0.518979	SAA3/NDNF/HGF/APP/LIF	5
GO:0098662	BP	GO:0098662	inorganic cation transmembrane transport	8/281	171/6899	0.395775	0.652691	0.521087	GEM/ATP1B1/SLC6A12/RHCG/TWIST1/HAP1/KCNJ15/KCNB1	8
GO:0009725	BP	GO:0009725	response to hormone	9/281	195/6899	0.399021	0.657626	0.525027	GDF15/SOCS1/TGFBR3/IL10/RAMP2/TRH/IRS1/PID1/TIMP1	9
GO:0031214	BP	GO:0031214	biomineral tissue development	3/281	56/6899	0.400692	0.658714	0.525895	LGR4/TWIST1/CEBPB	3
GO:0048738	BP	GO:0048738	cardiac muscle tissue development	3/281	56/6899	0.400692	0.658714	0.525895	DLL1/DLL4/SHOX2	3
GO:0050803	BP	GO:0050803	regulation of synapse structure or activity	3/281	56/6899	0.400692	0.658714	0.525895	CDC20/ABHD17C/APP	3
GO:1902115	BP	GO:1902115	regulation of organelle assembly	3/281	56/6899	0.400692	0.658714	0.525895	FSCN1/SDC1/HAP1	3
GO:0006165	BP	GO:0006165	nucleoside diphosphate phosphorylation	2/281	34/6899	0.405985	0.659357	0.526409	APP/PGAM2	2
GO:0006906	BP	GO:0006906	vesicle fusion	2/281	34/6899	0.405985	0.659357	0.526409	STX11/SPHK1	2
GO:0006939	BP	GO:0006939	smooth muscle contraction	2/281	34/6899	0.405985	0.659357	0.526409	SPHK1/HTR7	2
GO:0009636	BP	GO:0009636	response to toxic substance	2/281	34/6899	0.405985	0.659357	0.526409	ABTB2/CYP1A1	2
GO:0032147	BP	GO:0032147	activation of protein kinase activity	2/281	34/6899	0.405985	0.659357	0.526409	SOCS1/IL23A	2
GO:0035264	BP	GO:0035264	multicellular organism growth	2/281	34/6899	0.405985	0.659357	0.526409	GDF15/APP	2
GO:0043255	BP	GO:0043255	regulation of carbohydrate biosynthetic process	2/281	34/6899	0.405985	0.659357	0.526409	CD244/PPP1R3C	2
GO:0046849	BP	GO:0046849	bone remodeling	2/281	34/6899	0.405985	0.659357	0.526409	LGR4/IL7	2
GO:0046939	BP	GO:0046939	nucleotide phosphorylation	2/281	34/6899	0.405985	0.659357	0.526409	APP/PGAM2	2
GO:0050768	BP	GO:0050768	negative regulation of neurogenesis	2/281	34/6899	0.405985	0.659357	0.526409	SOX11/NRP1	2
GO:0120254	BP	GO:0120254	olefinic compound metabolic process	2/281	34/6899	0.405985	0.659357	0.526409	CYP1A1/PTGS2	2
GO:1903305	BP	GO:1903305	regulation of regulated secretory pathway	2/281	34/6899	0.405985	0.659357	0.526409	KCNB1/IL13RA2	2
GO:0006665	BP	GO:0006665	sphingolipid metabolic process	3/281	57/6899	0.411759	0.659357	0.526409	ENPP2/A4GALT/SPHK1	3
GO:0031032	BP	GO:0031032	actomyosin structure organization	3/281	57/6899	0.411759	0.659357	0.526409	ARRB1/NRP1/RGCC	3
GO:0042157	BP	GO:0042157	lipoprotein metabolic process	3/281	57/6899	0.411759	0.659357	0.526409	LIPG/ABHD17C/PORCN	3
GO:0055076	BP	GO:0055076	transition metal ion homeostasis	3/281	57/6899	0.411759	0.659357	0.526409	FTH1/STEAP4/APP	3
GO:0003006	BP	GO:0003006	developmental process involved in reproduction	12/281	269/6899	0.415195	0.659357	0.526409	PRDM1/CCNB2/LGR4/E2F8/IL1A/E2F7/NECTIN2/CDC20/LIF/CDK1/CCNB1/CEBPB	12
GO:1901698	BP	GO:1901698	response to nitrogen compound	12/281	269/6899	0.415195	0.659357	0.526409	TNFAIP3/RRAGD/DUOX2/GDF15/SOCS1/NFKBIA/PDE2A/APP/IRS1/PID1/PRNP/CEBPB	12
GO:0001825	BP	GO:0001825	blastocyst formation	1/281	13/6899	0.417871	0.659357	0.526409	FURIN	1
GO:0002115	BP	GO:0002115	store-operated calcium entry	1/281	13/6899	0.417871	0.659357	0.526409	GRAMD2A	1
GO:0002279	BP	GO:0002279	mast cell activation involved in immune response	1/281	13/6899	0.417871	0.659357	0.526409	IL13RA2	1
GO:0002448	BP	GO:0002448	mast cell mediated immunity	1/281	13/6899	0.417871	0.659357	0.526409	IL13RA2	1
GO:0002714	BP	GO:0002714	positive regulation of B cell mediated immunity	1/281	13/6899	0.417871	0.659357	0.526409	NECTIN2	1
GO:0002891	BP	GO:0002891	positive regulation of immunoglobulin mediated immune response	1/281	13/6899	0.417871	0.659357	0.526409	NECTIN2	1
GO:0003171	BP	GO:0003171	atrioventricular valve development	1/281	13/6899	0.417871	0.659357	0.526409	TWIST1	1
GO:0006284	BP	GO:0006284	base-excision repair	1/281	13/6899	0.417871	0.659357	0.526409	NEIL3	1
GO:0008089	BP	GO:0008089	anterograde axonal transport	1/281	13/6899	0.417871	0.659357	0.526409	HAP1	1
GO:0010657	BP	GO:0010657	muscle cell apoptotic process	1/281	13/6899	0.417871	0.659357	0.526409	GRIA4	1
GO:0010660	BP	GO:0010660	regulation of muscle cell apoptotic process	1/281	13/6899	0.417871	0.659357	0.526409	GRIA4	1
GO:0010883	BP	GO:0010883	regulation of lipid storage	1/281	13/6899	0.417871	0.659357	0.526409	NFKBIA	1
GO:0016073	BP	GO:0016073	snRNA metabolic process	1/281	13/6899	0.417871	0.659357	0.526409	ELL2	1
GO:0019433	BP	GO:0019433	triglyceride catabolic process	1/281	13/6899	0.417871	0.659357	0.526409	LIPG	1
GO:0021696	BP	GO:0021696	cerebellar cortex morphogenesis	1/281	13/6899	0.417871	0.659357	0.526409	DLL1	1
GO:0030149	BP	GO:0030149	sphingolipid catabolic process	1/281	13/6899	0.417871	0.659357	0.526409	ENPP2	1
GO:0030195	BP	GO:0030195	negative regulation of blood coagulation	1/281	13/6899	0.417871	0.659357	0.526409	THBS1	1
GO:0031146	BP	GO:0031146	SCF-dependent proteasomal ubiquitin-dependent protein catabolic process	1/281	13/6899	0.417871	0.659357	0.526409	CCNF	1
GO:0032743	BP	GO:0032743	positive regulation of interleukin-2 production	1/281	13/6899	0.417871	0.659357	0.526409	IL1A	1
GO:0032781	BP	GO:0032781	positive regulation of ATP-dependent activity	1/281	13/6899	0.417871	0.659357	0.526409	ATP1B1	1
GO:0034312	BP	GO:0034312	diol biosynthetic process	1/281	13/6899	0.417871	0.659357	0.526409	SPHK1	1
GO:0035883	BP	GO:0035883	enteroendocrine cell differentiation	1/281	13/6899	0.417871	0.659357	0.526409	DLL1	1
GO:0043392	BP	GO:0043392	negative regulation of DNA binding	1/281	13/6899	0.417871	0.659357	0.526409	SOX11	1
GO:0043567	BP	GO:0043567	regulation of insulin-like growth factor receptor signaling pathway	1/281	13/6899	0.417871	0.659357	0.526409	IGFBP6	1
GO:0046519	BP	GO:0046519	sphingoid metabolic process	1/281	13/6899	0.417871	0.659357	0.526409	SPHK1	1
GO:0048010	BP	GO:0048010	vascular endothelial growth factor receptor signaling pathway	1/281	13/6899	0.417871	0.659357	0.526409	NRP1	1
GO:0048016	BP	GO:0048016	inositol phosphate-mediated signaling	1/281	13/6899	0.417871	0.659357	0.526409	RCAN1	1
GO:0048665	BP	GO:0048665	neuron fate specification	1/281	13/6899	0.417871	0.659357	0.526409	DLL1	1
GO:0048873	BP	GO:0048873	homeostasis of number of cells within a tissue	1/281	13/6899	0.417871	0.659357	0.526409	IL7	1
GO:0050854	BP	GO:0050854	regulation of antigen receptor-mediated signaling pathway	1/281	13/6899	0.417871	0.659357	0.526409	NECTIN2	1
GO:0050885	BP	GO:0050885	neuromuscular process controlling balance	1/281	13/6899	0.417871	0.659357	0.526409	APP	1
GO:0051293	BP	GO:0051293	establishment of spindle localization	1/281	13/6899	0.417871	0.659357	0.526409	CENPA	1
GO:0060416	BP	GO:0060416	response to growth hormone	1/281	13/6899	0.417871	0.659357	0.526409	GDF15	1
GO:0061383	BP	GO:0061383	trabecula morphogenesis	1/281	13/6899	0.417871	0.659357	0.526409	DLL4	1
GO:0071604	BP	GO:0071604	transforming growth factor beta production	1/281	13/6899	0.417871	0.659357	0.526409	FURIN	1
GO:0071715	BP	GO:0071715	icosanoid transport	1/281	13/6899	0.417871	0.659357	0.526409	PTGES	1
GO:0071825	BP	GO:0071825	protein-lipid complex subunit organization	1/281	13/6899	0.417871	0.659357	0.526409	LIPG	1
GO:0071827	BP	GO:0071827	plasma lipoprotein particle organization	1/281	13/6899	0.417871	0.659357	0.526409	LIPG	1
GO:0071875	BP	GO:0071875	adrenergic receptor signaling pathway	1/281	13/6899	0.417871	0.659357	0.526409	ADRB1	1
GO:0072666	BP	GO:0072666	establishment of protein localization to vacuole	1/281	13/6899	0.417871	0.659357	0.526409	TNFAIP3	1
GO:0090199	BP	GO:0090199	regulation of release of cytochrome c from mitochondria	1/281	13/6899	0.417871	0.659357	0.526409	HGF	1
GO:0097009	BP	GO:0097009	energy homeostasis	1/281	13/6899	0.417871	0.659357	0.526409	DLL1	1
GO:0099072	BP	GO:0099072	regulation of postsynaptic membrane neurotransmitter receptor levels	1/281	13/6899	0.417871	0.659357	0.526409	PORCN	1
GO:1900047	BP	GO:1900047	negative regulation of hemostasis	1/281	13/6899	0.417871	0.659357	0.526409	THBS1	1
GO:2000780	BP	GO:2000780	negative regulation of double-strand break repair	1/281	13/6899	0.417871	0.659357	0.526409	TWIST1	1
GO:0042326	BP	GO:0042326	negative regulation of phosphorylation	5/281	104/6899	0.418389	0.659357	0.526409	TNFAIP3/SOCS1/HGF/PID1/PKIG	5
GO:0001678	BP	GO:0001678	cellular glucose homeostasis	2/281	35/6899	0.420327	0.659357	0.526409	BIRC5/KCNB1	2
GO:0002688	BP	GO:0002688	regulation of leukocyte chemotaxis	2/281	35/6899	0.420327	0.659357	0.526409	IL23A/CCL2	2
GO:0006865	BP	GO:0006865	amino acid transport	2/281	35/6899	0.420327	0.659357	0.526409	SLC1A2/SLC1A5	2
GO:0030010	BP	GO:0030010	establishment of cell polarity	2/281	35/6899	0.420327	0.659357	0.526409	FSCN1/CENPA	2
GO:0035282	BP	GO:0035282	segmentation	2/281	35/6899	0.420327	0.659357	0.526409	DLL1/NRP1	2
GO:0035725	BP	GO:0035725	sodium ion transmembrane transport	2/281	35/6899	0.420327	0.659357	0.526409	ATP1B1/SLC6A12	2
GO:0045834	BP	GO:0045834	positive regulation of lipid metabolic process	2/281	35/6899	0.420327	0.659357	0.526409	SAA3/TWIST1	2
GO:0051961	BP	GO:0051961	negative regulation of nervous system development	2/281	35/6899	0.420327	0.659357	0.526409	SOX11/NRP1	2
GO:0070167	BP	GO:0070167	regulation of biomineral tissue development	2/281	35/6899	0.420327	0.659357	0.526409	TWIST1/CEBPB	2
GO:0071675	BP	GO:0071675	regulation of mononuclear cell migration	2/281	35/6899	0.420327	0.659357	0.526409	CCL2/APP	2
GO:0090174	BP	GO:0090174	organelle membrane fusion	2/281	35/6899	0.420327	0.659357	0.526409	STX11/SPHK1	2
GO:0099173	BP	GO:0099173	postsynapse organization	2/281	35/6899	0.420327	0.659357	0.526409	ABHD17C/NRP1	2
GO:0015833	BP	GO:0015833	peptide transport	4/281	81/6899	0.421182	0.660299	0.527161	S100A8/IL6/BIRC5/KCNB1	4
GO:0055085	BP	GO:0055085	transmembrane transport	15/281	342/6899	0.421626	0.660598	0.5274	THBS1/SLC1A2/GEM/ATP1B1/SLC6A12/SLC1A5/CLIC5/RHCG/CNGA4/TWIST1/HAP1/KCNJ15/PID1/PRNP/KCNB1	15
GO:0002685	BP	GO:0002685	regulation of leukocyte migration	3/281	58/6899	0.422761	0.660787	0.52755	IL23A/CCL2/APP	3
GO:0071772	BP	GO:0071772	response to BMP	3/281	58/6899	0.422761	0.660787	0.52755	GDF15/SOX11/TGFBR3	3
GO:0071773	BP	GO:0071773	cellular response to BMP stimulus	3/281	58/6899	0.422761	0.660787	0.52755	GDF15/SOX11/TGFBR3	3
GO:0090276	BP	GO:0090276	regulation of peptide hormone secretion	3/281	58/6899	0.422761	0.660787	0.52755	IL6/BIRC5/KCNB1	3
GO:0007265	BP	GO:0007265	Ras protein signal transduction	5/281	105/6899	0.426511	0.665506	0.531318	CDC42EP2/FOXM1/PDPN/ARRB1/NRP1	5
GO:0044242	BP	GO:0044242	cellular lipid catabolic process	4/281	82/6899	0.430404	0.665506	0.531318	LIPG/SAA3/ENPP2/TWIST1	4
GO:0007423	BP	GO:0007423	sensory organ development	7/281	153/6899	0.431973	0.665506	0.531318	DLL1/PRDM1/DLL4/FJX1/SOX11/TWIST1/NRP1	7
GO:0031348	BP	GO:0031348	negative regulation of defense response	3/281	59/6899	0.433694	0.665506	0.531318	TNFAIP3/IL10/HGF	3
GO:0098656	BP	GO:0098656	anion transmembrane transport	3/281	59/6899	0.433694	0.665506	0.531318	SLC1A2/SLC1A5/PRNP	3
GO:0110148	BP	GO:0110148	biomineralization	3/281	59/6899	0.433694	0.665506	0.531318	LGR4/TWIST1/CEBPB	3
GO:0045089	BP	GO:0045089	positive regulation of innate immune response	2/281	36/6899	0.434492	0.665506	0.531318	NECTIN2/EREG	2
GO:0051592	BP	GO:0051592	response to calcium ion	2/281	36/6899	0.434492	0.665506	0.531318	THBS1/ALOX5AP	2
GO:0071901	BP	GO:0071901	negative regulation of protein serine/threonine kinase activity	2/281	36/6899	0.434492	0.665506	0.531318	TNFAIP3/PKIG	2
GO:0110149	BP	GO:0110149	regulation of biomineralization	2/281	36/6899	0.434492	0.665506	0.531318	TWIST1/CEBPB	2
GO:2000243	BP	GO:2000243	positive regulation of reproductive process	2/281	36/6899	0.434492	0.665506	0.531318	CDC20/CDK1	2
GO:2001257	BP	GO:2001257	regulation of cation channel activity	2/281	36/6899	0.434492	0.665506	0.531318	GEM/HAP1	2
GO:0006887	BP	GO:0006887	exocytosis	5/281	106/6899	0.434612	0.665506	0.531318	STX11/SDC1/HAP1/KCNB1/IL13RA2	5
GO:1904062	BP	GO:1904062	regulation of cation transmembrane transport	4/281	83/6899	0.439587	0.665506	0.531318	GEM/ATP1B1/TWIST1/HAP1	4
GO:0001523	BP	GO:0001523	retinoid metabolic process	1/281	14/6899	0.441626	0.665506	0.531318	CYP1A1	1
GO:0001836	BP	GO:0001836	release of cytochrome c from mitochondria	1/281	14/6899	0.441626	0.665506	0.531318	HGF	1
GO:0002886	BP	GO:0002886	regulation of myeloid leukocyte mediated immunity	1/281	14/6899	0.441626	0.665506	0.531318	IL13RA2	1
GO:0006026	BP	GO:0006026	aminoglycan catabolic process	1/281	14/6899	0.441626	0.665506	0.531318	HYAL1	1
GO:0006767	BP	GO:0006767	water-soluble vitamin metabolic process	1/281	14/6899	0.441626	0.665506	0.531318	PDXK	1
GO:0008347	BP	GO:0008347	glial cell migration	1/281	14/6899	0.441626	0.665506	0.531318	CCL2	1
GO:0009116	BP	GO:0009116	nucleoside metabolic process	1/281	14/6899	0.441626	0.665506	0.531318	PNP	1
GO:0010464	BP	GO:0010464	regulation of mesenchymal cell proliferation	1/281	14/6899	0.441626	0.665506	0.531318	SHOX2	1
GO:0010761	BP	GO:0010761	fibroblast migration	1/281	14/6899	0.441626	0.665506	0.531318	THBS1	1
GO:0010803	BP	GO:0010803	regulation of tumor necrosis factor-mediated signaling pathway	1/281	14/6899	0.441626	0.665506	0.531318	SPHK1	1
GO:0014015	BP	GO:0014015	positive regulation of gliogenesis	1/281	14/6899	0.441626	0.665506	0.531318	LIF	1
GO:0016101	BP	GO:0016101	diterpenoid metabolic process	1/281	14/6899	0.441626	0.665506	0.531318	CYP1A1	1
GO:0030890	BP	GO:0030890	positive regulation of B cell proliferation	1/281	14/6899	0.441626	0.665506	0.531318	IL7	1
GO:0031648	BP	GO:0031648	protein destabilization	1/281	14/6899	0.441626	0.665506	0.531318	PRNP	1
GO:0032008	BP	GO:0032008	positive regulation of TOR signaling	1/281	14/6899	0.441626	0.665506	0.531318	RRAGD	1
GO:0032873	BP	GO:0032873	negative regulation of stress-activated MAPK cascade	1/281	14/6899	0.441626	0.665506	0.531318	FOXM1	1
GO:0034103	BP	GO:0034103	regulation of tissue remodeling	1/281	14/6899	0.441626	0.665506	0.531318	CST3	1
GO:0035335	BP	GO:0035335	peptidyl-tyrosine dephosphorylation	1/281	14/6899	0.441626	0.665506	0.531318	DUSP5	1
GO:0035773	BP	GO:0035773	insulin secretion involved in cellular response to glucose stimulus	1/281	14/6899	0.441626	0.665506	0.531318	BIRC5	1
GO:0042306	BP	GO:0042306	regulation of protein import into nucleus	1/281	14/6899	0.441626	0.665506	0.531318	PKIG	1
GO:0042491	BP	GO:0042491	inner ear auditory receptor cell differentiation	1/281	14/6899	0.441626	0.665506	0.531318	DLL1	1
GO:0043516	BP	GO:0043516	regulation of DNA damage response, signal transduction by p53 class mediator	1/281	14/6899	0.441626	0.665506	0.531318	TWIST1	1
GO:0043631	BP	GO:0043631	RNA polyadenylation	1/281	14/6899	0.441626	0.665506	0.531318	APP	1
GO:0045604	BP	GO:0045604	regulation of epidermal cell differentiation	1/281	14/6899	0.441626	0.665506	0.531318	DLL1	1
GO:0045738	BP	GO:0045738	negative regulation of DNA repair	1/281	14/6899	0.441626	0.665506	0.531318	TWIST1	1
GO:0046466	BP	GO:0046466	membrane lipid catabolic process	1/281	14/6899	0.441626	0.665506	0.531318	ENPP2	1
GO:0048538	BP	GO:0048538	thymus development	1/281	14/6899	0.441626	0.665506	0.531318	CCNB2	1
GO:0048806	BP	GO:0048806	genitalia development	1/281	14/6899	0.441626	0.665506	0.531318	LGR4	1
GO:0050432	BP	GO:0050432	catecholamine secretion	1/281	14/6899	0.441626	0.665506	0.531318	KCNB1	1
GO:0050433	BP	GO:0050433	regulation of catecholamine secretion	1/281	14/6899	0.441626	0.665506	0.531318	KCNB1	1
GO:0050771	BP	GO:0050771	negative regulation of axonogenesis	1/281	14/6899	0.441626	0.665506	0.531318	NRP1	1
GO:0050805	BP	GO:0050805	negative regulation of synaptic transmission	1/281	14/6899	0.441626	0.665506	0.531318	KCNB1	1
GO:0051653	BP	GO:0051653	spindle localization	1/281	14/6899	0.441626	0.665506	0.531318	CENPA	1
GO:0060078	BP	GO:0060078	regulation of postsynaptic membrane potential	1/281	14/6899	0.441626	0.665506	0.531318	APP	1
GO:0060317	BP	GO:0060317	cardiac epithelial to mesenchymal transition	1/281	14/6899	0.441626	0.665506	0.531318	TWIST1	1
GO:0061311	BP	GO:0061311	cell surface receptor signaling pathway involved in heart development	1/281	14/6899	0.441626	0.665506	0.531318	DLL4	1
GO:0070303	BP	GO:0070303	negative regulation of stress-activated protein kinase signaling cascade	1/281	14/6899	0.441626	0.665506	0.531318	FOXM1	1
GO:0070633	BP	GO:0070633	transepithelial transport	1/281	14/6899	0.441626	0.665506	0.531318	RHCG	1
GO:0090075	BP	GO:0090075	relaxation of muscle	1/281	14/6899	0.441626	0.665506	0.531318	ATP1B1	1
GO:0097028	BP	GO:0097028	dendritic cell differentiation	1/281	14/6899	0.441626	0.665506	0.531318	CEBPB	1
GO:0097720	BP	GO:0097720	calcineurin-mediated signaling	1/281	14/6899	0.441626	0.665506	0.531318	RCAN1	1
GO:0098781	BP	GO:0098781	ncRNA transcription	1/281	14/6899	0.441626	0.665506	0.531318	ELL2	1
GO:0099172	BP	GO:0099172	presynapse organization	1/281	14/6899	0.441626	0.665506	0.531318	APP	1
GO:1900026	BP	GO:1900026	positive regulation of substrate adhesion-dependent cell spreading	1/281	14/6899	0.441626	0.665506	0.531318	NRP1	1
GO:1901739	BP	GO:1901739	regulation of myoblast fusion	1/281	14/6899	0.441626	0.665506	0.531318	GDF15	1
GO:1902275	BP	GO:1902275	regulation of chromatin organization	1/281	14/6899	0.441626	0.665506	0.531318	AICDA	1
GO:1904705	BP	GO:1904705	regulation of vascular associated smooth muscle cell proliferation	1/281	14/6899	0.441626	0.665506	0.531318	IL10	1
GO:2000107	BP	GO:2000107	negative regulation of leukocyte apoptotic process	1/281	14/6899	0.441626	0.665506	0.531318	AURKB	1
GO:0021953	BP	GO:0021953	central nervous system neuron differentiation	3/281	60/6899	0.444551	0.668752	0.533909	DLL4/NDNF/NRP1	3
GO:0044403	BP	GO:0044403	biological process involved in symbiotic interaction	3/281	60/6899	0.444551	0.668752	0.533909	NECTIN2/CXCL8/NRP1	3
GO:0045732	BP	GO:0045732	positive regulation of protein catabolic process	3/281	60/6899	0.444551	0.668752	0.533909	TNFAIP3/CDC20/ASB9	3
GO:0002687	BP	GO:0002687	positive regulation of leukocyte migration	2/281	37/6899	0.448468	0.67309	0.537373	IL23A/APP	2
GO:0043271	BP	GO:0043271	negative regulation of ion transport	2/281	37/6899	0.448468	0.67309	0.537373	GEM/TWIST1	2
GO:0044264	BP	GO:0044264	cellular polysaccharide metabolic process	2/281	37/6899	0.448468	0.67309	0.537373	PHLDA2/PPP1R3C	2
GO:1903321	BP	GO:1903321	negative regulation of protein modification by small protein conjugation or removal	2/281	37/6899	0.448468	0.67309	0.537373	TNFAIP3/ARRB1	2
GO:0045055	BP	GO:0045055	regulated exocytosis	3/281	61/6899	0.455325	0.679403	0.542413	STX11/KCNB1/IL13RA2	3
GO:0045664	BP	GO:0045664	regulation of neuron differentiation	3/281	61/6899	0.455325	0.679403	0.542413	DLL1/SOX11/APP	3
GO:0051056	BP	GO:0051056	regulation of small GTPase mediated signal transduction	3/281	61/6899	0.455325	0.679403	0.542413	FOXM1/ARRB1/NRP1	3
GO:0044087	BP	GO:0044087	regulation of cellular component biogenesis	12/281	278/6899	0.46073	0.679403	0.542413	CDC42EP2/FSCN1/SDC1/PLEK2/MMP1/NRP1/RGCC/SPHK1/HAP1/HYAL1/APP/HJURP	12
GO:0005976	BP	GO:0005976	polysaccharide metabolic process	2/281	38/6899	0.462249	0.679403	0.542413	PHLDA2/PPP1R3C	2
GO:0006352	BP	GO:0006352	DNA-templated transcription initiation	2/281	38/6899	0.462249	0.679403	0.542413	FOSL1/TWIST1	2
GO:0008037	BP	GO:0008037	cell recognition	2/281	38/6899	0.462249	0.679403	0.542413	NRP1/APP	2
GO:0009132	BP	GO:0009132	nucleoside diphosphate metabolic process	2/281	38/6899	0.462249	0.679403	0.542413	APP/PGAM2	2
GO:0030177	BP	GO:0030177	positive regulation of Wnt signaling pathway	2/281	38/6899	0.462249	0.679403	0.542413	TNFAIP3/LGR4	2
GO:0001706	BP	GO:0001706	endoderm formation	1/281	15/6899	0.464415	0.679403	0.542413	DUSP5	1
GO:0006826	BP	GO:0006826	iron ion transport	1/281	15/6899	0.464415	0.679403	0.542413	FTH1	1
GO:0007080	BP	GO:0007080	mitotic metaphase plate congression	1/281	15/6899	0.464415	0.679403	0.542413	CCNB1	1
GO:0009154	BP	GO:0009154	purine ribonucleotide catabolic process	1/281	15/6899	0.464415	0.679403	0.542413	PDE2A	1
GO:0015695	BP	GO:0015695	organic cation transport	1/281	15/6899	0.464415	0.679403	0.542413	KCNB1	1
GO:0017158	BP	GO:0017158	regulation of calcium ion-dependent exocytosis	1/281	15/6899	0.464415	0.679403	0.542413	KCNB1	1
GO:0021587	BP	GO:0021587	cerebellum morphogenesis	1/281	15/6899	0.464415	0.679403	0.542413	DLL1	1
GO:0021695	BP	GO:0021695	cerebellar cortex development	1/281	15/6899	0.464415	0.679403	0.542413	DLL1	1
GO:0030838	BP	GO:0030838	positive regulation of actin filament polymerization	1/281	15/6899	0.464415	0.679403	0.542413	CDC42EP2	1
GO:0030857	BP	GO:0030857	negative regulation of epithelial cell differentiation	1/281	15/6899	0.464415	0.679403	0.542413	DLL1	1
GO:0032330	BP	GO:0032330	regulation of chondrocyte differentiation	1/281	15/6899	0.464415	0.679403	0.542413	SHOX2	1
GO:0033363	BP	GO:0033363	secretory granule organization	1/281	15/6899	0.464415	0.679403	0.542413	NECTIN2	1
GO:0034204	BP	GO:0034204	lipid translocation	1/281	15/6899	0.464415	0.679403	0.542413	XKR5	1
GO:0035850	BP	GO:0035850	epithelial cell differentiation involved in kidney development	1/281	15/6899	0.464415	0.679403	0.542413	LIF	1
GO:0040020	BP	GO:0040020	regulation of meiotic nuclear division	1/281	15/6899	0.464415	0.679403	0.542413	LIF	1
GO:0042311	BP	GO:0042311	vasodilation	1/281	15/6899	0.464415	0.679403	0.542413	ADRB1	1
GO:0043299	BP	GO:0043299	leukocyte degranulation	1/281	15/6899	0.464415	0.679403	0.542413	IL13RA2	1
GO:0043618	BP	GO:0043618	regulation of transcription from RNA polymerase II promoter in response to stress	1/281	15/6899	0.464415	0.679403	0.542413	CEBPB	1
GO:0043954	BP	GO:0043954	cellular component maintenance	1/281	15/6899	0.464415	0.679403	0.542413	CBLN4	1
GO:0045332	BP	GO:0045332	phospholipid translocation	1/281	15/6899	0.464415	0.679403	0.542413	XKR5	1
GO:0045668	BP	GO:0045668	negative regulation of osteoblast differentiation	1/281	15/6899	0.464415	0.679403	0.542413	TWIST1	1
GO:0045824	BP	GO:0045824	negative regulation of innate immune response	1/281	15/6899	0.464415	0.679403	0.542413	TNFAIP3	1
GO:0050819	BP	GO:0050819	negative regulation of coagulation	1/281	15/6899	0.464415	0.679403	0.542413	THBS1	1
GO:0051893	BP	GO:0051893	regulation of focal adhesion assembly	1/281	15/6899	0.464415	0.679403	0.542413	NRP1	1
GO:0055010	BP	GO:0055010	ventricular cardiac muscle tissue morphogenesis	1/281	15/6899	0.464415	0.679403	0.542413	DLL4	1
GO:0060441	BP	GO:0060441	epithelial tube branching involved in lung morphogenesis	1/281	15/6899	0.464415	0.679403	0.542413	CTSZ	1
GO:0070509	BP	GO:0070509	calcium ion import	1/281	15/6899	0.464415	0.679403	0.542413	CCL2	1
GO:0090109	BP	GO:0090109	regulation of cell-substrate junction assembly	1/281	15/6899	0.464415	0.679403	0.542413	NRP1	1
GO:0090183	BP	GO:0090183	regulation of kidney development	1/281	15/6899	0.464415	0.679403	0.542413	LGR4	1
GO:1901016	BP	GO:1901016	regulation of potassium ion transmembrane transporter activity	1/281	15/6899	0.464415	0.679403	0.542413	ATP1B1	1
GO:1901216	BP	GO:1901216	positive regulation of neuron death	1/281	15/6899	0.464415	0.679403	0.542413	PRNP	1
GO:1905314	BP	GO:1905314	semi-lunar valve development	1/281	15/6899	0.464415	0.679403	0.542413	TWIST1	1
GO:1905515	BP	GO:1905515	non-motile cilium assembly	1/281	15/6899	0.464415	0.679403	0.542413	HAP1	1
GO:1990874	BP	GO:1990874	vascular associated smooth muscle cell proliferation	1/281	15/6899	0.464415	0.679403	0.542413	IL10	1
GO:2000406	BP	GO:2000406	positive regulation of T cell migration	1/281	15/6899	0.464415	0.679403	0.542413	APP	1
GO:2000649	BP	GO:2000649	regulation of sodium ion transmembrane transporter activity	1/281	15/6899	0.464415	0.679403	0.542413	ATP1B1	1
GO:0007178	BP	GO:0007178	transmembrane receptor protein serine/threonine kinase signaling pathway	5/281	110/6899	0.466744	0.681838	0.544357	THBS1/ADAMTSL2/GDF15/SOX11/TGFBR3	5
GO:0016054	BP	GO:0016054	organic acid catabolic process	4/281	86/6899	0.466865	0.681838	0.544357	ARG1/TWIST1/SDS/IDO1	4
GO:0046395	BP	GO:0046395	carboxylic acid catabolic process	4/281	86/6899	0.466865	0.681838	0.544357	ARG1/TWIST1/SDS/IDO1	4
GO:0019752	BP	GO:0019752	carboxylic acid metabolic process	14/281	329/6899	0.472757	0.690056	0.550918	ARG1/LIPG/PTGES/LTA4H/CYP1A1/SCD5/TWIST1/PTGS2/ALOX5AP/APP/SDS/SCD/IDO1/PGAM2	14
GO:0007276	BP	GO:0007276	gamete generation	9/281	208/6899	0.475307	0.692954	0.553231	PRDM1/CCNB2/FOSL1/LGR4/NECTIN2/CDC20/TOP2A/CDK1/CCNB1	9
GO:0031398	BP	GO:0031398	positive regulation of protein ubiquitination	2/281	39/6899	0.475827	0.692954	0.553231	CDC20/SPHK1	2
GO:0055072	BP	GO:0055072	iron ion homeostasis	2/281	39/6899	0.475827	0.692954	0.553231	FTH1/STEAP4	2
GO:0061351	BP	GO:0061351	neural precursor cell proliferation	2/281	39/6899	0.475827	0.692954	0.553231	DLL4/MELK	2
GO:0006813	BP	GO:0006813	potassium ion transport	3/281	63/6899	0.476605	0.692954	0.553231	ATP1B1/KCNJ15/KCNB1	3
GO:0031668	BP	GO:0031668	cellular response to extracellular stimulus	3/281	63/6899	0.476605	0.692954	0.553231	FOSL1/NUAK1/KCNB1	3
GO:0050890	BP	GO:0050890	cognition	3/281	63/6899	0.476605	0.692954	0.553231	HRH1/APP/RCAN1	3
GO:0090066	BP	GO:0090066	regulation of anatomical structure size	7/281	160/6899	0.478716	0.693448	0.553626	CDC42EP2/ADM/HRH2/NRP1/HRH1/HTR7/ADRB1	7
GO:0003203	BP	GO:0003203	endocardial cushion morphogenesis	1/281	16/6899	0.486277	0.693448	0.553626	TWIST1	1
GO:0003229	BP	GO:0003229	ventricular cardiac muscle tissue development	1/281	16/6899	0.486277	0.693448	0.553626	DLL4	1
GO:0006195	BP	GO:0006195	purine nucleotide catabolic process	1/281	16/6899	0.486277	0.693448	0.553626	PDE2A	1
GO:0007566	BP	GO:0007566	embryo implantation	1/281	16/6899	0.486277	0.693448	0.553626	LIF	1
GO:0007585	BP	GO:0007585	respiratory gaseous exchange by respiratory system	1/281	16/6899	0.486277	0.693448	0.553626	CCBE1	1
GO:0008589	BP	GO:0008589	regulation of smoothened signaling pathway	1/281	16/6899	0.486277	0.693448	0.553626	SHOX2	1
GO:0009261	BP	GO:0009261	ribonucleotide catabolic process	1/281	16/6899	0.486277	0.693448	0.553626	PDE2A	1
GO:0015909	BP	GO:0015909	long-chain fatty acid transport	1/281	16/6899	0.486277	0.693448	0.553626	THBS1	1
GO:0021545	BP	GO:0021545	cranial nerve development	1/281	16/6899	0.486277	0.693448	0.553626	NRP1	1
GO:0021575	BP	GO:0021575	hindbrain morphogenesis	1/281	16/6899	0.486277	0.693448	0.553626	DLL1	1
GO:0030219	BP	GO:0030219	megakaryocyte differentiation	1/281	16/6899	0.486277	0.693448	0.553626	RAB7B	1
GO:0031018	BP	GO:0031018	endocrine pancreas development	1/281	16/6899	0.486277	0.693448	0.553626	DLL1	1
GO:0034311	BP	GO:0034311	diol metabolic process	1/281	16/6899	0.486277	0.693448	0.553626	SPHK1	1
GO:0035088	BP	GO:0035088	establishment or maintenance of apical/basal cell polarity	1/281	16/6899	0.486277	0.693448	0.553626	FSCN1	1
GO:0035315	BP	GO:0035315	hair cell differentiation	1/281	16/6899	0.486277	0.693448	0.553626	DLL1	1
GO:0043616	BP	GO:0043616	keratinocyte proliferation	1/281	16/6899	0.486277	0.693448	0.553626	EREG	1
GO:0044818	BP	GO:0044818	mitotic G2/M transition checkpoint	1/281	16/6899	0.486277	0.693448	0.553626	CDK1	1
GO:0045682	BP	GO:0045682	regulation of epidermis development	1/281	16/6899	0.486277	0.693448	0.553626	DLL1	1
GO:0046470	BP	GO:0046470	phosphatidylcholine metabolic process	1/281	16/6899	0.486277	0.693448	0.553626	ENPP2	1
GO:0046676	BP	GO:0046676	negative regulation of insulin secretion	1/281	16/6899	0.486277	0.693448	0.553626	KCNB1	1
GO:0048009	BP	GO:0048009	insulin-like growth factor receptor signaling pathway	1/281	16/6899	0.486277	0.693448	0.553626	IGFBP6	1
GO:0050732	BP	GO:0050732	negative regulation of peptidyl-tyrosine phosphorylation	1/281	16/6899	0.486277	0.693448	0.553626	SOCS1	1
GO:0051281	BP	GO:0051281	positive regulation of release of sequestered calcium ion into cytosol	1/281	16/6899	0.486277	0.693448	0.553626	HAP1	1
GO:0060142	BP	GO:0060142	regulation of syncytium formation by plasma membrane fusion	1/281	16/6899	0.486277	0.693448	0.553626	GDF15	1
GO:0060350	BP	GO:0060350	endochondral bone morphogenesis	1/281	16/6899	0.486277	0.693448	0.553626	SHOX2	1
GO:0061082	BP	GO:0061082	myeloid leukocyte cytokine production	1/281	16/6899	0.486277	0.693448	0.553626	TWIST1	1
GO:0061245	BP	GO:0061245	establishment or maintenance of bipolar cell polarity	1/281	16/6899	0.486277	0.693448	0.553626	FSCN1	1
GO:0070059	BP	GO:0070059	intrinsic apoptotic signaling pathway in response to endoplasmic reticulum stress	1/281	16/6899	0.486277	0.693448	0.553626	CEBPB	1
GO:0097035	BP	GO:0097035	regulation of membrane lipid distribution	1/281	16/6899	0.486277	0.693448	0.553626	XKR5	1
GO:1901976	BP	GO:1901976	regulation of cell cycle checkpoint	1/281	16/6899	0.486277	0.693448	0.553626	CCNB1	1
GO:1902017	BP	GO:1902017	regulation of cilium assembly	1/281	16/6899	0.486277	0.693448	0.553626	HAP1	1
GO:1902305	BP	GO:1902305	regulation of sodium ion transmembrane transport	1/281	16/6899	0.486277	0.693448	0.553626	ATP1B1	1
GO:2001258	BP	GO:2001258	negative regulation of cation channel activity	1/281	16/6899	0.486277	0.693448	0.553626	GEM	1
GO:0032868	BP	GO:0032868	response to insulin	3/281	64/6899	0.487101	0.693448	0.553626	SOCS1/IRS1/PID1	3
GO:0046942	BP	GO:0046942	carboxylic acid transport	3/281	64/6899	0.487101	0.693448	0.553626	PTGES/SLC1A2/SLC1A5	3
GO:0001906	BP	GO:0001906	cell killing	2/281	40/6899	0.489195	0.693448	0.553626	IL23A/NECTIN2	2
GO:0007565	BP	GO:0007565	female pregnancy	2/281	40/6899	0.489195	0.693448	0.553626	PRDM1/LIF	2
GO:0010970	BP	GO:0010970	transport along microtubule	2/281	40/6899	0.489195	0.693448	0.553626	HAP1/APP	2
GO:0030148	BP	GO:0030148	sphingolipid biosynthetic process	2/281	40/6899	0.489195	0.693448	0.553626	A4GALT/SPHK1	2
GO:0030902	BP	GO:0030902	hindbrain development	2/281	40/6899	0.489195	0.693448	0.553626	DLL1/HAP1	2
GO:0044703	BP	GO:0044703	multi-organism reproductive process	2/281	40/6899	0.489195	0.693448	0.553626	PRDM1/LIF	2
GO:0045446	BP	GO:0045446	endothelial cell differentiation	2/281	40/6899	0.489195	0.693448	0.553626	DLL1/PDE2A	2
GO:0050905	BP	GO:0050905	neuromuscular process	2/281	40/6899	0.489195	0.693448	0.553626	TMEM150C/APP	2
GO:0072089	BP	GO:0072089	stem cell proliferation	2/281	40/6899	0.489195	0.693448	0.553626	SOX11/SHOX2	2
GO:2000779	BP	GO:2000779	regulation of double-strand break repair	2/281	40/6899	0.489195	0.693448	0.553626	FOXM1/TWIST1	2
GO:0032970	BP	GO:0032970	regulation of actin filament-based process	5/281	113/6899	0.49048	0.694513	0.554476	CDC42EP2/FSCN1/PDPN/NRP1/RGCC	5
GO:0050878	BP	GO:0050878	regulation of body fluid levels	5/281	113/6899	0.49048	0.694513	0.554476	THBS1/ADM/F3/PDPN/IL18	5
GO:0043436	BP	GO:0043436	oxoacid metabolic process	14/281	333/6899	0.491337	0.695349	0.555144	ARG1/LIPG/PTGES/LTA4H/CYP1A1/SCD5/TWIST1/PTGS2/ALOX5AP/APP/SDS/SCD/IDO1/PGAM2	14
GO:0009895	BP	GO:0009895	negative regulation of catabolic process	4/281	89/6899	0.493657	0.697873	0.557159	FURIN/IL10/CST3/TIMP1	4
GO:0042886	BP	GO:0042886	amide transport	4/281	89/6899	0.493657	0.697873	0.557159	S100A8/IL6/BIRC5/KCNB1	4
GO:0030001	BP	GO:0030001	metal ion transport	10/281	236/6899	0.495696	0.700375	0.559156	FTH1/GEM/ATP1B1/SLC6A12/GRAMD2A/RAMP2/HAP1/CCL2/KCNJ15/KCNB1	10
GO:0006082	BP	GO:0006082	organic acid metabolic process	14/281	334/6899	0.495964	0.700375	0.559156	ARG1/LIPG/PTGES/LTA4H/CYP1A1/SCD5/TWIST1/PTGS2/ALOX5AP/APP/SDS/SCD/IDO1/PGAM2	14
GO:0030522	BP	GO:0030522	intracellular receptor signaling pathway	3/281	65/6899	0.497495	0.701396	0.559971	TNFAIP3/NFKBIA/TWIST1	3
GO:0032386	BP	GO:0032386	regulation of intracellular transport	3/281	65/6899	0.497495	0.701396	0.559971	HAP1/PKIG/KCNB1	3
GO:0070588	BP	GO:0070588	calcium ion transmembrane transport	3/281	65/6899	0.497495	0.701396	0.559971	GEM/ATP1B1/HAP1	3
GO:0006820	BP	GO:0006820	anion transport	5/281	114/6899	0.498309	0.701403	0.559977	PTGES/SLC1A2/SLC1A5/PRNP/CEBPB	5
GO:0034329	BP	GO:0034329	cell junction assembly	5/281	114/6899	0.498309	0.701403	0.559977	FSCN1/NRP1/RAMP2/APP/CBLN4	5
GO:0051223	BP	GO:0051223	regulation of protein transport	5/281	114/6899	0.498309	0.701403	0.559977	IL1A/IL6/BIRC5/PKIG/KCNB1	5
GO:0019725	BP	GO:0019725	cellular homeostasis	10/281	237/6899	0.501152	0.703344	0.561526	FTH1/IL1A/ATP1B1/TXNRD1/RHCG/BIRC5/HAP1/APP/UBE2C/KCNB1	10
GO:0038061	BP	GO:0038061	NIK/NF-kappaB signaling	2/281	41/6899	0.502348	0.703344	0.561526	SPHK1/APP	2
GO:0051650	BP	GO:0051650	establishment of vesicle localization	2/281	41/6899	0.502348	0.703344	0.561526	SDC1/HAP1	2
GO:1903322	BP	GO:1903322	positive regulation of protein modification by small protein conjugation or removal	2/281	41/6899	0.502348	0.703344	0.561526	CDC20/SPHK1	2
GO:2000027	BP	GO:2000027	regulation of animal organ morphogenesis	2/281	41/6899	0.502348	0.703344	0.561526	LGR4/HGF	2
GO:0016050	BP	GO:0016050	vesicle organization	4/281	90/6899	0.502464	0.703344	0.561526	STX11/SDC1/NECTIN2/SPHK1	4
GO:0003044	BP	GO:0003044	regulation of systemic arterial blood pressure mediated by a chemical signal	1/281	17/6899	0.50725	0.703344	0.561526	ADRB1	1
GO:0005978	BP	GO:0005978	glycogen biosynthetic process	1/281	17/6899	0.50725	0.703344	0.561526	PPP1R3C	1
GO:0006721	BP	GO:0006721	terpenoid metabolic process	1/281	17/6899	0.50725	0.703344	0.561526	CYP1A1	1
GO:0006801	BP	GO:0006801	superoxide metabolic process	1/281	17/6899	0.50725	0.703344	0.561526	DUOX2	1
GO:0009250	BP	GO:0009250	glucan biosynthetic process	1/281	17/6899	0.50725	0.703344	0.561526	PPP1R3C	1
GO:0010543	BP	GO:0010543	regulation of platelet activation	1/281	17/6899	0.50725	0.703344	0.561526	PDPN	1
GO:0010676	BP	GO:0010676	positive regulation of cellular carbohydrate metabolic process	1/281	17/6899	0.50725	0.703344	0.561526	CD244	1
GO:0010812	BP	GO:0010812	negative regulation of cell-substrate adhesion	1/281	17/6899	0.50725	0.703344	0.561526	THBS1	1
GO:0010823	BP	GO:0010823	negative regulation of mitochondrion organization	1/281	17/6899	0.50725	0.703344	0.561526	HGF	1
GO:0010824	BP	GO:0010824	regulation of centrosome duplication	1/281	17/6899	0.50725	0.703344	0.561526	CCNF	1
GO:0030858	BP	GO:0030858	positive regulation of epithelial cell differentiation	1/281	17/6899	0.50725	0.703344	0.561526	LIF	1
GO:0032728	BP	GO:0032728	positive regulation of interferon-beta production	1/281	17/6899	0.50725	0.703344	0.561526	IRF1	1
GO:0034340	BP	GO:0034340	response to type I interferon	1/281	17/6899	0.50725	0.703344	0.561526	CYP3A29	1
GO:0042149	BP	GO:0042149	cellular response to glucose starvation	1/281	17/6899	0.50725	0.703344	0.561526	NUAK1	1
GO:0050848	BP	GO:0050848	regulation of calcium-mediated signaling	1/281	17/6899	0.50725	0.703344	0.561526	RCAN1	1
GO:0051591	BP	GO:0051591	response to cAMP	1/281	17/6899	0.50725	0.703344	0.561526	DUOX2	1
GO:0060428	BP	GO:0060428	lung epithelium development	1/281	17/6899	0.50725	0.703344	0.561526	ADAMTSL2	1
GO:0061045	BP	GO:0061045	negative regulation of wound healing	1/281	17/6899	0.50725	0.703344	0.561526	THBS1	1
GO:0071357	BP	GO:0071357	cellular response to type I interferon	1/281	17/6899	0.50725	0.703344	0.561526	CYP3A29	1
GO:0097237	BP	GO:0097237	cellular response to toxic substance	1/281	17/6899	0.50725	0.703344	0.561526	ABTB2	1
GO:1901657	BP	GO:1901657	glycosyl compound metabolic process	1/281	17/6899	0.50725	0.703344	0.561526	PNP	1
GO:1902930	BP	GO:1902930	regulation of alcohol biosynthetic process	1/281	17/6899	0.50725	0.703344	0.561526	CD244	1
GO:0030258	BP	GO:0030258	lipid modification	3/281	66/6899	0.507783	0.703708	0.561817	CYP1A1/TWIST1/PORCN	3
GO:0007264	BP	GO:0007264	small GTPase mediated signal transduction	6/281	140/6899	0.50901	0.705032	0.562875	CDC42EP2/FOXM1/PDPN/ARRB1/NRP1/RND3	6
GO:0070647	BP	GO:0070647	protein modification by small protein conjugation or removal	12/281	288/6899	0.510775	0.707102	0.564527	TNFAIP3/UHRF1/KLHL3/SOCS1/CCNF/CDC20/ARRB1/SOCS3/SPHK1/ASB5/UBE2C/ASB9	12
GO:0043434	BP	GO:0043434	response to peptide hormone	4/281	91/6899	0.511204	0.707319	0.5647	GDF15/SOCS1/IRS1/PID1	4
GO:0007416	BP	GO:0007416	synapse assembly	2/281	42/6899	0.515282	0.71145	0.567998	APP/CBLN4	2
GO:0009308	BP	GO:0009308	amine metabolic process	2/281	42/6899	0.515282	0.71145	0.567998	CYP1A1/IDO1	2
GO:0030278	BP	GO:0030278	regulation of ossification	2/281	42/6899	0.515282	0.71145	0.567998	SOX11/TWIST1	2
GO:0033157	BP	GO:0033157	regulation of intracellular protein transport	2/281	42/6899	0.515282	0.71145	0.567998	PKIG/KCNB1	2
GO:0009896	BP	GO:0009896	positive regulation of catabolic process	6/281	141/6899	0.516028	0.712102	0.568519	TNFAIP3/SAA3/CDC20/TWIST1/APP/ASB9	6
GO:0045926	BP	GO:0045926	negative regulation of growth	3/281	67/6899	0.517961	0.714391	0.570346	GDF15/NRP1/HYAL1	3
GO:0016570	BP	GO:0016570	histone modification	6/281	142/6899	0.523008	0.714878	0.570735	PRDM1/ARRB1/TWIST1/HR/LIF/VENTX	6
GO:0048589	BP	GO:0048589	developmental growth	7/281	167/6899	0.524401	0.714878	0.570735	DLL1/PHLDA2/ADM/GDF15/IL7/NRP1/APP	7
GO:0022008	BP	GO:0022008	neurogenesis	18/281	439/6899	0.524547	0.714878	0.570735	DLL1/PRDM1/DLL4/SOX11/S100A8/S100A9/NDNF/TWIST1/NRP1/HAP1/CCL2/CCR4/SHOX2/APP/LIF/CXCR4/CEBPB/TENM1	18
GO:0001947	BP	GO:0001947	heart looping	1/281	18/6899	0.52737	0.714878	0.570735	DLL1	1
GO:0006687	BP	GO:0006687	glycosphingolipid metabolic process	1/281	18/6899	0.52737	0.714878	0.570735	A4GALT	1
GO:0006835	BP	GO:0006835	dicarboxylic acid transport	1/281	18/6899	0.52737	0.714878	0.570735	SLC1A5	1
GO:0021517	BP	GO:0021517	ventral spinal cord development	1/281	18/6899	0.52737	0.714878	0.570735	DLL4	1
GO:0031124	BP	GO:0031124	mRNA 3'-end processing	1/281	18/6899	0.52737	0.714878	0.570735	APP	1
GO:0031644	BP	GO:0031644	regulation of nervous system process	1/281	18/6899	0.52737	0.714878	0.570735	APP	1
GO:0042403	BP	GO:0042403	thyroid hormone metabolic process	1/281	18/6899	0.52737	0.714878	0.570735	DUOX2	1
GO:0043112	BP	GO:0043112	receptor metabolic process	1/281	18/6899	0.52737	0.714878	0.570735	FURIN	1
GO:0043620	BP	GO:0043620	regulation of DNA-templated transcription in response to stress	1/281	18/6899	0.52737	0.714878	0.570735	CEBPB	1
GO:0044728	BP	GO:0044728	DNA methylation or demethylation	1/281	18/6899	0.52737	0.714878	0.570735	AICDA	1
GO:0046324	BP	GO:0046324	regulation of glucose import	1/281	18/6899	0.52737	0.714878	0.570735	PID1	1
GO:0046530	BP	GO:0046530	photoreceptor cell differentiation	1/281	18/6899	0.52737	0.714878	0.570735	PRDM1	1
GO:0046579	BP	GO:0046579	positive regulation of Ras protein signal transduction	1/281	18/6899	0.52737	0.714878	0.570735	ARRB1	1
GO:0046605	BP	GO:0046605	regulation of centrosome cycle	1/281	18/6899	0.52737	0.714878	0.570735	CCNF	1
GO:0048286	BP	GO:0048286	lung alveolus development	1/281	18/6899	0.52737	0.714878	0.570735	LIF	1
GO:0048524	BP	GO:0048524	positive regulation of viral process	1/281	18/6899	0.52737	0.714878	0.570735	TOP2A	1
GO:0051057	BP	GO:0051057	positive regulation of small GTPase mediated signal transduction	1/281	18/6899	0.52737	0.714878	0.570735	ARRB1	1
GO:0051926	BP	GO:0051926	negative regulation of calcium ion transport	1/281	18/6899	0.52737	0.714878	0.570735	GEM	1
GO:0051952	BP	GO:0051952	regulation of amine transport	1/281	18/6899	0.52737	0.714878	0.570735	KCNB1	1
GO:0070527	BP	GO:0070527	platelet aggregation	1/281	18/6899	0.52737	0.714878	0.570735	PDPN	1
GO:0098930	BP	GO:0098930	axonal transport	1/281	18/6899	0.52737	0.714878	0.570735	HAP1	1
GO:0099518	BP	GO:0099518	vesicle cytoskeletal trafficking	1/281	18/6899	0.52737	0.714878	0.570735	HAP1	1
GO:0150116	BP	GO:0150116	regulation of cell-substrate junction organization	1/281	18/6899	0.52737	0.714878	0.570735	NRP1	1
GO:1901379	BP	GO:1901379	regulation of potassium ion transmembrane transport	1/281	18/6899	0.52737	0.714878	0.570735	ATP1B1	1
GO:2000403	BP	GO:2000403	positive regulation of lymphocyte migration	1/281	18/6899	0.52737	0.714878	0.570735	APP	1
GO:2000781	BP	GO:2000781	positive regulation of double-strand break repair	1/281	18/6899	0.52737	0.714878	0.570735	FOXM1	1
GO:0006606	BP	GO:0006606	protein import into nucleus	2/281	43/6899	0.527992	0.714878	0.570735	NFKBIA/PKIG	2
GO:0014065	BP	GO:0014065	phosphatidylinositol 3-kinase signaling	2/281	43/6899	0.527992	0.714878	0.570735	TWIST1/HGF	2
GO:0030282	BP	GO:0030282	bone mineralization	2/281	43/6899	0.527992	0.714878	0.570735	LGR4/TWIST1	2
GO:0046328	BP	GO:0046328	regulation of JNK cascade	2/281	43/6899	0.527992	0.714878	0.570735	TNFRSF19/APP	2
GO:0051648	BP	GO:0051648	vesicle localization	2/281	43/6899	0.527992	0.714878	0.570735	SDC1/HAP1	2
GO:0002064	BP	GO:0002064	epithelial cell development	3/281	68/6899	0.528025	0.714878	0.570735	DLL1/PRDM1/PDE2A	3
GO:0006936	BP	GO:0006936	muscle contraction	4/281	93/6899	0.528472	0.714878	0.570735	ATP1B1/SPHK1/HTR7/PGAM2	4
GO:0062012	BP	GO:0062012	regulation of small molecule metabolic process	4/281	93/6899	0.528472	0.714878	0.570735	CD244/TWIST1/APP/PID1	4
GO:0010563	BP	GO:0010563	negative regulation of phosphorus metabolic process	5/281	119/6899	0.53673	0.724074	0.578077	TNFAIP3/SOCS1/HGF/PID1/PKIG	5
GO:0045936	BP	GO:0045936	negative regulation of phosphate metabolic process	5/281	119/6899	0.53673	0.724074	0.578077	TNFAIP3/SOCS1/HGF/PID1/PKIG	5
GO:0042391	BP	GO:0042391	regulation of membrane potential	4/281	94/6899	0.536994	0.724074	0.578077	ATP1B1/APP/PID1/KCNB1	4
GO:0048562	BP	GO:0048562	embryonic organ morphogenesis	4/281	94/6899	0.536994	0.724074	0.578077	DLL1/SOX11/TWIST1/SHOX2	4
GO:0033500	BP	GO:0033500	carbohydrate homeostasis	3/281	69/6899	0.537972	0.724074	0.578077	IL6/BIRC5/KCNB1	3
GO:0042593	BP	GO:0042593	glucose homeostasis	3/281	69/6899	0.537972	0.724074	0.578077	IL6/BIRC5/KCNB1	3
GO:0045444	BP	GO:0045444	fat cell differentiation	3/281	69/6899	0.537972	0.724074	0.578077	SOCS1/TNF/CEBPB	3
GO:0045598	BP	GO:0045598	regulation of fat cell differentiation	2/281	44/6899	0.540475	0.724074	0.578077	TNF/CEBPB	2
GO:0046916	BP	GO:0046916	cellular transition metal ion homeostasis	2/281	44/6899	0.540475	0.724074	0.578077	FTH1/APP	2
GO:1905475	BP	GO:1905475	regulation of protein localization to membrane	2/281	44/6899	0.540475	0.724074	0.578077	PID1/KCNB1	2
GO:0002437	BP	GO:0002437	inflammatory response to antigenic stimulus	1/281	19/6899	0.546671	0.724074	0.578077	IL10	1
GO:0002639	BP	GO:0002639	positive regulation of immunoglobulin production	1/281	19/6899	0.546671	0.724074	0.578077	IL10	1
GO:0006368	BP	GO:0006368	transcription elongation by RNA polymerase II promoter	1/281	19/6899	0.546671	0.724074	0.578077	ELL2	1
GO:0006805	BP	GO:0006805	xenobiotic metabolic process	1/281	19/6899	0.546671	0.724074	0.578077	CYP1A1	1
GO:0009066	BP	GO:0009066	aspartate family amino acid metabolic process	1/281	19/6899	0.546671	0.724074	0.578077	SDS	1
GO:0009395	BP	GO:0009395	phospholipid catabolic process	1/281	19/6899	0.546671	0.724074	0.578077	ENPP2	1
GO:0010770	BP	GO:0010770	positive regulation of cell morphogenesis involved in differentiation	1/281	19/6899	0.546671	0.724074	0.578077	NRP1	1
GO:0015837	BP	GO:0015837	amine transport	1/281	19/6899	0.546671	0.724074	0.578077	KCNB1	1
GO:0017156	BP	GO:0017156	calcium-ion regulated exocytosis	1/281	19/6899	0.546671	0.724074	0.578077	KCNB1	1
GO:0019748	BP	GO:0019748	secondary metabolic process	1/281	19/6899	0.546671	0.724074	0.578077	CYP1A1	1
GO:0032092	BP	GO:0032092	positive regulation of protein binding	1/281	19/6899	0.546671	0.724074	0.578077	APP	1
GO:0032418	BP	GO:0032418	lysosome localization	1/281	19/6899	0.546671	0.724074	0.578077	IL13RA2	1
GO:0042698	BP	GO:0042698	ovulation cycle	1/281	19/6899	0.546671	0.724074	0.578077	ENPP2	1
GO:0043462	BP	GO:0043462	regulation of ATP-dependent activity	1/281	19/6899	0.546671	0.724074	0.578077	ATP1B1	1
GO:0045685	BP	GO:0045685	regulation of glial cell differentiation	1/281	19/6899	0.546671	0.724074	0.578077	LIF	1
GO:0046461	BP	GO:0046461	neutral lipid catabolic process	1/281	19/6899	0.546671	0.724074	0.578077	LIPG	1
GO:0046464	BP	GO:0046464	acylglycerol catabolic process	1/281	19/6899	0.546671	0.724074	0.578077	LIPG	1
GO:0048041	BP	GO:0048041	focal adhesion assembly	1/281	19/6899	0.546671	0.724074	0.578077	NRP1	1
GO:0050688	BP	GO:0050688	regulation of defense response to virus	1/281	19/6899	0.546671	0.724074	0.578077	IL23A	1
GO:0050873	BP	GO:0050873	brown fat cell differentiation	1/281	19/6899	0.546671	0.724074	0.578077	CEBPB	1
GO:0051384	BP	GO:0051384	response to glucocorticoid	1/281	19/6899	0.546671	0.724074	0.578077	IL10	1
GO:0051937	BP	GO:0051937	catecholamine transport	1/281	19/6899	0.546671	0.724074	0.578077	KCNB1	1
GO:0055013	BP	GO:0055013	cardiac muscle cell development	1/281	19/6899	0.546671	0.724074	0.578077	SHOX2	1
GO:0060291	BP	GO:0060291	long-term synaptic potentiation	1/281	19/6899	0.546671	0.724074	0.578077	APP	1
GO:0060412	BP	GO:0060412	ventricular septum morphogenesis	1/281	19/6899	0.546671	0.724074	0.578077	SOX11	1
GO:0061028	BP	GO:0061028	establishment of endothelial barrier	1/281	19/6899	0.546671	0.724074	0.578077	PDE2A	1
GO:0061371	BP	GO:0061371	determination of heart left/right asymmetry	1/281	19/6899	0.546671	0.724074	0.578077	DLL1	1
GO:0072523	BP	GO:0072523	purine-containing compound catabolic process	1/281	19/6899	0.546671	0.724074	0.578077	PDE2A	1
GO:0099175	BP	GO:0099175	regulation of postsynapse organization	1/281	19/6899	0.546671	0.724074	0.578077	ABHD17C	1
GO:1990849	BP	GO:1990849	vacuolar localization	1/281	19/6899	0.546671	0.724074	0.578077	IL13RA2	1
GO:2000404	BP	GO:2000404	regulation of T cell migration	1/281	19/6899	0.546671	0.724074	0.578077	APP	1
GO:0006909	BP	GO:0006909	phagocytosis	3/281	70/6899	0.547799	0.7252	0.578975	THBS1/SPHK1/XKR5	3
GO:0007610	BP	GO:0007610	behavior	6/281	146/6899	0.550516	0.728427	0.581552	GDF15/HTR2A/HRH1/APP/RCAN1/ADRB1	6
GO:0070201	BP	GO:0070201	regulation of establishment of protein localization	5/281	121/6899	0.551723	0.729501	0.582409	IL1A/IL6/BIRC5/PKIG/KCNB1	5
GO:0016052	BP	GO:0016052	carbohydrate catabolic process	2/281	45/6899	0.552729	0.729501	0.582409	APP/PGAM2	2
GO:0035265	BP	GO:0035265	organ growth	2/281	45/6899	0.552729	0.729501	0.582409	DLL1/IL7	2
GO:0044706	BP	GO:0044706	multi-multicellular organism process	2/281	45/6899	0.552729	0.729501	0.582409	PRDM1/LIF	2
GO:0048284	BP	GO:0048284	organelle fusion	2/281	45/6899	0.552729	0.729501	0.582409	STX11/SPHK1	2
GO:0018105	BP	GO:0018105	peptidyl-serine phosphorylation	4/281	96/6899	0.553805	0.730552	0.583248	SAA3/HGF/APP/LIF	4
GO:0032870	BP	GO:0032870	cellular response to hormone stimulus	6/281	148/6899	0.564002	0.731483	0.583992	GDF15/SOCS1/RAMP2/TRH/IRS1/PID1	6
GO:0002833	BP	GO:0002833	positive regulation of response to biotic stimulus	2/281	46/6899	0.564751	0.731483	0.583992	NECTIN2/EREG	2
GO:0019751	BP	GO:0019751	polyol metabolic process	2/281	46/6899	0.564751	0.731483	0.583992	CD244/SPHK1	2
GO:0051170	BP	GO:0051170	import into nucleus	2/281	46/6899	0.564751	0.731483	0.583992	NFKBIA/PKIG	2
GO:0001541	BP	GO:0001541	ovarian follicle development	1/281	20/6899	0.565186	0.731483	0.583992	CEBPB	1
GO:0002204	BP	GO:0002204	somatic recombination of immunoglobulin genes involved in immune response	1/281	20/6899	0.565186	0.731483	0.583992	AICDA	1
GO:0002208	BP	GO:0002208	somatic diversification of immunoglobulins involved in immune response	1/281	20/6899	0.565186	0.731483	0.583992	AICDA	1
GO:0002381	BP	GO:0002381	immunoglobulin production involved in immunoglobulin-mediated immune response	1/281	20/6899	0.565186	0.731483	0.583992	AICDA	1
GO:0002712	BP	GO:0002712	regulation of B cell mediated immunity	1/281	20/6899	0.565186	0.731483	0.583992	NECTIN2	1
GO:0002889	BP	GO:0002889	regulation of immunoglobulin mediated immune response	1/281	20/6899	0.565186	0.731483	0.583992	NECTIN2	1
GO:0003143	BP	GO:0003143	embryonic heart tube morphogenesis	1/281	20/6899	0.565186	0.731483	0.583992	DLL1	1
GO:0003197	BP	GO:0003197	endocardial cushion development	1/281	20/6899	0.565186	0.731483	0.583992	TWIST1	1
GO:0006754	BP	GO:0006754	ATP biosynthetic process	1/281	20/6899	0.565186	0.731483	0.583992	PID1	1
GO:0007520	BP	GO:0007520	myoblast fusion	1/281	20/6899	0.565186	0.731483	0.583992	GDF15	1
GO:0010463	BP	GO:0010463	mesenchymal cell proliferation	1/281	20/6899	0.565186	0.731483	0.583992	SHOX2	1
GO:0010862	BP	GO:0010862	positive regulation of pathway-restricted SMAD protein phosphorylation	1/281	20/6899	0.565186	0.731483	0.583992	GDF15	1
GO:0016447	BP	GO:0016447	somatic recombination of immunoglobulin gene segments	1/281	20/6899	0.565186	0.731483	0.583992	AICDA	1
GO:0021515	BP	GO:0021515	cell differentiation in spinal cord	1/281	20/6899	0.565186	0.731483	0.583992	DLL4	1
GO:0030032	BP	GO:0030032	lamellipodium assembly	1/281	20/6899	0.565186	0.731483	0.583992	FSCN1	1
GO:0030193	BP	GO:0030193	regulation of blood coagulation	1/281	20/6899	0.565186	0.731483	0.583992	THBS1	1
GO:0030516	BP	GO:0030516	regulation of axon extension	1/281	20/6899	0.565186	0.731483	0.583992	NRP1	1
GO:0033344	BP	GO:0033344	cholesterol efflux	1/281	20/6899	0.565186	0.731483	0.583992	NFKBIA	1
GO:0034109	BP	GO:0034109	homotypic cell-cell adhesion	1/281	20/6899	0.565186	0.731483	0.583992	PDPN	1
GO:0035050	BP	GO:0035050	embryonic heart tube development	1/281	20/6899	0.565186	0.731483	0.583992	DLL1	1
[truncated: 1,238 more rows]

## Sheet: Sheet4
KEGG of DEGs Specifically Expressed in Dapulian
	ID	Description	GeneRatio	BgRatio	pvalue	p.adjust	qvalue	geneID	Count
ssc04060	ssc04060	Cytokine-cytokine receptor interaction	50/352	273/9240	3.58926e-21	9.94226e-19	7.8586e-19	IL33/GDF15/EBI3/CXCL14/IL27/IL21R/IL1B/IL1A/IL1R1/IL7/IL23A/CCL22/CX3CL1/CCL17/TNFRSF18/CSF3R/IL23R/TNF/CXCL8/AMCF-II/PPBP/LOC100525396/CXCL2/IL18/IL10/IL19/IL20/IL6/IL2RA/IL15RA/TNFRSF19/CSF3/CCL4/CCL3L1/LOC100516039/CCL14/CCL2/TNFRSF13B/CCR4/IL12A/IL1RAP/IL10RB/LIF/OSM/FAS/CXCR4/CCL20/OSMR/IL13RA2/IL1B2	50
ssc04061	ssc04061	Viral protein interaction with cytokine and cytokine receptor	25/352	85/9240	3.88919e-16	5.38652e-14	4.25764e-14	CXCL14/CCL22/CX3CL1/CCL17/TNF/CXCL8/AMCF-II/PPBP/LOC100525396/CXCL2/IL18/IL10/IL19/IL20/IL6/IL2RA/CCL4/CCL3L1/LOC100516039/CCL14/CCL2/CCR4/IL10RB/CXCR4/CCL20	25
ssc05323	ssc05323	Rheumatoid arthritis	24/352	93/9240	3.97577e-14	3.67096e-12	2.90161e-12	ICAM1/IL1B/IL1A/IL23A/TNF/SLA-DQB1/LOC106504372/SLA-DMA/CXCL8/AMCF-II/LOC100525396/CXCL2/MMP1/MMP3/IL18/IL6/ATP6V1G3/CTSV/FLT1/CCL3L1/CCL2/CCL20/ATP6V0A4/IL1B2	24
ssc04657	ssc04657	IL-17 signaling pathway	23/352	89/9240	1.32829e-13	9.19843e-12	7.27065e-12	TNFAIP3/TRAF3IP2/FOSL1/IL1B/S100A8/S100A9/CCL17/TNF/NFKBIA/CXCL8/AMCF-II/LOC100525396/CXCL2/MMP1/MMP3/IL6/PTGS2/CSF3/CCL2/CCL20/MMP9/CEBPB/IL1B2	23
ssc04668	ssc04668	TNF signaling pathway	25/352	111/9240	3.37923e-13	1.87209e-11	1.47975e-11	TNFAIP3/ICAM1/IRF1/IL1B/CX3CL1/BCL3/TNF/NFKBIA/MMP14/AMCF-II/LOC100525396/CXCL2/BIRC3/MMP3/IL6/PTGS2/MAP3K8/SOCS3/CCL2/LIF/FAS/CCL20/MMP9/CEBPB/IL1B2	25
ssc05143	ssc05143	African trypanosomiasis	13/352	37/9240	4.4454e-10	2.05229e-08	1.62218e-08	LAMA4/ICAM1/IL1B/TNF/IL18/IL10/IL6/TLR9/IL12A/FAS/IDO1/IDO2/IL1B2	13
ssc05144	ssc05144	Malaria	15/352	55/9240	1.14113e-09	4.5156e-08	3.56924e-08	THBS1/ICAM1/IL1B/SDC1/TNF/CXCL8/IL18/IL10/IL6/HGF/CSF3/CCL2/TLR9/IL12A/IL1B2	15
ssc05133	ssc05133	Pertussis	17/352	74/9240	1.61337e-09	5.5863e-08	4.41555e-08	IRF1/CD14/IL1B/IL1A/IL23A/C1QA/C1QC/TNF/CXCL8/AMCF-II/CASP1/IL10/C4BPB/IL6/GNAI1/IL12A/IL1B2	17
ssc04630	ssc04630	JAK-STAT signaling pathway	24/352	167/9240	1.73353e-08	5.33542e-07	4.21724e-07	PDGFRB/IL27/IL21R/SOCS1/IL7/IL23A/CSF3R/IL23R/CDKN1A/EGF/IL10/IL19/IL20/IL6/IL2RA/IL15RA/SOCS3/CSF3/IL12A/IL10RB/LIF/OSM/OSMR/IL13RA2	24
ssc05321	ssc05321	Inflammatory bowel disease	14/352	67/9240	1.6368e-07	4.53392e-06	3.58372e-06	IL21R/IL1B/IL1A/IL23A/IL23R/TNF/SLA-DQB1/LOC106504372/SLA-DMA/IL18/IL10/IL6/IL12A/IL1B2	14
ssc05134	ssc05134	Legionellosis	13/352	60/9240	2.90969e-07	7.32712e-06	5.79153e-06	CD14/IL1B/TNF/NFKBIA/CXCL8/LOC100525396/CXCL2/CASP1/IL18/IL6/IL12A/NFKB2/IL1B2	13
ssc04625	ssc04625	C-type lectin receptor signaling pathway	17/352	105/9240	3.91287e-07	9.0322e-06	7.13926e-06	IRF1/IL1B/IL23A/CLEC4E/CCL22/CCL17/BCL3/RELB/TNF/NFKBIA/CASP1/IL10/IL6/PTGS2/IL12A/NFKB2/IL1B2	17
ssc05152	ssc05152	Tuberculosis	23/352	185/9240	5.13709e-07	1.0225e-05	8.08206e-06	CTSD/CD14/IL1B/IL1A/IL23A/CYP27B1/CLEC4E/TNF/SLA-DQB1/LOC106504372/SLA-DMA/IL18/IL10/IL6/SPHK1/MRC2/TLR9/IRAK2/IL12A/IL10RB/CEBPB/ATP6V0A4/IL1B2	23
ssc04064	ssc04064	NF-kappa B signaling pathway	17/352	107/9240	5.16785e-07	1.0225e-05	8.08206e-06	TNFAIP3/ICAM1/CD14/IL1B/IL1R1/RELB/TNF/BCL2A1/NFKBIA/CXCL8/LOC100525396/CXCL2/BIRC3/PTGS2/CCL4/NFKB2/IL1B2	17
ssc05146	ssc05146	Amoebiasis	16/352	99/9240	8.85012e-07	1.63432e-05	1.29181e-05	ARG1/LAMA4/CD14/IL1B/IL1R1/TNF/CXCL8/LOC100525396/CXCL2/RAB7B/IL10/IL6/LAMB1/LAMB3/IL12A/IL1B2	16
ssc04640	ssc04640	Hematopoietic cell lineage	15/352	89/9240	1.12335e-06	1.94479e-05	1.53721e-05	CD59/CD14/IL1B/IL1A/IL1R1/IL7/CSF3R/TNF/SLA-DQB1/LOC106504372/SLA-DMA/IL6/IL2RA/CSF3/IL1B2	15
ssc04110	ssc04110	Cell cycle	20/352	154/9240	1.44468e-06	2.35397e-05	1.86064e-05	TTK/CCNB2/KNL1/BUB1B/CDCA5/BUB1/ESPL1/CDT1/NDC80/ORC1/CDC20/CDKN1A/MCM3/TICRR/AURKB/SGO1/ESCO2/CDK1/CCNB1/CCNB3	20
ssc04659	ssc04659	Th17 cell differentiation	16/352	111/9240	4.20858e-06	6.47654e-05	5.11921e-05	EBI3/IL27/IL21R/IL1B/IL1R1/IL23A/IL23R/IRF4/SLA-DQB1/LOC106504372/SLA-DMA/NFKBIA/IL6/IL2RA/IL1RAP/IL1B2	16
ssc04062	ssc04062	Chemokine signaling pathway	21/352	182/9240	5.42696e-06	7.91194e-05	6.25378e-05	CXCL14/BCAR1/CCL22/CX3CL1/CCL17/NFKBIA/CXCL8/AMCF-II/PPBP/LOC100525396/CXCL2/ARRB1/GNAI1/CCL4/CCL3L1/LOC100516039/CCL14/CCL2/CCR4/CXCR4/CCL20	21
ssc04621	ssc04621	NOD-like receptor signaling pathway	20/352	175/9240	1.05155e-05	0.000138676	0.000109613	TNFAIP3/NLRP6/MEFV/IL1B/LOC100155195/GBP2/GBP1/NLRP12/TNF/NFKBIA/CXCL8/LOC100525396/CXCL2/BIRC3/LOC100522887/CASP1/IL18/IL6/CCL2/IL1B2	20
ssc05145	ssc05145	Toxoplasmosis	15/352	106/9240	1.05872e-05	0.000138676	0.000109613	LAMA4/SOCS1/TNF/SLA-DQB1/LOC106504372/SLA-DMA/NFKBIA/BIRC3/IL10/GNAI1/LAMB1/LAMB3/IL12A/IL10RB/ALOX5	15
ssc04148	ssc04148	Efferocytosis	19/352	161/9240	1.1014e-05	0.000138676	0.000109613	ARG1/THBS1/BCAR1/CX3CL1/CPT1C/C1QA/C1QC/CASP1/RAB7B/IL10/PTGS2/SPHK1/ALOX5/CH25H/LIPA/DUSP5/DUSP4/GULP1/CEBPB	19
ssc05332	ssc05332	Graft-versus-host disease	9/352	39/9240	1.17361e-05	0.000141343	0.000111721	IL1B/IL1A/TNF/SLA-DQB1/LOC106504372/SLA-DMA/IL6/FAS/IL1B2	9
ssc05164	ssc05164	Influenza A	19/352	163/9240	1.3173e-05	0.000147835	0.000116853	IL33/ICAM1/IL1B/IL1A/TNF/SLA-DQB1/LOC106504372/SLA-DMA/NFKBIA/CXCL8/CASP1/IL18/IL6/SOCS3/CCL2/IL12A/FAS/LOC100302368/IL1B2	19
ssc05142	ssc05142	Chagas disease	15/352	108/9240	1.33425e-05	0.000147835	0.000116853	IL1B/C1QA/C1QC/TNF/NFKBIA/CXCL8/IL10/IL6/GNAI1/CCL3L1/CCL2/TLR9/IL12A/FAS/IL1B2	15
ssc05140	ssc05140	Leishmaniasis	12/352	73/9240	1.74855e-05	0.000186288	0.000147246	IL1B/IL1A/MARCKSL1/TNF/SLA-DQB1/LOC106504372/SLA-DMA/NFKBIA/IL10/PTGS2/IL12A/IL1B2	12
ssc04936	ssc04936	Alcoholic liver disease	17/352	140/9240	2.20185e-05	0.000225894	0.000178552	CD14/IL1B/C3AR1/CPT1C/C1QA/C1QC/TNF/NFKBIA/CXCL8/LOC100525396/CXCL2/SCD5/IL6/IL12A/FAS/SCD/IL1B2	17
ssc04940	ssc04940	Type I diabetes mellitus	9/352	48/9240	6.85945e-05	0.000678595	0.000536378	IL1B/IL1A/TNF/SLA-DQB1/LOC106504372/SLA-DMA/IL12A/FAS/IL1B2	9
ssc05417	ssc05417	Lipid and atherosclerosis	21/352	217/9240	7.85686e-05	0.000750466	0.000593186	SOD2/ICAM1/CD14/IL1B/TNF/CYP1A1/NFKBIA/CXCL8/LOC100525396/CXCL2/MMP1/MMP3/CASP1/IL18/IL6/CCL3L1/CCL2/IL12A/FAS/MMP9/IL1B2	21
ssc05219	ssc05219	Bladder cancer	8/352	39/9240	8.94391e-05	0.000825821	0.000652748	THBS1/HBEGF/MMP2/CDKN1A/CXCL8/EGF/MMP1/MMP9	8
ssc04672	ssc04672	Intestinal immune network for IgA production	9/352	50/9240	9.58107e-05	0.000856115	0.000676694	AICDA/SLA-DQB1/LOC106504372/SLA-DMA/IL10/IL6/IL15RA/TNFRSF13B/CXCR4	9
ssc05310	ssc05310	Asthma	7/352	30/9240	0.000104575	0.000905231	0.000715516	MS4A2/FCER1A/TNF/SLA-DQB1/LOC106504372/SLA-DMA/IL10	7
ssc05166	ssc05166	Human T-cell leukemia virus 1 infection	21/352	225/9240	0.0001319	0.00110716	0.000875127	CCNB2/BUB1B/FOSL1/ICAM1/IL1R1/ESPL1/RELB/CDC20/TNF/SLA-DQB1/LOC106504372/SLA-DMA/CDKN1A/NFKBIA/IL6/NRP1/IL2RA/IL15RA/ETS2/NFKB2/VENTX	21
ssc04010	ssc04010	MAPK signaling pathway	24/352	295/9240	0.000366105	0.00298268	0.00235758	RPS6KA2/CD14/PDGFRB/IL1B/IL1A/IL1R1/MAP4K4/TGFA/RELB/TNF/EREG/EGF/ARRB1/HGF/MAP3K8/FLT1/IL1RAP/FAS/NFKB2/DUSP5/DUSP4/DUSP1/ANGPT4/IL1B2	24
ssc04620	ssc04620	Toll-like receptor signaling pathway	12/352	108/9240	0.000801871	0.00634623	0.00501621	CD14/IL1B/TNF/NFKBIA/CXCL8/IL6/MAP3K8/CCL4/CCL3L1/TLR9/IL12A/IL1B2	12
ssc05330	ssc05330	Allograft rejection	7/352	42/9240	0.000935257	0.00719628	0.00568811	TNF/SLA-DQB1/LOC106504372/SLA-DMA/IL10/IL12A/FAS	7
ssc05202	ssc05202	Transcriptional misregulation in cancer	16/352	185/9240	0.00184123	0.0137843	0.0108955	CD14/NUPR1/ETV7/CDKN1A/BCL2A1/ARNT2/CXCL8/BIRC3/MMP3/IL6/FLT1/MPO/NFKBIZ/ERG/MMP9/CEBPB	16
ssc04115	ssc04115	p53 signaling pathway	9/352	74/9240	0.00189368	0.0138039	0.0109109	CCNB2/THBS1/PMAIP1/RRM2/GTSE1/CDKN1A/CDK1/FAS/CCNB1	9
ssc05150	ssc05150	Staphylococcus aureus infection	10/352	92/9240	0.00253798	0.0180262	0.0142483	ICAM1/C3AR1/FCAR/C1QA/C1QC/SLA-DQB1/LOC106504372/SLA-DMA/IL10/KRT23	10
ssc05163	ssc05163	Human cytomegalovirus infection	18/352	228/9240	0.0027135	0.018791	0.0148529	IL1B/IL1R1/BCAR1/CX3CL1/TNF/CDKN1A/NFKBIA/CXCL8/IL6/GNAI1/PTGS2/CCL4/CCL3L1/CCL2/IL10RB/FAS/CXCR4/IL1B2	18
ssc05135	ssc05135	Yersinia infection	13/352	144/9240	0.00331831	0.0224188	0.0177204	RPS6KA2/MEFV/IL1B/BCAR1/TNF/NFKBIA/CXCL8/CASP1/IL18/IL10/IL6/CCL2/IL1B2	13
ssc04623	ssc04623	Cytosolic DNA-sensing pathway	9/352	82/9240	0.00384872	0.0253832	0.0200635	IL33/MEFV/IL1B/NFKBIA/CASP1/IL18/IL6/CCL4/IL1B2	9
ssc04933	ssc04933	AGE-RAGE signaling pathway in diabetic complications	10/352	100/9240	0.00466183	0.0300308	0.0237371	ICAM1/IL1B/IL1A/F3/MMP2/TNF/CXCL8/IL6/CCL2/IL1B2	10
ssc05418	ssc05418	Fluid shear stress and atherosclerosis	12/352	139/9240	0.00669812	0.0414036	0.0327264	ICAM1/IL1B/IL1A/IL1R1/SDC1/MMP2/TNF/CTSV/CCL2/DUSP1/MMP9/IL1B2	12
ssc01523	ssc01523	Antifolate resistance	5/352	32/9240	0.00672622	0.0414036	0.0327264	IL1B/TNF/IL6/ABCC5/IL1B2	5
ssc04512	ssc04512	ECM-receptor interaction	9/352	90/9240	0.00711648	0.0428536	0.0338725	LAMA4/THBS1/SDC1/ITGA7/ITGB8/LAMB1/LAMB3/LOC100517188/HMMR	9
ssc04151	ssc04151	PI3K-Akt signaling pathway	23/352	351/9240	0.007822	0.0460999	0.0364384	LAMA4/THBS1/PDGFRB/TGFA/IL7/ITGA7/CSF3R/CDKN1A/EREG/EGF/ITGB8/IL6/HGF/LAMB1/LAMB3/IL2RA/FLT1/CSF3/LOC100517188/OSM/IRS1/OSMR/ANGPT4	23
ssc04145	ssc04145	Phagosome	12/352	145/9240	0.00927556	0.0532057	0.042055	THBS1/CD14/FCAR/SLA-DQB1/LOC106504372/SLA-DMA/RAB7B/ATP6V1G3/CTSV/MRC2/MPO/ATP6V0A4	12
ssc04510	ssc04510	Focal adhesion	15/352	200/9240	0.00941183	0.0532057	0.042055	LAMA4/PAK6/THBS1/PDGFRB/ITGA7/EMP1/BCAR1/EGF/BIRC3/ITGB8/HGF/LAMB1/LAMB3/FLT1/LOC100517188	15
ssc04610	ssc04610	Complement and coagulation cascades	8/352	80/9240	0.0109038	0.0604072	0.0477473	SERPINB2/CD59/F3/C3AR1/PLAUR/C1QA/C1QC/C4BPB	8
ssc04380	ssc04380	Osteoclast differentiation	11/352	131/9240	0.0112579	0.0611461	0.0483313	FOSL1/SOCS1/IL1B/IL1A/IL1R1/RELB/TNF/NFKBIA/SOCS3/NFKB2/IL1B2	11
ssc04814	ssc04814	Motor proteins	14/352	186/9240	0.0115572	0.0615645	0.048662	KIF23/KIF20A/MYO1A/KIFC3/TNNI3/KIF2C/KIFC1/CENPE/KIF14/KIF18B/DNAH2/KIF15/KIF11/KIF4A	14
ssc05205	ssc05205	Proteoglycans in cancer	15/352	206/9240	0.0121443	0.0634714	0.0501693	THBS1/CTTN/HBEGF/SDC1/WNT7B/MMP2/PLAUR/TNF/CDKN1A/ANK2/TWIST1/HGF/CTSV/FAS/MMP9	15
ssc00983	ssc00983	Drug metabolism - other enzymes	7/352	66/9240	0.0124018	0.0636167	0.0502841	XDH/RRM2/CDA/TK1/MPO/UPB1/UPP1	7
ssc05171	ssc05171	Coronavirus disease - COVID-19	17/352	251/9240	0.0154077	0.0775988	0.0613359	HBEGF/IL1B/C3AR1/C1QA/C1QC/TNF/NFKBIA/CXCL8/MMP1/MMP3/CASP1/IL6/NRP1/CSF3/CCL2/IL12A/IL1B2	17
ssc04974	ssc04974	Protein digestion and absorption	9/352	104/9240	0.0174556	0.0856839	0.0677266	SLC8A1/COL22A1/ATP1B1/SLC1A5/PRCP/ATP1B2/LOC100517188/SLC36A2/LOC100302368	9
ssc00240	ssc00240	Pyrimidine metabolism	6/352	55/9240	0.0176317	0.0856839	0.0677266	NT5DC4/RRM2/CDA/TK1/UPB1/UPP1	6
ssc04216	ssc04216	Ferroptosis	5/352	42/9240	0.0208686	0.0996655	0.078778	FTH1/SLC7A11/SLC39A14/ACSL1/PRNP	5
ssc04658	ssc04658	Th1 and Th2 cell differentiation	8/352	93/9240	0.0251107	0.116664	0.0922139	DLL1/DLL4/SLA-DQB1/LOC106504372/SLA-DMA/NFKBIA/IL2RA/IL12A	8
ssc04721	ssc04721	Synaptic vesicle cycle	7/352	76/9240	0.0252701	0.116664	0.0922139	DNM1/STX3/SLC1A2/SLC6A12/ATP6V1G3/SLC18A1/ATP6V0A4	7
ssc03320	ssc03320	PPAR signaling pathway	7/352	78/9240	0.0286505	0.130101	0.102835	SLC27A6/CPT1C/SCD5/MMP1/SCD/ACSL1/FABP6	7
ssc05215	ssc05215	Prostate cancer	8/352	96/9240	0.029673	0.132571	0.104788	PDGFRB/TGFA/CDKN1A/NFKBIA/EGF/MMP3/ERG/MMP9	8
ssc04514	ssc04514	Cell adhesion molecules	11/352	155/9240	0.0344961	0.150178	0.118704	CD274/ICAM1/VCAN/NRXN1/SDC1/NECTIN2/SLA-DQB1/LOC106504372/SLA-DMA/ITGB8/LRRC4	11
ssc04210	ssc04210	Apoptosis	10/352	136/9240	0.0346982	0.150178	0.118704	PMAIP1/CTSD/TNF/BCL2A1/NFKBIA/BIRC3/CTSV/BIRC5/FAS/CTSZ	10
ssc04020	ssc04020	Calcium signaling pathway	16/352	256/9240	0.0354635	0.151129	0.119456	HRH2/PDGFRB/TGFA/SLC8A1/GRIN2D/EGF/HGF/FLT1/HTR2A/SPHK1/P2RX1/HRH1/ADORA2A/HTR7/ADRB1/CXCR4	16
ssc01232	ssc01232	Nucleotide metabolism	7/352	82/9240	0.0363012	0.152355	0.120425	NT5DC4/XDH/RRM2/CDA/PNP/TK1/UPP1	7
ssc04012	ssc04012	ErbB signaling pathway	7/352	84/9240	0.0405882	0.167805	0.132637	PAK6/HBEGF/TGFA/CDKN1A/EREG/EGF/NRG1	7
ssc05211	ssc05211	Renal cell carcinoma	6/352	68/9240	0.044314	0.18051	0.142679	PAK6/TGFA/EPAS1/CDKN1A/ARNT2/HGF	6
ssc05207	ssc05207	Chemical carcinogenesis - receptor activation	13/352	202/9240	0.0449645	0.18051	0.142679	DLL1/RPS6KA2/DLL4/PAQR5/CYP3A46/CYP3A29/CYP1A1/EGF/ARRB1/GNAI1/KLF5/BIRC5/ADRB1	13
ssc05162	ssc05162	Measles	10/352	145/9240	0.0500859	0.198197	0.15666	TNFAIP3/IL1B/IL1A/NFKBIA/IL6/IL2RA/TLR9/IL12A/FAS/IL1B2	10
ssc04960	ssc04960	Aldosterone-regulated sodium reabsorption	4/352	37/9240	0.0509109	0.198624	0.156997	NEDD4L/ATP1B1/ATP1B2/IRS1	4
ssc04931	ssc04931	Insulin resistance	8/352	110/9240	0.0584598	0.223933	0.177002	RPS6KA2/SLC27A6/TNF/NFKBIA/IL6/SOCS3/PPP1R3C/IRS1	8
ssc04920	ssc04920	Adipocytokine signaling pathway	6/352	73/9240	0.059015	0.223933	0.177002	CPT1C/TNF/NFKBIA/SOCS3/ACSL1/IRS1	6
ssc04068	ssc04068	FoxO signaling pathway	9/352	130/9240	0.0599466	0.224395	0.177367	SOD2/CCNB2/CDKN1A/EGF/IL10/IL6/IRS1/CCNB1/CCNB3	9
ssc04914	ssc04914	Progesterone-mediated oocyte maturation	7/352	92/9240	0.0609609	0.225149	0.177963	RPS6KA2/CCNB2/BUB1/GNAI1/CDK1/CCNB1/CCNB3	7
ssc01524	ssc01524	Platinum drug resistance	6/352	74/9240	0.0622657	0.226942	0.17938	PMAIP1/CDKN1A/BIRC3/BIRC5/TOP2A/FAS	6
ssc05222	ssc05222	Small cell lung cancer	7/352	94/9240	0.0668806	0.240596	0.190173	LAMA4/CDKN1A/NFKBIA/BIRC3/LAMB1/PTGS2/LAMB3	7
ssc05204	ssc05204	Chemical carcinogenesis - DNA adducts	5/352	58/9240	0.0691118	0.243622	0.192565	CYP3A46/CYP3A29/CYP1A1/PTGS2/HSD11B1	5
ssc04218	ssc04218	Cellular senescence	10/352	154/9240	0.0694807	0.243622	0.192565	TRAF3IP2/CCNB2/IL1A/FOXM1/CDKN1A/CXCL8/IL6/CDK1/CCNB1/CCNB3	10
ssc05167	ssc05167	Kaposi sarcoma-associated herpesvirus infection	12/352	196/9240	0.0712126	0.246574	0.194898	ICAM1/CLEC2B/CDKN1A/NFKBIA/CXCL8/LOC100525396/CXCL2/IL6/PTGS2/CCR4/RCAN1/FAS	12
ssc05320	ssc05320	Autoimmune thyroid disease	5/352	59/9240	0.0732734	0.250577	0.198062	SLA-DQB1/LOC106504372/SLA-DMA/IL10/FAS	5
ssc01521	ssc01521	EGFR tyrosine kinase inhibitor resistance	6/352	78/9240	0.0763072	0.256562	0.202793	PDGFRB/TGFA/EGF/IL6/HGF/NRG1	6
ssc04217	ssc04217	Necroptosis	10/352	157/9240	0.076876	0.256562	0.202793	TNFAIP3/IL33/FTH1/IL1B/IL1A/TNF/BIRC3/CASP1/FAS/IL1B2	10
ssc04726	ssc04726	Serotonergic synapse	8/352	118/9240	0.0808756	0.266697	0.210804	GNAI1/PTGS2/HTR2A/APP/SLC18A1/ALOX5/HTR7/DUSP1	8
ssc04114	ssc04114	Oocyte meiosis	8/352	120/9240	0.0871789	0.284101	0.22456	RPS6KA2/CCNB2/BUB1/ESPL1/CDC20/SGO1/CDK1/CCNB1	8
ssc04612	ssc04612	Antigen processing and presentation	5/352	63/9240	0.0912476	0.293902	0.232307	TNF/SLA-DQB1/LOC106504372/SLA-DMA/CTSV	5
ssc05169	ssc05169	Epstein-Barr virus infection	12/352	209/9240	0.102507	0.321606	0.254205	TNFAIP3/ICAM1/RELB/TNF/SLA-DQB1/LOC106504372/SLA-DMA/CDKN1A/NFKBIA/IL6/FAS/NFKB2	12
ssc04930	ssc04930	Type II diabetes mellitus	4/352	47/9240	0.102882	0.321606	0.254205	SOCS1/TNF/SOCS3/IRS1	4
ssc05132	ssc05132	Salmonella infection	14/352	253/9240	0.103332	0.321606	0.254205	SNX9/CD14/IL1B/TNF/NFKBIA/CXCL8/BIRC3/LOC100522887/CASP1/IL18/RAB7B/IL6/TLR9/IL1B2	14
ssc04540	ssc04540	Gap junction	6/352	85/9240	0.104824	0.322623	0.255009	PDGFRB/EGF/GNAI1/HTR2A/CDK1/ADRB1	6
ssc04664	ssc04664	Fc epsilon RI signaling pathway	5/352	66/9240	0.106083	0.322912	0.255237	MS4A2/FCER1A/TNF/ALOX5AP/ALOX5	5
ssc04072	ssc04072	Phospholipase D signaling pathway	9/352	149/9240	0.115287	0.347114	0.274367	DNM1/MS4A2/PDGFRB/FCER1A/CXCL8/EGF/DGKH/SPHK1/DGKG	9
ssc04066	ssc04066	HIF-1 signaling pathway	7/352	109/9240	0.12185	0.348475	0.275443	CDKN1A/EGF/IL6/PFKFB3/FLT1/ANGPT4/TIMP1	7
ssc04750	ssc04750	Inflammatory mediator regulation of TRP channels	7/352	109/9240	0.12185	0.348475	0.275443	IL1B/IL1R1/ASIC1/HTR2A/HRH1/IL1RAP/IL1B2	7
ssc04961	ssc04961	Endocrine and other factor-regulated calcium reabsorption	4/352	50/9240	0.121887	0.348475	0.275443	DNM1/SLC8A1/ATP1B1/ATP1B2	4
ssc05165	ssc05165	Human papillomavirus infection	17/352	328/9240	0.122044	0.348475	0.275443	LAMA4/THBS1/IRF1/PDGFRB/WNT7B/ITGA7/TNF/CDKN1A/EGF/ITGB8/LAMB1/PTGS2/LAMB3/ATP6V1G3/LOC100517188/FAS/ATP6V0A4	17
ssc04142	ssc04142	Lysosome	8/352	130/9240	0.122835	0.348475	0.275443	DMXL2/CTSD/CTSV/ARSG/HYAL1/LIPA/CTSZ/ATP6V0A4	8
ssc05210	ssc05210	Colorectal cancer	6/352	89/9240	0.123287	0.348475	0.275443	PMAIP1/TGFA/CDKN1A/EREG/EGF/BIRC5	6
ssc04650	ssc04650	Natural killer cell mediated cytotoxicity	7/352	111/9240	0.130542	0.365255	0.288706	LOC100521647/ULBP1/ICAM1/SH2D1B/CD244/TNF/FAS	7
ssc00450	ssc00450	Selenocompound metabolism	2/352	17/9240	0.135287	0.371034	0.293274	TXNRD1/PAPSS2	2
ssc00603	ssc00603	Glycosphingolipid biosynthesis - globo and isoglobo series	2/352	17/9240	0.135287	0.371034	0.293274	A4GALT/A3GALT2	2
ssc01522	ssc01522	Endocrine resistance	6/352	93/9240	0.143231	0.388971	0.307452	DLL1/DLL4/HBEGF/MMP2/CDKN1A/MMP9	6
ssc03030	ssc03030	DNA replication	3/352	35/9240	0.147214	0.390266	0.308475	POLE2/MCM3/POLE	3
ssc04215	ssc04215	Apoptosis - multiple species	3/352	35/9240	0.147214	0.390266	0.308475	PMAIP1/BIRC3/BIRC5	3
ssc04932	ssc04932	Non-alcoholic fatty liver disease	9/352	158/9240	0.148888	0.390266	0.308475	IL1B/IL1A/TNF/CXCL8/IL6/SOCS3/FAS/IRS1/IL1B2	9
ssc04978	ssc04978	Mineral absorption	4/352	54/9240	0.149344	0.390266	0.308475	FTH1/SLC8A1/ATP1B1/ATP1B2	4
ssc04971	ssc04971	Gastric acid secretion	5/352	74/9240	0.150879	0.390593	0.308734	HRH2/ATP1B1/GNAI1/ATP1B2/KCNJ15	5
ssc00590	ssc00590	Arachidonic acid metabolism	5/352	75/9240	0.156969	0.398903	0.315302	PTGES/LTA4H/PLA2G12A/PTGS2/ALOX5	5
ssc04622	ssc04622	RIG-I-like receptor signaling pathway	5/352	75/9240	0.156969	0.398903	0.315302	TNF/NFKBIA/CXCL8/TBKBP1/IL12A	5
ssc04923	ssc04923	Regulation of lipolysis in adipocytes	4/352	56/9240	0.163887	0.409688	0.323827	GNAI1/PTGS2/ADRB1/IRS1	4
ssc05410	ssc05410	Hypertrophic cardiomyopathy	6/352	97/9240	0.164554	0.409688	0.323827	SLC8A1/ITGA7/TNNI3/TNF/ITGB8/IL6	6
ssc00591	ssc00591	Linoleic acid metabolism	3/352	37/9240	0.16565	0.409688	0.323827	CYP3A46/CYP3A29/PLA2G12A	3
ssc05322	ssc05322	Systemic lupus erythematosus	7/352	119/9240	0.168238	0.412406	0.325976	C1QA/C1QC/TNF/SLA-DQB1/LOC106504372/SLA-DMA/IL10	7
ssc01212	ssc01212	Fatty acid metabolism	4/352	57/9240	0.171344	0.416335	0.329081	CPT1C/SCD5/SCD/ACSL1	4
ssc00100	ssc00100	Steroid biosynthesis	2/352	20/9240	0.175756	0.423344	0.334621	CYP27B1/LIPA	2
ssc05414	ssc05414	Dilated cardiomyopathy	6/352	102/9240	0.192963	0.460781	0.364213	SLC8A1/ITGA7/TNNI3/TNF/ITGB8/ADRB1	6
ssc04964	ssc04964	Proximal tubule bicarbonate reclamation	2/352	22/9240	0.203668	0.482189	0.381134	ATP1B1/ATP1B2	2
ssc04928	ssc04928	Parathyroid hormone synthesis, secretion and action	6/352	105/9240	0.210845	0.49495	0.39122	HBEGF/CYP27B1/CDKN1A/MMP14/ARRB1/GNAI1	6
ssc00260	ssc00260	Glycine, serine and threonine metabolism	3/352	42/9240	0.214312	0.498861	0.394312	SDSL/SDS/PGAM2	3
ssc00140	ssc00140	Steroid hormone biosynthesis	4/352	63/9240	0.218323	0.503963	0.398345	CYP3A46/CYP3A29/CYP1A1/HSD11B1	4
ssc00230	ssc00230	Purine metabolism	7/352	129/9240	0.221167	0.506308	0.400198	NT5DC4/XDH/RRM2/PNP/PDE2A/PDE6G/PAPSS2	7
ssc00534	ssc00534	Glycosaminoglycan biosynthesis - heparan sulfate / heparin	2/352	24/9240	0.232022	0.526237	0.41595	EXTL1/HS6ST1	2
ssc03410	ssc03410	Base excision repair	3/352	44/9240	0.234566	0.526237	0.41595	POLE2/POLE/NEIL3	3
ssc04915	ssc04915	Estrogen signaling pathway	7/352	132/9240	0.2381	0.526237	0.41595	CTSD/HBEGF/TGFA/MMP2/GNAI1/KRT23/MMP9	7
ssc04080	ssc04080	Neuroactive ligand-receptor interaction	17/352	368/9240	0.238717	0.526237	0.41595	ADM/HRH2/C3AR1/GRIN2D/LTB4R/GRIA4/HTR2A/P2RX1/HRH1/TRH/P2RY14/ADORA2A/HTR7/ADRB1/LYPD6B/LOC100302368/ADCYAP1R1	17
ssc04024	ssc04024	cAMP signaling pathway	11/352	225/9240	0.239371	0.526237	0.41595	ATP1B1/GRIN2D/TNNI3/NFKBIA/CNGA4/GRIA4/GNAI1/ATP1B2/ADORA2A/ADRB1/ADCYAP1R1	11
ssc04966	ssc04966	Collecting duct acid secretion	2/352	25/9240	0.246294	0.537193	0.42461	ATP6V1G3/ATP6V0A4	2
ssc00380	ssc00380	Tryptophan metabolism	3/352	47/9240	0.265521	0.570149	0.450659	CYP1A1/IDO1/IDO2	3
ssc04973	ssc04973	Carbohydrate digestion and absorption	3/352	47/9240	0.265521	0.570149	0.450659	ATP1B1/ATP1B2/MGAM2	3
ssc05218	ssc05218	Melanoma	4/352	69/9240	0.268263	0.571607	0.451811	PDGFRB/CDKN1A/EGF/HGF	4
ssc04670	ssc04670	Leukocyte transendothelial migration	6/352	115/9240	0.274105	0.576472	0.455657	ICAM1/BCAR1/MMP2/GNAI1/CXCR4/MMP9	6
ssc05030	ssc05030	Cocaine addiction	3/352	48/9240	0.275952	0.576472	0.455657	GRIN2D/GNAI1/SLC18A1	3
ssc05223	ssc05223	Non-small cell lung cancer	4/352	70/9240	0.27679	0.576472	0.455657	TGFA/CDKN1A/EGF/HGF	4
ssc04520	ssc04520	Adherens junction	5/352	93/9240	0.280456	0.579748	0.458247	RADIL/ARHGAP29/NECTIN2/LMO7/SNAI1	5
ssc05214	ssc05214	Glioma	4/352	71/9240	0.28536	0.585516	0.462806	PDGFRB/TGFA/CDKN1A/EGF	4
ssc01230	ssc01230	Biosynthesis of amino acids	4/352	72/9240	0.293969	0.591097	0.467217	ARG1/SDSL/SDS/PGAM2	4
ssc05235	ssc05235	PD-L1 expression and PD-1 checkpoint pathway in cancer	5/352	95/9240	0.295325	0.591097	0.467217	CD274/NFKBIA/EGF/BATF3/TLR9	5
ssc04979	ssc04979	Cholesterol metabolism	3/352	50/9240	0.296925	0.591097	0.467217	LIPG/LIPA/LRP2	3
ssc04918	ssc04918	Thyroid hormone synthesis	4/352	73/9240	0.302611	0.591097	0.467217	DUOX2/ATP1B1/ATP1B2/LRP2	4
ssc05416	ssc05416	Viral myocarditis	4/352	73/9240	0.302611	0.591097	0.467217	ICAM1/SLA-DQB1/LOC106504372/SLA-DMA	4
ssc01040	ssc01040	Biosynthesis of unsaturated fatty acids	2/352	29/9240	0.303463	0.591097	0.467217	SCD5/SCD	2
ssc05161	ssc05161	Hepatitis B	8/352	167/9240	0.304425	0.591097	0.467217	TNF/CDKN1A/NFKBIA/CXCL8/IL6/BIRC5/FAS/MMP9	8
ssc04071	ssc04071	Sphingolipid signaling pathway	6/352	120/9240	0.30731	0.591097	0.467217	CTSD/MS4A2/FCER1A/TNF/GNAI1/SPHK1	6
ssc00330	ssc00330	Arginine and proline metabolism	3/352	51/9240	0.307449	0.591097	0.467217	ARG1/P4HA2/SMOX	3
ssc04120	ssc04120	Ubiquitin mediated proteolysis	7/352	144/9240	0.309419	0.591097	0.467217	NEDD4L/SOCS1/CDC20/BIRC3/SOCS3/RHOBTB1/UBE2C	7
ssc00601	ssc00601	Glycosphingolipid biosynthesis - lacto and neolacto series	2/352	30/9240	0.317672	0.602707	0.476394	A4GALT/B3GNT5	2
ssc00920	ssc00920	Sulfur metabolism	1/352	10/9240	0.321989	0.606309	0.479241	PAPSS2	1
ssc05170	ssc05170	Human immunodeficiency virus 1 infection	10/352	219/9240	0.323948	0.606309	0.479241	CCNB2/PAK6/TNF/NFKBIA/GNAI1/CDK1/FAS/CXCR4/CCNB1/CCNB3	10
ssc04261	ssc04261	Adrenergic signaling in cardiomyocytes	7/352	149/9240	0.340327	0.632689	0.500092	SLC8A1/ATP1B1/TNNI3/GNAI1/ATP1B2/SCN5A/ADRB1	7
ssc03250	ssc03250	Viral life cycle - HIV-1	3/352	55/9240	0.349601	0.645596	0.510295	ELL2/FURIN/CXCR4	3
ssc00410	ssc00410	beta-Alanine metabolism	2/352	33/9240	0.359829	0.651969	0.515332	UPB1/SMOX	2
ssc04130	ssc04130	SNARE interactions in vesicular transport	2/352	33/9240	0.359829	0.651969	0.515332	STX11/STX3	2
ssc04913	ssc04913	Ovarian steroidogenesis	3/352	56/9240	0.360113	0.651969	0.515332	CYP1A1/PTGS2/ALOX5	3
ssc04926	ssc04926	Relaxin signaling pathway	6/352	129/9240	0.368527	0.656699	0.51907	MMP2/NFKBIA/ARRB1/MMP1/GNAI1/MMP9	6
ssc05168	ssc05168	Herpes simplex virus 1 infection	15/352	353/9240	0.368832	0.656699	0.51907	IL1B/NECTIN2/TNF/SLA-DQB1/LOC106504372/SLA-DMA/NFKBIA/BIRC3/IL6/SOCS3/CCL2/TLR9/IL12A/FAS/IL1B2	15
ssc04810	ssc04810	Regulation of actin cytoskeleton	10/352	228/9240	0.369837	0.656699	0.51907	PAK6/PDGFRB/ITGA7/BCAR1/EGF/SCIN/ITGB8/RGCC/DIAPH3/CXCR4	10
ssc00500	ssc00500	Starch and sucrose metabolism	2/352	34/9240	0.373677	0.65929	0.521118	TREH/MGAM2	2
ssc04360	ssc04360	Axon guidance	8/352	182/9240	0.390976	0.685446	0.541793	PAK6/SRGAP1/SEMA3C/GNAI1/NRP1/PLXNA1/CXCR4/LRRC4	8
ssc05340	ssc05340	Primary immunodeficiency	2/352	36/9240	0.400993	0.698586	0.552179	AICDA/TNFRSF13B	2
ssc04014	ssc04014	Ras signaling pathway	10/352	236/9240	0.411206	0.708644	0.560129	PAK6/PDGFRB/TGFA/EGF/PLA2G12A/HGF/FLT1/ETS2/HTR7/ANGPT4	10
ssc00561	ssc00561	Glycerolipid metabolism	3/352	61/9240	0.412169	0.708644	0.560129	LIPG/DGKH/DGKG	3
ssc00760	ssc00760	Nicotinate and nicotinamide metabolism	2/352	37/9240	0.414442	0.708644	0.560129	NT5DC4/PNP	2
ssc04015	ssc04015	Rap1 signaling pathway	9/352	213/9240	0.423818	0.716894	0.56665	THBS1/PDGFRB/BCAR1/EGF/HGF/GNAI1/FLT1/ADORA2A/ANGPT4	9
ssc04260	ssc04260	Cardiac muscle contraction	4/352	87/9240	0.424443	0.716894	0.56665	SLC8A1/ATP1B1/TNNI3/ATP1B2	4
ssc00604	ssc00604	Glycosphingolipid biosynthesis - ganglio series	1/352	15/9240	0.441806	0.741698	0.586256	ST6GALNAC3	1
ssc05203	ssc05203	Viral carcinogenesis	8/352	192/9240	0.449337	0.743872	0.587974	PMAIP1/CDC20/CDKN1A/NFKBIA/SCIN/CCR4/CDK1/NFKB2	8
ssc04970	ssc04970	Salivary secretion	4/352	90/9240	0.450108	0.743872	0.587974	ATP1B1/ATP1B2/ADRB1/CST3	4
ssc04022	ssc04022	cGMP-PKG signaling pathway	7/352	167/9240	0.453209	0.743872	0.587974	SLC8A1/ATP1B1/PDE2A/GNAI1/ATP1B2/ADRB1/IRS1	7
ssc05033	ssc05033	Nicotine addiction	2/352	40/9240	0.453843	0.743872	0.587974	GRIN2D/GRIA4	2
ssc05221	ssc05221	Acute myeloid leukemia	3/352	66/9240	0.462842	0.75162	0.594098	CD14/BCL2A1/MPO	3
ssc04935	ssc04935	Growth hormone synthesis, secretion and action	5/352	118/9240	0.469383	0.75162	0.594098	SOCS1/BCAR1/GNAI1/SOCS3/IRS1	5
ssc00830	ssc00830	Retinol metabolism	3/352	67/9240	0.472755	0.75162	0.594098	CYP3A46/CYP3A29/CYP1A1	3
ssc05031	ssc05031	Amphetamine addiction	3/352	67/9240	0.472755	0.75162	0.594098	GRIN2D/GRIA4/SLC18A1	3
ssc05230	ssc05230	Central carbon metabolism in cancer	3/352	67/9240	0.472755	0.75162	0.594098	PDGFRB/SLC1A5/PGAM2	3
ssc04722	ssc04722	Neurotrophin signaling pathway	5/352	119/9240	0.476785	0.75162	0.594098	RPS6KA2/IRAK3/NFKBIA/IRAK2/IRS1	5
ssc05224	ssc05224	Breast cancer	6/352	145/9240	0.477563	0.75162	0.594098	DLL1/DLL4/WNT7B/CDKN1A/EGF/NFKB2	6
ssc04666	ssc04666	Fc gamma R-mediated phagocytosis	4/352	94/9240	0.483736	0.757034	0.598378	ASAP2/MARCKSL1/SCIN/SPHK1	4
ssc00071	ssc00071	Fatty acid degradation	2/352	43/9240	0.491687	0.757689	0.598895	CPT1C/ACSL1	2
ssc04924	ssc04924	Renin secretion	3/352	69/9240	0.492326	0.757689	0.598895	GNAI1/ADRB1/ADCYAP1R1	3
ssc04152	ssc04152	AMPK signaling pathway	5/352	122/9240	0.498781	0.757689	0.598895	CPT1C/SCD5/PFKFB3/SCD/IRS1	5
ssc05231	ssc05231	Choline metabolism in cancer	4/352	96/9240	0.500245	0.757689	0.598895	PDGFRB/EGF/DGKH/DGKG	4
ssc00061	ssc00061	Fatty acid biosynthesis	1/352	18/9240	0.503302	0.757689	0.598895	ACSL1	1
ssc00120	ssc00120	Primary bile acid biosynthesis	1/352	18/9240	0.503302	0.757689	0.598895	CH25H	1
ssc00531	ssc00531	Glycosaminoglycan degradation	1/352	18/9240	0.503302	0.757689	0.598895	HYAL1	1
ssc04917	ssc04917	Prolactin signaling pathway	3/352	71/9240	0.511533	0.765918	0.605399	IRF1/SOCS1/SOCS3	3
ssc04660	ssc04660	T cell receptor signaling pathway	5/352	125/9240	0.520419	0.772901	0.610919	PAK6/TNF/NFKBIA/IL10/MAP3K8	5
ssc04713	ssc04713	Circadian entrainment	4/352	99/9240	0.524568	0.772901	0.610919	GRIN2D/GRIA4/GNAI1/ADCYAP1R1	4
ssc04972	ssc04972	Pancreatic secretion	4/352	99/9240	0.524568	0.772901	0.610919	ATP1B1/PLA2G12A/ATP1B2/LOC100302368	4
ssc04150	ssc04150	mTOR signaling pathway	6/352	153/9240	0.530176	0.777031	0.614183	RPS6KA2/RRAGD/WNT7B/TNF/ATP6V1G3/IRS1	6
ssc00565	ssc00565	Ether lipid metabolism	2/352	47/9240	0.539497	0.779781	0.616357	ENPP2/PLA2G12A	2
ssc05212	ssc05212	Pancreatic cancer	3/352	74/9240	0.539608	0.779781	0.616357	TGFA/CDKN1A/EGF	3
ssc00220	ssc00220	Arginine biosynthesis	1/352	20/9240	0.540498	0.779781	0.616357	ARG1	1
ssc00532	ssc00532	Glycosaminoglycan biosynthesis - chondroitin sulfate / dermatan sulfate	1/352	21/9240	0.558041	0.800919	0.633065	CHST3	1
ssc05160	ssc05160	Hepatitis C	6/352	158/9240	0.561933	0.802348	0.634195	TNF/CDKN1A/NFKBIA/EGF/SOCS3/FAS	6
ssc05100	ssc05100	Bacterial invasion of epithelial cells	3/352	77/9240	0.566739	0.803037	0.63474	DNM1/CTTN/BCAR1	3
ssc05206	ssc05206	MicroRNAs in cancer	10/352	267/9240	0.568214	0.803037	0.63474	THBS1/KIF23/CDCA5/PDGFRB/FSCN1/SOCS1/CDKN1A/PTGS2/IRS1/MMP9	10
ssc00770	ssc00770	Pantothenate and CoA biosynthesis	1/352	22/9240	0.574916	0.804301	0.635739	UPB1	1
ssc04614	ssc04614	Renin-angiotensin system	1/352	22/9240	0.574916	0.804301	0.635739	PRCP	1
ssc02010	ssc02010	ABC transporters	2/352	51/9240	0.584116	0.813066	0.642667	ABCA6/ABCC5	2
ssc00592	ssc00592	alpha-Linolenic acid metabolism	1/352	23/9240	0.591148	0.81874	0.647152	PLA2G12A	1
ssc04340	ssc04340	Hedgehog signaling pathway	2/352	53/9240	0.605201	0.834034	0.65924	ARRB1/LRP2	2
ssc00270	ssc00270	Cysteine and methionine metabolism	2/352	54/9240	0.615437	0.84323	0.666509	SDSL/SDS	2
ssc05412	ssc05412	Arrhythmogenic right ventricular cardiomyopathy	3/352	83/9240	0.617963	0.84323	0.666509	SLC8A1/ITGA7/ITGB8	3
ssc04911	ssc04911	Insulin secretion	3/352	85/9240	0.6341	0.854971	0.675789	ATP1B1/ATP1B2/ADCYAP1R1	3
ssc04976	ssc04976	Bile secretion	3/352	85/9240	0.6341	0.854971	0.675789	ATP1B1/SLC22A7/ATP1B2	3
ssc04724	ssc04724	Glutamatergic synapse	4/352	114/9240	0.636599	0.854971	0.675789	SLC1A2/GRIN2D/GRIA4/GNAI1	4
ssc04370	ssc04370	VEGF signaling pathway	2/352	57/9240	0.644922	0.854971	0.675789	PTGS2/SPHK1	2
ssc04146	ssc04146	Peroxisome	3/352	87/9240	0.64976	0.854971	0.675789	SOD2/XDH/ACSL1	3
ssc04744	ssc04744	Phototransduction	1/352	27/9240	0.650126	0.854971	0.675789	PDE6G	1
ssc00980	ssc00980	Metabolism of xenobiotics by cytochrome P450	2/352	58/9240	0.654346	0.854971	0.675789	CYP1A1/HSD11B1	2
ssc03420	ssc03420	Nucleotide excision repair	2/352	58/9240	0.654346	0.854971	0.675789	POLE2/POLE	2
ssc05213	ssc05213	Endometrial cancer	2/352	58/9240	0.654346	0.854971	0.675789	CDKN1A/EGF	2
ssc04392	ssc04392	Hippo signaling pathway - multiple species	1/352	28/9240	0.663494	0.862853	0.68202	TEAD3	1
ssc04912	ssc04912	GnRH signaling pathway	3/352	90/9240	0.672345	0.866552	0.684943	HBEGF/MMP2/MMP14	3
ssc04213	ssc04213	Longevity regulating pathway - multiple species	2/352	60/9240	0.672594	0.866552	0.684943	SOD2/IRS1	2
ssc04727	ssc04727	GABAergic synapse	3/352	91/9240	0.679632	0.869834	0.687538	SLC6A12/GNAI1/HAP1	3
ssc04330	ssc04330	Notch signaling pathway	2/352	61/9240	0.681422	0.869834	0.687538	DLL1/DLL4	2
ssc05032	ssc05032	Morphine addiction	3/352	92/9240	0.686799	0.872676	0.689784	PDE2A/ARRB1/GNAI1	3
ssc04925	ssc04925	Aldosterone synthesis and secretion	3/352	93/9240	0.693846	0.874194	0.690983	ATP1B1/PDE2A/ATP1B2	3
ssc05217	ssc05217	Basal cell carcinoma	2/352	63/9240	0.698495	0.874194	0.690983	WNT7B/CDKN1A	2
ssc00052	ssc00052	Galactose metabolism	1/352	31/9240	0.700617	0.874194	0.690983	MGAM2	1
ssc00790	ssc00790	Folate biosynthesis	1/352	31/9240	0.700617	0.874194	0.690983	MOCOS	1
ssc05010	ssc05010	Alzheimer disease	13/352	384/9240	0.710001	0.876205	0.692573	IL1B/IL1A/WNT7B/GRIN2D/TNF/IL6/PTGS2/APP/BACE2/SLC39A14/FAS/IRS1/IL1B2	13
ssc00051	ssc00051	Fructose and mannose metabolism	1/352	32/9240	0.712061	0.876205	0.692573	PFKFB3	1
ssc04720	ssc04720	Long-term potentiation	2/352	65/9240	0.714804	0.876205	0.692573	RPS6KA2/GRIN2D	2
ssc05020	ssc05020	Prion disease	9/352	272/9240	0.714882	0.876205	0.692573	IL1B/IL1A/GRIN2D/C1QA/C1QC/TNF/IL6/PRNP/IL1B2	9
ssc00564	ssc00564	Glycerophospholipid metabolism	3/352	97/9240	0.720838	0.879613	0.695267	PLA2G12A/DGKH/DGKG	3
ssc04728	ssc04728	Dopaminergic synapse	4/352	130/9240	0.735607	0.893697	0.7064	ARRB1/GRIA4/GNAI1/SLC18A1	4
ssc00512	ssc00512	Mucin type O-glycan biosynthesis	1/352	35/9240	0.743839	0.899753	0.711186	ST6GALNAC3	1
ssc05225	ssc05225	Hepatocellular carcinoma	5/352	163/9240	0.74978	0.902996	0.713749	TGFA/WNT7B/TXNRD1/CDKN1A/HGF	5
ssc05216	ssc05216	Thyroid cancer	1/352	36/9240	0.753635	0.90371	0.714313	CDKN1A	1
ssc04140	ssc04140	Autophagy - animal	5/352	165/9240	0.759217	0.906479	0.716503	RRAGD/CTSD/RAB7B/CTSV/IRS1	5
ssc04910	ssc04910	Insulin signaling pathway	4/352	136/9240	0.767057	0.911909	0.720795	SOCS1/SOCS3/PPP1R3C/IRS1	4
ssc04270	ssc04270	Vascular smooth muscle contraction	4/352	137/9240	0.772005	0.913869	0.722344	ADM/PLA2G12A/RAMP2/ADORA2A	4
ssc05220	ssc05220	Chronic myeloid leukemia	2/352	75/9240	0.785586	0.919625	0.726893	CDKN1A/NFKBIA	2
ssc04310	ssc04310	Wnt signaling pathway	5/352	171/9240	0.785926	0.919625	0.726893	FOSL1/LGR4/WNT7B/APCDD1/PORCN	5
ssc03440	ssc03440	Homologous recombination	1/352	40/9240	0.789221	0.919625	0.726893	RAD54B	1
ssc05034	ssc05034	Alcoholism	5/352	172/9240	0.790147	0.919625	0.726893	GRIN2D/GNAI1/SLC18A1/ADORA2A/SLC29A3	5
ssc01200	ssc01200	Carbon metabolism	3/352	112/9240	0.805762	0.932102	0.736755	SDSL/SDS/PGAM2	3
ssc05022	ssc05022	Pathways of neurodegeneration - multiple diseases	15/352	474/9240	0.807597	0.932102	0.736755	HIP1/IL1B/IL1A/WNT7B/GRIN2D/TNF/GRIA4/IL6/PTGS2/HAP1/DNAH2/APP/FAS/PRNP/IL1B2	15
ssc04975	ssc04975	Fat digestion and absorption	1/352	44/9240	0.81968	0.94057	0.743449	PLA2G12A	1
ssc04921	ssc04921	Oxytocin signaling pathway	4/352	149/9240	0.825121	0.94057	0.743449	CDKN1A/GNAI1/PTGS2/RCAN1	4
ssc05226	ssc05226	Gastric cancer	4/352	149/9240	0.825121	0.94057	0.743449	WNT7B/CDKN1A/EGF/HGF	4
ssc04919	ssc04919	Thyroid hormone signaling pathway	3/352	120/9240	0.841444	0.955246	0.755049	ATP1B1/ATP1B2/RCAN1	3
ssc04390	ssc04390	Hippo signaling pathway	4/352	155/9240	0.847597	0.958304	0.757466	WNT7B/TEAD3/BIRC3/BIRC5	4
ssc04211	ssc04211	Longevity regulating pathway	2/352	89/9240	0.858622	0.966822	0.764199	SOD2/IRS1	2
ssc00600	ssc00600	Sphingolipid metabolism	1/352	54/9240	0.877972	0.980175	0.774753	SPHK1	1
ssc04070	ssc04070	Phosphatidylinositol signaling system	2/352	95/9240	0.882333	0.980175	0.774753	DGKH/DGKG	2
ssc00480	ssc00480	Glutathione metabolism	1/352	57/9240	0.891471	0.980175	0.774753	RRM2	1
ssc04916	ssc04916	Melanogenesis	2/352	99/9240	0.896043	0.980175	0.774753	WNT7B/GNAI1	2
ssc05415	ssc05415	Diabetic cardiomyopathy	5/352	205/9240	0.896158	0.980175	0.774753	CTSD/MMP2/TNNI3/IRS1/MMP9	5
ssc04730	ssc04730	Long-term depression	1/352	59/9240	0.899632	0.980175	0.774753	GNAI1	1
ssc04144	ssc04144	Endocytosis	6/352	240/9240	0.900272	0.980175	0.774753	NEDD4L/DNM1/ASAP2/ARRB1/IL2RA/CXCR4	6
ssc04371	ssc04371	Apelin signaling pathway	3/352	138/9240	0.901618	0.980175	0.774753	SLC8A1/GNAI1/SPHK1	3
ssc04922	ssc04922	Glucagon signaling pathway	2/352	101/9240	0.902327	0.980175	0.774753	CPT1C/PGAM2	2
ssc00010	ssc00010	Glycolysis / Gluconeogenesis	1/352	62/9240	0.910741	0.985021	0.778584	PGAM2	1
ssc01240	ssc01240	Biosynthesis of cofactors	3/352	143/9240	0.914219	0.985021	0.778584	PDXK/IDO1/IDO2	3
ssc04929	ssc04929	GnRH secretion	1/352	64/9240	0.917457	0.985021	0.778584	ARRB1	1
ssc04350	ssc04350	TGF-beta signaling pathway	2/352	109/9240	0.924086	0.98638	0.779658	THBS1/TNF	2
ssc04723	ssc04723	Retrograde endocannabinoid signaling	3/352	149/9240	0.927397	0.98638	0.779658	GRIA4/GNAI1/PTGS2	3
ssc04934	ssc04934	Cushing syndrome	3/352	150/9240	0.929405	0.98638	0.779658	WNT7B/CDKN1A/GNAI1	3
ssc05208	ssc05208	Chemical carcinogenesis - reactive oxygen species	5/352	227/9240	0.937823	0.991083	0.783375	SOD2/CYP1A1/NFKBIA/EGF/HGF	5
ssc04611	ssc04611	Platelet activation	2/352	122/9240	0.949999	0.991083	0.783375	GNAI1/P2RX1	2
ssc05016	ssc05016	Huntington disease	7/352	308/9240	0.952772	0.991083	0.783375	SOD2/SLC1A2/HIP1/GRIA4/HAP1/DNAH2/TGM2	7
ssc03018	ssc03018	RNA degradation	1/352	79/9240	0.954116	0.991083	0.783375	BTG3	1
ssc04662	ssc04662	B cell receptor signaling pathway	1/352	79/9240	0.954116	0.991083	0.783375	NFKBIA	1
ssc04530	ssc04530	Tight junction	3/352	166/9240	0.955304	0.991083	0.783375	NEDD4L/CTTN/MICALL2	3
ssc03083	ssc03083	Polycomb repressive complex	1/352	82/9240	0.959205	0.991417	0.783639	AURKB	1
ssc00190	ssc00190	Oxidative phosphorylation	2/352	137/9240	0.969439	0.994634	0.786182	ATP6V1G3/ATP6V0A4	2
ssc04613	ssc04613	Neutrophil extracellular trap formation	3/352	179/9240	0.969499	0.994634	0.786182	LOC100522887/CASP1/MPO	3
ssc04550	ssc04550	Signaling pathways regulating pluripotency of stem cells	2/352	143/9240	0.974972	0.99501	0.786479	WNT7B/LIF	2
ssc05012	ssc05012	Parkinson disease	5/352	268/9240	0.977839	0.99501	0.786479	GNAI1/SLC18A1/SLC39A14/ADORA2A/DUSP1	5
ssc04137	ssc04137	Mitophagy - animal	1/352	101/9240	0.980642	0.99501	0.786479	RAB7B	1
ssc05014	ssc05014	Amyotrophic lateral sclerosis	7/352	364/9240	0.987291	0.995105	0.786555	SLC1A2/GRIN2D/TNF/CASP1/HAP1/DNAH2/NRG1	7
ssc04725	ssc04725	Cholinergic synapse	1/352	113/9240	0.987921	0.995105	0.786555	GNAI1	1
ssc04714	ssc04714	Thermogenesis	3/352	232/9240	0.994069	0.996709	0.787822	RPS6KA2/CPT1C/ACSL1	3
ssc05017	ssc05017	Spinocerebellar ataxia	1/352	146/9240	0.996709	0.996709	0.787822	GRIN2D	1

## Sheet: Sheet5
GO of DEGs Specifically Expressed in Landrace
	ONTOLOGY	ID	Description	GeneRatio	BgRatio	pvalue	p.adjust	qvalue	geneID	Count
GO:0042744	BP	GO:0042744	hydrogen peroxide catabolic process	3/32	12/6899	1.93885e-05	0.0116525	0.0110004	DUOX1/HBM/HBB	3
GO:0042743	BP	GO:0042743	hydrogen peroxide metabolic process	3/32	19/6899	8.35319e-05	0.0251013	0.0236967	DUOX1/HBM/HBB	3
GO:0072593	BP	GO:0072593	reactive oxygen species metabolic process	4/32	66/6899	0.000224626	0.0450001	0.0424819	DUOX1/HBM/OLR1/HBB	4
GO:0042554	BP	GO:0042554	superoxide anion generation	2/32	10/6899	0.000916504	0.116494	0.109975	DUOX1/OLR1	2
GO:0006954	BP	GO:0006954	inflammatory response	6/32	255/6899	0.000969168	0.116494	0.109975	SLAMF8/OLR1/CEBPA/IL17A/CXCL13/TLR8	6
GO:0086091	BP	GO:0086091	regulation of heart rate by cardiac conduction	2/32	13/6899	0.00157486	0.157292	0.14849	KCNE3/SCN2B	2
GO:1990748	BP	GO:1990748	cellular detoxification	2/32	14/6899	0.00183202	0.157292	0.14849	HBM/HBB	2
GO:0006801	BP	GO:0006801	superoxide metabolic process	2/32	17/6899	0.0027143	0.181255	0.171112	DUOX1/OLR1	2
GO:0097237	BP	GO:0097237	cellular response to toxic substance	2/32	17/6899	0.0027143	0.181255	0.171112	HBM/HBB	2
GO:0098754	BP	GO:0098754	detoxification	2/32	19/6899	0.00339314	0.203928	0.192516	HBM/HBB	2
GO:0061337	BP	GO:0061337	cardiac conduction	2/32	21/6899	0.00414299	0.226358	0.213691	KCNE3/SCN2B	2
GO:0034446	BP	GO:0034446	substrate adhesion-dependent cell spreading	2/32	30/6899	0.00836183	0.366554	0.346042	CARMIL1/EPHB3	2
GO:0042391	BP	GO:0042391	regulation of membrane potential	3/32	94/6899	0.00912937	0.366554	0.346042	KCNK13/KCNE3/SCN2B	3
GO:0048534	BP	GO:0048534	hematopoietic or lymphoid organ development	5/32	289/6899	0.00990085	0.366554	0.346042	SLAMF8/CEBPA/TNFRSF9/EPHB3/ALAS2	5
GO:0009636	BP	GO:0009636	response to toxic substance	2/32	34/6899	0.0106603	0.366554	0.346042	HBM/HBB	2
GO:0002027	BP	GO:0002027	regulation of heart rate	2/32	35/6899	0.0112738	0.366554	0.346042	KCNE3/SCN2B	2
GO:0035637	BP	GO:0035637	multicellular organismal signaling	2/32	37/6899	0.0125467	0.366554	0.346042	KCNE3/SCN2B	2
GO:0002520	BP	GO:0002520	immune system development	5/32	309/6899	0.0129848	0.366554	0.346042	SLAMF8/CEBPA/TNFRSF9/EPHB3/ALAS2	5
GO:0034765	BP	GO:0034765	regulation of ion transmembrane transport	3/32	119/6899	0.0172481	0.366554	0.346042	KCNK13/KCNE3/SCN2B	3
GO:0018958	BP	GO:0018958	phenol-containing compound metabolic process	2/32	46/6899	0.0190003	0.366554	0.346042	DUOX1/MAOA	2
GO:0008016	BP	GO:0008016	regulation of heart contraction	2/32	51/6899	0.0230728	0.366554	0.346042	KCNE3/SCN2B	2
GO:0045087	BP	GO:0045087	innate immune response	4/32	238/6899	0.0232662	0.366554	0.346042	IL17A/OAS1/CLEC5A/TLR8	4
GO:0098542	BP	GO:0098542	defense response to other organism	5/32	360/6899	0.0236833	0.366554	0.346042	IL17A/CXCL13/OAS1/CLEC5A/TLR8	5
GO:0006897	BP	GO:0006897	endocytosis	3/32	135/6899	0.0240306	0.366554	0.346042	CARMIL1/LOC100511343/MSR1	3
GO:0008015	BP	GO:0008015	blood circulation	3/32	137/6899	0.0249669	0.366554	0.346042	OLR1/KCNE3/SCN2B	3
GO:0071805	BP	GO:0071805	potassium ion transmembrane transport	2/32	55/6899	0.0265668	0.366554	0.346042	KCNK13/KCNE3	2
GO:0007155	BP	GO:0007155	cell adhesion	5/32	374/6899	0.0274022	0.366554	0.346042	OLR1/CARMIL1/EFS/LOC100511343/EPHB3	5
GO:0032412	BP	GO:0032412	regulation of ion transmembrane transporter activity	2/32	57/6899	0.0283896	0.366554	0.346042	KCNE3/SCN2B	2
GO:0003013	BP	GO:0003013	circulatory system process	3/32	144/6899	0.028399	0.366554	0.346042	OLR1/KCNE3/SCN2B	3
GO:0034762	BP	GO:0034762	regulation of transmembrane transport	3/32	147/6899	0.0299436	0.366554	0.346042	KCNK13/KCNE3/SCN2B	3
GO:0006814	BP	GO:0006814	sodium ion transport	2/32	59/6899	0.0302616	0.366554	0.346042	KCNE3/SCN2B	2
GO:0022898	BP	GO:0022898	regulation of transmembrane transporter activity	2/32	61/6899	0.0321817	0.366554	0.346042	KCNE3/SCN2B	2
GO:0001649	BP	GO:0001649	osteoblast differentiation	2/32	62/6899	0.0331595	0.366554	0.346042	CEBPA/CLEC5A	2
GO:0002694	BP	GO:0002694	regulation of leukocyte activation	3/32	154/6899	0.0337193	0.366554	0.346042	SLAMF8/CEBPA/TNFRSF9	3
GO:0006813	BP	GO:0006813	potassium ion transport	2/32	63/6899	0.034149	0.366554	0.346042	KCNK13/KCNE3	2
GO:0060047	BP	GO:0060047	heart contraction	2/32	63/6899	0.034149	0.366554	0.346042	KCNE3/SCN2B	2
GO:0019221	BP	GO:0019221	cytokine-mediated signaling pathway	3/32	156/6899	0.034842	0.366554	0.346042	DUOX1/CEBPA/CXCL13	3
GO:0032409	BP	GO:0032409	regulation of transporter activity	2/32	65/6899	0.0361624	0.366554	0.346042	KCNE3/SCN2B	2
GO:0030097	BP	GO:0030097	hemopoiesis	4/32	274/6899	0.0365136	0.366554	0.346042	SLAMF8/CEBPA/TNFRSF9/ALAS2	4
GO:0003015	BP	GO:0003015	heart process	2/32	68/6899	0.0392671	0.366554	0.346042	KCNE3/SCN2B	2
GO:0016477	BP	GO:0016477	cell migration	5/32	413/6899	0.0396925	0.366554	0.346042	SLAMF8/CARMIL1/EFS/CXCL13/EPHB3	5
GO:0006898	BP	GO:0006898	receptor-mediated endocytosis	2/32	69/6899	0.0403241	0.366554	0.346042	LOC100511343/MSR1	2
GO:0007219	BP	GO:0007219	Notch signaling pathway	2/32	69/6899	0.0403241	0.366554	0.346042	DTX4/CEBPA	2
GO:0050865	BP	GO:0050865	regulation of cell activation	3/32	169/6899	0.0426118	0.366554	0.346042	SLAMF8/CEBPA/TNFRSF9	3
GO:0043269	BP	GO:0043269	regulation of ion transport	3/32	171/6899	0.0438792	0.366554	0.346042	KCNK13/KCNE3/SCN2B	3
GO:0098662	BP	GO:0098662	inorganic cation transmembrane transport	3/32	171/6899	0.0438792	0.366554	0.346042	KCNK13/KCNE3/SCN2B	3
GO:0030595	BP	GO:0030595	leukocyte chemotaxis	2/32	73/6899	0.0446591	0.366554	0.346042	SLAMF8/CXCL13	2
GO:1903522	BP	GO:1903522	regulation of blood circulation	2/32	73/6899	0.0446591	0.366554	0.346042	KCNE3/SCN2B	2
GO:0043243	BP	GO:0043243	positive regulation of protein-containing complex disassembly	1/32	10/6899	0.0454563	0.366554	0.346042	CARMIL1	1
GO:0086002	BP	GO:0086002	cardiac muscle cell action potential involved in contraction	1/32	10/6899	0.0454563	0.366554	0.346042	KCNE3	1
GO:0051707	BP	GO:0051707	response to other organism	5/32	431/6899	0.0463607	0.366554	0.346042	IL17A/CXCL13/OAS1/CLEC5A/TLR8	5
GO:0043207	BP	GO:0043207	response to external biotic stimulus	5/32	432/6899	0.04675	0.366554	0.346042	IL17A/CXCL13/OAS1/CLEC5A/TLR8	5
GO:0031349	BP	GO:0031349	positive regulation of defense response	2/32	76/6899	0.0480196	0.366554	0.346042	CEBPA/TLR8	2
GO:0006590	BP	GO:0006590	thyroid hormone generation	1/32	11/6899	0.0498902	0.366554	0.346042	DUOX1	1
GO:0006783	BP	GO:0006783	heme biosynthetic process	1/32	11/6899	0.0498902	0.366554	0.346042	ALAS2	1
GO:0008038	BP	GO:0008038	neuron recognition	1/32	11/6899	0.0498902	0.366554	0.346042	EPHB3	1
GO:0021952	BP	GO:0021952	central nervous system projection neuron axonogenesis	1/32	11/6899	0.0498902	0.366554	0.346042	EPHB3	1
GO:0030851	BP	GO:0030851	granulocyte differentiation	1/32	11/6899	0.0498902	0.366554	0.346042	CEBPA	1
GO:0042133	BP	GO:0042133	neurotransmitter metabolic process	1/32	11/6899	0.0498902	0.366554	0.346042	MAOA	1
GO:0043032	BP	GO:0043032	positive regulation of macrophage activation	1/32	11/6899	0.0498902	0.366554	0.346042	CEBPA	1
GO:0097242	BP	GO:0097242	amyloid-beta clearance	1/32	11/6899	0.0498902	0.366554	0.346042	LOC100511343	1
GO:2000647	BP	GO:2000647	negative regulation of stem cell proliferation	1/32	11/6899	0.0498902	0.366554	0.346042	CEBPA	1
GO:0009607	BP	GO:0009607	response to biotic stimulus	5/32	446/6899	0.052411	0.366554	0.346042	IL17A/CXCL13/OAS1/CLEC5A/TLR8	5
GO:0003254	BP	GO:0003254	regulation of membrane depolarization	1/32	12/6899	0.0543042	0.366554	0.346042	SCN2B	1
GO:0006779	BP	GO:0006779	porphyrin-containing compound biosynthetic process	1/32	12/6899	0.0543042	0.366554	0.346042	ALAS2	1
GO:0031529	BP	GO:0031529	ruffle organization	1/32	12/6899	0.0543042	0.366554	0.346042	CARMIL1	1
GO:0033014	BP	GO:0033014	tetrapyrrole biosynthetic process	1/32	12/6899	0.0543042	0.366554	0.346042	ALAS2	1
GO:0034381	BP	GO:0034381	plasma lipoprotein particle clearance	1/32	12/6899	0.0543042	0.366554	0.346042	LOC100511343	1
GO:0055081	BP	GO:0055081	anion homeostasis	1/32	12/6899	0.0543042	0.366554	0.346042	KCNE3	1
GO:0086009	BP	GO:0086009	membrane repolarization	1/32	12/6899	0.0543042	0.366554	0.346042	KCNE3	1
GO:0098900	BP	GO:0098900	regulation of action potential	1/32	12/6899	0.0543042	0.366554	0.346042	KCNE3	1
GO:1902745	BP	GO:1902745	positive regulation of lamellipodium organization	1/32	12/6899	0.0543042	0.366554	0.346042	CARMIL1	1
GO:0002521	BP	GO:0002521	leukocyte differentiation	3/32	187/6899	0.0546959	0.366554	0.346042	SLAMF8/CEBPA/TNFRSF9	3
GO:0006935	BP	GO:0006935	chemotaxis	3/32	188/6899	0.0554114	0.366554	0.346042	SLAMF8/CXCL13/EPHB3	3
GO:0042330	BP	GO:0042330	taxis	3/32	189/6899	0.0561314	0.366554	0.346042	SLAMF8/CXCL13/EPHB3	3
GO:1904062	BP	GO:1904062	regulation of cation transmembrane transport	2/32	83/6899	0.056207	0.366554	0.346042	KCNE3/SCN2B	2
GO:0098655	BP	GO:0098655	cation transmembrane transport	3/32	190/6899	0.056856	0.366554	0.346042	KCNK13/KCNE3/SCN2B	3
GO:0098660	BP	GO:0098660	inorganic ion transmembrane transport	3/32	190/6899	0.056856	0.366554	0.346042	KCNK13/KCNE3/SCN2B	3
GO:1901615	BP	GO:1901615	organic hydroxy compound metabolic process	3/32	190/6899	0.056856	0.366554	0.346042	DUOX1/CEBPA/MAOA	3
GO:0021955	BP	GO:0021955	central nervous system neuron axonogenesis	1/32	13/6899	0.0586983	0.366554	0.346042	EPHB3	1
GO:0045071	BP	GO:0045071	negative regulation of viral genome replication	1/32	13/6899	0.0586983	0.366554	0.346042	OAS1	1
GO:0045577	BP	GO:0045577	regulation of B cell differentiation	1/32	13/6899	0.0586983	0.366554	0.346042	SLAMF8	1
GO:0060997	BP	GO:0060997	dendritic spine morphogenesis	1/32	13/6899	0.0586983	0.366554	0.346042	EPHB3	1
GO:0048870	BP	GO:0048870	cell motility	5/32	462/6899	0.0593643	0.366554	0.346042	SLAMF8/CARMIL1/EFS/CXCL13/EPHB3	5
GO:0031589	BP	GO:0031589	cell-substrate adhesion	2/32	87/6899	0.061092	0.366554	0.346042	CARMIL1/EPHB3	2
GO:0044419	BP	GO:0044419	biological process involved in interspecies interaction between organisms	5/32	467/6899	0.0616434	0.366554	0.346042	IL17A/CXCL13/OAS1/CLEC5A/TLR8	5
GO:0002755	BP	GO:0002755	MyD88-dependent toll-like receptor signaling pathway	1/32	14/6899	0.0630727	0.366554	0.346042	TLR8	1
GO:0048538	BP	GO:0048538	thymus development	1/32	14/6899	0.0630727	0.366554	0.346042	EPHB3	1
GO:0051496	BP	GO:0051496	positive regulation of stress fiber assembly	1/32	14/6899	0.0630727	0.366554	0.346042	CARMIL1	1
GO:1900026	BP	GO:1900026	positive regulation of substrate adhesion-dependent cell spreading	1/32	14/6899	0.0630727	0.366554	0.346042	CARMIL1	1
GO:0030838	BP	GO:0030838	positive regulation of actin filament polymerization	1/32	15/6899	0.0674273	0.366554	0.346042	CARMIL1	1
GO:0032233	BP	GO:0032233	positive regulation of actin filament bundle assembly	1/32	15/6899	0.0674273	0.366554	0.346042	CARMIL1	1
GO:0042168	BP	GO:0042168	heme metabolic process	1/32	15/6899	0.0674273	0.366554	0.346042	ALAS2	1
GO:0048546	BP	GO:0048546	digestive tract morphogenesis	1/32	15/6899	0.0674273	0.366554	0.346042	EPHB3	1
GO:0086001	BP	GO:0086001	cardiac muscle cell action potential	1/32	15/6899	0.0674273	0.366554	0.346042	KCNE3	1
GO:1901016	BP	GO:1901016	regulation of potassium ion transmembrane transporter activity	1/32	15/6899	0.0674273	0.366554	0.346042	KCNE3	1
GO:1902743	BP	GO:1902743	regulation of lamellipodium organization	1/32	15/6899	0.0674273	0.366554	0.346042	CARMIL1	1
GO:2000649	BP	GO:2000649	regulation of sodium ion transmembrane transporter activity	1/32	15/6899	0.0674273	0.366554	0.346042	SCN2B	1
GO:0015909	BP	GO:0015909	long-chain fatty acid transport	1/32	16/6899	0.0717623	0.366554	0.346042	LOC100511343	1
GO:0048821	BP	GO:0048821	erythrocyte development	1/32	16/6899	0.0717623	0.366554	0.346042	ALAS2	1
GO:0051693	BP	GO:0051693	actin filament capping	1/32	16/6899	0.0717623	0.366554	0.346042	CARMIL1	1
GO:0051899	BP	GO:0051899	membrane depolarization	1/32	16/6899	0.0717623	0.366554	0.346042	SCN2B	1
GO:0086003	BP	GO:0086003	cardiac muscle cell contraction	1/32	16/6899	0.0717623	0.366554	0.346042	KCNE3	1
GO:1902305	BP	GO:1902305	regulation of sodium ion transmembrane transport	1/32	16/6899	0.0717623	0.366554	0.346042	SCN2B	1
GO:2001258	BP	GO:2001258	negative regulation of cation channel activity	1/32	16/6899	0.0717623	0.366554	0.346042	KCNE3	1
GO:0006584	BP	GO:0006584	catecholamine metabolic process	1/32	17/6899	0.0760778	0.366554	0.346042	MAOA	1
GO:0006778	BP	GO:0006778	porphyrin-containing compound metabolic process	1/32	17/6899	0.0760778	0.366554	0.346042	ALAS2	1
GO:0009712	BP	GO:0009712	catechol-containing compound metabolic process	1/32	17/6899	0.0760778	0.366554	0.346042	MAOA	1
GO:0030574	BP	GO:0030574	collagen catabolic process	1/32	17/6899	0.0760778	0.366554	0.346042	MMP13	1
GO:0032728	BP	GO:0032728	positive regulation of interferon-beta production	1/32	17/6899	0.0760778	0.366554	0.346042	TLR8	1
GO:0051591	BP	GO:0051591	response to cAMP	1/32	17/6899	0.0760778	0.366554	0.346042	DUOX1	1
GO:0097061	BP	GO:0097061	dendritic spine organization	1/32	17/6899	0.0760778	0.366554	0.346042	EPHB3	1
GO:0010959	BP	GO:0010959	regulation of metal ion transport	2/32	100/6899	0.0779134	0.366554	0.346042	KCNE3/SCN2B	2
GO:0006383	BP	GO:0006383	transcription by RNA polymerase III	1/32	18/6899	0.0803739	0.366554	0.346042	CEBPA	1
GO:0030225	BP	GO:0030225	macrophage differentiation	1/32	18/6899	0.0803739	0.366554	0.346042	CEBPA	1
GO:0030835	BP	GO:0030835	negative regulation of actin filament depolymerization	1/32	18/6899	0.0803739	0.366554	0.346042	CARMIL1	1
GO:0042403	BP	GO:0042403	thyroid hormone metabolic process	1/32	18/6899	0.0803739	0.366554	0.346042	DUOX1	1
GO:0043030	BP	GO:0043030	regulation of macrophage activation	1/32	18/6899	0.0803739	0.366554	0.346042	CEBPA	1
GO:1900024	BP	GO:1900024	regulation of substrate adhesion-dependent cell spreading	1/32	18/6899	0.0803739	0.366554	0.346042	CARMIL1	1
GO:1901379	BP	GO:1901379	regulation of potassium ion transmembrane transport	1/32	18/6899	0.0803739	0.366554	0.346042	KCNE3	1
GO:2000379	BP	GO:2000379	positive regulation of reactive oxygen species metabolic process	1/32	18/6899	0.0803739	0.366554	0.346042	OLR1	1
GO:1903706	BP	GO:1903706	regulation of hemopoiesis	2/32	102/6899	0.0806202	0.366554	0.346042	SLAMF8/CEBPA	2
GO:0010770	BP	GO:0010770	positive regulation of cell morphogenesis involved in differentiation	1/32	19/6899	0.0846506	0.366554	0.346042	CARMIL1	1
GO:0033013	BP	GO:0033013	tetrapyrrole metabolic process	1/32	19/6899	0.0846506	0.366554	0.346042	ALAS2	1
GO:0050873	BP	GO:0050873	brown fat cell differentiation	1/32	19/6899	0.0846506	0.366554	0.346042	CEBPA	1
GO:1903409	BP	GO:1903409	reactive oxygen species biosynthetic process	1/32	19/6899	0.0846506	0.366554	0.346042	DUOX1	1
GO:0050900	BP	GO:0050900	leukocyte migration	2/32	107/6899	0.087515	0.366554	0.346042	SLAMF8/CXCL13	2
GO:0001541	BP	GO:0001541	ovarian follicle development	1/32	20/6899	0.0889081	0.366554	0.346042	PCYT1B	1
GO:0030032	BP	GO:0030032	lamellipodium assembly	1/32	20/6899	0.0889081	0.366554	0.346042	CARMIL1	1
GO:0042446	BP	GO:0042446	hormone biosynthetic process	1/32	20/6899	0.0889081	0.366554	0.346042	DUOX1	1
GO:0045600	BP	GO:0045600	positive regulation of fat cell differentiation	1/32	20/6899	0.0889081	0.366554	0.346042	CEBPA	1
GO:0097006	BP	GO:0097006	regulation of plasma lipoprotein particle levels	1/32	20/6899	0.0889081	0.366554	0.346042	LOC100511343	1
GO:0106027	BP	GO:0106027	neuron projection organization	1/32	20/6899	0.0889081	0.366554	0.346042	EPHB3	1
GO:0140115	BP	GO:0140115	export across plasma membrane	1/32	20/6899	0.0889081	0.366554	0.346042	KCNE3	1
GO:0051336	BP	GO:0051336	regulation of hydrolase activity	3/32	233/6899	0.0921214	0.366554	0.346042	SERPINB10/EPHB3/OAS1	3
GO:0040011	BP	GO:0040011	locomotion	4/32	374/6899	0.0924888	0.366554	0.346042	SLAMF8/CARMIL1/CXCL13/EPHB3	4
GO:0002028	BP	GO:0002028	regulation of sodium ion transport	1/32	21/6899	0.0931463	0.366554	0.346042	SCN2B	1
GO:0030834	BP	GO:0030834	regulation of actin filament depolymerization	1/32	21/6899	0.0931463	0.366554	0.346042	CARMIL1	1
GO:0032608	BP	GO:0032608	interferon-beta production	1/32	21/6899	0.0931463	0.366554	0.346042	TLR8	1
GO:0032648	BP	GO:0032648	regulation of interferon-beta production	1/32	21/6899	0.0931463	0.366554	0.346042	TLR8	1
GO:0032757	BP	GO:0032757	positive regulation of interleukin-8 production	1/32	21/6899	0.0931463	0.366554	0.346042	TLR8	1
GO:0045669	BP	GO:0045669	positive regulation of osteoblast differentiation	1/32	21/6899	0.0931463	0.366554	0.346042	CEBPA	1
GO:0051492	BP	GO:0051492	regulation of stress fiber assembly	1/32	21/6899	0.0931463	0.366554	0.346042	CARMIL1	1
GO:0060996	BP	GO:0060996	dendritic spine development	1/32	21/6899	0.0931463	0.366554	0.346042	EPHB3	1
GO:0070098	BP	GO:0070098	chemokine-mediated signaling pathway	1/32	21/6899	0.0931463	0.366554	0.346042	CXCL13	1
GO:0060326	BP	GO:0060326	cell chemotaxis	2/32	111/6899	0.0931562	0.366554	0.346042	SLAMF8/CXCL13	2
GO:0001503	BP	GO:0001503	ossification	2/32	112/6899	0.0945831	0.366554	0.346042	CEBPA/CLEC5A	2
GO:0030001	BP	GO:0030001	metal ion transport	3/32	236/6899	0.0948644	0.366554	0.346042	KCNK13/KCNE3/SCN2B	3
GO:0030042	BP	GO:0030042	actin filament depolymerization	1/32	22/6899	0.0973655	0.366554	0.346042	CARMIL1	1
GO:0033077	BP	GO:0033077	T cell differentiation in thymus	1/32	22/6899	0.0973655	0.366554	0.346042	TNFRSF9	1
GO:0043266	BP	GO:0043266	regulation of potassium ion transport	1/32	22/6899	0.0973655	0.366554	0.346042	KCNE3	1
GO:0046148	BP	GO:0046148	pigment biosynthetic process	1/32	22/6899	0.0973655	0.366554	0.346042	ALAS2	1
GO:0051965	BP	GO:0051965	positive regulation of synapse assembly	1/32	22/6899	0.0973655	0.366554	0.346042	EPHB3	1
GO:0070252	BP	GO:0070252	actin-mediated cell contraction	1/32	22/6899	0.0973655	0.366554	0.346042	KCNE3	1
GO:0010769	BP	GO:0010769	regulation of cell morphogenesis involved in differentiation	1/32	23/6899	0.101566	0.366554	0.346042	CARMIL1	1
GO:0032231	BP	GO:0032231	regulation of actin filament bundle assembly	1/32	23/6899	0.101566	0.366554	0.346042	CARMIL1	1
GO:0032413	BP	GO:0032413	negative regulation of ion transmembrane transporter activity	1/32	23/6899	0.101566	0.366554	0.346042	KCNE3	1
GO:0032481	BP	GO:0032481	positive regulation of type I interferon production	1/32	23/6899	0.101566	0.366554	0.346042	TLR8	1
GO:0097581	BP	GO:0097581	lamellipodium organization	1/32	23/6899	0.101566	0.366554	0.346042	CARMIL1	1
GO:0071345	BP	GO:0071345	cellular response to cytokine stimulus	3/32	244/6899	0.102346	0.366554	0.346042	DUOX1/CEBPA/CXCL13	3
GO:0030029	BP	GO:0030029	actin filament-based process	3/32	246/6899	0.104253	0.366554	0.346042	CARMIL1/EFS/KCNE3	3
GO:0034220	BP	GO:0034220	ion transmembrane transport	3/32	246/6899	0.104253	0.366554	0.346042	KCNK13/KCNE3/SCN2B	3
GO:0030837	BP	GO:0030837	negative regulation of actin filament polymerization	1/32	24/6899	0.105747	0.366554	0.346042	CARMIL1	1
GO:0061844	BP	GO:0061844	antimicrobial humoral immune response mediated by antimicrobial peptide	1/32	24/6899	0.105747	0.366554	0.346042	CXCL13	1
GO:1901880	BP	GO:1901880	negative regulation of protein depolymerization	1/32	24/6899	0.105747	0.366554	0.346042	CARMIL1	1
GO:1990868	BP	GO:1990868	response to chemokine	1/32	24/6899	0.105747	0.366554	0.346042	CXCL13	1
GO:1990869	BP	GO:1990869	cellular response to chemokine	1/32	24/6899	0.105747	0.366554	0.346042	CXCL13	1
GO:0032103	BP	GO:0032103	positive regulation of response to external stimulus	2/32	121/6899	0.107708	0.366554	0.346042	CEBPA/TLR8	2
GO:0030038	BP	GO:0030038	contractile actin filament bundle assembly	1/32	25/6899	0.109909	0.366554	0.346042	CARMIL1	1
GO:0032273	BP	GO:0032273	positive regulation of protein polymerization	1/32	25/6899	0.109909	0.366554	0.346042	CARMIL1	1
GO:0032637	BP	GO:0032637	interleukin-8 production	1/32	25/6899	0.109909	0.366554	0.346042	TLR8	1
GO:0032677	BP	GO:0032677	regulation of interleukin-8 production	1/32	25/6899	0.109909	0.366554	0.346042	TLR8	1
GO:0043149	BP	GO:0043149	stress fiber assembly	1/32	25/6899	0.109909	0.366554	0.346042	CARMIL1	1
GO:0045069	BP	GO:0045069	regulation of viral genome replication	1/32	25/6899	0.109909	0.366554	0.346042	OAS1	1
GO:0048525	BP	GO:0048525	negative regulation of viral process	1/32	25/6899	0.109909	0.366554	0.346042	OAS1	1
GO:0110020	BP	GO:0110020	regulation of actomyosin structure organization	1/32	25/6899	0.109909	0.366554	0.346042	CARMIL1	1
GO:0048732	BP	GO:0048732	gland development	2/32	124/6899	0.112189	0.366554	0.346042	CEBPA/EPHB3	2
GO:0051607	BP	GO:0051607	defense response to virus	2/32	124/6899	0.112189	0.366554	0.346042	OAS1/TLR8	2
GO:0140546	BP	GO:0140546	defense response to symbiont	2/32	124/6899	0.112189	0.366554	0.346042	OAS1/TLR8	2
GO:0021954	BP	GO:0021954	central nervous system neuron development	1/32	26/6899	0.114053	0.366554	0.346042	EPHB3	1
GO:0032272	BP	GO:0032272	negative regulation of protein polymerization	1/32	26/6899	0.114053	0.366554	0.346042	CARMIL1	1
GO:0032410	BP	GO:0032410	negative regulation of transporter activity	1/32	26/6899	0.114053	0.366554	0.346042	KCNE3	1
GO:0032963	BP	GO:0032963	collagen metabolic process	1/32	26/6899	0.114053	0.366554	0.346042	MMP13	1
GO:0051897	BP	GO:0051897	positive regulation of protein kinase B signaling	1/32	26/6899	0.114053	0.366554	0.346042	NTS	1
GO:0061515	BP	GO:0061515	myeloid cell development	1/32	26/6899	0.114053	0.366554	0.346042	ALAS2	1
GO:1903707	BP	GO:1903707	negative regulation of hemopoiesis	1/32	26/6899	0.114053	0.366554	0.346042	CEBPA	1
GO:1904063	BP	GO:1904063	negative regulation of cation transmembrane transport	1/32	26/6899	0.114053	0.366554	0.346042	KCNE3	1
GO:0030099	BP	GO:0030099	myeloid cell differentiation	2/32	127/6899	0.116719	0.370485	0.349752	CEBPA/ALAS2	2
GO:0060021	BP	GO:0060021	roof of mouth development	1/32	27/6899	0.118178	0.370485	0.349752	EPHB3	1
GO:0034097	BP	GO:0034097	response to cytokine	3/32	261/6899	0.119011	0.370485	0.349752	DUOX1/CEBPA/CXCL13	3
GO:0009408	BP	GO:0009408	response to heat	1/32	28/6899	0.122284	0.370485	0.349752	SCN2B	1
GO:0032729	BP	GO:0032729	positive regulation of interferon-gamma production	1/32	28/6899	0.122284	0.370485	0.349752	TLR8	1
GO:0034766	BP	GO:0034766	negative regulation of ion transmembrane transport	1/32	28/6899	0.122284	0.370485	0.349752	KCNE3	1
GO:0042440	BP	GO:0042440	pigment metabolic process	1/32	28/6899	0.122284	0.370485	0.349752	ALAS2	1
GO:0046683	BP	GO:0046683	response to organophosphorus	1/32	28/6899	0.122284	0.370485	0.349752	DUOX1	1
GO:0002682	BP	GO:0002682	regulation of immune system process	4/32	414/6899	0.122413	0.370485	0.349752	SLAMF8/CEBPA/TNFRSF9/TLR8	4
GO:0051249	BP	GO:0051249	regulation of lymphocyte activation	2/32	131/6899	0.122833	0.370485	0.349752	SLAMF8/TNFRSF9	2
GO:0001508	BP	GO:0001508	action potential	1/32	29/6899	0.126372	0.370485	0.349752	KCNE3	1
GO:0001889	BP	GO:0001889	liver development	1/32	29/6899	0.126372	0.370485	0.349752	CEBPA	1
GO:0001892	BP	GO:0001892	embryonic placenta development	1/32	29/6899	0.126372	0.370485	0.349752	CEBPA	1
GO:0019915	BP	GO:0019915	lipid storage	1/32	29/6899	0.126372	0.370485	0.349752	LOC100511343	1
GO:0030048	BP	GO:0030048	actin filament-based movement	1/32	29/6899	0.126372	0.370485	0.349752	KCNE3	1
GO:0042116	BP	GO:0042116	macrophage activation	1/32	29/6899	0.126372	0.370485	0.349752	CEBPA	1
GO:0043242	BP	GO:0043242	negative regulation of protein-containing complex disassembly	1/32	29/6899	0.126372	0.370485	0.349752	CARMIL1	1
GO:1901879	BP	GO:1901879	regulation of protein depolymerization	1/32	29/6899	0.126372	0.370485	0.349752	CARMIL1	1
GO:0030098	BP	GO:0030098	lymphocyte differentiation	2/32	134/6899	0.127471	0.371893	0.351082	SLAMF8/TNFRSF9	2
GO:0014074	BP	GO:0014074	response to purine-containing compound	1/32	30/6899	0.130441	0.376899	0.355808	DUOX1	1
GO:0061008	BP	GO:0061008	hepaticobiliary system development	1/32	30/6899	0.130441	0.376899	0.355808	CEBPA	1
GO:0045321	BP	GO:0045321	leukocyte activation	3/32	275/6899	0.133466	0.379482	0.358246	SLAMF8/CEBPA/TNFRSF9	3
GO:0007015	BP	GO:0007015	actin filament organization	2/32	138/6899	0.133721	0.379482	0.358246	CARMIL1/EFS	2
GO:0010811	BP	GO:0010811	positive regulation of cell-substrate adhesion	1/32	31/6899	0.134492	0.379482	0.358246	CARMIL1	1
GO:0030593	BP	GO:0030593	neutrophil chemotaxis	1/32	31/6899	0.134492	0.379482	0.358246	CXCL13	1
GO:0072091	BP	GO:0072091	regulation of stem cell proliferation	1/32	31/6899	0.134492	0.379482	0.358246	CEBPA	1
GO:0009615	BP	GO:0009615	response to virus	2/32	139/6899	0.135294	0.379962	0.358699	OAS1/TLR8	2
GO:0044089	BP	GO:0044089	positive regulation of cellular component biogenesis	2/32	141/6899	0.138455	0.383655	0.362186	CARMIL1/EPHB3	2
GO:0032479	BP	GO:0032479	regulation of type I interferon production	1/32	32/6899	0.138524	0.383655	0.362186	TLR8	1
GO:0050770	BP	GO:0050770	regulation of axonogenesis	1/32	32/6899	0.138524	0.383655	0.362186	EPHB3	1
GO:0120035	BP	GO:0120035	regulation of plasma membrane bounded cell projection organization	2/32	143/6899	0.141632	0.384152	0.362655	CARMIL1/EPHB3	2
GO:0015908	BP	GO:0015908	fatty acid transport	1/32	33/6899	0.142539	0.384152	0.362655	LOC100511343	1
GO:0019079	BP	GO:0019079	viral genome replication	1/32	33/6899	0.142539	0.384152	0.362655	OAS1	1
GO:0032606	BP	GO:0032606	type I interferon production	1/32	33/6899	0.142539	0.384152	0.362655	TLR8	1
GO:0051963	BP	GO:0051963	regulation of synapse assembly	1/32	33/6899	0.142539	0.384152	0.362655	EPHB3	1
GO:2000377	BP	GO:2000377	regulation of reactive oxygen species metabolic process	1/32	33/6899	0.142539	0.384152	0.362655	OLR1	1
GO:0031344	BP	GO:0031344	regulation of cell projection organization	2/32	145/6899	0.144826	0.388572	0.366828	CARMIL1/EPHB3	2
GO:0006576	BP	GO:0006576	cellular biogenic amine metabolic process	1/32	34/6899	0.146535	0.38877	0.367015	MAOA	1
GO:0031532	BP	GO:0031532	actin cytoskeleton reorganization	1/32	34/6899	0.146535	0.38877	0.367015	EFS	1
GO:1903131	BP	GO:1903131	mononuclear cell differentiation	2/32	147/6899	0.148035	0.38877	0.367015	SLAMF8/TNFRSF9	2
GO:0032609	BP	GO:0032609	interferon-gamma production	1/32	35/6899	0.150514	0.38877	0.367015	TLR8	1
GO:0032649	BP	GO:0032649	regulation of interferon-gamma production	1/32	35/6899	0.150514	0.38877	0.367015	TLR8	1
GO:0035725	BP	GO:0035725	sodium ion transmembrane transport	1/32	35/6899	0.150514	0.38877	0.367015	SCN2B	1
GO:0099173	BP	GO:0099173	postsynapse organization	1/32	35/6899	0.150514	0.38877	0.367015	EPHB3	1
GO:1990266	BP	GO:1990266	neutrophil migration	1/32	35/6899	0.150514	0.38877	0.367015	CXCL13	1
GO:0034763	BP	GO:0034763	negative regulation of transmembrane transport	1/32	36/6899	0.154474	0.38877	0.367015	KCNE3	1
GO:0045089	BP	GO:0045089	positive regulation of innate immune response	1/32	36/6899	0.154474	0.38877	0.367015	TLR8	1
GO:0051017	BP	GO:0051017	actin filament bundle assembly	1/32	36/6899	0.154474	0.38877	0.367015	CARMIL1	1
GO:1901890	BP	GO:1901890	positive regulation of cell junction assembly	1/32	36/6899	0.154474	0.38877	0.367015	EPHB3	1
GO:2001257	BP	GO:2001257	regulation of cation channel activity	1/32	36/6899	0.154474	0.38877	0.367015	KCNE3	1
GO:0010466	BP	GO:0010466	negative regulation of peptidase activity	1/32	37/6899	0.158416	0.38877	0.367015	SERPINB10	1
GO:0010951	BP	GO:0010951	negative regulation of endopeptidase activity	1/32	37/6899	0.158416	0.38877	0.367015	SERPINB10	1
GO:0043271	BP	GO:0043271	negative regulation of ion transport	1/32	37/6899	0.158416	0.38877	0.367015	KCNE3	1
GO:0048813	BP	GO:0048813	dendrite morphogenesis	1/32	37/6899	0.158416	0.38877	0.367015	EPHB3	1
GO:0071621	BP	GO:0071621	granulocyte chemotaxis	1/32	37/6899	0.158416	0.38877	0.367015	CXCL13	1
GO:0044057	BP	GO:0044057	regulation of system process	2/32	154/6899	0.159385	0.38877	0.367015	KCNE3/SCN2B	2
GO:0006812	BP	GO:0006812	cation transport	3/32	301/6899	0.161866	0.38877	0.367015	KCNK13/KCNE3/SCN2B	3
GO:0008037	BP	GO:0008037	cell recognition	1/32	38/6899	0.162341	0.38877	0.367015	EPHB3	1
GO:0008585	BP	GO:0008585	female gonad development	1/32	38/6899	0.162341	0.38877	0.367015	PCYT1B	1
GO:0046545	BP	GO:0046545	development of primary female sexual characteristics	1/32	38/6899	0.162341	0.38877	0.367015	PCYT1B	1
GO:0060048	BP	GO:0060048	cardiac muscle contraction	1/32	38/6899	0.162341	0.38877	0.367015	KCNE3	1
GO:0061572	BP	GO:0061572	actin filament bundle organization	1/32	38/6899	0.162341	0.38877	0.367015	CARMIL1	1
GO:0009266	BP	GO:0009266	response to temperature stimulus	1/32	39/6899	0.166248	0.38877	0.367015	SCN2B	1
GO:0019730	BP	GO:0019730	antimicrobial humoral response	1/32	39/6899	0.166248	0.38877	0.367015	CXCL13	1
GO:0042310	BP	GO:0042310	vasoconstriction	1/32	39/6899	0.166248	0.38877	0.367015	OLR1	1
GO:0042552	BP	GO:0042552	myelination	1/32	39/6899	0.166248	0.38877	0.367015	LOC100738720	1
GO:0045667	BP	GO:0045667	regulation of osteoblast differentiation	1/32	39/6899	0.166248	0.38877	0.367015	CEBPA	1
GO:0050864	BP	GO:0050864	regulation of B cell activation	1/32	39/6899	0.166248	0.38877	0.367015	SLAMF8	1
GO:1903900	BP	GO:1903900	regulation of viral life cycle	1/32	39/6899	0.166248	0.38877	0.367015	OAS1	1
GO:0090066	BP	GO:0090066	regulation of anatomical structure size	2/32	160/6899	0.169246	0.38877	0.367015	OLR1/CARMIL1	2
GO:0030218	BP	GO:0030218	erythrocyte differentiation	1/32	40/6899	0.170137	0.38877	0.367015	ALAS2	1
GO:0044106	BP	GO:0044106	cellular amine metabolic process	1/32	40/6899	0.170137	0.38877	0.367015	MAOA	1
GO:0048565	BP	GO:0048565	digestive tract development	1/32	40/6899	0.170137	0.38877	0.367015	EPHB3	1
GO:0051261	BP	GO:0051261	protein depolymerization	1/32	40/6899	0.170137	0.38877	0.367015	CARMIL1	1
GO:0072089	BP	GO:0072089	stem cell proliferation	1/32	40/6899	0.170137	0.38877	0.367015	CEBPA	1
GO:0007218	BP	GO:0007218	neuropeptide signaling pathway	1/32	41/6899	0.174009	0.38877	0.367015	NTS	1
GO:0007272	BP	GO:0007272	ensheathment of neurons	1/32	41/6899	0.174009	0.38877	0.367015	LOC100738720	1
GO:0008366	BP	GO:0008366	axon ensheathment	1/32	41/6899	0.174009	0.38877	0.367015	LOC100738720	1
GO:0031333	BP	GO:0031333	negative regulation of protein-containing complex assembly	1/32	41/6899	0.174009	0.38877	0.367015	CARMIL1	1
GO:0050729	BP	GO:0050729	positive regulation of inflammatory response	1/32	41/6899	0.174009	0.38877	0.367015	CEBPA	1
GO:0055123	BP	GO:0055123	digestive system development	1/32	41/6899	0.174009	0.38877	0.367015	EPHB3	1
GO:0097530	BP	GO:0097530	granulocyte migration	1/32	41/6899	0.174009	0.38877	0.367015	CXCL13	1
GO:0007416	BP	GO:0007416	synapse assembly	1/32	42/6899	0.177863	0.394448	0.372375	EPHB3	1
GO:0009308	BP	GO:0009308	amine metabolic process	1/32	42/6899	0.177863	0.394448	0.372375	MAOA	1
GO:0001775	BP	GO:0001775	cell activation	3/32	318/6899	0.181389	0.397096	0.374875	SLAMF8/CEBPA/TNFRSF9	3
GO:0043244	BP	GO:0043244	regulation of protein-containing complex disassembly	1/32	43/6899	0.181699	0.397096	0.374875	CARMIL1	1
GO:0045619	BP	GO:0045619	regulation of lymphocyte differentiation	1/32	43/6899	0.181699	0.397096	0.374875	SLAMF8	1
GO:0046660	BP	GO:0046660	female sex differentiation	1/32	43/6899	0.181699	0.397096	0.374875	PCYT1B	1
GO:0045598	BP	GO:0045598	regulation of fat cell differentiation	1/32	44/6899	0.185519	0.403974	0.381368	CEBPA	1
GO:0031347	BP	GO:0031347	regulation of defense response	2/32	171/6899	0.187594	0.407017	0.384241	CEBPA/TLR8	2
GO:0034101	BP	GO:0034101	erythrocyte homeostasis	1/32	45/6899	0.189321	0.40782	0.384999	ALAS2	1
GO:0051896	BP	GO:0051896	regulation of protein kinase B signaling	1/32	45/6899	0.189321	0.40782	0.384999	NTS	1
GO:0002833	BP	GO:0002833	positive regulation of response to biotic stimulus	1/32	46/6899	0.193106	0.413013	0.389901	TLR8	1
GO:0008203	BP	GO:0008203	cholesterol metabolic process	1/32	46/6899	0.193106	0.413013	0.389901	CEBPA	1
GO:0001890	BP	GO:0001890	placenta development	1/32	47/6899	0.196874	0.416623	0.393309	CEBPA	1
GO:0055088	BP	GO:0055088	lipid homeostasis	1/32	47/6899	0.196874	0.416623	0.393309	CEBPA	1
GO:1902905	BP	GO:1902905	positive regulation of supramolecular fiber organization	1/32	47/6899	0.196874	0.416623	0.393309	CARMIL1	1
GO:0006941	BP	GO:0006941	striated muscle contraction	1/32	48/6899	0.200624	0.418664	0.395236	KCNE3	1
GO:0050792	BP	GO:0050792	regulation of viral process	1/32	48/6899	0.200624	0.418664	0.395236	OAS1	1
GO:0051495	BP	GO:0051495	positive regulation of cytoskeleton organization	1/32	48/6899	0.200624	0.418664	0.395236	CARMIL1	1
GO:1902652	BP	GO:1902652	secondary alcohol metabolic process	1/32	48/6899	0.200624	0.418664	0.395236	CEBPA	1
GO:0002224	BP	GO:0002224	toll-like receptor signaling pathway	1/32	49/6899	0.204358	0.422059	0.398441	TLR8	1
GO:0016125	BP	GO:0016125	sterol metabolic process	1/32	49/6899	0.204358	0.422059	0.398441	CEBPA	1
GO:0030833	BP	GO:0030833	regulation of actin filament polymerization	1/32	49/6899	0.204358	0.422059	0.398441	CARMIL1	1
GO:0014070	BP	GO:0014070	response to organic cyclic compound	2/32	183/6899	0.207932	0.427969	0.40402	DUOX1/CEBPA	2
GO:0055085	BP	GO:0055085	transmembrane transport	3/32	342/6899	0.210017	0.430785	0.406678	KCNK13/KCNE3/SCN2B	3
GO:0000904	BP	GO:0000904	cell morphogenesis involved in differentiation	2/32	187/6899	0.21477	0.437468	0.412987	CARMIL1/EPHB3	2
GO:0051494	BP	GO:0051494	negative regulation of cytoskeleton organization	1/32	52/6899	0.215458	0.437468	0.412987	CARMIL1	1
GO:0071248	BP	GO:0071248	cellular response to metal ion	1/32	52/6899	0.215458	0.437468	0.412987	CEBPA	1
GO:0001505	BP	GO:0001505	regulation of neurotransmitter levels	1/32	53/6899	0.219125	0.43898	0.414415	MAOA	1
GO:0050807	BP	GO:0050807	regulation of synapse organization	1/32	53/6899	0.219125	0.43898	0.414415	EPHB3	1
GO:0051092	BP	GO:0051092	positive regulation of NF-kappaB transcription factor activity	1/32	53/6899	0.219125	0.43898	0.414415	NTS	1
GO:1902904	BP	GO:1902904	negative regulation of supramolecular fiber organization	1/32	53/6899	0.219125	0.43898	0.414415	CARMIL1	1
GO:0007169	BP	GO:0007169	transmembrane receptor protein tyrosine kinase signaling pathway	2/32	191/6899	0.221633	0.441874	0.417147	EFS/EPHB3	2
GO:0030041	BP	GO:0030041	actin filament polymerization	1/32	54/6899	0.222775	0.441874	0.417147	CARMIL1	1
GO:0031334	BP	GO:0031334	positive regulation of protein-containing complex assembly	1/32	54/6899	0.222775	0.441874	0.417147	CARMIL1	1
GO:0002262	BP	GO:0002262	myeloid cell homeostasis	1/32	55/6899	0.226408	0.444678	0.419794	ALAS2	1
GO:0008064	BP	GO:0008064	regulation of actin polymerization or depolymerization	1/32	55/6899	0.226408	0.444678	0.419794	CARMIL1	1
GO:0030832	BP	GO:0030832	regulation of actin filament length	1/32	55/6899	0.226408	0.444678	0.419794	CARMIL1	1
GO:0010810	BP	GO:0010810	regulation of cell-substrate adhesion	1/32	56/6899	0.230026	0.446908	0.421899	CARMIL1	1
GO:0050803	BP	GO:0050803	regulation of synapse structure or activity	1/32	56/6899	0.230026	0.446908	0.421899	EPHB3	1
GO:0071222	BP	GO:0071222	cellular response to lipopolysaccharide	1/32	56/6899	0.230026	0.446908	0.421899	CXCL13	1
GO:0051094	BP	GO:0051094	positive regulation of developmental process	3/32	359/6899	0.230917	0.446908	0.421899	CEBPA/CARMIL1/EPHB3	3
GO:0016358	BP	GO:0016358	dendrite development	1/32	57/6899	0.233626	0.446908	0.421899	EPHB3	1
GO:0031032	BP	GO:0031032	actomyosin structure organization	1/32	57/6899	0.233626	0.446908	0.421899	CARMIL1	1
GO:0042157	BP	GO:0042157	lipoprotein metabolic process	1/32	57/6899	0.233626	0.446908	0.421899	OLR1	1
GO:0008285	BP	GO:0008285	negative regulation of cell population proliferation	2/32	198/6899	0.233692	0.446908	0.421899	CEBPA/TNFRSF9	2
GO:0035150	BP	GO:0035150	regulation of tube size	1/32	58/6899	0.23721	0.446908	0.421899	OLR1	1
GO:0035296	BP	GO:0035296	regulation of tube diameter	1/32	58/6899	0.23721	0.446908	0.421899	OLR1	1
GO:0048839	BP	GO:0048839	inner ear development	1/32	58/6899	0.23721	0.446908	0.421899	CEBPA	1
GO:0071241	BP	GO:0071241	cellular response to inorganic substance	1/32	58/6899	0.23721	0.446908	0.421899	CEBPA	1
GO:0097746	BP	GO:0097746	blood vessel diameter maintenance	1/32	58/6899	0.23721	0.446908	0.421899	OLR1	1
GO:0010628	BP	GO:0010628	positive regulation of gene expression	3/32	365/6899	0.238397	0.447691	0.422638	NTS/CEBPA/TLR8	3
GO:0001666	BP	GO:0001666	response to hypoxia	1/32	59/6899	0.240779	0.447691	0.422638	ALAS2	1
GO:0045861	BP	GO:0045861	negative regulation of proteolysis	1/32	59/6899	0.240779	0.447691	0.422638	SERPINB10	1
GO:1901888	BP	GO:1901888	regulation of cell junction assembly	1/32	59/6899	0.240779	0.447691	0.422638	EPHB3	1
GO:0021953	BP	GO:0021953	central nervous system neuron differentiation	1/32	60/6899	0.24433	0.447691	0.422638	EPHB3	1
GO:0036293	BP	GO:0036293	response to decreased oxygen levels	1/32	60/6899	0.24433	0.447691	0.422638	ALAS2	1
GO:0045088	BP	GO:0045088	regulation of innate immune response	1/32	60/6899	0.24433	0.447691	0.422638	TLR8	1
GO:0046777	BP	GO:0046777	protein autophosphorylation	1/32	60/6899	0.24433	0.447691	0.422638	EPHB3	1
GO:0071219	BP	GO:0071219	cellular response to molecule of bacterial origin	1/32	60/6899	0.24433	0.447691	0.422638	CXCL13	1
GO:0002274	BP	GO:0002274	myeloid leukocyte activation	1/32	61/6899	0.247866	0.448318	0.42323	CEBPA	1
GO:0007411	BP	GO:0007411	axon guidance	1/32	61/6899	0.247866	0.448318	0.42323	EPHB3	1
GO:0043491	BP	GO:0043491	protein kinase B signaling	1/32	61/6899	0.247866	0.448318	0.42323	NTS	1
GO:0097529	BP	GO:0097529	myeloid leukocyte migration	1/32	61/6899	0.247866	0.448318	0.42323	CXCL13	1
GO:0030155	BP	GO:0030155	regulation of cell adhesion	2/32	207/6899	0.249265	0.448318	0.42323	CARMIL1/EPHB3	2
GO:0021537	BP	GO:0021537	telencephalon development	1/32	62/6899	0.251386	0.448318	0.42323	EPHB3	1
GO:0042129	BP	GO:0042129	regulation of T cell proliferation	1/32	62/6899	0.251386	0.448318	0.42323	TNFRSF9	1
GO:0071356	BP	GO:0071356	cellular response to tumor necrosis factor	1/32	62/6899	0.251386	0.448318	0.42323	CEBPA	1
GO:0097485	BP	GO:0097485	neuron projection guidance	1/32	62/6899	0.251386	0.448318	0.42323	EPHB3	1
GO:2000026	BP	GO:2000026	regulation of multicellular organismal development	3/32	378/6899	0.254759	0.450555	0.425343	SLAMF8/CEBPA/EPHB3	3
GO:0002221	BP	GO:0002221	pattern recognition receptor signaling pathway	1/32	63/6899	0.25489	0.450555	0.425343	TLR8	1
GO:0051346	BP	GO:0051346	negative regulation of hydrolase activity	1/32	63/6899	0.25489	0.450555	0.425343	SERPINB10	1
GO:0008154	BP	GO:0008154	actin polymerization or depolymerization	1/32	64/6899	0.258378	0.452726	0.427392	CARMIL1	1
GO:0019058	BP	GO:0019058	viral life cycle	1/32	64/6899	0.258378	0.452726	0.427392	OAS1	1
GO:0032271	BP	GO:0032271	regulation of protein polymerization	1/32	64/6899	0.258378	0.452726	0.427392	CARMIL1	1
GO:0003018	BP	GO:0003018	vascular process in circulatory system	1/32	65/6899	0.26185	0.457476	0.431876	OLR1	1
GO:0030324	BP	GO:0030324	lung development	1/32	66/6899	0.265306	0.460836	0.435047	CEBPA	1
GO:0048469	BP	GO:0048469	cell maturation	1/32	66/6899	0.265306	0.460836	0.435047	CEBPA	1
GO:0030183	BP	GO:0030183	B cell differentiation	1/32	67/6899	0.268747	0.462799	0.436901	SLAMF8	1
GO:0030323	BP	GO:0030323	respiratory tube development	1/32	67/6899	0.268747	0.462799	0.436901	CEBPA	1
GO:0098657	BP	GO:0098657	import into cell	1/32	67/6899	0.268747	0.462799	0.436901	LOC100511343	1
GO:0002064	BP	GO:0002064	epithelial cell development	1/32	68/6899	0.272172	0.464444	0.438454	CEBPA	1
GO:0070482	BP	GO:0070482	response to oxygen levels	1/32	68/6899	0.272172	0.464444	0.438454	ALAS2	1
GO:0002573	BP	GO:0002573	myeloid leukocyte differentiation	1/32	69/6899	0.275582	0.464444	0.438454	CEBPA	1
GO:0033500	BP	GO:0033500	carbohydrate homeostasis	1/32	69/6899	0.275582	0.464444	0.438454	CEBPA	1
GO:0034612	BP	GO:0034612	response to tumor necrosis factor	1/32	69/6899	0.275582	0.464444	0.438454	CEBPA	1
GO:0042593	BP	GO:0042593	glucose homeostasis	1/32	69/6899	0.275582	0.464444	0.438454	CEBPA	1
GO:0045444	BP	GO:0045444	fat cell differentiation	1/32	69/6899	0.275582	0.464444	0.438454	CEBPA	1
GO:0030036	BP	GO:0030036	actin cytoskeleton organization	2/32	224/6899	0.278793	0.464444	0.438454	CARMIL1/EFS	2
GO:0098609	BP	GO:0098609	cell-cell adhesion	2/32	224/6899	0.278793	0.464444	0.438454	OLR1/EPHB3	2
GO:0042445	BP	GO:0042445	hormone metabolic process	1/32	70/6899	0.278976	0.464444	0.438454	DUOX1	1
GO:0043583	BP	GO:0043583	ear development	1/32	70/6899	0.278976	0.464444	0.438454	CEBPA	1
GO:0051962	BP	GO:0051962	positive regulation of nervous system development	1/32	70/6899	0.278976	0.464444	0.438454	EPHB3	1
GO:0042098	BP	GO:0042098	T cell proliferation	1/32	71/6899	0.282354	0.467479	0.441319	TNFRSF9	1
GO:0071216	BP	GO:0071216	cellular response to biotic stimulus	1/32	71/6899	0.282354	0.467479	0.441319	CXCL13	1
GO:0060541	BP	GO:0060541	respiratory system development	1/32	73/6899	0.289066	0.476223	0.449574	CEBPA	1
GO:0045597	BP	GO:0045597	positive regulation of cell differentiation	2/32	230/6899	0.289221	0.476223	0.449574	CEBPA/CARMIL1	2
GO:0010038	BP	GO:0010038	response to metal ion	1/32	74/6899	0.292398	0.476476	0.449812	CEBPA	1
GO:0031346	BP	GO:0031346	positive regulation of cell projection organization	1/32	74/6899	0.292398	0.476476	0.449812	CARMIL1	1
GO:1902105	BP	GO:1902105	regulation of leukocyte differentiation	1/32	74/6899	0.292398	0.476476	0.449812	SLAMF8	1
GO:0006811	BP	GO:0006811	ion transport	3/32	409/6899	0.294437	0.476476	0.449812	KCNK13/KCNE3/SCN2B	3
GO:0030217	BP	GO:0030217	T cell differentiation	1/32	75/6899	0.295716	0.476476	0.449812	TNFRSF9	1
GO:0032496	BP	GO:0032496	response to lipopolysaccharide	1/32	75/6899	0.295716	0.476476	0.449812	CXCL13	1
GO:0032944	BP	GO:0032944	regulation of mononuclear cell proliferation	1/32	75/6899	0.295716	0.476476	0.449812	TNFRSF9	1
GO:0050670	BP	GO:0050670	regulation of lymphocyte proliferation	1/32	75/6899	0.295716	0.476476	0.449812	TNFRSF9	1
GO:0006575	BP	GO:0006575	cellular modified amino acid metabolic process	1/32	76/6899	0.299019	0.478944	0.452142	DUOX1	1
GO:0010720	BP	GO:0010720	positive regulation of cell development	1/32	76/6899	0.299019	0.478944	0.452142	CARMIL1	1
GO:0046649	BP	GO:0046649	lymphocyte activation	2/32	236/6899	0.299639	0.478944	0.452142	SLAMF8/TNFRSF9	2
GO:0097435	BP	GO:0097435	supramolecular fiber organization	2/32	237/6899	0.301373	0.479383	0.452557	CARMIL1/EFS	2
GO:0008406	BP	GO:0008406	gonad development	1/32	77/6899	0.302306	0.479383	0.452557	PCYT1B	1
GO:0045137	BP	GO:0045137	development of primary sexual characteristics	1/32	77/6899	0.302306	0.479383	0.452557	PCYT1B	1
GO:0044092	BP	GO:0044092	negative regulation of molecular function	2/32	238/6899	0.303108	0.479389	0.452563	SERPINB10/KCNE3	2
GO:0045595	BP	GO:0045595	regulation of cell differentiation	3/32	418/6899	0.306077	0.482814	0.455796	SLAMF8/CEBPA/CARMIL1	3
GO:0022604	BP	GO:0022604	regulation of cell morphogenesis	1/32	80/6899	0.31208	0.489665	0.462263	CARMIL1	1
GO:0070663	BP	GO:0070663	regulation of leukocyte proliferation	1/32	80/6899	0.31208	0.489665	0.462263	TNFRSF9	1
GO:0002237	BP	GO:0002237	response to molecule of bacterial origin	1/32	81/6899	0.315308	0.489665	0.462263	CXCL13	1
GO:0015849	BP	GO:0015849	organic acid transport	1/32	81/6899	0.315308	0.489665	0.462263	LOC100511343	1
GO:0032984	BP	GO:0032984	protein-containing complex disassembly	1/32	81/6899	0.315308	0.489665	0.462263	CARMIL1	1
GO:0110053	BP	GO:0110053	regulation of actin filament organization	1/32	81/6899	0.315308	0.489665	0.462263	CARMIL1	1
GO:0071695	BP	GO:0071695	anatomical structure maturation	1/32	82/6899	0.318522	0.49338	0.465771	CEBPA	1
GO:0051258	BP	GO:0051258	protein polymerization	1/32	83/6899	0.321721	0.496434	0.468653	CARMIL1	1
GO:0022603	BP	GO:0022603	regulation of anatomical structure morphogenesis	2/32	249/6899	0.322145	0.496434	0.468653	CARMIL1/EPHB3	2
GO:0002684	BP	GO:0002684	positive regulation of immune system process	2/32	251/6899	0.325596	0.500439	0.472435	CEBPA/TLR8	2
GO:0009628	BP	GO:0009628	response to abiotic stimulus	2/32	252/6899	0.32732	0.500439	0.472435	SCN2B/ALAS2	2
GO:0002831	BP	GO:0002831	regulation of response to biotic stimulus	1/32	85/6899	0.328075	0.500439	0.472435	TLR8	1
GO:0052548	BP	GO:0052548	regulation of endopeptidase activity	1/32	85/6899	0.328075	0.500439	0.472435	SERPINB10	1
GO:0016032	BP	GO:0016032	viral process	1/32	86/6899	0.33123	0.503973	0.475771	OAS1	1
GO:0051091	BP	GO:0051091	positive regulation of DNA-binding transcription factor activity	1/32	88/6899	0.337498	0.510923	0.482332	NTS	1
GO:0052547	BP	GO:0052547	regulation of peptidase activity	1/32	88/6899	0.337498	0.510923	0.482332	SERPINB10	1
GO:0050808	BP	GO:0050808	synapse organization	1/32	89/6899	0.340611	0.51434	0.485558	EPHB3	1
GO:0007548	BP	GO:0007548	sex differentiation	1/32	90/6899	0.34371	0.517718	0.488747	PCYT1B	1
GO:0032101	BP	GO:0032101	regulation of response to external stimulus	2/32	263/6899	0.346219	0.520194	0.491085	CEBPA/TLR8	2
GO:0010975	BP	GO:0010975	regulation of neuron projection development	1/32	92/6899	0.349864	0.521758	0.492561	EPHB3	1
GO:0043087	BP	GO:0043087	regulation of GTPase activity	1/32	92/6899	0.349864	0.521758	0.492561	EPHB3	1
GO:0051235	BP	GO:0051235	maintenance of location	1/32	92/6899	0.349864	0.521758	0.492561	LOC100511343	1
GO:0006936	BP	GO:0006936	muscle contraction	1/32	93/6899	0.352921	0.523717	0.49441	KCNE3	1
GO:0048872	BP	GO:0048872	homeostasis of number of cells	1/32	93/6899	0.352921	0.523717	0.49441	ALAS2	1
GO:0051130	BP	GO:0051130	positive regulation of cellular component organization	2/32	269/6899	0.356467	0.527676	0.498148	CARMIL1/EPHB3	2
GO:0021700	BP	GO:0021700	developmental maturation	1/32	95/6899	0.358991	0.530106	0.500441	CEBPA	1
GO:0000902	BP	GO:0000902	cell morphogenesis	2/32	271/6899	0.359872	0.530106	0.500441	CARMIL1/EPHB3	2
GO:0002696	BP	GO:0002696	positive regulation of leukocyte activation	1/32	98/6899	0.367995	0.538114	0.508001	CEBPA	1
GO:0006979	BP	GO:0006979	response to oxidative stress	1/32	98/6899	0.367995	0.538114	0.508001	DUOX1	1
GO:0048608	BP	GO:0048608	reproductive structure development	1/32	98/6899	0.367995	0.538114	0.508001	PCYT1B	1
GO:0061458	BP	GO:0061458	reproductive system development	1/32	99/6899	0.370968	0.540577	0.510327	PCYT1B	1
GO:0044087	BP	GO:0044087	regulation of cellular component biogenesis	2/32	278/6899	0.371744	0.540577	0.510327	CARMIL1/EPHB3	2
GO:0050863	BP	GO:0050863	regulation of T cell activation	1/32	100/6899	0.373928	0.540577	0.510327	TNFRSF9	1
GO:0051049	BP	GO:0051049	regulation of transport	3/32	471/6899	0.374927	0.540577	0.510327	KCNK13/KCNE3/SCN2B	3
GO:0001655	BP	GO:0001655	urogenital system development	1/32	101/6899	0.376875	0.540577	0.510327	EPHB3	1
GO:0008202	BP	GO:0008202	steroid metabolic process	1/32	101/6899	0.376875	0.540577	0.510327	CEBPA	1
GO:0030900	BP	GO:0030900	forebrain development	1/32	101/6899	0.376875	0.540577	0.510327	EPHB3	1
GO:0050867	BP	GO:0050867	positive regulation of cell activation	1/32	101/6899	0.376875	0.540577	0.510327	CEBPA	1
GO:0002683	BP	GO:0002683	negative regulation of immune system process	1/32	103/6899	0.382728	0.547666	0.517019	CEBPA	1
GO:0007167	BP	GO:0007167	enzyme-linked receptor protein signaling pathway	2/32	286/6899	0.385216	0.549209	0.518476	EFS/EPHB3	2
GO:0042113	BP	GO:0042113	B cell activation	1/32	104/6899	0.385635	0.549209	0.518476	SLAMF8	1
GO:0006959	BP	GO:0006959	humoral immune response	1/32	105/6899	0.388528	0.55072	0.519902	CXCL13	1
GO:0032956	BP	GO:0032956	regulation of actin cytoskeleton organization	1/32	105/6899	0.388528	0.55072	0.519902	CARMIL1	1
GO:0032535	BP	GO:0032535	regulation of cellular component size	1/32	106/6899	0.391408	0.552671	0.521744	CARMIL1	1
GO:0050790	BP	GO:0050790	regulation of catalytic activity	3/32	484/6899	0.391744	0.552671	0.521744	SERPINB10/EPHB3/OAS1	3
GO:0050727	BP	GO:0050727	regulation of inflammatory response	1/32	108/6899	0.397129	0.558956	0.527677	CEBPA	1
GO:0003008	BP	GO:0003008	system process	3/32	489/6899	0.39819	0.559141	0.527852	OLR1/KCNE3/SCN2B	3
GO:0007409	BP	GO:0007409	axonogenesis	1/32	110/6899	0.402797	0.564292	0.532714	EPHB3	1
GO:0016192	BP	GO:0016192	vesicle-mediated transport	3/32	494/6899	0.404623	0.565381	0.533743	CARMIL1/LOC100511343/MSR1	3
GO:0002764	BP	GO:0002764	immune response-regulating signaling pathway	1/32	112/6899	0.408414	0.565381	0.533743	TLR8	1
GO:0033674	BP	GO:0033674	positive regulation of kinase activity	1/32	112/6899	0.408414	0.565381	0.533743	EPHB3	1
GO:0042592	BP	GO:0042592	homeostatic process	3/32	497/6899	0.408475	0.565381	0.533743	CEBPA/KCNE3/ALAS2	3
GO:0007159	BP	GO:0007159	leukocyte cell-cell adhesion	1/32	113/6899	0.411204	0.565381	0.533743	OLR1	1
GO:0032970	BP	GO:0032970	regulation of actin filament-based process	1/32	113/6899	0.411204	0.565381	0.533743	CARMIL1	1
GO:0051051	BP	GO:0051051	negative regulation of transport	1/32	113/6899	0.411204	0.565381	0.533743	KCNE3	1
GO:0032943	BP	GO:0032943	mononuclear cell proliferation	1/32	114/6899	0.41398	0.565381	0.533743	TNFRSF9	1
GO:0034329	BP	GO:0034329	cell junction assembly	1/32	114/6899	0.41398	0.565381	0.533743	EPHB3	1
GO:0046651	BP	GO:0046651	lymphocyte proliferation	1/32	114/6899	0.41398	0.565381	0.533743	TNFRSF9	1
GO:1902903	BP	GO:1902903	regulation of supramolecular fiber organization	1/32	114/6899	0.41398	0.565381	0.533743	CARMIL1	1
GO:0003012	BP	GO:0003012	muscle system process	1/32	115/6899	0.416744	0.565381	0.533743	KCNE3	1
GO:0010035	BP	GO:0010035	response to inorganic substance	1/32	115/6899	0.416744	0.565381	0.533743	CEBPA	1
GO:0035295	BP	GO:0035295	tube development	2/32	305/6899	0.416745	0.565381	0.533743	CEBPA/EPHB3	2
GO:0051960	BP	GO:0051960	regulation of nervous system development	1/32	116/6899	0.419495	0.56783	0.536055	EPHB3	1
GO:0010639	BP	GO:0010639	negative regulation of organelle organization	1/32	118/6899	0.42496	0.573935	0.541818	CARMIL1	1
GO:0001701	BP	GO:0001701	in utero embryonic development	1/32	122/6899	0.43574	0.583251	0.550613	CEBPA	1
GO:0043254	BP	GO:0043254	regulation of protein-containing complex assembly	1/32	122/6899	0.43574	0.583251	0.550613	CARMIL1	1
GO:0045786	BP	GO:0045786	negative regulation of cell cycle	1/32	122/6899	0.43574	0.583251	0.550613	CEBPA	1
GO:0071407	BP	GO:0071407	cellular response to organic cyclic compound	1/32	122/6899	0.43574	0.583251	0.550613	CEBPA	1
GO:0070661	BP	GO:0070661	leukocyte proliferation	1/32	123/6899	0.438405	0.585514	0.552749	TNFRSF9	1
GO:0061564	BP	GO:0061564	axon development	1/32	124/6899	0.441057	0.58775	0.55486	EPHB3	1
GO:0006066	BP	GO:0006066	alcohol metabolic process	1/32	125/6899	0.443697	0.58996	0.556946	CEBPA	1
GO:0045785	BP	GO:0045785	positive regulation of cell adhesion	1/32	126/6899	0.446325	0.592144	0.559008	CARMIL1	1
GO:0048878	BP	GO:0048878	chemical homeostasis	2/32	325/6899	0.449118	0.594537	0.561267	CEBPA/KCNE3	2
GO:0006631	BP	GO:0006631	fatty acid metabolic process	1/32	130/6899	0.456717	0.600628	0.567017	NAAA	1
GO:0010638	BP	GO:0010638	positive regulation of organelle organization	1/32	130/6899	0.456717	0.600628	0.567017	CARMIL1	1
GO:0022407	BP	GO:0022407	regulation of cell-cell adhesion	1/32	130/6899	0.456717	0.600628	0.567017	EPHB3	1
GO:0051090	BP	GO:0051090	regulation of DNA-binding transcription factor activity	1/32	131/6899	0.459285	0.602686	0.56896	NTS	1
GO:0006869	BP	GO:0006869	lipid transport	1/32	133/6899	0.464387	0.608053	0.574027	LOC100511343	1
GO:0048568	BP	GO:0048568	embryonic organ development	1/32	136/6899	0.471951	0.615277	0.580847	CEBPA	1
GO:0060284	BP	GO:0060284	regulation of cell development	1/32	136/6899	0.471951	0.615277	0.580847	CARMIL1	1
GO:0030335	BP	GO:0030335	positive regulation of cell migration	1/32	138/6899	0.476937	0.620431	0.585712	CARMIL1	1
GO:0071396	BP	GO:0071396	cellular response to lipid	1/32	139/6899	0.479413	0.622305	0.587481	CXCL13	1
GO:0007283	BP	GO:0007283	spermatogenesis	1/32	140/6899	0.481877	0.624155	0.589228	PCYT1B	1
GO:0051347	BP	GO:0051347	positive regulation of transferase activity	1/32	141/6899	0.48433	0.625983	0.590954	EPHB3	1
GO:0048232	BP	GO:0048232	male gamete generation	1/32	143/6899	0.489202	0.630924	0.595618	PCYT1B	1
GO:0043086	BP	GO:0043086	negative regulation of catalytic activity	1/32	144/6899	0.491622	0.631335	0.596006	SERPINB10	1
GO:0048667	BP	GO:0048667	cell morphogenesis involved in neuron differentiation	1/32	144/6899	0.491622	0.631335	0.596006	EPHB3	1
GO:0001525	BP	GO:0001525	angiogenesis	1/32	145/6899	0.49403	0.633075	0.597648	EPHB3	1
GO:0120031	BP	GO:0120031	plasma membrane bounded cell projection assembly	1/32	147/6899	0.498814	0.637844	0.602151	CARMIL1	1
GO:2000147	BP	GO:2000147	positive regulation of cell motility	1/32	148/6899	0.501189	0.639521	0.603734	CARMIL1	1
GO:0030031	BP	GO:0030031	cell projection assembly	1/32	149/6899	0.503553	0.641177	0.605297	CARMIL1	1
GO:0022411	BP	GO:0022411	cellular component disassembly	1/32	150/6899	0.505907	0.641456	0.60556	CARMIL1	1
GO:0050778	BP	GO:0050778	positive regulation of immune response	1/32	150/6899	0.505907	0.641456	0.60556	TLR8	1
GO:0010876	BP	GO:0010876	lipid localization	1/32	151/6899	0.508249	0.643069	0.607084	LOC100511343	1
GO:0007423	BP	GO:0007423	sensory organ development	1/32	153/6899	0.512903	0.646236	0.610073	CEBPA	1
GO:0040017	BP	GO:0040017	positive regulation of locomotion	1/32	153/6899	0.512903	0.646236	0.610073	CARMIL1	1
GO:0002250	BP	GO:0002250	adaptive immune response	1/32	156/6899	0.519803	0.652195	0.615698	IL17A	1
GO:0072521	BP	GO:0072521	purine-containing compound metabolic process	1/32	156/6899	0.519803	0.652195	0.615698	CARMIL1	1
GO:0051493	BP	GO:0051493	regulation of cytoskeleton organization	1/32	158/6899	0.52435	0.65653	0.619791	CARMIL1	1
GO:0001819	BP	GO:0001819	positive regulation of cytokine production	1/32	160/6899	0.528855	0.656698	0.61995	TLR8	1
GO:0007420	BP	GO:0007420	brain development	1/32	160/6899	0.528855	0.656698	0.61995	EPHB3	1
GO:0008380	BP	GO:0008380	RNA splicing	1/32	160/6899	0.528855	0.656698	0.61995	LGALS3	1
GO:0048812	BP	GO:0048812	neuron projection morphogenesis	1/32	160/6899	0.528855	0.656698	0.61995	EPHB3	1
GO:0010817	BP	GO:0010817	regulation of hormone levels	1/32	161/6899	0.531092	0.656785	0.620032	DUOX1	1
GO:0006873	BP	GO:0006873	cellular ion homeostasis	1/32	162/6899	0.533319	0.656785	0.620032	KCNE3	1
GO:0007005	BP	GO:0007005	mitochondrion organization	1/32	162/6899	0.533319	0.656785	0.620032	CEBPA	1
GO:0080134	BP	GO:0080134	regulation of response to stress	2/32	381/6899	0.534434	0.656785	0.620032	CEBPA/TLR8	2
GO:1901700	BP	GO:1901700	response to oxygen-containing compound	2/32	381/6899	0.534434	0.656785	0.620032	DUOX1/CXCL13	2
GO:0030162	BP	GO:0030162	regulation of proteolysis	1/32	163/6899	0.535536	0.656785	0.620032	SERPINB10	1
GO:0048858	BP	GO:0048858	cell projection morphogenesis	1/32	164/6899	0.537743	0.656785	0.620032	EPHB3	1
GO:0120039	BP	GO:0120039	plasma membrane bounded cell projection morphogenesis	1/32	164/6899	0.537743	0.656785	0.620032	EPHB3	1
GO:0120036	BP	GO:0120036	plasma membrane bounded cell projection organization	2/32	384/6899	0.538761	0.656785	0.620032	CARMIL1/EPHB3	2
GO:0032990	BP	GO:0032990	cell part morphogenesis	1/32	168/6899	0.546467	0.664832	0.627628	EPHB3	1
GO:0034330	BP	GO:0034330	cell junction organization	1/32	170/6899	0.55077	0.668712	0.631292	EPHB3	1
GO:0048514	BP	GO:0048514	blood vessel morphogenesis	1/32	172/6899	0.555033	0.672529	0.634895	EPHB3	1
GO:0030030	BP	GO:0030030	cell projection organization	2/32	397/6899	0.55721	0.673809	0.636103	CARMIL1/EPHB3	2
GO:0060322	BP	GO:0060322	head development	1/32	174/6899	0.559256	0.674747	0.636988	EPHB3	1
GO:0009617	BP	GO:0009617	response to bacterium	1/32	175/6899	0.561353	0.674747	0.636988	CXCL13	1
GO:0042110	BP	GO:0042110	T cell activation	1/32	175/6899	0.561353	0.674747	0.636988	TNFRSF9	1
GO:0044093	BP	GO:0044093	positive regulation of molecular function	2/32	402/6899	0.564174	0.676783	0.638911	NTS/EPHB3	2
GO:0033993	BP	GO:0033993	response to lipid	1/32	187/6899	0.585778	0.7013	0.662056	CXCL13	1
GO:0030855	BP	GO:0030855	epithelial cell differentiation	1/32	192/6899	0.595561	0.711595	0.671775	CEBPA	1
GO:0001568	BP	GO:0001568	blood vessel development	1/32	194/6899	0.599412	0.713359	0.67344	EPHB3	1
GO:0098771	BP	GO:0098771	inorganic ion homeostasis	1/32	194/6899	0.599412	0.713359	0.67344	KCNE3	1
GO:0032787	BP	GO:0032787	monocarboxylic acid metabolic process	1/32	195/6899	0.601324	0.71422	0.674253	NAAA	1
GO:0050801	BP	GO:0050801	ion homeostasis	1/32	196/6899	0.603227	0.715067	0.675053	KCNE3	1
GO:0000122	BP	GO:0000122	negative regulation of transcription by RNA polymerase II	1/32	199/6899	0.608883	0.718311	0.678115	CEBPA	1
GO:0051129	BP	GO:0051129	negative regulation of cellular component organization	1/32	199/6899	0.608883	0.718311	0.678115	CARMIL1	1
GO:0051240	BP	GO:0051240	positive regulation of multicellular organismal process	2/32	436/6899	0.609549	0.718311	0.678115	EPHB3/TLR8	2
GO:0007010	BP	GO:0007010	cytoskeleton organization	2/32	438/6899	0.61211	0.719917	0.679631	CARMIL1/EFS	2
GO:0043009	BP	GO:0043009	chordate embryonic development	1/32	203/6899	0.616303	0.723434	0.682951	CEBPA	1
GO:0001944	BP	GO:0001944	vasculature development	1/32	204/6899	0.618137	0.724172	0.683648	EPHB3	1
GO:0055082	BP	GO:0055082	cellular chemical homeostasis	1/32	205/6899	0.619962	0.724897	0.684333	KCNE3	1
GO:0009792	BP	GO:0009792	embryo development ending in birth or egg hatching	1/32	206/6899	0.621779	0.72561	0.685005	CEBPA	1
GO:0007276	BP	GO:0007276	gamete generation	1/32	208/6899	0.625387	0.727673	0.686953	PCYT1B	1
GO:0032989	BP	GO:0032989	cellular component morphogenesis	1/32	209/6899	0.627179	0.727673	0.686953	EPHB3	1
GO:0043549	BP	GO:0043549	regulation of kinase activity	1/32	209/6899	0.627179	0.727673	0.686953	EPHB3	1
GO:0010243	BP	GO:0010243	response to organonitrogen compound	1/32	216/6899	0.63949	0.740526	0.699087	DUOX1	1
GO:0016567	BP	GO:0016567	protein ubiquitination	1/32	217/6899	0.641216	0.741097	0.699626	DTX4	1
GO:0007417	BP	GO:0007417	central nervous system development	1/32	221/6899	0.648041	0.747548	0.705716	EPHB3	1
GO:0042127	BP	GO:0042127	regulation of cell population proliferation	2/32	476/6899	0.658465	0.758118	0.715694	CEBPA/TNFRSF9	2
GO:0001817	BP	GO:0001817	regulation of cytokine production	1/32	231/6899	0.664558	0.762985	0.720289	TLR8	1
GO:0042327	BP	GO:0042327	positive regulation of phosphorylation	1/32	232/6899	0.666168	0.762985	0.720289	EPHB3	1
GO:0030334	BP	GO:0030334	regulation of cell migration	1/32	233/6899	0.66777	0.762985	0.720289	CARMIL1	1
GO:0048609	BP	GO:0048609	multicellular organismal reproductive process	1/32	233/6899	0.66777	0.762985	0.720289	PCYT1B	1
GO:0032446	BP	GO:0032446	protein modification by small protein conjugation	1/32	235/6899	0.670953	0.765166	0.722348	DTX4	1
GO:0001816	BP	GO:0001816	cytokine production	1/32	237/6899	0.674105	0.765855	0.722998	TLR8	1
GO:0019725	BP	GO:0019725	cellular homeostasis	1/32	237/6899	0.674105	0.765855	0.722998	KCNE3	1
GO:0031175	BP	GO:0031175	neuron projection development	1/32	238/6899	0.675671	0.766185	0.72331	EPHB3	1
GO:0032504	BP	GO:0032504	multicellular organism reproduction	1/32	243/6899	0.683389	0.772024	0.728822	PCYT1B	1
GO:0050776	BP	GO:0050776	regulation of immune response	1/32	243/6899	0.683389	0.772024	0.728822	TLR8	1
GO:0051093	BP	GO:0051093	negative regulation of developmental process	1/32	249/6899	0.692416	0.778436	0.734875	CEBPA	1
GO:0051338	BP	GO:0051338	regulation of transferase activity	1/32	250/6899	0.693896	0.778436	0.734875	EPHB3	1
GO:0043066	BP	GO:0043066	negative regulation of apoptotic process	1/32	251/6899	0.69537	0.778436	0.734875	CLEC5A	1
GO:0010562	BP	GO:0010562	positive regulation of phosphorus metabolic process	1/32	252/6899	0.696836	0.778436	0.734875	EPHB3	1
GO:0045937	BP	GO:0045937	positive regulation of phosphate metabolic process	1/32	252/6899	0.696836	0.778436	0.734875	EPHB3	1
GO:2000145	BP	GO:2000145	regulation of cell motility	1/32	252/6899	0.696836	0.778436	0.734875	CARMIL1	1
GO:0035239	BP	GO:0035239	tube morphogenesis	1/32	253/6899	0.698295	0.778619	0.735048	EPHB3	1
GO:0019953	BP	GO:0019953	sexual reproduction	1/32	254/6899	0.699748	0.778794	0.735213	PCYT1B	1
GO:0043069	BP	GO:0043069	negative regulation of programmed cell death	1/32	257/6899	0.704066	0.782151	0.738382	CLEC5A	1
GO:0140352	BP	GO:0140352	export from cell	1/32	258/6899	0.705491	0.782288	0.738512	KCNE3	1
GO:0040012	BP	GO:0040012	regulation of locomotion	1/32	265/6899	0.715287	0.79169	0.747387	CARMIL1	1
GO:0051248	BP	GO:0051248	negative regulation of protein metabolic process	1/32	267/6899	0.718027	0.793262	0.748871	SERPINB10	1
GO:0003006	BP	GO:0003006	developmental process involved in reproduction	1/32	269/6899	0.720742	0.793344	0.748949	PCYT1B	1
GO:1901698	BP	GO:1901698	response to nitrogen compound	1/32	269/6899	0.720742	0.793344	0.748949	DUOX1	1
GO:0051241	BP	GO:0051241	negative regulation of multicellular organismal process	1/32	272/6899	0.724767	0.796316	0.751755	CEBPA	1
GO:0048666	BP	GO:0048666	neuron development	1/32	274/6899	0.727419	0.797771	0.753128	EPHB3	1
GO:0060548	BP	GO:0060548	negative regulation of cell death	1/32	280/6899	0.735226	0.804865	0.759826	CLEC5A	1
GO:1902533	BP	GO:1902533	positive regulation of intracellular signal transduction	1/32	282/6899	0.737781	0.806193	0.761079	NTS	1
GO:0007186	BP	GO:0007186	G protein-coupled receptor signaling pathway	1/32	284/6899	0.740311	0.80749	0.762303	NTS	1
GO:0070647	BP	GO:0070647	protein modification by small protein conjugation or removal	1/32	288/6899	0.745301	0.81146	0.766051	DTX4	1
GO:0043085	BP	GO:0043085	positive regulation of catalytic activity	1/32	292/6899	0.750197	0.812376	0.766916	EPHB3	1
GO:0072359	BP	GO:0072359	circulatory system development	1/32	292/6899	0.750197	0.812376	0.766916	EPHB3	1
GO:1901701	BP	GO:1901701	cellular response to oxygen-containing compound	1/32	292/6899	0.750197	0.812376	0.766916	CXCL13	1
GO:0045892	BP	GO:0045892	negative regulation of DNA-templated transcription	1/32	295/6899	0.75381	0.813184	0.767679	CEBPA	1
GO:1902679	BP	GO:1902679	negative regulation of RNA biosynthetic process	1/32	296/6899	0.755003	0.813184	0.767679	CEBPA	1
GO:1903507	BP	GO:1903507	negative regulation of nucleic acid-templated transcription	1/32	296/6899	0.755003	0.813184	0.767679	CEBPA	1
GO:0010629	BP	GO:0010629	negative regulation of gene expression	1/32	310/6899	0.771127	0.829065	0.782671	NTS	1
GO:0009790	BP	GO:0009790	embryo development	1/32	313/6899	0.774446	0.831147	0.784636	CEBPA	1
GO:0060429	BP	GO:0060429	epithelium development	1/32	321/6899	0.78307	0.838904	0.79196	CEBPA	1
GO:0051726	BP	GO:0051726	regulation of cell cycle	1/32	323/6899	0.785176	0.839663	0.792676	CEBPA	1
GO:0051253	BP	GO:0051253	negative regulation of RNA metabolic process	1/32	328/6899	0.790354	0.843291	0.796101	CEBPA	1
GO:0019752	BP	GO:0019752	carboxylic acid metabolic process	1/32	329/6899	0.791375	0.843291	0.796101	NAAA	1
GO:0043436	BP	GO:0043436	oxoacid metabolic process	1/32	333/6899	0.795411	0.845656	0.798333	NAAA	1
GO:0006082	BP	GO:0006082	organic acid metabolic process	1/32	334/6899	0.796408	0.845656	0.798333	NAAA	1
GO:0043604	BP	GO:0043604	amide biosynthetic process	1/32	336/6899	0.798388	0.846263	0.798907	CEBPA	1
GO:0033043	BP	GO:0033043	regulation of organelle organization	1/32	339/6899	0.801323	0.847879	0.800432	CARMIL1	1
GO:0048646	BP	GO:0048646	anatomical structure formation involved in morphogenesis	1/32	345/6899	0.80707	0.852458	0.804755	EPHB3	1
GO:0042325	BP	GO:0042325	regulation of phosphorylation	1/32	360/6899	0.820741	0.864191	0.815831	EPHB3	1
GO:0010558	BP	GO:0010558	negative regulation of macromolecule biosynthetic process	1/32	361/6899	0.821618	0.864191	0.815831	CEBPA	1
GO:0030182	BP	GO:0030182	neuron differentiation	1/32	362/6899	0.822491	0.864191	0.815831	EPHB3	1
GO:0044255	BP	GO:0044255	cellular lipid metabolic process	1/32	365/6899	0.825085	0.864793	0.8164	NAAA	1
GO:0045934	BP	GO:0045934	negative regulation of nucleobase-containing compound metabolic process	1/32	366/6899	0.825942	0.864793	0.8164	CEBPA	1
GO:0006396	BP	GO:0006396	RNA processing	1/32	370/6899	0.829328	0.866828	0.818321	LGALS3	1
GO:0048699	BP	GO:0048699	generation of neurons	1/32	378/6899	0.83591	0.872191	0.823384	EPHB3	1
GO:0031327	BP	GO:0031327	negative regulation of cellular biosynthetic process	1/32	385/6899	0.841467	0.876467	0.827421	CEBPA	1
GO:0009890	BP	GO:0009890	negative regulation of biosynthetic process	1/32	393/6899	0.847594	0.881322	0.832004	CEBPA	1
GO:0019220	BP	GO:0019220	regulation of phosphate metabolic process	1/32	398/6899	0.851307	0.881369	0.832048	EPHB3	1
GO:0051174	BP	GO:0051174	regulation of phosphorus metabolic process	1/32	398/6899	0.851307	0.881369	0.832048	EPHB3	1
GO:0022414	BP	GO:0022414	reproductive process	1/32	399/6899	0.852039	0.881369	0.832048	PCYT1B	1
GO:0000003	BP	GO:0000003	reproduction	1/32	403/6899	0.854932	0.881782	0.832438	PCYT1B	1
GO:0042981	BP	GO:0042981	regulation of apoptotic process	1/32	405/6899	0.856357	0.881782	0.832438	CLEC5A	1
GO:0045893	BP	GO:0045893	positive regulation of DNA-templated transcription	1/32	408/6899	0.858471	0.881782	0.832438	CEBPA	1
GO:1903508	BP	GO:1903508	positive regulation of nucleic acid-templated transcription	1/32	408/6899	0.858471	0.881782	0.832438	CEBPA	1
GO:1902680	BP	GO:1902680	positive regulation of RNA biosynthetic process	1/32	411/6899	0.860554	0.881782	0.832438	CEBPA	1
GO:0043067	BP	GO:0043067	regulation of programmed cell death	1/32	412/6899	0.861242	0.881782	0.832438	CLEC5A	1
GO:0009967	BP	GO:0009967	positive regulation of signal transduction	1/32	420/6899	0.866627	0.885787	0.836219	NTS	1
GO:0022008	BP	GO:0022008	neurogenesis	1/32	439/6899	0.878618	0.896518	0.84635	EPHB3	1
GO:0010941	BP	GO:0010941	regulation of cell death	1/32	443/6899	0.881006	0.897431	0.847211	CLEC5A	1
GO:0043603	BP	GO:0043603	cellular amide metabolic process	1/32	446/6899	0.882766	0.897703	0.847468	CEBPA	1
GO:0051254	BP	GO:0051254	positive regulation of RNA metabolic process	1/32	451/6899	0.885645	0.89911	0.848796	CEBPA	1
GO:0034645	BP	GO:0034645	cellular macromolecule biosynthetic process	1/32	455/6899	0.887899	0.899878	0.849521	ALAS2	1
GO:0015031	BP	GO:0015031	protein transport	1/32	458/6899	0.889561	0.900044	0.849678	LOC100511343	1
GO:0065003	BP	GO:0065003	protein-containing complex assembly	1/32	463/6899	0.892278	0.900927	0.850511	CARMIL1	1
GO:0010647	BP	GO:0010647	positive regulation of cell communication	1/32	466/6899	0.893877	0.900927	0.850511	NTS	1
GO:0023056	BP	GO:0023056	positive regulation of signaling	1/32	468/6899	0.894931	0.900927	0.850511	NTS	1
GO:0010557	BP	GO:0010557	positive regulation of macromolecule biosynthetic process	1/32	478/6899	0.900047	0.903552	0.852989	CEBPA	1
GO:1902531	BP	GO:1902531	regulation of intracellular signal transduction	1/32	479/6899	0.900545	0.903552	0.852989	NTS	1
GO:0045184	BP	GO:0045184	establishment of protein localization	1/32	486/6899	0.903965	0.905472	0.854802	LOC100511343	1
GO:0007049	BP	GO:0007049	cell cycle	1/32	490/6899	0.905868	0.905868	0.855176	CEBPA	1
GO:0045121	CC	GO:0045121	membrane raft	3/44	88/7848	0.0129559	0.511757	0.511757	OLR1/KCNE3/LOC100511343	3
GO:0098857	CC	GO:0098857	membrane microdomain	3/44	88/7848	0.0129559	0.511757	0.511757	OLR1/KCNE3/LOC100511343	3
GO:0034703	CC	GO:0034703	cation channel complex	2/44	65/7848	0.0511454	0.632123	0.632123	KCNE3/SCN2B	2
GO:0005865	CC	GO:0005865	striated muscle thin filament	1/44	12/7848	0.0652864	0.632123	0.632123	TNNI1	1
GO:0036379	CC	GO:0036379	myofilament	1/44	13/7848	0.0705349	0.632123	0.632123	TNNI1	1
GO:0016324	CC	GO:0016324	apical plasma membrane	2/44	81/7848	0.075352	0.632123	0.632123	DUOX1/LOC100511343	2
GO:0005887	CC	GO:0005887	integral component of plasma membrane	5/44	426/7848	0.0881884	0.632123	0.632123	DUOX1/KCNK13/KCNE3/SCN2B/EPHB3	5
GO:0043679	CC	GO:0043679	axon terminus	1/44	18/7848	0.0963485	0.632123	0.632123	NTS	1
GO:0098797	CC	GO:0098797	plasma membrane protein complex	3/44	197/7848	0.0976397	0.632123	0.632123	DUOX1/KCNE3/SCN2B	3
GO:0034702	CC	GO:0034702	ion channel complex	2/44	97/7848	0.102453	0.632123	0.632123	KCNE3/SCN2B	2
GO:0031226	CC	GO:0031226	intrinsic component of plasma membrane	5/44	450/7848	0.105336	0.632123	0.632123	DUOX1/KCNK13/KCNE3/SCN2B/EPHB3	5
GO:0043204	CC	GO:0043204	perikaryon	1/44	21/7848	0.111499	0.632123	0.632123	KCNE3	1
GO:0045177	CC	GO:0045177	apical part of cell	2/44	104/7848	0.11505	0.632123	0.632123	DUOX1/LOC100511343	2
GO:0044306	CC	GO:0044306	neuron projection terminus	1/44	22/7848	0.116494	0.632123	0.632123	NTS	1
GO:0009986	CC	GO:0009986	cell surface	3/44	220/7848	0.124896	0.632123	0.632123	TNFRSF9/LOC100511343/CLEC5A	3
GO:0043235	CC	GO:0043235	receptor complex	2/44	111/7848	0.128025	0.632123	0.632123	OLR1/EPHB3	2
GO:0008076	CC	GO:0008076	voltage-gated potassium channel complex	1/44	28/7848	0.145891	0.632251	0.632251	KCNE3	1
GO:0034705	CC	GO:0034705	potassium channel complex	1/44	30/7848	0.155476	0.632251	0.632251	KCNE3	1
GO:0005884	CC	GO:0005884	actin filament	1/44	31/7848	0.160229	0.632251	0.632251	CARMIL1	1
GO:0005901	CC	GO:0005901	caveola	1/44	33/7848	0.169657	0.632251	0.632251	LOC100511343	1
GO:0015629	CC	GO:0015629	actin cytoskeleton	2/44	135/7848	0.174772	0.632251	0.632251	CARMIL1/TNNI1	2
GO:0044853	CC	GO:0044853	plasma membrane raft	1/44	37/7848	0.188203	0.632251	0.632251	LOC100511343	1
GO:1902495	CC	GO:1902495	transmembrane transporter complex	2/44	146/7848	0.197055	0.632251	0.632251	KCNE3/SCN2B	2
GO:1990351	CC	GO:1990351	transporter complex	2/44	149/7848	0.203198	0.632251	0.632251	KCNE3/SCN2B	2
GO:0150034	CC	GO:0150034	distal axon	1/44	43/7848	0.215266	0.632251	0.632251	NTS	1
GO:0043005	CC	GO:0043005	neuron projection	3/44	288/7848	0.218206	0.632251	0.632251	NTS/KCNE3/EPHB3	3
GO:0005925	CC	GO:0005925	focal adhesion	1/44	44/7848	0.219689	0.632251	0.632251	EFS	1
GO:0030055	CC	GO:0030055	cell-substrate junction	1/44	45/7848	0.224089	0.632251	0.632251	EFS	1
GO:0030027	CC	GO:0030027	lamellipodium	1/44	49/7848	0.241446	0.657732	0.657732	CARMIL1	1
GO:0030017	CC	GO:0030017	sarcomere	1/44	62/7848	0.295275	0.694628	0.694628	TNNI1	1
GO:0045178	CC	GO:0045178	basal part of cell	1/44	65/7848	0.307157	0.694628	0.694628	KCNE3	1
GO:1990204	CC	GO:1990204	oxidoreductase complex	1/44	65/7848	0.307157	0.694628	0.694628	DUOX1	1
GO:0005741	CC	GO:0005741	mitochondrial outer membrane	1/44	66/7848	0.311074	0.694628	0.694628	MAOA	1
GO:0043025	CC	GO:0043025	neuronal cell body	1/44	69/7848	0.322695	0.694628	0.694628	KCNE3	1
GO:0019867	CC	GO:0019867	outer membrane	1/44	71/7848	0.330336	0.694628	0.694628	MAOA	1
GO:0031968	CC	GO:0031968	organelle outer membrane	1/44	71/7848	0.330336	0.694628	0.694628	MAOA	1
GO:0030016	CC	GO:0030016	myofibril	1/44	72/7848	0.334125	0.694628	0.694628	TNNI1	1
GO:0043292	CC	GO:0043292	contractile fiber	1/44	72/7848	0.334125	0.694628	0.694628	TNNI1	1
GO:0005681	CC	GO:0005681	spliceosomal complex	1/44	81/7848	0.367294	0.715884	0.715884	LGALS3	1
GO:0044297	CC	GO:0044297	cell body	1/44	87/7848	0.388504	0.715884	0.715884	KCNE3	1
GO:0099512	CC	GO:0099512	supramolecular fiber	2/44	246/7848	0.403402	0.715884	0.715884	CARMIL1/TNNI1	2
GO:0099081	CC	GO:0099081	supramolecular polymer	2/44	247/7848	0.405389	0.715884	0.715884	CARMIL1/TNNI1	2
GO:0090575	CC	GO:0090575	RNA polymerase II transcription regulator complex	1/44	94/7848	0.412372	0.715884	0.715884	CEBPA	1
GO:0031252	CC	GO:0031252	cell leading edge	1/44	97/7848	0.42232	0.715884	0.715884	CARMIL1	1
GO:0031966	CC	GO:0031966	mitochondrial membrane	2/44	261/7848	0.432884	0.715884	0.715884	MAOA/ALAS2	2
GO:0098793	CC	GO:0098793	presynapse	1/44	107/7848	0.454306	0.715884	0.715884	NTS	1
GO:0005759	CC	GO:0005759	mitochondrial matrix	1/44	109/7848	0.460493	0.715884	0.715884	ALAS2	1
GO:0030133	CC	GO:0030133	transport vesicle	1/44	109/7848	0.460493	0.715884	0.715884	NTS	1
GO:0009897	CC	GO:0009897	external side of plasma membrane	1/44	110/7848	0.46356	0.715884	0.715884	TNFRSF9	1
GO:0005740	CC	GO:0005740	mitochondrial envelope	2/44	284/7848	0.476615	0.715884	0.715884	MAOA/ALAS2	2
GO:0030425	CC	GO:0030425	dendrite	1/44	119/7848	0.49041	0.715884	0.715884	KCNE3	1
GO:0097447	CC	GO:0097447	dendritic tree	1/44	119/7848	0.49041	0.715884	0.715884	KCNE3	1
GO:0016607	CC	GO:0016607	nuclear speck	1/44	123/7848	0.501918	0.715884	0.715884	CARMIL1	1
GO:0030312	CC	GO:0030312	external encapsulating structure	1/44	128/7848	0.515946	0.715884	0.715884	MMP13	1
GO:0030424	CC	GO:0030424	axon	1/44	128/7848	0.515946	0.715884	0.715884	NTS	1
GO:0031012	CC	GO:0031012	extracellular matrix	1/44	128/7848	0.515946	0.715884	0.715884	MMP13	1
GO:0098590	CC	GO:0098590	plasma membrane region	2/44	310/7848	0.523631	0.715884	0.715884	DUOX1/LOC100511343	2
GO:0098796	CC	GO:0098796	membrane protein complex	3/44	491/7848	0.525586	0.715884	0.715884	DUOX1/KCNE3/SCN2B	3
GO:0036477	CC	GO:0036477	somatodendritic compartment	1/44	153/7848	0.580493	0.777271	0.777271	KCNE3	1
GO:0099080	CC	GO:0099080	supramolecular complex	2/44	363/7848	0.610703	0.78093	0.78093	CARMIL1/TNNI1	2
GO:0000323	CC	GO:0000323	lytic vacuole	1/44	167/7848	0.612882	0.78093	0.78093	NAAA	1
GO:0005764	CC	GO:0005764	lysosome	1/44	167/7848	0.612882	0.78093	0.78093	NAAA	1
GO:0005743	CC	GO:0005743	mitochondrial inner membrane	1/44	173/7848	0.626002	0.780965	0.780965	ALAS2	1
GO:0005667	CC	GO:0005667	transcription regulator complex	1/44	177/7848	0.634507	0.780965	0.780965	CEBPA	1
GO:0099513	CC	GO:0099513	polymeric cytoskeletal fiber	1/44	183/7848	0.646911	0.780965	0.780965	CARMIL1	1
GO:0098552	CC	GO:0098552	side of membrane	1/44	190/7848	0.660862	0.780965	0.780965	TNFRSF9	1
GO:0019866	CC	GO:0019866	organelle inner membrane	1/44	196/7848	0.67239	0.780965	0.780965	ALAS2	1
GO:0005773	CC	GO:0005773	vacuole	1/44	200/7848	0.679862	0.780965	0.780965	NAAA	1
GO:0031967	CC	GO:0031967	organelle envelope	2/44	421/7848	0.691995	0.780965	0.780965	MAOA/ALAS2	2
GO:0031975	CC	GO:0031975	envelope	2/44	421/7848	0.691995	0.780965	0.780965	MAOA/ALAS2	2
GO:0030659	CC	GO:0030659	cytoplasmic vesicle membrane	1/44	232/7848	0.733934	0.807139	0.807139	MPEG1	1
GO:0012506	CC	GO:0012506	vesicle membrane	1/44	237/7848	0.741534	0.807139	0.807139	MPEG1	1
GO:0016604	CC	GO:0016604	nuclear body	1/44	244/7848	0.751818	0.807139	0.807139	CARMIL1	1
GO:0140513	CC	GO:0140513	nuclear protein-containing complex	2/44	476/7848	0.756055	0.807139	0.807139	LGALS3/CEBPA	2
GO:0070161	CC	GO:0070161	anchoring junction	1/44	257/7848	0.769866	0.810925	0.810925	EFS	1
GO:0005768	CC	GO:0005768	endosome	1/44	273/7848	0.790325	0.821522	0.821522	CARMIL1	1
GO:1990904	CC	GO:1990904	ribonucleoprotein complex	1/44	299/7848	0.81984	0.841135	0.841135	LGALS3	1
GO:0045202	CC	GO:0045202	synapse	1/44	312/7848	0.833034	0.843714	0.843714	NTS	1
GO:0005794	CC	GO:0005794	Golgi apparatus	1/44	469/7848	0.934059	0.934059	0.934059	LOC100511343	1
GO:0038024	MF	GO:0038024	cargo receptor activity	4/38	30/7135	1.69764e-05	0.00191834	0.00142959	OLR1/LOC100511343/MARCO/MSR1	4
GO:0005044	MF	GO:0005044	scavenger receptor activity	3/38	20/7135	0.000149279	0.00843427	0.00628544	LOC100511343/MARCO/MSR1	3
GO:0005244	MF	GO:0005244	voltage-gated ion channel activity	4/38	69/7135	0.000461522	0.0137756	0.0102659	KCNK13/KCNE3/SCN2B/TMEM37	4
GO:0022832	MF	GO:0022832	voltage-gated channel activity	4/38	70/7135	0.000487632	0.0137756	0.0102659	KCNK13/KCNE3/SCN2B/TMEM37	4
GO:0008009	MF	GO:0008009	chemokine activity	3/38	33/7135	0.000681108	0.0153931	0.0114713	XCL1/CXCL13/LOC100515857	3
GO:0005249	MF	GO:0005249	voltage-gated potassium channel activity	3/38	42/7135	0.00138656	0.0208187	0.0155146	KCNK13/KCNE3/SCN2B	3
GO:0042379	MF	GO:0042379	chemokine receptor binding	3/38	42/7135	0.00138656	0.0208187	0.0155146	XCL1/CXCL13/LOC100515857	3
GO:0019825	MF	GO:0019825	oxygen binding	2/38	11/7135	0.00147389	0.0208187	0.0155146	HBM/HBB	2
GO:0005267	MF	GO:0005267	potassium channel activity	3/38	51/7135	0.00243365	0.0289209	0.0215526	KCNK13/KCNE3/SCN2B	3
GO:0022843	MF	GO:0022843	voltage-gated cation channel activity	3/38	53/7135	0.00271763	0.0289209	0.0215526	KCNK13/KCNE3/SCN2B	3
GO:0030246	MF	GO:0030246	carbohydrate binding	4/38	112/7135	0.00281531	0.0289209	0.0215526	LGALS3/LGALS1/OLR1/CLEC5A	4
GO:0048018	MF	GO:0048018	receptor ligand activity	6/38	287/7135	0.00374402	0.0309353	0.0230538	XCL1/NTS/IL17A/CXCL13/PYY/LOC100515857	6
GO:0022836	MF	GO:0022836	gated channel activity	4/38	123/7135	0.00394687	0.0309353	0.0230538	KCNK13/KCNE3/SCN2B/TMEM37	4
GO:0030546	MF	GO:0030546	signaling receptor activator activity	6/38	291/7135	0.00400838	0.0309353	0.0230538	XCL1/NTS/IL17A/CXCL13/PYY/LOC100515857	6
GO:0005261	MF	GO:0005261	cation channel activity	4/38	126/7135	0.00430212	0.0309353	0.0230538	KCNK13/KCNE3/SCN2B/TMEM37	4
GO:0015079	MF	GO:0015079	potassium ion transmembrane transporter activity	3/38	63/7135	0.00444133	0.0309353	0.0230538	KCNK13/KCNE3/SCN2B	3
GO:0030545	MF	GO:0030545	signaling receptor regulator activity	6/38	300/7135	0.00465399	0.0309353	0.0230538	XCL1/NTS/IL17A/CXCL13/PYY/LOC100515857	6
GO:0001664	MF	GO:0001664	G protein-coupled receptor binding	4/38	131/7135	0.00494138	0.0310209	0.0231176	XCL1/NTS/CXCL13/LOC100515857	4
GO:0003725	MF	GO:0003725	double-stranded RNA binding	2/38	25/7135	0.00767066	0.0456203	0.0339974	OAS1/TLR8	2
GO:0005125	MF	GO:0005125	cytokine activity	4/38	154/7135	0.00870955	0.0492089	0.0366718	XCL1/IL17A/CXCL13/LOC100515857	4
GO:0020037	MF	GO:0020037	heme binding	3/38	84/7135	0.00987042	0.0531123	0.0395806	DUOX1/HBM/HBB	3
GO:0046906	MF	GO:0046906	tetrapyrrole binding	3/38	86/7135	0.0105244	0.0531178	0.0395848	DUOX1/HBM/HBB	3
[truncated: 91 more rows]

## Sheet: Sheet6
KEGG of DEGs Specifically Expressed in Landrace
[truncated: 78 more rows]
