# Supplementary material for: Whole-Transcriptome Analysis Reveals the Regulatory Network of Immune Response in Dapulian Pig
Source: Animals (Basel). 2024 Dec 8;14(23):3546. doi: 10.3390/ani14233546 (PMC11639921; doi:10.3390/ani14233546)
Supplement: Supplementary file 1 [file animals-14-03546-s001.zip › Table S5.xlsx]

## Sheet: Sheet1
DEMs between DT vs DC
gene	pval	lfc	sig
ssc-miR-30c-3p	0.155109	0.487325	non
ssc-miR-30c-5p	0.0425664	-0.028657	non
ssc-miR-30a-3p	0.0152672	-0.03341	non
ssc-miR-30a-5p	0.296525	-0.202977	non
ssc-miR-190a	0.302576	0.260121	non
ssc-miR-628	0.559371	-0.268157	non
ssc-miR-2366	0.227394	-0.690654	non
ssc-miR-122	0.456964	0.434951	non
ssc-miR-339	0.253897	0.174452	non
ssc-miR-7	0.342892	-0.191104	non
ssc-miR-31	0.131111	-0.127379	non
ssc-miR-491	0.243979	0.271885	non
ssc-miR-101	0.15219	0.0837109	non
ssc-miR-204	0.670448	1.93724	non
ssc-miR-32	0.350082	0.147006	non
ssc-miR-378b-3p	0.284491	-0.157269	non
ssc-miR-455-5p	0.2878	0.540429	non
ssc-miR-455-3p	0.410586	0.951076	non
ssc-miR-181a	1.41061	-0.408634	down
ssc-miR-181b	0.662928	-0.250768	non
ssc-miR-199b-3p	0.404023	3.37633	non
ssc-miR-199b-5p	0.568891	0.942845	non
ssc-miR-219b-3p	0.0165164	-0.0924863	non
ssc-miR-210	0.0322432	0.0402951	non
ssc-miR-194a	0.154025	0.170049	non
ssc-miR-192	0.139303	-0.117956	non
ssc-miR-7142-3p	0.0783691	-0.0857015	non
ssc-miR-7142-5p	0.0308667	-0.171811	non
ssc-miR-130a	0.401073	-0.197055	non
ssc-miR-129a-3p	0.372368	0.973982	non
ssc-miR-1343	0.0951915	-0.0744801	non
ssc-miR-181d-3p	0.0574735	-0.636399	non
ssc-miR-181d-5p	1.11637	-0.593142	non
ssc-miR-181c	1.1127	-0.693294	non
ssc-miR-23a	0.263886	0.136712	non
ssc-miR-27a	0.186232	0.106039	non
ssc-miR-24-1-5p	0.297811	-0.142095	non
ssc-miR-24-3p	0.0899611	0.0839562	non
ssc-miR-199a-3p	0.453098	0.539007	non
ssc-miR-199a-5p	0.491405	1.08662	non
ssc-miR-1271	0.0476588	-0.527277	non
ssc-miR-9-2	0.0195569	-0.0675169	non
ssc-miR-874	0.305786	0.279926	non
ssc-miR-9820-5p	0.242569	1.04055	non
ssc-miR-143-5p	0.187997	1.14062	non
ssc-miR-143-3p	0.185167	0.160469	non
ssc-miR-145-5p	0.362089	0.596293	non
ssc-miR-145-3p	0.086752	0.614495	non
ssc-miR-378	0.158398	-0.0658377	non
ssc-miR-339-3p	0.0721228	-0.0594415	non
ssc-miR-339-5p	1.19772	-0.449106	non
ssc-miR-7137-5p	0.509241	-0.613341	non
ssc-miR-7137-3p	0.202318	-0.183478	non
ssc-miR-7135-3p	0.0324442	-0.0758598	non
ssc-miR-365-3p	0.113827	0.208911	non
ssc-let-7a	0.443932	-0.206507	non
ssc-let-7f	0.394796	-0.16868	non
ssc-let-7d-5p	0.0130364	-0.00651796	non
ssc-let-7d-3p	0.200264	-0.0841089	non
ssc-miR-216	0.121404	-1.25756	non
ssc-miR-217	0.0476588	-0.527277	non
ssc-miR-151-5p	0.0266755	-0.175389	non
ssc-miR-151-3p	0.0398347	-0.0344695	non
ssc-miR-30d	0.707935	-0.320914	non
ssc-miR-30b-5p	0.0900903	0.0487255	non
ssc-miR-30b-3p	0.478295	-0.601595	non
ssc-miR-9858-5p	0.0327749	-0.125353	non
ssc-miR-9810-3p	0.217574	0.500036	non
ssc-miR-9-1	0.107373	-0.298386	non
ssc-miR-92b-3p	0.260383	-0.156874	non
ssc-miR-92b-5p	0.435169	0.665934	non
ssc-miR-2411	0.246067	-0.291077	non
ssc-miR-190b	0.146101	0.248873	non
ssc-miR-137	0.22053	0.899854	non
ssc-miR-1249	0.0800565	0.0996449	non
ssc-miR-7134-3p	0.0124714	-0.00890572	non
ssc-miR-7134-5p	0.148097	-0.0860996	non
ssc-miR-196a	0.237221	2.23699	non
ssc-miR-148b-5p	0.756498	-0.427312	non
ssc-miR-148b-3p	0.147467	-0.077208	non
ssc-miR-26a	0.659992	-0.229799	non
ssc-let-7i	0.057295	-0.039358	non
ssc-miR-135	0.242421	-0.727651	non
ssc-miR-331-3p	0.398954	-0.4088	non
ssc-miR-331-5p	0.299843	-0.369149	non
ssc-miR-7139-5p	0.0328107	-0.0264045	non
ssc-miR-7139-3p	0.200726	-0.31129	non
ssc-miR-140-3p	0.624995	-0.296555	non
ssc-miR-140-5p	0.0882134	0.0464647	non
ssc-miR-328	0.143186	-0.114813	non
ssc-miR-769-5p	0.792437	-0.49363	non
ssc-miR-769-3p	0.263336	-0.2775	non
ssc-miR-150	0.166089	0.13856	non
ssc-miR-935	0.0448059	0.110931	non
ssc-miR-371-5p	0.0585847	-0.647918	non
ssc-miR-125a	0.0116787	-0.0142532	non
ssc-let-7e	0.0164493	-0.0184277	non
ssc-miR-99b	0.63499	0.430323	non
ssc-miR-429	0.502772	2.76768	non
ssc-miR-551a	0.0703531	-0.142997	non
ssc-miR-2320-3p	0.225311	-0.168933	non
ssc-miR-2320-5p	0.604865	-0.700839	non
ssc-miR-133a-3p	1.71613	5.53053	up
ssc-miR-133a-5p	3.11475	6.39678	up
ssc-miR-187	0.167085	-0.884453	non
ssc-miR-186	0.739798	-0.396439	non
ssc-miR-4338	0.127072	-0.540724	non
ssc-miR-30c-1-3p	0.123405	-0.10979	non
ssc-miR-30e-3p	0.0671705	0.0753643	non
ssc-miR-30e-5p	0.389866	-0.215989	non
ssc-miR-9841-3p	0.409943	-0.367432	non
ssc-miR-7136-3p	0.169499	-1.1388	non
ssc-miR-7136-5p	0.278938	-1.39328	non
ssc-miR-7857-3p	0.0409114	-0.0412031	non
ssc-miR-219a	0.23636	-0.553999	non
ssc-miR-206	3.59224	7.33564	up
ssc-miR-133b	4.71193	7.13368	up
ssc-miR-184	0.466784	0.942413	non
ssc-miR-1839-3p	0.0172013	0.0740447	non
ssc-miR-1839-5p	0.30593	-0.270887	non
ssc-miR-9	0.172008	-1.69943	non
ssc-miR-208b	1.50644	2.14896	up
ssc-miR-9860-5p	0.188586	-0.193668	non
ssc-miR-342	0.456535	-0.279378	non
ssc-miR-345-5p	0.0562175	0.0691986	non
ssc-miR-493-5p	0.235676	2.22539	non
ssc-miR-127	0.819302	1.24434	non
ssc-miR-432-5p	0.0330379	0.289792	non
ssc-miR-136	0.456953	3.70082	non
ssc-miR-95	0.107314	0.202714	non
ssc-miR-574	0.23869	0.200931	non
ssc-miR-9843-3p	0.293979	-0.49792	non
ssc-miR-139-3p	0.720598	-0.782555	non
ssc-miR-139-5p	0.102836	-0.143125	non
ssc-miR-326	0.10168	-0.131332	non
ssc-miR-708-5p	0.339195	2.95713	non
ssc-miR-7143-5p	0.0310051	-0.269941	non
ssc-miR-7143-3p	0.185759	-0.711937	non
ssc-miR-34c	0.0578868	-0.0892704	non
ssc-miR-125b	0.140552	-0.135238	non
ssc-miR-100	0.85762	1.10957	non
ssc-miR-214	1.12307	3.80971	non
ssc-miR-205	0.776011	1.81799	non
ssc-miR-29b	0.276974	0.192813	non
ssc-miR-29c	0.388973	0.281856	non
ssc-miR-215	0.177912	0.383723	non
ssc-miR-194b-5p	0.0830994	0.547085	non
ssc-miR-664-3p	0.0669799	0.0602673	non
ssc-miR-664-5p	0.314949	0.227309	non
ssc-miR-24-2-5p	0.00199727	-0.00480555	non
ssc-miR-27b-3p	0.0548697	-0.0396439	non
ssc-miR-27b-5p	0.0108745	-0.0205348	non
ssc-miR-23b	0.0387512	-0.0255701	non
ssc-miR-15a	0.3603	0.206763	non
ssc-miR-16	0.0889834	0.0538734	non
ssc-miR-17-5p	0.011765	-0.00794374	non
ssc-miR-17-3p	0.263978	0.0993112	non
ssc-miR-18a	0.128373	0.0970699	non
ssc-miR-19a	0.0851905	0.0946855	non
ssc-miR-20a	0.0315249	-0.019205	non
ssc-miR-19b	0.0340854	0.0407953	non
ssc-miR-92a	0.34923	-0.184516	non
ssc-miR-7144-5p	0.913773	-1.00461	non
ssc-miR-7144-3p	0.123092	1.28302	non
ssc-miR-338	0.729003	1.46275	non
ssc-miR-152	0.228713	-0.284484	non
ssc-miR-10a-3p	0.176591	-0.258504	non
ssc-miR-10a-5p	0.651872	-0.526788	non
ssc-miR-142-3p	0.177602	0.135658	non
ssc-miR-142-5p	0.0342426	-0.0248954	non
ssc-miR-21	0.0858972	0.077915	non
ssc-miR-365-5p	0.0468116	0.294445	non
ssc-miR-193a-3p	0.125451	0.155835	non
ssc-miR-193a-5p	0.214452	0.255652	non
ssc-miR-451	0.500688	-0.341923	non
ssc-miR-144	0.155211	-0.143144	non
ssc-miR-423-5p	0.403239	-0.200524	non
ssc-miR-423-3p	0.700876	-0.373324	non
ssc-miR-132	0.118082	0.196204	non
ssc-miR-212	0.0256799	-0.0643506	non
ssc-miR-195	0.243501	0.251598	non
ssc-miR-497	0.179686	0.21591	non
ssc-miR-324	0.234096	0.192012	non
ssc-miR-744	0.437021	-0.181454	non
ssc-miR-128	0.154197	-0.104736	non
ssc-miR-138	0.278459	-1.2443	non
ssc-miR-425-3p	0.171592	-0.122428	non
ssc-miR-425-5p	0.102034	-0.0402057	non
ssc-miR-191	0.732163	-0.285249	non
ssc-let-7g	0.21399	-0.105095	non
ssc-miR-885-5p	1.4505	5.89543	up
ssc-miR-15b	0.18474	0.12347	non
ssc-miR-28-5p	0.144505	-0.106437	non
ssc-miR-28-3p	0.773519	-0.497651	non
ssc-miR-99a	0.0449214	0.047921	non
ssc-let-7c	0.492511	-0.410952	non
ssc-miR-155-5p	0.882927	0.586846	non
ssc-miR-155-3p	0.451673	1.37546	non
ssc-miR-320	0.364424	-0.2524	non
ssc-miR-130b	0.230196	0.146025	non
ssc-miR-185	0.306327	0.133744	non
ssc-miR-1306-5p	0.0739202	0.0560839	non
ssc-miR-1306-3p	0.0572261	0.0497946	non
ssc-miR-1296-5p	0.16915	-0.237245	non
ssc-miR-107	0.154443	-0.0785083	non
ssc-miR-146b	0.890549	0.636955	non
ssc-miR-1307	0.162183	-0.246471	non
ssc-miR-9851-3p	0.0372282	-0.416075	non
ssc-miR-202-3p	0.0333293	-0.367656	non
ssc-miR-202-5p	0.252255	-0.496643	non
ssc-miR-10b	3.61922	3.00468	up
ssc-miR-4334-3p	0.00605981	-0.0190699	non
ssc-miR-149	0.369703	0.435734	non
ssc-miR-582	0.00950643	0.0116418	non
ssc-miR-103	0.523376	-0.294577	non
ssc-miR-146a-3p	0.171703	0.448605	non
ssc-miR-146a-5p	0.0236841	0.0294988	non
ssc-miR-486	1.73187	-0.667432	down
ssc-miR-7140-3p	0.0186604	0.0841281	non
ssc-miR-499-5p	0.42339	0.23004	non
ssc-miR-499-3p	0.483035	0.812048	non
ssc-miR-296-3p	0.514358	-0.500007	non
ssc-miR-296-5p	0.155365	-0.182028	non
ssc-miR-1	2.35762	6.84495	up
ssc-miR-671-3p	0.323755	-0.304829	non
ssc-miR-671-5p	0.0881903	-0.176851	non
ssc-miR-490-3p	0.0711794	0.641762	non
ssc-miR-490-5p	0.304728	-2.70333	non
ssc-miR-4337	0.0734531	0.260316	non
ssc-miR-29a	0.160491	0.129407	non
ssc-miR-335	0.199142	-0.229015	non
ssc-miR-183	0.229306	-0.426824	non
ssc-miR-96-5p	0.133329	-0.501103	non
ssc-miR-182	0.556889	-0.609129	non
ssc-miR-129b	0.35933	0.83778	non
ssc-miR-148a-5p	0.777834	-0.606957	non
ssc-miR-148a-3p	0.637266	-0.343631	non
ssc-miR-221-3p	0.264416	0.150501	non
ssc-miR-221-5p	0.295814	0.336727	non
ssc-miR-222	0.146248	0.126106	non
ssc-miR-532-5p	0.103071	-0.0909073	non
ssc-miR-532-3p	0.0172581	0.0184671	non
ssc-miR-500	0.774293	-0.318666	non
ssc-miR-362	0.00259883	0.00326003	non
ssc-miR-98	0.011218	-0.00946204	non
ssc-miR-1468	0.387235	0.58666	non
ssc-miR-676-3p	0.000273347	-0.000543112	non
ssc-miR-421-3p	0.0653624	-0.0453862	non
ssc-miR-421-5p	0.466137	0.752766	non
ssc-miR-374b-3p	0.224168	-0.157197	non
ssc-miR-374b-5p	0.361297	0.223201	non
ssc-miR-545-3p	0.030173	-0.0257837	non
ssc-miR-545-5p	0.466042	-0.446057	non
ssc-miR-374a-3p	0.177705	-0.132306	non
ssc-miR-374a-5p	0.127163	0.119019	non
ssc-miR-361-3p	0.184484	-0.130936	non
ssc-miR-361-5p	0.0603434	0.0444125	non
ssc-miR-652	0.10731	-0.249529	non
ssc-miR-2483	0.064979	-0.202333	non
ssc-miR-363	0.489564	0.170774	non
ssc-miR-20b	0.592678	0.217417	non
ssc-miR-18b	0.387877	0.209094	non
ssc-miR-106a	0.270902	0.14501	non
ssc-miR-450b-5p	0.545064	0.320316	non
ssc-miR-450a	0.263413	0.261299	non
ssc-miR-450c-3p	0.0030156	-0.0313073	non
ssc-miR-450c-5p	0.25268	0.49213	non
ssc-miR-542-3p	0.0169479	-0.0347633	non
ssc-miR-542-5p	0.69808	1.29782	non
ssc-miR-504	0.284219	-0.480914	non
ssc-miR-505	0.0423289	-0.0252185	non
ssc-miR-126-3p	0.125469	-0.116794	non
ssc-miR-126-5p	0.357281	-0.222864	non
ssc-miR-376a-5p	0.0574735	-0.636399	non
ssc-miR-9816-3p	0.0393172	-0.310918	non
ssc-miR-6782-3p	0.0710284	-0.523609	non

## Sheet: Sheet2
DEMs between LT vs LC
gene	pval	lfc	sig
ssc-miR-30c-3p	0.328537	-2.86281	non
ssc-miR-30c-5p	0.464363	1.0397	non
ssc-miR-190a	0.566362	-1.35187	non
ssc-miR-628	0.172899	0.137066	non
ssc-miR-2366	0.36452	-3.10295	non
ssc-miR-122	0.190269	-1.75279	non
ssc-miR-339	0.831703	1.00833	non
ssc-miR-7	0.0809694	0.177068	non
ssc-miR-31	0.049505	0.0940987	non
ssc-miR-491	0.722638	-3.65893	non
ssc-miR-101	0.111486	0.105696	non
ssc-miR-204	0.2187	-2.06819	non
ssc-miR-455-5p	0.148703	0.263187	non
ssc-miR-455-3p	0.112607	0.224326	non
ssc-miR-181a	0.205768	0.612042	non
ssc-miR-181b	0.252699	0.330446	non
ssc-miR-199b-3p	0.0141484	-0.162979	non
ssc-miR-199b-5p	0.450052	-2.77549	non
ssc-miR-219b-3p	0.0551383	-0.606873	non
ssc-miR-194a	0.35488	-0.797988	non
ssc-miR-192	1.96676	-0.781724	down
ssc-miR-7142-5p	0.0141484	-0.162979	non
ssc-miR-130a	0.239915	0.546021	non
ssc-miR-129a-3p	0.110155	-1.14883	non
ssc-miR-129a-5p	0.160951	1.62576	non
ssc-miR-181d-3p	0.0141484	-0.162979	non
ssc-miR-181d-5p	0.0659685	0.127748	non
ssc-miR-181c	0.257191	0.470123	non
ssc-miR-23a	0.197182	-0.277592	non
ssc-miR-24-1-5p	0.374272	0.502912	non
ssc-miR-24-3p	0.883351	-1.5354	non
ssc-miR-199a-5p	0.341061	-2.94738	non
ssc-miR-7138-5p	0.0141484	-0.162979	non
ssc-miR-1271	0.0256251	0.290706	non
ssc-miR-9-2	0.130975	-1.34074	non
ssc-miR-874	0.0626614	-0.110009	non
ssc-miR-9820-5p	0.294629	-1.31878	non
ssc-miR-143-5p	0.0626655	-0.465767	non
ssc-miR-145-5p	0.181375	-0.343734	non
ssc-miR-145-3p	0.0551383	-0.606873	non
ssc-miR-378	0.0334743	-0.0558528	non
ssc-miR-339-5p	0.395871	0.43965	non
ssc-miR-7137-5p	0.0763932	0.168243	non
ssc-miR-7137-3p	0.384676	-0.607742	non
ssc-miR-7135-3p	0.499942	-3.92756	non
ssc-miR-7135-5p	0.130975	-1.34074	non
ssc-miR-365-3p	0.518161	1.22817	non
ssc-let-7a	0.278404	0.399905	non
ssc-let-7f	0.228015	0.332043	non
ssc-let-7d-5p	0.863267	-1.44191	non
ssc-miR-216	0.0141484	-0.162979	non
ssc-miR-217	0.0180301	-0.144553	non
ssc-miR-151-5p	0.043625	-0.174443	non
ssc-miR-30d	0.286422	0.38153	non
ssc-miR-30b-5p	0.759063	0.913975	non
ssc-miR-30b-3p	0.378807	-2.35843	non
ssc-miR-9858-5p	0.206748	0.83569	non
ssc-miR-9810-3p	0.00876245	-0.0214996	non
ssc-miR-9-1	0.624883	-2.14281	non
ssc-miR-92b-5p	0.230869	-2.14117	non
ssc-miR-2411	0.0718511	-0.131735	non
ssc-miR-190b	1.17562	1.16426	non
ssc-miR-137	0.208733	0.405388	non
ssc-miR-1249	8.20203	1.48268	up
ssc-miR-196a	0.0855651	-0.913301	non
ssc-miR-148b-5p	0.298495	0.497377	non
ssc-let-7i	0.590832	0.959497	non
ssc-miR-7139-5p	0.127611	-0.150877	non
ssc-miR-7139-3p	0.426703	0.694379	non
ssc-miR-769-5p	0.544019	-0.518862	non
ssc-miR-769-3p	0.0879238	0.173001	non
ssc-miR-935	0.110155	-1.14883	non
ssc-miR-429	0.0551383	-0.606873	non
ssc-miR-551a	0.504314	-3.96444	non
ssc-miR-2320-5p	0.20289	-0.479946	non
ssc-miR-133a-3p	0.310999	1.37924	non
ssc-miR-133a-5p	0.293094	1.79743	non
ssc-miR-187	0.110155	-1.14883	non
ssc-miR-186	0.332626	0.553771	non
ssc-miR-4338	0.301015	2.71305	non
ssc-miR-7857-3p	0.940003	0.829922	non
ssc-miR-219a	0.0819973	-0.180244	non
ssc-miR-206	0.41277	-1.14648	non
ssc-miR-133b	0.406246	-3.37118	non
ssc-miR-184	0.353039	-3.02727	non
ssc-miR-1839-3p	0.274809	-2.48689	non
ssc-miR-1839-5p	0.814057	-2.25463	non
ssc-miR-9	0.0511621	0.282433	non
ssc-miR-208b	0.504314	-3.96444	non
ssc-miR-9860-5p	0.480934	-1.3664	non
ssc-miR-342	0.961518	0.645083	non
ssc-miR-345-5p	0.42167	0.633946	non
ssc-miR-493-5p	0.0855651	-0.913301	non
ssc-miR-127	0.875806	-1.31614	non
ssc-miR-432-5p	0.0314706	0.35491	non
ssc-miR-136	0.152982	-1.09148	non
ssc-miR-95	0.0441953	0.0915365	non
ssc-miR-9843-3p	1.1924	-3.94443	non
ssc-miR-708-5p	0.0141484	-0.162979	non
ssc-miR-7143-5p	0.222507	-2.09756	non
ssc-miR-7143-3p	0.191434	0.610096	non
ssc-miR-34c	0.1198	0.18122	non
ssc-miR-100	0.442666	-3.5972	non
ssc-miR-214	0.152569	-1.531	non
ssc-miR-205	0.459306	-3.69815	non
ssc-miR-29b	0.693857	1.09612	non
ssc-miR-29c	0.474432	0.663656	non
ssc-miR-215	0.31266	-2.73636	non
ssc-miR-194b-5p	0.752025	1.71837	non
ssc-miR-664-3p	0.656314	0.497261	non
ssc-miR-24-2-5p	0.164684	-1.61244	non
ssc-miR-27b-5p	0.702384	-1.41649	non
ssc-miR-15a	0.21854	-0.30754	non
ssc-miR-16	0.308245	0.505076	non
ssc-miR-17-5p	0.601051	0.88121	non
ssc-miR-17-3p	0.159152	0.123516	non
ssc-miR-18a	0.504629	0.30349	non
ssc-miR-19a	0.602426	0.643686	non
ssc-miR-20a	0.388471	0.433229	non
ssc-miR-19b	0.516928	0.992815	non
ssc-miR-92a	0.194848	0.302595	non
ssc-miR-7144-5p	0.448643	-1.58148	non
ssc-miR-338	0.0286738	0.15783	non
ssc-miR-10a-3p	0.681424	-4.93139	non
ssc-miR-10a-5p	0.777368	-1.58151	non
ssc-miR-142-3p	0.297241	0.437322	non
ssc-miR-21	0.285735	0.479624	non
ssc-miR-365-5p	0.0803014	-0.325266	non
ssc-miR-451	0.0632404	-0.176219	non
ssc-miR-423-5p	0.0177721	0.0302107	non
ssc-miR-423-3p	0.7613	-0.993126	non
ssc-miR-212	0.710797	-1.38216	non
ssc-miR-138	0.862208	1.33239	non
ssc-miR-425-5p	0.289987	-0.242454	non
ssc-miR-191	0.412812	-0.424854	non
ssc-miR-885-3p	0.0141484	-0.162979	non
ssc-miR-885-5p	0.130975	-1.34074	non
ssc-miR-28-5p	0.421813	0.815196	non
ssc-miR-28-3p	0.0996987	0.184095	non
ssc-miR-99a	0.666484	-1.10243	non
ssc-let-7c	0.30511	0.42275	non
ssc-miR-155-5p	0.329444	0.557092	non
ssc-miR-155-3p	0.0484249	0.221586	non
ssc-miR-185	0.471589	0.537469	non
ssc-miR-1306-3p	0.137575	0.102651	non
ssc-miR-1296-5p	0.183034	0.165612	non
ssc-miR-146b	0.420053	0.809915	non
ssc-miR-9851-3p	0.0855651	-0.913301	non
ssc-miR-202-5p	0.0855651	-0.913301	non
ssc-miR-4334-3p	0.152569	-1.531	non
ssc-miR-149	0.288617	0.327854	non
ssc-miR-146a-3p	0.110155	-1.14883	non
ssc-miR-7140-3p	0.110155	-1.14883	non
ssc-miR-7140-5p	0.0141484	-0.162979	non
ssc-miR-499-5p	0.294839	0.412369	non
ssc-miR-499-3p	0.210766	-1.9856	non
ssc-miR-1	0.332757	1.11301	non
ssc-miR-671-5p	0.261906	-0.591895	non
ssc-miR-490-3p	0.595877	-1.25237	non
ssc-miR-490-5p	0.0141484	-0.162979	non
ssc-miR-4337	0.198235	-1.90768	non
ssc-miR-29a	0.26985	0.360608	non
ssc-miR-335	0.548751	-2.4768	non
ssc-miR-183	0.691735	0.935093	non
ssc-miR-96-5p	0.705689	1.14517	non
ssc-miR-182	0.594906	0.870215	non
ssc-miR-129b	0.529658	-3.99857	non
ssc-miR-148a-5p	0.28227	0.489994	non
ssc-miR-221-5p	0.353325	0.538384	non
ssc-miR-222	0.540217	-0.462214	non
ssc-miR-532-5p	0.202272	0.624787	non
ssc-miR-532-3p	1.13909	1.16129	non
ssc-miR-500	0.567532	-0.922106	non
ssc-miR-362	1.1474	1.01162	non
ssc-miR-676-3p	0.451103	-3.64856	non
ssc-miR-421-5p	0.406246	-3.37118	non
ssc-miR-374b-3p	1.06907	-2.11047	non
ssc-miR-545-3p	0.245127	-0.56551	non
ssc-miR-361-3p	0.94719	-1.5479	non
ssc-miR-361-5p	0.357979	-0.634918	non
ssc-miR-652	0.016461	0.0476597	non
ssc-miR-2483	0.0390719	0.421537	non
ssc-miR-18b	1.03593	-2.5046	non
ssc-miR-450b-3p	0.0141484	-0.162979	non
ssc-miR-450b-5p	0.523516	-1.27114	non
ssc-miR-450c-3p	0.0551383	-0.606873	non
ssc-miR-542-5p	0.475067	-3.79249	non
ssc-miR-224	0.110155	-1.14883	non
ssc-miR-452	0.0551383	-0.606873	non
ssc-miR-381	0.0613675	-0.671072	non
ssc-miR-6782-3p	0.150891	0.545716	non

## Sheet: Sheet3
Target Genes of ssc-miR-10b in Dapulian
initial_alias	converted_alias	name	description	namespace
XM_021098074.1	ENSSSCG00000004795	MEIS2	Meis homeobox 2 [Source:VGNC Symbol;Acc:VGNC:90136]	REFSEQ_MRNA_PREDICTED
XM_021098059.1	ENSSSCG00000004795	MEIS2	Meis homeobox 2 [Source:VGNC Symbol;Acc:VGNC:90136]	REFSEQ_MRNA_PREDICTED
XM_021098065.1	ENSSSCG00000004795	MEIS2	Meis homeobox 2 [Source:VGNC Symbol;Acc:VGNC:90136]	REFSEQ_MRNA_PREDICTED
XM_021098082.1	ENSSSCG00000004795	MEIS2	Meis homeobox 2 [Source:VGNC Symbol;Acc:VGNC:90136]	REFSEQ_MRNA_PREDICTED
XM_021098093.1	ENSSSCG00000004795	MEIS2	Meis homeobox 2 [Source:VGNC Symbol;Acc:VGNC:90136]	REFSEQ_MRNA_PREDICTED
XM_003121272.5	ENSSSCG00000044472	COL19A1	collagen type XIX alpha 1 chain [Source:VGNC Symbol;Acc:VGNC:109527]	REFSEQ_MRNA_PREDICTED
XM_021062610.1	ENSSSCG00000036551	AGBL1	AGBL carboxypeptidase 1 [Source:HGNC Symbol;Acc:HGNC:26504]	REFSEQ_MRNA_PREDICTED
XM_021066903.1	ENSSSCG00000005400	GRIN3A	glutamate ionotropic receptor NMDA type subunit 3A [Source:VGNC Symbol;Acc:VGNC:88687]	REFSEQ_MRNA_PREDICTED
XM_021066896.1	ENSSSCG00000005400	GRIN3A	glutamate ionotropic receptor NMDA type subunit 3A [Source:VGNC Symbol;Acc:VGNC:88687]	REFSEQ_MRNA_PREDICTED
XR_002338980.1	None	None	None
XR_002338981.1	None	None	None
XR_002342214.1	ENSSSCG00000004023	CEP43	centrosomal protein 43 [Source:VGNC Symbol;Acc:VGNC:86570]	REFSEQ_NCRNA_PREDICTED
XM_021071805.1	ENSSSCG00000004027	PDE10A	phosphodiesterase 10A [Source:VGNC Symbol;Acc:VGNC:91248]	REFSEQ_MRNA_PREDICTED
XM_021071855.1	ENSSSCG00000038153	PACRG	parkin coregulated [Source:VGNC Symbol;Acc:VGNC:91138]	REFSEQ_MRNA_PREDICTED
NM_001044603.2	ENSSSCG00000004032	PRKN	parkin RBR E3 ubiquitin protein ligase [Source:VGNC Symbol;Acc:VGNC:109540]	REFSEQ_MRNA
XM_021086522.1	ENSSSCG00000035027	ZDHHC14	zinc finger DHHC-type palmitoyltransferase 14 [Source:VGNC Symbol;Acc:VGNC:95117]	REFSEQ_MRNA_PREDICTED
XM_021086620.1	ENSSSCG00000046319	IPCEF1	interaction protein for cytohesin exchange factors 1 [Source:HGNC Symbol;Acc:HGNC:21204]	REFSEQ_MRNA_PREDICTED
XM_021086697.1	ENSSSCG00000004087	CCDC170	coiled-coil domain containing 170 [Source:VGNC Symbol;Acc:VGNC:86271]	REFSEQ_MRNA_PREDICTED
XM_013992484.2	ENSSSCG00000004087	CCDC170	coiled-coil domain containing 170 [Source:VGNC Symbol;Acc:VGNC:86271]	REFSEQ_MRNA_PREDICTED
XM_005659137.3	ENSSSCG00000004087	CCDC170	coiled-coil domain containing 170 [Source:VGNC Symbol;Acc:VGNC:86271]	REFSEQ_MRNA_PREDICTED
XM_005659136.3	ENSSSCG00000004087	CCDC170	coiled-coil domain containing 170 [Source:VGNC Symbol;Acc:VGNC:86271]	REFSEQ_MRNA_PREDICTED
XM_005659135.3	ENSSSCG00000004087	CCDC170	coiled-coil domain containing 170 [Source:VGNC Symbol;Acc:VGNC:86271]	REFSEQ_MRNA_PREDICTED
XM_021072454.1	ENSSSCG00000004136	AIG1	androgen induced 1 [Source:VGNC Symbol;Acc:VGNC:85201]	REFSEQ_MRNA_PREDICTED
XM_021072446.1	ENSSSCG00000004136	AIG1	androgen induced 1 [Source:VGNC Symbol;Acc:VGNC:85201]	REFSEQ_MRNA_PREDICTED
XM_021072450.1	ENSSSCG00000004136	AIG1	androgen induced 1 [Source:VGNC Symbol;Acc:VGNC:85201]	REFSEQ_MRNA_PREDICTED
XM_021072459.1	ENSSSCG00000004136	AIG1	androgen induced 1 [Source:VGNC Symbol;Acc:VGNC:85201]	REFSEQ_MRNA_PREDICTED
XM_021072467.1	ENSSSCG00000004136	AIG1	androgen induced 1 [Source:VGNC Symbol;Acc:VGNC:85201]	REFSEQ_MRNA_PREDICTED
XM_021072473.1	ENSSSCG00000004136	AIG1	androgen induced 1 [Source:VGNC Symbol;Acc:VGNC:85201]	REFSEQ_MRNA_PREDICTED
XR_002338457.1	None	None	None
XR_002338500.1	None	None	None
XR_002338469.1	None	None	None
XR_002338458.1	None	None	None
XR_002338484.1	None	None	None
XR_002338499.1	None	None	None
XR_002338481.1	ENSSSCG00000036607	NKAIN2	sodium/potassium transporting ATPase interacting 2 [Source:VGNC Symbol;Acc:VGNC:103141]	REFSEQ_NCRNA_PREDICTED
XR_002338465.1	None	None	None
XR_002338480.1	None	None	None
XR_002338468.1	None	None	None
XR_002338504.1	None	None	None
XM_021089044.1	ENSSSCG00000004250	SLC35F1	solute carrier family 35 member F1 [Source:VGNC Symbol;Acc:VGNC:93081]	REFSEQ_MRNA_PREDICTED
XM_013992707.2	ENSSSCG00000035240	GPR63	G protein-coupled receptor 63 [Source:VGNC Symbol;Acc:VGNC:88634]	REFSEQ_MRNA_PREDICTED
XM_003353265.4	ENSSSCG00000035240	GPR63	G protein-coupled receptor 63 [Source:VGNC Symbol;Acc:VGNC:88634]	REFSEQ_MRNA_PREDICTED
XR_002336490.1	ENSSSCG00000036168	PDSS2	decaprenyl diphosphate synthase subunit 2 [Source:VGNC Symbol;Acc:VGNC:91291]	REFSEQ_NCRNA_PREDICTED
XM_021065297.1	ENSSSCG00000036168	PDSS2	decaprenyl diphosphate synthase subunit 2 [Source:VGNC Symbol;Acc:VGNC:91291]	REFSEQ_MRNA_PREDICTED
XM_021090790.1	ENSSSCG00000040199	AFG1L	AFG1 like ATPase [Source:VGNC Symbol;Acc:VGNC:85170]	REFSEQ_MRNA_PREDICTED
XM_001928200.4	ENSSSCG00000004435	NT5DC1	5'-nucleotidase domain containing 1 [Source:VGNC Symbol;Acc:VGNC:90922]	REFSEQ_MRNA_PREDICTED
XM_021092436.1	ENSSSCG00000004490	SETBP1	SET binding protein 1 [Source:VGNC Symbol;Acc:VGNC:92756]	REFSEQ_MRNA_PREDICTED
XM_013988555.2	ENSSSCG00000004490	SETBP1	SET binding protein 1 [Source:VGNC Symbol;Acc:VGNC:92756]	REFSEQ_MRNA_PREDICTED
XM_021092441.1	ENSSSCG00000004490	SETBP1	SET binding protein 1 [Source:VGNC Symbol;Acc:VGNC:92756]	REFSEQ_MRNA_PREDICTED
XM_013988558.2	ENSSSCG00000004490	SETBP1	SET binding protein 1 [Source:VGNC Symbol;Acc:VGNC:92756]	REFSEQ_MRNA_PREDICTED
XM_021092658.1	ENSSSCG00000034730	PIAS2	protein inhibitor of activated STAT 2 [Source:VGNC Symbol;Acc:VGNC:91411]	REFSEQ_MRNA_PREDICTED
XM_021092632.1	ENSSSCG00000034730	PIAS2	protein inhibitor of activated STAT 2 [Source:VGNC Symbol;Acc:VGNC:91411]	REFSEQ_MRNA_PREDICTED
XM_021092622.1	ENSSSCG00000034730	PIAS2	protein inhibitor of activated STAT 2 [Source:VGNC Symbol;Acc:VGNC:91411]	REFSEQ_MRNA_PREDICTED
XM_021092679.1	ENSSSCG00000034730	PIAS2	protein inhibitor of activated STAT 2 [Source:VGNC Symbol;Acc:VGNC:91411]	REFSEQ_MRNA_PREDICTED
XM_021092655.1	ENSSSCG00000034730	PIAS2	protein inhibitor of activated STAT 2 [Source:VGNC Symbol;Acc:VGNC:91411]	REFSEQ_MRNA_PREDICTED
XM_021092641.1	ENSSSCG00000034730	PIAS2	protein inhibitor of activated STAT 2 [Source:VGNC Symbol;Acc:VGNC:91411]	REFSEQ_MRNA_PREDICTED
XM_021092626.1	ENSSSCG00000034730	PIAS2	protein inhibitor of activated STAT 2 [Source:VGNC Symbol;Acc:VGNC:91411]	REFSEQ_MRNA_PREDICTED
XR_002344195.1	ENSSSCG00000034730	PIAS2	protein inhibitor of activated STAT 2 [Source:VGNC Symbol;Acc:VGNC:91411]	REFSEQ_NCRNA_PREDICTED
XR_002344194.1	ENSSSCG00000034730	PIAS2	protein inhibitor of activated STAT 2 [Source:VGNC Symbol;Acc:VGNC:91411]	REFSEQ_NCRNA_PREDICTED
XM_021094365.1	ENSSSCG00000036431	VPS13C	vacuolar protein sorting 13 homolog C [Source:VGNC Symbol;Acc:VGNC:94840]	REFSEQ_MRNA_PREDICTED
XM_021094362.1	ENSSSCG00000036431	VPS13C	vacuolar protein sorting 13 homolog C [Source:VGNC Symbol;Acc:VGNC:94840]	REFSEQ_MRNA_PREDICTED
XM_021073474.1	ENSSSCG00000004576	RORA	RAR related orphan receptor A [Source:VGNC Symbol;Acc:VGNC:92408]	REFSEQ_MRNA_PREDICTED
XM_021073481.1	ENSSSCG00000004576	RORA	RAR related orphan receptor A [Source:VGNC Symbol;Acc:VGNC:92408]	REFSEQ_MRNA_PREDICTED
XM_021094552.1	ENSSSCG00000024131	MINDY2	MINDY lysine 48 deubiquitinase 2 [Source:VGNC Symbol;Acc:VGNC:90231]	REFSEQ_MRNA_PREDICTED
XM_021094542.1	ENSSSCG00000024131	MINDY2	MINDY lysine 48 deubiquitinase 2 [Source:VGNC Symbol;Acc:VGNC:90231]	REFSEQ_MRNA_PREDICTED
XM_021095810.1	ENSSSCG00000004646	ATP8B4	ATPase phospholipid transporting 8B4 (putative) [Source:VGNC Symbol;Acc:VGNC:103036]	REFSEQ_MRNA_PREDICTED
NM_001206341.1	ENSSSCG00000004653	SECISBP2L	SECIS binding protein 2 like [Source:VGNC Symbol;Acc:VGNC:92686]	REFSEQ_MRNA
XM_005659630.3	ENSSSCG00000004653	SECISBP2L	SECIS binding protein 2 like [Source:VGNC Symbol;Acc:VGNC:92686]	REFSEQ_MRNA_PREDICTED
XM_005659631.3	ENSSSCG00000004653	SECISBP2L	SECIS binding protein 2 like [Source:VGNC Symbol;Acc:VGNC:92686]	REFSEQ_MRNA_PREDICTED
XM_021099210.1	ENSSSCG00000004653	SECISBP2L	SECIS binding protein 2 like [Source:VGNC Symbol;Acc:VGNC:92686]	REFSEQ_MRNA_PREDICTED
XM_021098574.1	ENSSSCG00000004822	ALDH1A3	aldehyde dehydrogenase 1 family member A3 [Source:VGNC Symbol;Acc:VGNC:97879]	REFSEQ_MRNA_PREDICTED
XM_021098812.1	ENSSSCG00000004850	ENTREP2	family with sequence similarity 189 member A1 [Source:VGNC Symbol;Acc:VGNC:87943]	REFSEQ_MRNA_PREDICTED
XM_021099323.1	ENSSSCG00000028977	DOK6	docking protein 6 [Source:VGNC Symbol;Acc:VGNC:87404]	REFSEQ_MRNA_PREDICTED
XM_021099328.1	ENSSSCG00000028977	DOK6	docking protein 6 [Source:VGNC Symbol;Acc:VGNC:87404]	REFSEQ_MRNA_PREDICTED
XM_021073888.1	ENSSSCG00000004919	NEDD4L	NEDD4 like E3 ubiquitin protein ligase [Source:VGNC Symbol;Acc:VGNC:90667]	REFSEQ_MRNA_PREDICTED
XM_021073884.1	ENSSSCG00000004919	NEDD4L	NEDD4 like E3 ubiquitin protein ligase [Source:VGNC Symbol;Acc:VGNC:90667]	REFSEQ_MRNA_PREDICTED
XM_021073903.1	ENSSSCG00000004919	NEDD4L	NEDD4 like E3 ubiquitin protein ligase [Source:VGNC Symbol;Acc:VGNC:90667]	REFSEQ_MRNA_PREDICTED
XM_021073916.1	ENSSSCG00000004919	NEDD4L	NEDD4 like E3 ubiquitin protein ligase [Source:VGNC Symbol;Acc:VGNC:90667]	REFSEQ_MRNA_PREDICTED
XM_021073898.1	ENSSSCG00000004919	NEDD4L	NEDD4 like E3 ubiquitin protein ligase [Source:VGNC Symbol;Acc:VGNC:90667]	REFSEQ_MRNA_PREDICTED
XM_021073871.1	ENSSSCG00000004919	NEDD4L	NEDD4 like E3 ubiquitin protein ligase [Source:VGNC Symbol;Acc:VGNC:90667]	REFSEQ_MRNA_PREDICTED
XM_021073873.1	ENSSSCG00000004919	NEDD4L	NEDD4 like E3 ubiquitin protein ligase [Source:VGNC Symbol;Acc:VGNC:90667]	REFSEQ_MRNA_PREDICTED
XM_021073866.1	ENSSSCG00000004919	NEDD4L	NEDD4 like E3 ubiquitin protein ligase [Source:VGNC Symbol;Acc:VGNC:90667]	REFSEQ_MRNA_PREDICTED
XM_021100221.1	ENSSSCG00000004936	INTS14	integrator complex subunit 14 [Source:VGNC Symbol;Acc:VGNC:89161]	REFSEQ_MRNA_PREDICTED
XM_021100479.1	ENSSSCG00000004955	MAP2K5	mitogen-activated protein kinase kinase 5 [Source:VGNC Symbol;Acc:VGNC:103122]	REFSEQ_MRNA_PREDICTED
XM_021100477.1	ENSSSCG00000004955	MAP2K5	mitogen-activated protein kinase kinase 5 [Source:VGNC Symbol;Acc:VGNC:103122]	REFSEQ_MRNA_PREDICTED
XM_021100474.1	ENSSSCG00000004955	MAP2K5	mitogen-activated protein kinase kinase 5 [Source:VGNC Symbol;Acc:VGNC:103122]	REFSEQ_MRNA_PREDICTED
XM_021100463.1	ENSSSCG00000004955	MAP2K5	mitogen-activated protein kinase kinase 5 [Source:VGNC Symbol;Acc:VGNC:103122]	REFSEQ_MRNA_PREDICTED
XM_021100467.1	ENSSSCG00000004955	MAP2K5	mitogen-activated protein kinase kinase 5 [Source:VGNC Symbol;Acc:VGNC:103122]	REFSEQ_MRNA_PREDICTED
XM_021100460.1	ENSSSCG00000004955	MAP2K5	mitogen-activated protein kinase kinase 5 [Source:VGNC Symbol;Acc:VGNC:103122]	REFSEQ_MRNA_PREDICTED
XM_021100450.1	ENSSSCG00000004955	MAP2K5	mitogen-activated protein kinase kinase 5 [Source:VGNC Symbol;Acc:VGNC:103122]	REFSEQ_MRNA_PREDICTED
XM_021100437.1	ENSSSCG00000004955	MAP2K5	mitogen-activated protein kinase kinase 5 [Source:VGNC Symbol;Acc:VGNC:103122]	REFSEQ_MRNA_PREDICTED
XM_021100478.1	ENSSSCG00000004955	MAP2K5	mitogen-activated protein kinase kinase 5 [Source:VGNC Symbol;Acc:VGNC:103122]	REFSEQ_MRNA_PREDICTED
XM_021100434.1	ENSSSCG00000004955	MAP2K5	mitogen-activated protein kinase kinase 5 [Source:VGNC Symbol;Acc:VGNC:103122]	REFSEQ_MRNA_PREDICTED
XM_021100443.1	ENSSSCG00000004955	MAP2K5	mitogen-activated protein kinase kinase 5 [Source:VGNC Symbol;Acc:VGNC:103122]	REFSEQ_MRNA_PREDICTED
XM_021073924.1	ENSSSCG00000004980	THSD4	thrombospondin type 1 domain containing 4 [Source:VGNC Symbol;Acc:VGNC:93967]	REFSEQ_MRNA_PREDICTED
XM_021073928.1	ENSSSCG00000004980	THSD4	thrombospondin type 1 domain containing 4 [Source:VGNC Symbol;Acc:VGNC:93967]	REFSEQ_MRNA_PREDICTED
XM_021073943.1	ENSSSCG00000004980	THSD4	thrombospondin type 1 domain containing 4 [Source:VGNC Symbol;Acc:VGNC:93967]	REFSEQ_MRNA_PREDICTED
XM_021073936.1	ENSSSCG00000004980	THSD4	thrombospondin type 1 domain containing 4 [Source:VGNC Symbol;Acc:VGNC:93967]	REFSEQ_MRNA_PREDICTED
XM_021101841.1	ENSSSCG00000005027	FRMD6	FERM domain containing 6 [Source:VGNC Symbol;Acc:VGNC:88239]	REFSEQ_MRNA_PREDICTED
XM_021101859.1	ENSSSCG00000005027	FRMD6	FERM domain containing 6 [Source:VGNC Symbol;Acc:VGNC:88239]	REFSEQ_MRNA_PREDICTED
XM_021101852.1	ENSSSCG00000005027	FRMD6	FERM domain containing 6 [Source:VGNC Symbol;Acc:VGNC:88239]	REFSEQ_MRNA_PREDICTED
XM_021101869.1	ENSSSCG00000005027	FRMD6	FERM domain containing 6 [Source:VGNC Symbol;Acc:VGNC:88239]	REFSEQ_MRNA_PREDICTED
XM_013993402.1	ENSSSCG00000005027	FRMD6	FERM domain containing 6 [Source:VGNC Symbol;Acc:VGNC:88239]	REFSEQ_MRNA_PREDICTED
XM_013993445.2	ENSSSCG00000033800	PELI2	pellino E3 ubiquitin protein ligase family member 2 [Source:VGNC Symbol;Acc:VGNC:91307]	REFSEQ_MRNA_PREDICTED
XM_021062549.1	ENSSSCG00000005098	SYT16	synaptotagmin 16 [Source:VGNC Symbol;Acc:VGNC:93683]	REFSEQ_MRNA_PREDICTED
XM_021062553.1	ENSSSCG00000005098	SYT16	synaptotagmin 16 [Source:VGNC Symbol;Acc:VGNC:93683]	REFSEQ_MRNA_PREDICTED
XM_021083214.1	ENSSSCG00000005106	NTRK3	neurotrophic receptor tyrosine kinase 3 [Source:VGNC Symbol;Acc:VGNC:103142]	REFSEQ_MRNA_PREDICTED
XM_021083220.1	ENSSSCG00000005106	NTRK3	neurotrophic receptor tyrosine kinase 3 [Source:VGNC Symbol;Acc:VGNC:103142]	REFSEQ_MRNA_PREDICTED
XM_021062620.1	ENSSSCG00000034726	KCNH5	potassium voltage-gated channel subfamily H member 5 [Source:VGNC Symbol;Acc:VGNC:89345]	REFSEQ_MRNA_PREDICTED
XM_021062638.1	ENSSSCG00000034726	KCNH5	potassium voltage-gated channel subfamily H member 5 [Source:VGNC Symbol;Acc:VGNC:89345]	REFSEQ_MRNA_PREDICTED
XM_021062628.1	ENSSSCG00000034726	KCNH5	potassium voltage-gated channel subfamily H member 5 [Source:VGNC Symbol;Acc:VGNC:89345]	REFSEQ_MRNA_PREDICTED
XM_021062633.1	ENSSSCG00000034726	KCNH5	potassium voltage-gated channel subfamily H member 5 [Source:VGNC Symbol;Acc:VGNC:89345]	REFSEQ_MRNA_PREDICTED
XM_021074260.1	ENSSSCG00000040366	ADAMTSL1	ADAMTS like 1 [Source:VGNC Symbol;Acc:VGNC:85090]	REFSEQ_MRNA_PREDICTED
XM_021074267.1	ENSSSCG00000040366	ADAMTSL1	ADAMTS like 1 [Source:VGNC Symbol;Acc:VGNC:85090]	REFSEQ_MRNA_PREDICTED
XM_021064629.1	ENSSSCG00000027161	PIP5K1B	phosphatidylinositol-4-phosphate 5-kinase type 1 beta [Source:VGNC Symbol;Acc:VGNC:91458]	REFSEQ_MRNA_PREDICTED
XM_021074417.1	ENSSSCG00000005257	TRPM3	transient receptor potential cation channel subfamily M member 3 [Source:VGNC Symbol;Acc:VGNC:98384]	REFSEQ_MRNA_PREDICTED
XM_021066509.1	ENSSSCG00000027558	GABBR2	gamma-aminobutyric acid type B receptor subunit 2 [Source:VGNC Symbol;Acc:VGNC:88298]	REFSEQ_MRNA_PREDICTED
XR_002336987.1	None	None	None
XM_013993785.2	ENSSSCG00000005487	COL27A1	collagen type XXVII alpha 1 chain [Source:VGNC Symbol;Acc:VGNC:86872]	REFSEQ_MRNA_PREDICTED
XM_021074507.1	ENSSSCG00000005502	ASTN2	astrotactin 2 [Source:VGNC Symbol;Acc:VGNC:85594]	REFSEQ_MRNA_PREDICTED
XM_021068337.1	ENSSSCG00000038036	TTLL11	tubulin tyrosine ligase like 11 [Source:VGNC Symbol;Acc:VGNC:109546]	REFSEQ_MRNA_PREDICTED
XM_021068871.1	ENSSSCG00000029169	MAPKAP1	MAPK associated protein 1 [Source:VGNC Symbol;Acc:VGNC:90010]	REFSEQ_MRNA_PREDICTED
XM_021068889.1	ENSSSCG00000029169	MAPKAP1	MAPK associated protein 1 [Source:VGNC Symbol;Acc:VGNC:90010]	REFSEQ_MRNA_PREDICTED
XM_021068860.1	ENSSSCG00000029169	MAPKAP1	MAPK associated protein 1 [Source:VGNC Symbol;Acc:VGNC:90010]	REFSEQ_MRNA_PREDICTED
XM_021068897.1	ENSSSCG00000029169	MAPKAP1	MAPK associated protein 1 [Source:VGNC Symbol;Acc:VGNC:90010]	REFSEQ_MRNA_PREDICTED
XM_021068901.1	ENSSSCG00000029169	MAPKAP1	MAPK associated protein 1 [Source:VGNC Symbol;Acc:VGNC:90010]	REFSEQ_MRNA_PREDICTED
XM_021068852.1	ENSSSCG00000029169	MAPKAP1	MAPK associated protein 1 [Source:VGNC Symbol;Acc:VGNC:90010]	REFSEQ_MRNA_PREDICTED
XM_021068876.1	ENSSSCG00000029169	MAPKAP1	MAPK associated protein 1 [Source:VGNC Symbol;Acc:VGNC:90010]	REFSEQ_MRNA_PREDICTED
XM_021068873.1	ENSSSCG00000029169	MAPKAP1	MAPK associated protein 1 [Source:VGNC Symbol;Acc:VGNC:90010]	REFSEQ_MRNA_PREDICTED
XM_021068882.1	ENSSSCG00000029169	MAPKAP1	MAPK associated protein 1 [Source:VGNC Symbol;Acc:VGNC:90010]	REFSEQ_MRNA_PREDICTED
XM_021068868.1	ENSSSCG00000029169	MAPKAP1	MAPK associated protein 1 [Source:VGNC Symbol;Acc:VGNC:90010]	REFSEQ_MRNA_PREDICTED
XM_021085688.1	ENSSSCG00000004013	SMOC2	SPARC related modular calcium binding 2 [Source:VGNC Symbol;Acc:VGNC:93260]	REFSEQ_MRNA_PREDICTED
XM_021083682.1	ENSSSCG00000004029	QKI	QKI, KH domain containing RNA binding [Source:VGNC Symbol;Acc:VGNC:92025]	REFSEQ_MRNA_PREDICTED
XM_021083630.1	ENSSSCG00000004029	QKI	QKI, KH domain containing RNA binding [Source:VGNC Symbol;Acc:VGNC:92025]	REFSEQ_MRNA_PREDICTED
XM_021083632.1	ENSSSCG00000004029	QKI	QKI, KH domain containing RNA binding [Source:VGNC Symbol;Acc:VGNC:92025]	REFSEQ_MRNA_PREDICTED
XR_002341609.1	ENSSSCG00000004029	QKI	QKI, KH domain containing RNA binding [Source:VGNC Symbol;Acc:VGNC:92025]	REFSEQ_NCRNA_PREDICTED
XM_021083643.1	ENSSSCG00000004029	QKI	QKI, KH domain containing RNA binding [Source:VGNC Symbol;Acc:VGNC:92025]	REFSEQ_MRNA_PREDICTED
XR_002342344.1	ENSSSCG00000004057	SYTL3	synaptotagmin like 3 [Source:VGNC Symbol;Acc:VGNC:93692]	REFSEQ_NCRNA_PREDICTED
XR_002342345.1	ENSSSCG00000004057	SYTL3	synaptotagmin like 3 [Source:VGNC Symbol;Acc:VGNC:93692]	REFSEQ_NCRNA_PREDICTED
XM_021086385.1	ENSSSCG00000031776	ENSSSCG00000031776	TUB like protein 4 [Source:VGNC Symbol;Acc:VGNC:94592]	REFSEQ_MRNA_PREDICTED
XR_002342376.1	None	None	None
XR_002342377.1	None	None	None
XR_002338279.1	ENSSSCG00000004070	SCAF8	SR-related CTD associated factor 8 [Source:VGNC Symbol;Acc:VGNC:92604]	REFSEQ_NCRNA_PREDICTED
XR_002338280.1	ENSSSCG00000004070	SCAF8	SR-related CTD associated factor 8 [Source:VGNC Symbol;Acc:VGNC:92604]	REFSEQ_NCRNA_PREDICTED
XM_021083057.1	ENSSSCG00000025777	ESR1	estrogen receptor 1 [Source:VGNC Symbol;Acc:VGNC:103089]	REFSEQ_MRNA_PREDICTED
XM_021083070.1	ENSSSCG00000025777	ESR1	estrogen receptor 1 [Source:VGNC Symbol;Acc:VGNC:103089]	REFSEQ_MRNA_PREDICTED
XM_021083045.1	ENSSSCG00000025777	ESR1	estrogen receptor 1 [Source:VGNC Symbol;Acc:VGNC:103089]	REFSEQ_MRNA_PREDICTED
XM_021083041.1	ENSSSCG00000025777	ESR1	estrogen receptor 1 [Source:VGNC Symbol;Acc:VGNC:103089]	REFSEQ_MRNA_PREDICTED
XM_021083009.1	ENSSSCG00000025777	ESR1	estrogen receptor 1 [Source:VGNC Symbol;Acc:VGNC:103089]	REFSEQ_MRNA_PREDICTED
XM_021083075.1	ENSSSCG00000025777	ESR1	estrogen receptor 1 [Source:VGNC Symbol;Acc:VGNC:103089]	REFSEQ_MRNA_PREDICTED
XM_021083031.1	ENSSSCG00000025777	ESR1	estrogen receptor 1 [Source:VGNC Symbol;Acc:VGNC:103089]	REFSEQ_MRNA_PREDICTED
XM_021083061.1	ENSSSCG00000025777	ESR1	estrogen receptor 1 [Source:VGNC Symbol;Acc:VGNC:103089]	REFSEQ_MRNA_PREDICTED
XM_021083002.1	ENSSSCG00000025777	ESR1	estrogen receptor 1 [Source:VGNC Symbol;Acc:VGNC:103089]	REFSEQ_MRNA_PREDICTED
XM_021083012.1	ENSSSCG00000025777	ESR1	estrogen receptor 1 [Source:VGNC Symbol;Acc:VGNC:103089]	REFSEQ_MRNA_PREDICTED
XM_021083026.1	ENSSSCG00000025777	ESR1	estrogen receptor 1 [Source:VGNC Symbol;Acc:VGNC:103089]	REFSEQ_MRNA_PREDICTED
XM_021083018.1	ENSSSCG00000025777	ESR1	estrogen receptor 1 [Source:VGNC Symbol;Acc:VGNC:103089]	REFSEQ_MRNA_PREDICTED
XM_021083034.1	ENSSSCG00000025777	ESR1	estrogen receptor 1 [Source:VGNC Symbol;Acc:VGNC:103089]	REFSEQ_MRNA_PREDICTED
XM_021083050.1	ENSSSCG00000025777	ESR1	estrogen receptor 1 [Source:VGNC Symbol;Acc:VGNC:103089]	REFSEQ_MRNA_PREDICTED
XM_021086995.1	ENSSSCG00000028974	UST	uronyl 2-sulfotransferase [Source:VGNC Symbol;Acc:VGNC:94780]	REFSEQ_MRNA_PREDICTED
XM_021086998.1	ENSSSCG00000028974	UST	uronyl 2-sulfotransferase [Source:VGNC Symbol;Acc:VGNC:94780]	REFSEQ_MRNA_PREDICTED
XM_021086988.1	ENSSSCG00000028974	UST	uronyl 2-sulfotransferase [Source:VGNC Symbol;Acc:VGNC:94780]	REFSEQ_MRNA_PREDICTED
XM_021072066.1	ENSSSCG00000033175	SASH1	SAM and SH3 domain containing 1 [Source:VGNC Symbol;Acc:VGNC:92583]	REFSEQ_MRNA_PREDICTED
XM_021072069.1	ENSSSCG00000033175	SASH1	SAM and SH3 domain containing 1 [Source:VGNC Symbol;Acc:VGNC:92583]	REFSEQ_MRNA_PREDICTED
XM_021072060.1	ENSSSCG00000033175	SASH1	SAM and SH3 domain containing 1 [Source:VGNC Symbol;Acc:VGNC:92583]	REFSEQ_MRNA_PREDICTED
XM_021072061.1	ENSSSCG00000033175	SASH1	SAM and SH3 domain containing 1 [Source:VGNC Symbol;Acc:VGNC:92583]	REFSEQ_MRNA_PREDICTED
XR_002338289.1	None	None	None
XM_021072127.1	ENSSSCG00000004113	STXBP5	syntaxin binding protein 5 [Source:VGNC Symbol;Acc:VGNC:93599]	REFSEQ_MRNA_PREDICTED
XM_003480237.4	ENSSSCG00000004113	STXBP5	syntaxin binding protein 5 [Source:VGNC Symbol;Acc:VGNC:93599]	REFSEQ_MRNA_PREDICTED
XM_003480238.4	ENSSSCG00000004113	STXBP5	syntaxin binding protein 5 [Source:VGNC Symbol;Acc:VGNC:93599]	REFSEQ_MRNA_PREDICTED
XM_021087033.1	ENSSSCG00000004119	GRM1	glutamate metabotropic receptor 1 [Source:VGNC Symbol;Acc:VGNC:88700]	REFSEQ_MRNA_PREDICTED
XM_005659163.3	ENSSSCG00000004119	GRM1	glutamate metabotropic receptor 1 [Source:VGNC Symbol;Acc:VGNC:88700]	REFSEQ_MRNA_PREDICTED
XM_021087041.1	ENSSSCG00000004119	GRM1	glutamate metabotropic receptor 1 [Source:VGNC Symbol;Acc:VGNC:88700]	REFSEQ_MRNA_PREDICTED
XM_021084163.1	ENSSSCG00000004127	PLAGL1	PLAG1 like zinc finger 1 [Source:VGNC Symbol;Acc:VGNC:91510]	REFSEQ_MRNA_PREDICTED
XM_021084039.1	ENSSSCG00000004127	PLAGL1	PLAG1 like zinc finger 1 [Source:VGNC Symbol;Acc:VGNC:91510]	REFSEQ_MRNA_PREDICTED
XM_021084053.1	ENSSSCG00000004127	PLAGL1	PLAG1 like zinc finger 1 [Source:VGNC Symbol;Acc:VGNC:91510]	REFSEQ_MRNA_PREDICTED
XM_021084045.1	ENSSSCG00000004127	PLAGL1	PLAG1 like zinc finger 1 [Source:VGNC Symbol;Acc:VGNC:91510]	REFSEQ_MRNA_PREDICTED
XM_021084184.1	None	None	None
XM_013984762.2	ENSSSCG00000004127	PLAGL1	PLAG1 like zinc finger 1 [Source:VGNC Symbol;Acc:VGNC:91510]	REFSEQ_MRNA_PREDICTED
XM_021084092.1	ENSSSCG00000004127	PLAGL1	PLAG1 like zinc finger 1 [Source:VGNC Symbol;Acc:VGNC:91510]	REFSEQ_MRNA_PREDICTED
XM_021084087.1	ENSSSCG00000004127	PLAGL1	PLAG1 like zinc finger 1 [Source:VGNC Symbol;Acc:VGNC:91510]	REFSEQ_MRNA_PREDICTED
XM_021084080.1	ENSSSCG00000004127	PLAGL1	PLAG1 like zinc finger 1 [Source:VGNC Symbol;Acc:VGNC:91510]	REFSEQ_MRNA_PREDICTED
XM_021084064.1	ENSSSCG00000004127	PLAGL1	PLAG1 like zinc finger 1 [Source:VGNC Symbol;Acc:VGNC:91510]	REFSEQ_MRNA_PREDICTED
XM_005654368.3	ENSSSCG00000004127	PLAGL1	PLAG1 like zinc finger 1 [Source:VGNC Symbol;Acc:VGNC:91510]	REFSEQ_MRNA_PREDICTED
XM_005654371.3	ENSSSCG00000004127	PLAGL1	PLAG1 like zinc finger 1 [Source:VGNC Symbol;Acc:VGNC:91510]	REFSEQ_MRNA_PREDICTED
XM_021084121.1	ENSSSCG00000004127	PLAGL1	PLAG1 like zinc finger 1 [Source:VGNC Symbol;Acc:VGNC:91510]	REFSEQ_MRNA_PREDICTED
XM_021084192.1	None	None	None
XM_021084059.1	ENSSSCG00000004127	PLAGL1	PLAG1 like zinc finger 1 [Source:VGNC Symbol;Acc:VGNC:91510]	REFSEQ_MRNA_PREDICTED
XM_021084067.1	ENSSSCG00000004127	PLAGL1	PLAG1 like zinc finger 1 [Source:VGNC Symbol;Acc:VGNC:91510]	REFSEQ_MRNA_PREDICTED
XM_013984767.2	ENSSSCG00000004127	PLAGL1	PLAG1 like zinc finger 1 [Source:VGNC Symbol;Acc:VGNC:91510]	REFSEQ_MRNA_PREDICTED
XM_013984759.2	ENSSSCG00000004127	PLAGL1	PLAG1 like zinc finger 1 [Source:VGNC Symbol;Acc:VGNC:91510]	REFSEQ_MRNA_PREDICTED
XM_021084171.1	ENSSSCG00000004127	PLAGL1	PLAG1 like zinc finger 1 [Source:VGNC Symbol;Acc:VGNC:91510]	REFSEQ_MRNA_PREDICTED
XM_013984764.2	ENSSSCG00000004127	PLAGL1	PLAG1 like zinc finger 1 [Source:VGNC Symbol;Acc:VGNC:91510]	REFSEQ_MRNA_PREDICTED
XM_021084199.1	None	None	None
XM_021084176.1	ENSSSCG00000004127	PLAGL1	PLAG1 like zinc finger 1 [Source:VGNC Symbol;Acc:VGNC:91510]	REFSEQ_MRNA_PREDICTED
XM_021084099.1	ENSSSCG00000004127	PLAGL1	PLAG1 like zinc finger 1 [Source:VGNC Symbol;Acc:VGNC:91510]	REFSEQ_MRNA_PREDICTED
XM_021084114.1	ENSSSCG00000004127	PLAGL1	PLAG1 like zinc finger 1 [Source:VGNC Symbol;Acc:VGNC:91510]	REFSEQ_MRNA_PREDICTED
XM_021084128.1	ENSSSCG00000004127	PLAGL1	PLAG1 like zinc finger 1 [Source:VGNC Symbol;Acc:VGNC:91510]	REFSEQ_MRNA_PREDICTED
XM_021084106.1	ENSSSCG00000004127	PLAGL1	PLAG1 like zinc finger 1 [Source:VGNC Symbol;Acc:VGNC:91510]	REFSEQ_MRNA_PREDICTED
XM_021084156.1	ENSSSCG00000004127	PLAGL1	PLAG1 like zinc finger 1 [Source:VGNC Symbol;Acc:VGNC:91510]	REFSEQ_MRNA_PREDICTED
XM_021084182.1	ENSSSCG00000004127	PLAGL1	PLAG1 like zinc finger 1 [Source:VGNC Symbol;Acc:VGNC:91510]	REFSEQ_MRNA_PREDICTED
XM_021087155.1	ENSSSCG00000004132	PHACTR2	phosphatase and actin regulator 2 [Source:VGNC Symbol;Acc:VGNC:91366]	REFSEQ_MRNA_PREDICTED
XM_021087139.1	ENSSSCG00000004132	PHACTR2	phosphatase and actin regulator 2 [Source:VGNC Symbol;Acc:VGNC:91366]	REFSEQ_MRNA_PREDICTED
XM_021087148.1	ENSSSCG00000004132	PHACTR2	phosphatase and actin regulator 2 [Source:VGNC Symbol;Acc:VGNC:91366]	REFSEQ_MRNA_PREDICTED
XM_021087164.1	ENSSSCG00000004132	PHACTR2	phosphatase and actin regulator 2 [Source:VGNC Symbol;Acc:VGNC:91366]	REFSEQ_MRNA_PREDICTED
XM_021087161.1	ENSSSCG00000004132	PHACTR2	phosphatase and actin regulator 2 [Source:VGNC Symbol;Acc:VGNC:91366]	REFSEQ_MRNA_PREDICTED
XM_021072421.1	ENSSSCG00000004138	HIVEP2	HIVEP zinc finger 2 [Source:VGNC Symbol;Acc:VGNC:96586]	REFSEQ_MRNA_PREDICTED
XM_021072405.1	ENSSSCG00000004138	HIVEP2	HIVEP zinc finger 2 [Source:VGNC Symbol;Acc:VGNC:96586]	REFSEQ_MRNA_PREDICTED
XM_021072400.1	ENSSSCG00000004138	HIVEP2	HIVEP zinc finger 2 [Source:VGNC Symbol;Acc:VGNC:96586]	REFSEQ_MRNA_PREDICTED
XM_021072427.1	ENSSSCG00000004138	HIVEP2	HIVEP zinc finger 2 [Source:VGNC Symbol;Acc:VGNC:96586]	REFSEQ_MRNA_PREDICTED
XM_005659167.3	ENSSSCG00000004138	HIVEP2	HIVEP zinc finger 2 [Source:VGNC Symbol;Acc:VGNC:96586]	REFSEQ_MRNA_PREDICTED
XM_021072392.1	ENSSSCG00000004138	HIVEP2	HIVEP zinc finger 2 [Source:VGNC Symbol;Acc:VGNC:96586]	REFSEQ_MRNA_PREDICTED
XM_021072434.1	ENSSSCG00000004138	HIVEP2	HIVEP zinc finger 2 [Source:VGNC Symbol;Acc:VGNC:96586]	REFSEQ_MRNA_PREDICTED
XM_021072410.1	ENSSSCG00000004138	HIVEP2	HIVEP zinc finger 2 [Source:VGNC Symbol;Acc:VGNC:96586]	REFSEQ_MRNA_PREDICTED
XM_021072385.1	ENSSSCG00000004138	HIVEP2	HIVEP zinc finger 2 [Source:VGNC Symbol;Acc:VGNC:96586]	REFSEQ_MRNA_PREDICTED
XM_021072389.1	ENSSSCG00000004138	HIVEP2	HIVEP zinc finger 2 [Source:VGNC Symbol;Acc:VGNC:96586]	REFSEQ_MRNA_PREDICTED
XM_021072441.1	ENSSSCG00000004138	HIVEP2	HIVEP zinc finger 2 [Source:VGNC Symbol;Acc:VGNC:96586]	REFSEQ_MRNA_PREDICTED
XM_021072419.1	ENSSSCG00000004138	HIVEP2	HIVEP zinc finger 2 [Source:VGNC Symbol;Acc:VGNC:96586]	REFSEQ_MRNA_PREDICTED
XM_021072379.1	ENSSSCG00000004138	HIVEP2	HIVEP zinc finger 2 [Source:VGNC Symbol;Acc:VGNC:96586]	REFSEQ_MRNA_PREDICTED
XM_021072375.1	ENSSSCG00000004138	HIVEP2	HIVEP zinc finger 2 [Source:VGNC Symbol;Acc:VGNC:96586]	REFSEQ_MRNA_PREDICTED
XM_021087248.1	ENSSSCG00000004139	ADGRG6	adhesion G protein-coupled receptor G6 [Source:VGNC Symbol;Acc:VGNC:85133]	REFSEQ_MRNA_PREDICTED
XM_021087210.1	ENSSSCG00000004139	ADGRG6	adhesion G protein-coupled receptor G6 [Source:VGNC Symbol;Acc:VGNC:85133]	REFSEQ_MRNA_PREDICTED
XM_021087171.1	ENSSSCG00000004139	ADGRG6	adhesion G protein-coupled receptor G6 [Source:VGNC Symbol;Acc:VGNC:85133]	REFSEQ_MRNA_PREDICTED
XM_021087202.1	ENSSSCG00000004139	ADGRG6	adhesion G protein-coupled receptor G6 [Source:VGNC Symbol;Acc:VGNC:85133]	REFSEQ_MRNA_PREDICTED
XM_021087190.1	ENSSSCG00000004139	ADGRG6	adhesion G protein-coupled receptor G6 [Source:VGNC Symbol;Acc:VGNC:85133]	REFSEQ_MRNA_PREDICTED
XM_021087216.1	ENSSSCG00000004139	ADGRG6	adhesion G protein-coupled receptor G6 [Source:VGNC Symbol;Acc:VGNC:85133]	REFSEQ_MRNA_PREDICTED
XM_021087227.1	ENSSSCG00000004139	ADGRG6	adhesion G protein-coupled receptor G6 [Source:VGNC Symbol;Acc:VGNC:85133]	REFSEQ_MRNA_PREDICTED
XM_021087180.1	ENSSSCG00000004139	ADGRG6	adhesion G protein-coupled receptor G6 [Source:VGNC Symbol;Acc:VGNC:85133]	REFSEQ_MRNA_PREDICTED
XM_021087195.1	ENSSSCG00000004139	ADGRG6	adhesion G protein-coupled receptor G6 [Source:VGNC Symbol;Acc:VGNC:85133]	REFSEQ_MRNA_PREDICTED
XM_021087274.1	ENSSSCG00000004139	ADGRG6	adhesion G protein-coupled receptor G6 [Source:VGNC Symbol;Acc:VGNC:85133]	REFSEQ_MRNA_PREDICTED
XM_021087258.1	ENSSSCG00000004139	ADGRG6	adhesion G protein-coupled receptor G6 [Source:VGNC Symbol;Acc:VGNC:85133]	REFSEQ_MRNA_PREDICTED
XM_021087229.1	ENSSSCG00000004139	ADGRG6	adhesion G protein-coupled receptor G6 [Source:VGNC Symbol;Acc:VGNC:85133]	REFSEQ_MRNA_PREDICTED
XM_021087261.1	ENSSSCG00000004139	ADGRG6	adhesion G protein-coupled receptor G6 [Source:VGNC Symbol;Acc:VGNC:85133]	REFSEQ_MRNA_PREDICTED
XM_021087265.1	ENSSSCG00000004139	ADGRG6	adhesion G protein-coupled receptor G6 [Source:VGNC Symbol;Acc:VGNC:85133]	REFSEQ_MRNA_PREDICTED
XM_021087239.1	ENSSSCG00000004139	ADGRG6	adhesion G protein-coupled receptor G6 [Source:VGNC Symbol;Acc:VGNC:85133]	REFSEQ_MRNA_PREDICTED
XM_013992530.2	ENSSSCG00000004154	TNFAIP3	TNF alpha induced protein 3 [Source:VGNC Symbol;Acc:VGNC:94252]	REFSEQ_MRNA_PREDICTED
XM_021077624.1	ENSSSCG00000004154	TNFAIP3	TNF alpha induced protein 3 [Source:VGNC Symbol;Acc:VGNC:94252]	REFSEQ_MRNA_PREDICTED
XM_005659182.3	ENSSSCG00000004154	TNFAIP3	TNF alpha induced protein 3 [Source:VGNC Symbol;Acc:VGNC:94252]	REFSEQ_MRNA_PREDICTED
XR_002338424.1	None	None	None
XM_013984860.2	ENSSSCG00000004164	MTFR2	mitochondrial fission regulator 2 [Source:VGNC Symbol;Acc:VGNC:90449]	REFSEQ_MRNA_PREDICTED
XM_003121191.6	ENSSSCG00000004172	SLC2A12	solute carrier family 2 member 12 [Source:VGNC Symbol;Acc:VGNC:93046]	REFSEQ_MRNA_PREDICTED
XM_021087644.1	ENSSSCG00000004172	SLC2A12	solute carrier family 2 member 12 [Source:VGNC Symbol;Acc:VGNC:93046]	REFSEQ_MRNA_PREDICTED
XR_002342907.1	ENSSSCG00000036790	AKAP7	A-kinase anchoring protein 7 [Source:VGNC Symbol;Acc:VGNC:85222]	REFSEQ_NCRNA_PREDICTED
XR_002342904.1	ENSSSCG00000036790	AKAP7	A-kinase anchoring protein 7 [Source:VGNC Symbol;Acc:VGNC:85222]	REFSEQ_NCRNA_PREDICTED
XR_002342908.1	ENSSSCG00000036790	AKAP7	A-kinase anchoring protein 7 [Source:VGNC Symbol;Acc:VGNC:85222]	REFSEQ_NCRNA_PREDICTED
XR_002342906.1	ENSSSCG00000036790	AKAP7	A-kinase anchoring protein 7 [Source:VGNC Symbol;Acc:VGNC:85222]	REFSEQ_NCRNA_PREDICTED
XM_001927883.6	ENSSSCG00000004201	TMEM200A	transmembrane protein 200A [Source:VGNC Symbol;Acc:VGNC:94129]	REFSEQ_MRNA_PREDICTED
XM_021088464.1	ENSSSCG00000024392	THEMIS	thymocyte selection associated [Source:VGNC Symbol;Acc:VGNC:98369]	REFSEQ_MRNA_PREDICTED
XM_013988435.2	ENSSSCG00000004215	KIAA0408	KIAA0408 [Source:VGNC Symbol;Acc:VGNC:89432]	REFSEQ_MRNA_PREDICTED
XM_021088481.1	ENSSSCG00000004215	KIAA0408	KIAA0408 [Source:VGNC Symbol;Acc:VGNC:89432]	REFSEQ_MRNA_PREDICTED
XM_021088489.1	ENSSSCG00000004215	KIAA0408	KIAA0408 [Source:VGNC Symbol;Acc:VGNC:89432]	REFSEQ_MRNA_PREDICTED
XM_013992579.2	None	None	None
XM_013992581.2	ENSSSCG00000004220	TRMT11	tRNA methyltransferase 11 homolog [Source:VGNC Symbol;Acc:VGNC:94444]	REFSEQ_MRNA_PREDICTED
XR_001305933.2	ENSSSCG00000004220	TRMT11	tRNA methyltransferase 11 homolog [Source:VGNC Symbol;Acc:VGNC:94444]	REFSEQ_NCRNA_PREDICTED
XR_002343018.1	ENSSSCG00000004220	TRMT11	tRNA methyltransferase 11 homolog [Source:VGNC Symbol;Acc:VGNC:94444]	REFSEQ_NCRNA_PREDICTED
XM_005659211.3	ENSSSCG00000004222	NCOA7	nuclear receptor coactivator 7 [Source:VGNC Symbol;Acc:VGNC:90618]	REFSEQ_MRNA_PREDICTED
XM_005659212.3	ENSSSCG00000004222	NCOA7	nuclear receptor coactivator 7 [Source:VGNC Symbol;Acc:VGNC:90618]	REFSEQ_MRNA_PREDICTED
XM_021088660.1	ENSSSCG00000004222	NCOA7	nuclear receptor coactivator 7 [Source:VGNC Symbol;Acc:VGNC:90618]	REFSEQ_MRNA_PREDICTED
XM_021088650.1	ENSSSCG00000004222	NCOA7	nuclear receptor coactivator 7 [Source:VGNC Symbol;Acc:VGNC:90618]	REFSEQ_MRNA_PREDICTED
XM_021088647.1	ENSSSCG00000004222	NCOA7	nuclear receptor coactivator 7 [Source:VGNC Symbol;Acc:VGNC:90618]	REFSEQ_MRNA_PREDICTED
XM_005659209.3	ENSSSCG00000004222	NCOA7	nuclear receptor coactivator 7 [Source:VGNC Symbol;Acc:VGNC:90618]	REFSEQ_MRNA_PREDICTED
XM_005659208.3	ENSSSCG00000004222	NCOA7	nuclear receptor coactivator 7 [Source:VGNC Symbol;Acc:VGNC:90618]	REFSEQ_MRNA_PREDICTED
XM_021088674.1	ENSSSCG00000004222	NCOA7	nuclear receptor coactivator 7 [Source:VGNC Symbol;Acc:VGNC:90618]	REFSEQ_MRNA_PREDICTED
XM_003121219.6	ENSSSCG00000004222	NCOA7	nuclear receptor coactivator 7 [Source:VGNC Symbol;Acc:VGNC:90618]	REFSEQ_MRNA_PREDICTED
XM_021088642.1	ENSSSCG00000004222	NCOA7	nuclear receptor coactivator 7 [Source:VGNC Symbol;Acc:VGNC:90618]	REFSEQ_MRNA_PREDICTED
XM_021088639.1	ENSSSCG00000004222	NCOA7	nuclear receptor coactivator 7 [Source:VGNC Symbol;Acc:VGNC:90618]	REFSEQ_MRNA_PREDICTED
XM_021088655.1	ENSSSCG00000004222	NCOA7	nuclear receptor coactivator 7 [Source:VGNC Symbol;Acc:VGNC:90618]	REFSEQ_MRNA_PREDICTED
XR_002338466.1	None	None	None
XR_002338467.1	None	None	None
XR_002338482.1	None	None	None
XM_013992601.2	ENSSSCG00000004232	CLVS2	clavesin 2 [Source:VGNC Symbol;Acc:VGNC:86795]	REFSEQ_MRNA_PREDICTED
XM_013992602.2	ENSSSCG00000004232	CLVS2	clavesin 2 [Source:VGNC Symbol;Acc:VGNC:86795]	REFSEQ_MRNA_PREDICTED
XM_013992604.2	ENSSSCG00000004232	CLVS2	clavesin 2 [Source:VGNC Symbol;Acc:VGNC:86795]	REFSEQ_MRNA_PREDICTED
XM_013992600.2	ENSSSCG00000004232	CLVS2	clavesin 2 [Source:VGNC Symbol;Acc:VGNC:86795]	REFSEQ_MRNA_PREDICTED
XM_021088751.1	ENSSSCG00000004232	CLVS2	clavesin 2 [Source:VGNC Symbol;Acc:VGNC:86795]	REFSEQ_MRNA_PREDICTED
XM_003353232.4	None	None	None
XM_003121248.5	ENSSSCG00000004249	CEP85L	centrosomal protein 85 like [Source:VGNC Symbol;Acc:VGNC:86580]	REFSEQ_MRNA_PREDICTED
XM_021089050.1	ENSSSCG00000004250	SLC35F1	solute carrier family 35 member F1 [Source:VGNC Symbol;Acc:VGNC:93081]	REFSEQ_MRNA_PREDICTED
XM_001928072.7	ENSSSCG00000020885	NUS1	NUS1 dehydrodolichyl diphosphate synthase subunit [Source:VGNC Symbol;Acc:VGNC:90990]	REFSEQ_MRNA_PREDICTED
XM_005654388.3	ENSSSCG00000004254	DCBLD1	discoidin, CUB and LCCL domain containing 1 [Source:VGNC Symbol;Acc:VGNC:87179]	REFSEQ_MRNA_PREDICTED
XM_021089443.1	ENSSSCG00000004276	SMAP1	small ArfGAP 1 [Source:VGNC Symbol;Acc:VGNC:93223]	REFSEQ_MRNA_PREDICTED
XM_021089451.1	ENSSSCG00000004276	SMAP1	small ArfGAP 1 [Source:VGNC Symbol;Acc:VGNC:93223]	REFSEQ_MRNA_PREDICTED
XM_021089462.1	ENSSSCG00000004276	SMAP1	small ArfGAP 1 [Source:VGNC Symbol;Acc:VGNC:93223]	REFSEQ_MRNA_PREDICTED
XM_005659254.3	ENSSSCG00000004276	SMAP1	small ArfGAP 1 [Source:VGNC Symbol;Acc:VGNC:93223]	REFSEQ_MRNA_PREDICTED
XM_021089472.1	ENSSSCG00000004276	SMAP1	small ArfGAP 1 [Source:VGNC Symbol;Acc:VGNC:93223]	REFSEQ_MRNA_PREDICTED
XM_021089481.1	ENSSSCG00000004276	SMAP1	small ArfGAP 1 [Source:VGNC Symbol;Acc:VGNC:93223]	REFSEQ_MRNA_PREDICTED
XM_021089445.1	ENSSSCG00000004276	SMAP1	small ArfGAP 1 [Source:VGNC Symbol;Acc:VGNC:93223]	REFSEQ_MRNA_PREDICTED
XM_003121263.4	ENSSSCG00000026246	B3GAT2	beta-1,3-glucuronyltransferase 2 [Source:VGNC Symbol;Acc:VGNC:85720]	REFSEQ_MRNA_PREDICTED
XM_021073077.1	ENSSSCG00000004280	RIMS1	regulating synaptic membrane exocytosis 1 [Source:VGNC Symbol;Acc:VGNC:92309]	REFSEQ_MRNA_PREDICTED
XM_021073090.1	ENSSSCG00000004280	RIMS1	regulating synaptic membrane exocytosis 1 [Source:VGNC Symbol;Acc:VGNC:92309]	REFSEQ_MRNA_PREDICTED
XM_021073094.1	ENSSSCG00000004280	RIMS1	regulating synaptic membrane exocytosis 1 [Source:VGNC Symbol;Acc:VGNC:92309]	REFSEQ_MRNA_PREDICTED
XM_021073097.1	ENSSSCG00000004280	RIMS1	regulating synaptic membrane exocytosis 1 [Source:VGNC Symbol;Acc:VGNC:92309]	REFSEQ_MRNA_PREDICTED
XM_021073099.1	ENSSSCG00000004280	RIMS1	regulating synaptic membrane exocytosis 1 [Source:VGNC Symbol;Acc:VGNC:92309]	REFSEQ_MRNA_PREDICTED
XM_021073084.1	ENSSSCG00000004280	RIMS1	regulating synaptic membrane exocytosis 1 [Source:VGNC Symbol;Acc:VGNC:92309]	REFSEQ_MRNA_PREDICTED
XM_021073092.1	ENSSSCG00000004280	RIMS1	regulating synaptic membrane exocytosis 1 [Source:VGNC Symbol;Acc:VGNC:92309]	REFSEQ_MRNA_PREDICTED
XM_021073112.1	ENSSSCG00000004280	RIMS1	regulating synaptic membrane exocytosis 1 [Source:VGNC Symbol;Acc:VGNC:92309]	REFSEQ_MRNA_PREDICTED
XM_021073108.1	ENSSSCG00000004280	RIMS1	regulating synaptic membrane exocytosis 1 [Source:VGNC Symbol;Acc:VGNC:92309]	REFSEQ_MRNA_PREDICTED
XM_021073110.1	ENSSSCG00000004280	RIMS1	regulating synaptic membrane exocytosis 1 [Source:VGNC Symbol;Acc:VGNC:92309]	REFSEQ_MRNA_PREDICTED
XM_021073103.1	ENSSSCG00000004280	RIMS1	regulating synaptic membrane exocytosis 1 [Source:VGNC Symbol;Acc:VGNC:92309]	REFSEQ_MRNA_PREDICTED
XM_021072906.1	ENSSSCG00000004280	RIMS1	regulating synaptic membrane exocytosis 1 [Source:VGNC Symbol;Acc:VGNC:92309]	REFSEQ_MRNA_PREDICTED
XM_021072889.1	ENSSSCG00000004280	RIMS1	regulating synaptic membrane exocytosis 1 [Source:VGNC Symbol;Acc:VGNC:92309]	REFSEQ_MRNA_PREDICTED
XM_021072919.1	ENSSSCG00000004280	RIMS1	regulating synaptic membrane exocytosis 1 [Source:VGNC Symbol;Acc:VGNC:92309]	REFSEQ_MRNA_PREDICTED
XM_021073069.1	ENSSSCG00000004280	RIMS1	regulating synaptic membrane exocytosis 1 [Source:VGNC Symbol;Acc:VGNC:92309]	REFSEQ_MRNA_PREDICTED
XM_021072950.1	ENSSSCG00000004280	RIMS1	regulating synaptic membrane exocytosis 1 [Source:VGNC Symbol;Acc:VGNC:92309]	REFSEQ_MRNA_PREDICTED
XM_021073062.1	ENSSSCG00000004280	RIMS1	regulating synaptic membrane exocytosis 1 [Source:VGNC Symbol;Acc:VGNC:92309]	REFSEQ_MRNA_PREDICTED
XM_021073053.1	ENSSSCG00000004280	RIMS1	regulating synaptic membrane exocytosis 1 [Source:VGNC Symbol;Acc:VGNC:92309]	REFSEQ_MRNA_PREDICTED
XM_021073046.1	ENSSSCG00000004280	RIMS1	regulating synaptic membrane exocytosis 1 [Source:VGNC Symbol;Acc:VGNC:92309]	REFSEQ_MRNA_PREDICTED
XM_021072971.1	ENSSSCG00000004280	RIMS1	regulating synaptic membrane exocytosis 1 [Source:VGNC Symbol;Acc:VGNC:92309]	REFSEQ_MRNA_PREDICTED
XM_021072998.1	ENSSSCG00000004280	RIMS1	regulating synaptic membrane exocytosis 1 [Source:VGNC Symbol;Acc:VGNC:92309]	REFSEQ_MRNA_PREDICTED
XM_021073032.1	ENSSSCG00000004280	RIMS1	regulating synaptic membrane exocytosis 1 [Source:VGNC Symbol;Acc:VGNC:92309]	REFSEQ_MRNA_PREDICTED
XM_021072899.1	ENSSSCG00000004280	RIMS1	regulating synaptic membrane exocytosis 1 [Source:VGNC Symbol;Acc:VGNC:92309]	REFSEQ_MRNA_PREDICTED
XM_021073066.1	ENSSSCG00000004280	RIMS1	regulating synaptic membrane exocytosis 1 [Source:VGNC Symbol;Acc:VGNC:92309]	REFSEQ_MRNA_PREDICTED
XM_021073063.1	ENSSSCG00000004280	RIMS1	regulating synaptic membrane exocytosis 1 [Source:VGNC Symbol;Acc:VGNC:92309]	REFSEQ_MRNA_PREDICTED
XM_021073005.1	ENSSSCG00000004280	RIMS1	regulating synaptic membrane exocytosis 1 [Source:VGNC Symbol;Acc:VGNC:92309]	REFSEQ_MRNA_PREDICTED
XM_021072988.1	ENSSSCG00000004280	RIMS1	regulating synaptic membrane exocytosis 1 [Source:VGNC Symbol;Acc:VGNC:92309]	REFSEQ_MRNA_PREDICTED
XM_021072946.1	ENSSSCG00000004280	RIMS1	regulating synaptic membrane exocytosis 1 [Source:VGNC Symbol;Acc:VGNC:92309]	REFSEQ_MRNA_PREDICTED
XM_021073056.1	ENSSSCG00000004280	RIMS1	regulating synaptic membrane exocytosis 1 [Source:VGNC Symbol;Acc:VGNC:92309]	REFSEQ_MRNA_PREDICTED
XM_021073047.1	ENSSSCG00000004280	RIMS1	regulating synaptic membrane exocytosis 1 [Source:VGNC Symbol;Acc:VGNC:92309]	REFSEQ_MRNA_PREDICTED
XM_021073039.1	ENSSSCG00000004280	RIMS1	regulating synaptic membrane exocytosis 1 [Source:VGNC Symbol;Acc:VGNC:92309]	REFSEQ_MRNA_PREDICTED
XM_021073019.1	ENSSSCG00000004280	RIMS1	regulating synaptic membrane exocytosis 1 [Source:VGNC Symbol;Acc:VGNC:92309]	REFSEQ_MRNA_PREDICTED
XM_021072960.1	ENSSSCG00000004280	RIMS1	regulating synaptic membrane exocytosis 1 [Source:VGNC Symbol;Acc:VGNC:92309]	REFSEQ_MRNA_PREDICTED
XM_021072955.1	ENSSSCG00000004280	RIMS1	regulating synaptic membrane exocytosis 1 [Source:VGNC Symbol;Acc:VGNC:92309]	REFSEQ_MRNA_PREDICTED
XM_021072997.1	ENSSSCG00000004280	RIMS1	regulating synaptic membrane exocytosis 1 [Source:VGNC Symbol;Acc:VGNC:92309]	REFSEQ_MRNA_PREDICTED
XM_021072927.1	ENSSSCG00000004280	RIMS1	regulating synaptic membrane exocytosis 1 [Source:VGNC Symbol;Acc:VGNC:92309]	REFSEQ_MRNA_PREDICTED
XM_021073025.1	ENSSSCG00000004280	RIMS1	regulating synaptic membrane exocytosis 1 [Source:VGNC Symbol;Acc:VGNC:92309]	REFSEQ_MRNA_PREDICTED
XM_021073011.1	ENSSSCG00000004280	RIMS1	regulating synaptic membrane exocytosis 1 [Source:VGNC Symbol;Acc:VGNC:92309]	REFSEQ_MRNA_PREDICTED
XM_021073001.1	ENSSSCG00000004280	RIMS1	regulating synaptic membrane exocytosis 1 [Source:VGNC Symbol;Acc:VGNC:92309]	REFSEQ_MRNA_PREDICTED
XM_021072994.1	ENSSSCG00000004280	RIMS1	regulating synaptic membrane exocytosis 1 [Source:VGNC Symbol;Acc:VGNC:92309]	REFSEQ_MRNA_PREDICTED
XM_021072945.1	ENSSSCG00000004280	RIMS1	regulating synaptic membrane exocytosis 1 [Source:VGNC Symbol;Acc:VGNC:92309]	REFSEQ_MRNA_PREDICTED
XM_021072942.1	ENSSSCG00000004280	RIMS1	regulating synaptic membrane exocytosis 1 [Source:VGNC Symbol;Acc:VGNC:92309]	REFSEQ_MRNA_PREDICTED
XM_021072981.1	ENSSSCG00000004280	RIMS1	regulating synaptic membrane exocytosis 1 [Source:VGNC Symbol;Acc:VGNC:92309]	REFSEQ_MRNA_PREDICTED
XM_021072956.1	ENSSSCG00000004280	RIMS1	regulating synaptic membrane exocytosis 1 [Source:VGNC Symbol;Acc:VGNC:92309]	REFSEQ_MRNA_PREDICTED
XM_021072912.1	ENSSSCG00000004280	RIMS1	regulating synaptic membrane exocytosis 1 [Source:VGNC Symbol;Acc:VGNC:92309]	REFSEQ_MRNA_PREDICTED
XM_021072879.1	ENSSSCG00000004280	RIMS1	regulating synaptic membrane exocytosis 1 [Source:VGNC Symbol;Acc:VGNC:92309]	REFSEQ_MRNA_PREDICTED
XM_021072886.1	ENSSSCG00000004280	RIMS1	regulating synaptic membrane exocytosis 1 [Source:VGNC Symbol;Acc:VGNC:92309]	REFSEQ_MRNA_PREDICTED
XM_021072938.1	ENSSSCG00000004280	RIMS1	regulating synaptic membrane exocytosis 1 [Source:VGNC Symbol;Acc:VGNC:92309]	REFSEQ_MRNA_PREDICTED
XM_021073117.1	None	None	None
XM_021073118.1	None	None	None
XR_001305973.2	None	None	None
XR_002338628.1	None	None	None
XR_002338629.1	None	None	None
XR_002343389.1	ENSSSCG00000004289	CEP162	centrosomal protein 162 [Source:VGNC Symbol;Acc:VGNC:86562]	REFSEQ_NCRNA_PREDICTED
XR_002343406.1	None	None	None
XR_002343403.1	None	None	None
XR_300741.3	None	None	None
XR_002343400.1	None	None	None
XR_002343401.1	None	None	None
XR_002343397.1	None	None	None
XR_002343402.1	None	None	None
XR_002343399.1	None	None	None
XM_013992665.2	ENSSSCG00000035251	HTR1E	5-hydroxytryptamine receptor 1E [Source:VGNC Symbol;Acc:VGNC:103108]	REFSEQ_MRNA_PREDICTED
XM_013992672.2	ENSSSCG00000004309	CNR1	cannabinoid receptor 1 [Source:VGNC Symbol;Acc:VGNC:86843]	REFSEQ_MRNA_PREDICTED
XM_013992673.2	ENSSSCG00000004309	CNR1	cannabinoid receptor 1 [Source:VGNC Symbol;Acc:VGNC:86843]	REFSEQ_MRNA_PREDICTED
XM_013992675.2	ENSSSCG00000004309	CNR1	cannabinoid receptor 1 [Source:VGNC Symbol;Acc:VGNC:86843]	REFSEQ_MRNA_PREDICTED
XM_021089914.1	ENSSSCG00000004309	CNR1	cannabinoid receptor 1 [Source:VGNC Symbol;Acc:VGNC:86843]	REFSEQ_MRNA_PREDICTED
XM_021085130.1	ENSSSCG00000032781	SRSF12	serine and arginine rich splicing factor 12 [Source:VGNC Symbol;Acc:VGNC:93474]	REFSEQ_MRNA_PREDICTED
XM_013992680.2	ENSSSCG00000004318	RRAGD	Ras related GTP binding D [Source:VGNC Symbol;Acc:VGNC:92457]	REFSEQ_MRNA_PREDICTED
XR_002343529.1	None	None	None
XM_021090121.1	ENSSSCG00000004332	BACH2	BTB domain and CNC homolog 2 [Source:VGNC Symbol;Acc:VGNC:85742]	REFSEQ_MRNA_PREDICTED
XM_021090092.1	ENSSSCG00000004332	BACH2	BTB domain and CNC homolog 2 [Source:VGNC Symbol;Acc:VGNC:85742]	REFSEQ_MRNA_PREDICTED
XM_013992699.2	ENSSSCG00000004332	BACH2	BTB domain and CNC homolog 2 [Source:VGNC Symbol;Acc:VGNC:85742]	REFSEQ_MRNA_PREDICTED
XM_013992698.2	ENSSSCG00000004332	BACH2	BTB domain and CNC homolog 2 [Source:VGNC Symbol;Acc:VGNC:85742]	REFSEQ_MRNA_PREDICTED
XM_021090108.1	ENSSSCG00000004332	BACH2	BTB domain and CNC homolog 2 [Source:VGNC Symbol;Acc:VGNC:85742]	REFSEQ_MRNA_PREDICTED
XM_021090087.1	ENSSSCG00000004332	BACH2	BTB domain and CNC homolog 2 [Source:VGNC Symbol;Acc:VGNC:85742]	REFSEQ_MRNA_PREDICTED
XM_021090081.1	ENSSSCG00000004332	BACH2	BTB domain and CNC homolog 2 [Source:VGNC Symbol;Acc:VGNC:85742]	REFSEQ_MRNA_PREDICTED
XM_021090103.1	ENSSSCG00000004332	BACH2	BTB domain and CNC homolog 2 [Source:VGNC Symbol;Acc:VGNC:85742]	REFSEQ_MRNA_PREDICTED
XR_002338705.1	None	None	None
XM_021089944.1	ENSSSCG00000004357	SIM1	SIM bHLH transcription factor 1 [Source:VGNC Symbol;Acc:VGNC:92876]	REFSEQ_MRNA_PREDICTED
XM_021090015.1	ENSSSCG00000004357	SIM1	SIM bHLH transcription factor 1 [Source:VGNC Symbol;Acc:VGNC:92876]	REFSEQ_MRNA_PREDICTED
XM_021089973.1	ENSSSCG00000004357	SIM1	SIM bHLH transcription factor 1 [Source:VGNC Symbol;Acc:VGNC:92876]	REFSEQ_MRNA_PREDICTED
NM_001172585.2	ENSSSCG00000004357	SIM1	SIM bHLH transcription factor 1 [Source:VGNC Symbol;Acc:VGNC:92876]	REFSEQ_MRNA
XM_021090356.1	ENSSSCG00000004358	ASCC3	activating signal cointegrator 1 complex subunit 3 [Source:VGNC Symbol;Acc:VGNC:85571]	REFSEQ_MRNA_PREDICTED
XR_002343651.1	None	None	None
XR_002343702.1	None	None	None
XM_021090650.1	None	None	None
XR_002343703.1	None	None	None
XR_002343704.1	None	None	None
XM_013992735.2	ENSSSCG00000004379	SOBP	sine oculis binding protein homolog [Source:VGNC Symbol;Acc:VGNC:93329]	REFSEQ_MRNA_PREDICTED
XM_003121331.6	ENSSSCG00000004379	SOBP	sine oculis binding protein homolog [Source:VGNC Symbol;Acc:VGNC:93329]	REFSEQ_MRNA_PREDICTED
XM_021090760.1	ENSSSCG00000033392	SCML4	Scm polycomb group protein like 4 [Source:VGNC Symbol;Acc:VGNC:92629]	REFSEQ_MRNA_PREDICTED
XM_021090745.1	ENSSSCG00000033392	SCML4	Scm polycomb group protein like 4 [Source:VGNC Symbol;Acc:VGNC:92629]	REFSEQ_MRNA_PREDICTED
XM_021090754.1	ENSSSCG00000033392	SCML4	Scm polycomb group protein like 4 [Source:VGNC Symbol;Acc:VGNC:92629]	REFSEQ_MRNA_PREDICTED
XM_021090740.1	ENSSSCG00000033392	SCML4	Scm polycomb group protein like 4 [Source:VGNC Symbol;Acc:VGNC:92629]	REFSEQ_MRNA_PREDICTED
XM_021090733.1	ENSSSCG00000033392	SCML4	Scm polycomb group protein like 4 [Source:VGNC Symbol;Acc:VGNC:92629]	REFSEQ_MRNA_PREDICTED
XM_021090713.1	ENSSSCG00000033392	SCML4	Scm polycomb group protein like 4 [Source:VGNC Symbol;Acc:VGNC:92629]	REFSEQ_MRNA_PREDICTED
XM_021090762.1	ENSSSCG00000033392	SCML4	Scm polycomb group protein like 4 [Source:VGNC Symbol;Acc:VGNC:92629]	REFSEQ_MRNA_PREDICTED
XR_002343723.1	ENSSSCG00000033392	SCML4	Scm polycomb group protein like 4 [Source:VGNC Symbol;Acc:VGNC:92629]	REFSEQ_NCRNA_PREDICTED
XR_002343724.1	ENSSSCG00000033392	SCML4	Scm polycomb group protein like 4 [Source:VGNC Symbol;Acc:VGNC:92629]	REFSEQ_NCRNA_PREDICTED
XR_002343725.1	None	None	None
XR_002343726.1	None	None	None
XM_021084231.1	ENSSSCG00000004387	ENSSSCG00000004387	forkhead box O3 [Source:VGNC Symbol;Acc:VGNC:99715]	REFSEQ_MRNA_PREDICTED
XM_021084213.1	ENSSSCG00000004387	ENSSSCG00000004387	forkhead box O3 [Source:VGNC Symbol;Acc:VGNC:99715]	REFSEQ_MRNA_PREDICTED
XM_021084221.1	ENSSSCG00000004387	ENSSSCG00000004387	forkhead box O3 [Source:VGNC Symbol;Acc:VGNC:99715]	REFSEQ_MRNA_PREDICTED
XM_021090842.1	ENSSSCG00000004388	ARMC2	armadillo repeat containing 2 [Source:VGNC Symbol;Acc:VGNC:103028]	REFSEQ_MRNA_PREDICTED
XM_021090841.1	ENSSSCG00000004388	ARMC2	armadillo repeat containing 2 [Source:VGNC Symbol;Acc:VGNC:103028]	REFSEQ_MRNA_PREDICTED
XR_002343795.1	None	None	None
XR_002343797.1	None	None	None
XM_003480300.4	ENSSSCG00000004402	METTL24	methyltransferase like 24 [Source:VGNC Symbol;Acc:VGNC:90161]	REFSEQ_MRNA_PREDICTED
XM_021091179.1	ENSSSCG00000037424	CDK19	cyclin dependent kinase 19 [Source:VGNC Symbol;Acc:VGNC:86502]	REFSEQ_MRNA_PREDICTED
XM_021091146.1	ENSSSCG00000037424	CDK19	cyclin dependent kinase 19 [Source:VGNC Symbol;Acc:VGNC:86502]	REFSEQ_MRNA_PREDICTED
XM_021091139.1	ENSSSCG00000037424	CDK19	cyclin dependent kinase 19 [Source:VGNC Symbol;Acc:VGNC:86502]	REFSEQ_MRNA_PREDICTED
XM_021091155.1	ENSSSCG00000037424	CDK19	cyclin dependent kinase 19 [Source:VGNC Symbol;Acc:VGNC:86502]	REFSEQ_MRNA_PREDICTED
XM_021091165.1	ENSSSCG00000037424	CDK19	cyclin dependent kinase 19 [Source:VGNC Symbol;Acc:VGNC:86502]	REFSEQ_MRNA_PREDICTED
XM_021091136.1	ENSSSCG00000037424	CDK19	cyclin dependent kinase 19 [Source:VGNC Symbol;Acc:VGNC:86502]	REFSEQ_MRNA_PREDICTED
XM_021091172.1	ENSSSCG00000037424	CDK19	cyclin dependent kinase 19 [Source:VGNC Symbol;Acc:VGNC:86502]	REFSEQ_MRNA_PREDICTED
XM_021091234.1	ENSSSCG00000004394	RPF2	ribosome production factor 2 homolog [Source:VGNC Symbol;Acc:VGNC:92422]	REFSEQ_MRNA_PREDICTED
XM_021091226.1	ENSSSCG00000004394	RPF2	ribosome production factor 2 homolog [Source:VGNC Symbol;Acc:VGNC:92422]	REFSEQ_MRNA_PREDICTED
XM_021091229.1	ENSSSCG00000004394	RPF2	ribosome production factor 2 homolog [Source:VGNC Symbol;Acc:VGNC:92422]	REFSEQ_MRNA_PREDICTED
XM_021091220.1	ENSSSCG00000004394	RPF2	ribosome production factor 2 homolog [Source:VGNC Symbol;Acc:VGNC:92422]	REFSEQ_MRNA_PREDICTED
XM_021091212.1	ENSSSCG00000004419	SLC16A10	solute carrier family 16 member 10 [Source:VGNC Symbol;Acc:VGNC:103178]	REFSEQ_MRNA_PREDICTED
XM_021091215.1	ENSSSCG00000004419	SLC16A10	solute carrier family 16 member 10 [Source:VGNC Symbol;Acc:VGNC:103178]	REFSEQ_MRNA_PREDICTED
XM_021084615.1	None	None	None
XR_002339058.1	None	None	None
XR_002339059.1	None	None	None
XR_002339060.1	None	None	None
XR_002343988.1	ENSSSCG00000004457	DOP1A	DOP1 leucine zipper like protein A [Source:VGNC Symbol;Acc:VGNC:87408]	REFSEQ_NCRNA_PREDICTED
XR_002343986.1	ENSSSCG00000004457	DOP1A	DOP1 leucine zipper like protein A [Source:VGNC Symbol;Acc:VGNC:87408]	REFSEQ_NCRNA_PREDICTED
XM_021092236.1	None	None	None
XM_021092283.1	ENSSSCG00000004477	IMPG1	interphotoreceptor matrix proteoglycan 1 [Source:VGNC Symbol;Acc:VGNC:89127]	REFSEQ_MRNA_PREDICTED
XM_021092343.1	ENSSSCG00000004479	FILIP1	filamin A interacting protein 1 [Source:VGNC Symbol;Acc:VGNC:88139]	REFSEQ_MRNA_PREDICTED
XM_021092328.1	ENSSSCG00000004479	FILIP1	filamin A interacting protein 1 [Source:VGNC Symbol;Acc:VGNC:88139]	REFSEQ_MRNA_PREDICTED
XM_021092387.1	ENSSSCG00000004485	CD109	CD109 molecule [Source:VGNC Symbol;Acc:VGNC:86388]	REFSEQ_MRNA_PREDICTED
XM_001927545.6	ENSSSCG00000004485	CD109	CD109 molecule [Source:VGNC Symbol;Acc:VGNC:86388]	REFSEQ_MRNA_PREDICTED
XM_021092449.1	None	None	None
XM_021092446.1	None	None	None
XM_021092457.1	ENSSSCG00000004491	SLC14A2	solute carrier family 14 member 2 [Source:VGNC Symbol;Acc:VGNC:92933]	REFSEQ_MRNA_PREDICTED
XM_021092525.1	ENSSSCG00000021072	EPG5	ectopic P-granules 5 autophagy tethering factor [Source:VGNC Symbol;Acc:VGNC:87728]	REFSEQ_MRNA_PREDICTED
XM_003121416.6	ENSSSCG00000004500	C18orf25	chromosome 1 C18orf25 homolog [Source:VGNC Symbol;Acc:VGNC:85964]	REFSEQ_MRNA_PREDICTED
XM_021092553.1	ENSSSCG00000004500	C18orf25	chromosome 1 C18orf25 homolog [Source:VGNC Symbol;Acc:VGNC:85964]	REFSEQ_MRNA_PREDICTED
XM_021092546.1	ENSSSCG00000004500	C18orf25	chromosome 1 C18orf25 homolog [Source:VGNC Symbol;Acc:VGNC:85964]	REFSEQ_MRNA_PREDICTED
XM_021092596.1	ENSSSCG00000032053	ST8SIA5	ST8 alpha-N-acetyl-neuraminide alpha-2,8-sialyltransferase 5 [Source:VGNC Symbol;Acc:VGNC:93520]	REFSEQ_MRNA_PREDICTED
XM_021092606.1	ENSSSCG00000032053	ST8SIA5	ST8 alpha-N-acetyl-neuraminide alpha-2,8-sialyltransferase 5 [Source:VGNC Symbol;Acc:VGNC:93520]	REFSEQ_MRNA_PREDICTED
XM_021092612.1	ENSSSCG00000032053	ST8SIA5	ST8 alpha-N-acetyl-neuraminide alpha-2,8-sialyltransferase 5 [Source:VGNC Symbol;Acc:VGNC:93520]	REFSEQ_MRNA_PREDICTED
XM_021092879.1	ENSSSCG00000004506	CTIF	cap binding complex dependent translation initiation factor [Source:VGNC Symbol;Acc:VGNC:87062]	REFSEQ_MRNA_PREDICTED
NM_001243029.1	ENSSSCG00000004509	LIPG	lipase G, endothelial type [Source:VGNC Symbol;Acc:VGNC:89739]	REFSEQ_MRNA
XM_013992843.2	ENSSSCG00000004509	LIPG	lipase G, endothelial type [Source:VGNC Symbol;Acc:VGNC:89739]	REFSEQ_MRNA_PREDICTED
XM_021094488.1	ENSSSCG00000004509	LIPG	lipase G, endothelial type [Source:VGNC Symbol;Acc:VGNC:89739]	REFSEQ_MRNA_PREDICTED
XR_002344342.1	None	None	None
XR_002344365.1	None	None	None
XR_002344347.1	None	None	None
XR_002344346.1	None	None	None
XR_002344355.1	None	None	None
XR_002344367.1	None	None	None
XR_002344380.1	None	None	None
XR_002344364.1	None	None	None
XR_002344345.1	None	None	None
XR_002344368.1	ENSSSCG00000004516	MBD1	methyl-CpG binding domain protein 1 [Source:HGNC Symbol;Acc:HGNC:6916]	REFSEQ_NCRNA_PREDICTED
XR_002344370.1	None	None	None
XR_002344385.1	None	None	None
XR_002344344.1	ENSSSCG00000004516	MBD1	methyl-CpG binding domain protein 1 [Source:HGNC Symbol;Acc:HGNC:6916]	REFSEQ_NCRNA_PREDICTED
XM_003121444.6	ENSSSCG00000024479	ELAC1	elaC ribonuclease Z 1 [Source:VGNC Symbol;Acc:VGNC:97975]	REFSEQ_MRNA_PREDICTED
XM_013992879.2	ENSSSCG00000035243	RAB27B	RAB27B, member RAS onco family [Source:VGNC Symbol;Acc:VGNC:98250]	REFSEQ_MRNA_PREDICTED
XR_002344441.1	None	None	None
XM_021093623.1	ENSSSCG00000038971	ST8SIA3	ST8 alpha-N-acetyl-neuraminide alpha-2,8-sialyltransferase 3 [Source:VGNC Symbol;Acc:VGNC:93518]	REFSEQ_MRNA_PREDICTED
XM_021093632.1	None	None	None
XM_021094078.1	ENSSSCG00000004561	HERC1	HECT and RLD domain containing E3 ubiquitin protein ligase family member 1 [Source:VGNC Symbol;Acc:VGNC:88849]	REFSEQ_MRNA_PREDICTED
XM_021094069.1	ENSSSCG00000004561	HERC1	HECT and RLD domain containing E3 ubiquitin protein ligase family member 1 [Source:VGNC Symbol;Acc:VGNC:88849]	REFSEQ_MRNA_PREDICTED
XM_021094074.1	ENSSSCG00000004561	HERC1	HECT and RLD domain containing E3 ubiquitin protein ligase family member 1 [Source:VGNC Symbol;Acc:VGNC:88849]	REFSEQ_MRNA_PREDICTED
XM_021094060.1	ENSSSCG00000004561	HERC1	HECT and RLD domain containing E3 ubiquitin protein ligase family member 1 [Source:VGNC Symbol;Acc:VGNC:88849]	REFSEQ_MRNA_PREDICTED
XM_021093938.1	ENSSSCG00000004561	HERC1	HECT and RLD domain containing E3 ubiquitin protein ligase family member 1 [Source:VGNC Symbol;Acc:VGNC:88849]	REFSEQ_MRNA_PREDICTED
XM_021094084.1	ENSSSCG00000004561	HERC1	HECT and RLD domain containing E3 ubiquitin protein ligase family member 1 [Source:VGNC Symbol;Acc:VGNC:88849]	REFSEQ_MRNA_PREDICTED
XM_021093976.1	ENSSSCG00000004561	HERC1	HECT and RLD domain containing E3 ubiquitin protein ligase family member 1 [Source:VGNC Symbol;Acc:VGNC:88849]	REFSEQ_MRNA_PREDICTED
XM_021094055.1	ENSSSCG00000004561	HERC1	HECT and RLD domain containing E3 ubiquitin protein ligase family member 1 [Source:VGNC Symbol;Acc:VGNC:88849]	REFSEQ_MRNA_PREDICTED
XM_021094045.1	ENSSSCG00000004561	HERC1	HECT and RLD domain containing E3 ubiquitin protein ligase family member 1 [Source:VGNC Symbol;Acc:VGNC:88849]	REFSEQ_MRNA_PREDICTED
XM_021094038.1	ENSSSCG00000004561	HERC1	HECT and RLD domain containing E3 ubiquitin protein ligase family member 1 [Source:VGNC Symbol;Acc:VGNC:88849]	REFSEQ_MRNA_PREDICTED
XM_021094017.1	ENSSSCG00000004561	HERC1	HECT and RLD domain containing E3 ubiquitin protein ligase family member 1 [Source:VGNC Symbol;Acc:VGNC:88849]	REFSEQ_MRNA_PREDICTED
XM_021094031.1	ENSSSCG00000004561	HERC1	HECT and RLD domain containing E3 ubiquitin protein ligase family member 1 [Source:VGNC Symbol;Acc:VGNC:88849]	REFSEQ_MRNA_PREDICTED
XM_021093982.1	ENSSSCG00000004561	HERC1	HECT and RLD domain containing E3 ubiquitin protein ligase family member 1 [Source:VGNC Symbol;Acc:VGNC:88849]	REFSEQ_MRNA_PREDICTED
XM_021093944.1	ENSSSCG00000004561	HERC1	HECT and RLD domain containing E3 ubiquitin protein ligase family member 1 [Source:VGNC Symbol;Acc:VGNC:88849]	REFSEQ_MRNA_PREDICTED
XM_021094025.1	ENSSSCG00000004561	HERC1	HECT and RLD domain containing E3 ubiquitin protein ligase family member 1 [Source:VGNC Symbol;Acc:VGNC:88849]	REFSEQ_MRNA_PREDICTED
XM_021093969.1	ENSSSCG00000004561	HERC1	HECT and RLD domain containing E3 ubiquitin protein ligase family member 1 [Source:VGNC Symbol;Acc:VGNC:88849]	REFSEQ_MRNA_PREDICTED
XM_021094008.1	ENSSSCG00000004561	HERC1	HECT and RLD domain containing E3 ubiquitin protein ligase family member 1 [Source:VGNC Symbol;Acc:VGNC:88849]	REFSEQ_MRNA_PREDICTED
XM_021094000.1	ENSSSCG00000004561	HERC1	HECT and RLD domain containing E3 ubiquitin protein ligase family member 1 [Source:VGNC Symbol;Acc:VGNC:88849]	REFSEQ_MRNA_PREDICTED
XM_021093961.1	ENSSSCG00000004561	HERC1	HECT and RLD domain containing E3 ubiquitin protein ligase family member 1 [Source:VGNC Symbol;Acc:VGNC:88849]	REFSEQ_MRNA_PREDICTED
XM_021093952.1	ENSSSCG00000004561	HERC1	HECT and RLD domain containing E3 ubiquitin protein ligase family member 1 [Source:VGNC Symbol;Acc:VGNC:88849]	REFSEQ_MRNA_PREDICTED
XM_021093989.1	ENSSSCG00000004561	HERC1	HECT and RLD domain containing E3 ubiquitin protein ligase family member 1 [Source:VGNC Symbol;Acc:VGNC:88849]	REFSEQ_MRNA_PREDICTED
XM_001929029.7	ENSSSCG00000026571	RAB8B	RAB8B, member RAS onco family [Source:VGNC Symbol;Acc:VGNC:98276]	REFSEQ_MRNA_PREDICTED
XM_021094295.1	ENSSSCG00000024088	TLN2	talin 2 [Source:VGNC Symbol;Acc:VGNC:103190]	REFSEQ_MRNA_PREDICTED
XM_021094297.1	ENSSSCG00000024088	TLN2	talin 2 [Source:VGNC Symbol;Acc:VGNC:103190]	REFSEQ_MRNA_PREDICTED
XM_021094302.1	ENSSSCG00000024088	TLN2	talin 2 [Source:VGNC Symbol;Acc:VGNC:103190]	REFSEQ_MRNA_PREDICTED
XM_021094262.1	ENSSSCG00000024088	TLN2	talin 2 [Source:VGNC Symbol;Acc:VGNC:103190]	REFSEQ_MRNA_PREDICTED
XM_021094269.1	ENSSSCG00000024088	TLN2	talin 2 [Source:VGNC Symbol;Acc:VGNC:103190]	REFSEQ_MRNA_PREDICTED
XM_021094275.1	ENSSSCG00000024088	TLN2	talin 2 [Source:VGNC Symbol;Acc:VGNC:103190]	REFSEQ_MRNA_PREDICTED
XM_021094283.1	ENSSSCG00000024088	TLN2	talin 2 [Source:VGNC Symbol;Acc:VGNC:103190]	REFSEQ_MRNA_PREDICTED
XM_021094290.1	ENSSSCG00000024088	TLN2	talin 2 [Source:VGNC Symbol;Acc:VGNC:103190]	REFSEQ_MRNA_PREDICTED
XM_021094334.1	ENSSSCG00000024088	TLN2	talin 2 [Source:VGNC Symbol;Acc:VGNC:103190]	REFSEQ_MRNA_PREDICTED
XM_021094255.1	ENSSSCG00000024088	TLN2	talin 2 [Source:VGNC Symbol;Acc:VGNC:103190]	REFSEQ_MRNA_PREDICTED
XM_021094311.1	ENSSSCG00000024088	TLN2	talin 2 [Source:VGNC Symbol;Acc:VGNC:103190]	REFSEQ_MRNA_PREDICTED
XM_021094327.1	ENSSSCG00000024088	TLN2	talin 2 [Source:VGNC Symbol;Acc:VGNC:103190]	REFSEQ_MRNA_PREDICTED
XM_021094320.1	ENSSSCG00000024088	TLN2	talin 2 [Source:VGNC Symbol;Acc:VGNC:103190]	REFSEQ_MRNA_PREDICTED
XM_021094340.1	ENSSSCG00000024088	TLN2	talin 2 [Source:VGNC Symbol;Acc:VGNC:103190]	REFSEQ_MRNA_PREDICTED
XM_021094373.1	ENSSSCG00000036431	VPS13C	vacuolar protein sorting 13 homolog C [Source:VGNC Symbol;Acc:VGNC:94840]	REFSEQ_MRNA_PREDICTED
XM_021094370.1	ENSSSCG00000036431	VPS13C	vacuolar protein sorting 13 homolog C [Source:VGNC Symbol;Acc:VGNC:94840]	REFSEQ_MRNA_PREDICTED
XM_001928154.7	ENSSSCG00000004576	RORA	RAR related orphan receptor A [Source:VGNC Symbol;Acc:VGNC:92408]	REFSEQ_MRNA_PREDICTED
XM_003121469.4	ENSSSCG00000004582	BNIP2	BCL2 interacting protein 2 [Source:VGNC Symbol;Acc:VGNC:85854]	REFSEQ_MRNA_PREDICTED
XM_021094519.1	ENSSSCG00000004584	GCNT3	glucosaminyl (N-acetyl) transferase 3, mucin type [Source:VGNC Symbol;Acc:VGNC:103097]	REFSEQ_MRNA_PREDICTED
XM_021094501.1	ENSSSCG00000004584	GCNT3	glucosaminyl (N-acetyl) transferase 3, mucin type [Source:VGNC Symbol;Acc:VGNC:103097]	REFSEQ_MRNA_PREDICTED
XM_021094505.1	ENSSSCG00000004584	GCNT3	glucosaminyl (N-acetyl) transferase 3, mucin type [Source:VGNC Symbol;Acc:VGNC:103097]	REFSEQ_MRNA_PREDICTED
XM_021094496.1	ENSSSCG00000004584	GCNT3	glucosaminyl (N-acetyl) transferase 3, mucin type [Source:VGNC Symbol;Acc:VGNC:103097]	REFSEQ_MRNA_PREDICTED
XM_021094485.1	ENSSSCG00000004584	GCNT3	glucosaminyl (N-acetyl) transferase 3, mucin type [Source:VGNC Symbol;Acc:VGNC:103097]	REFSEQ_MRNA_PREDICTED
XM_013992917.2	ENSSSCG00000004584	GCNT3	glucosaminyl (N-acetyl) transferase 3, mucin type [Source:VGNC Symbol;Acc:VGNC:103097]	REFSEQ_MRNA_PREDICTED
XM_021094516.1	ENSSSCG00000004584	GCNT3	glucosaminyl (N-acetyl) transferase 3, mucin type [Source:VGNC Symbol;Acc:VGNC:103097]	REFSEQ_MRNA_PREDICTED
XM_021073623.1	ENSSSCG00000004592	SLTM	SAFB like transcription modulator [Source:VGNC Symbol;Acc:VGNC:93213]	REFSEQ_MRNA_PREDICTED
XM_021073675.1	ENSSSCG00000004592	SLTM	SAFB like transcription modulator [Source:VGNC Symbol;Acc:VGNC:93213]	REFSEQ_MRNA_PREDICTED
XM_021073671.1	ENSSSCG00000004592	SLTM	SAFB like transcription modulator [Source:VGNC Symbol;Acc:VGNC:93213]	REFSEQ_MRNA_PREDICTED
XM_021073663.1	ENSSSCG00000004592	SLTM	SAFB like transcription modulator [Source:VGNC Symbol;Acc:VGNC:93213]	REFSEQ_MRNA_PREDICTED
XM_021073626.1	ENSSSCG00000004592	SLTM	SAFB like transcription modulator [Source:VGNC Symbol;Acc:VGNC:93213]	REFSEQ_MRNA_PREDICTED
XM_021073617.1	ENSSSCG00000004592	SLTM	SAFB like transcription modulator [Source:VGNC Symbol;Acc:VGNC:93213]	REFSEQ_MRNA_PREDICTED
XM_021073609.1	ENSSSCG00000004592	SLTM	SAFB like transcription modulator [Source:VGNC Symbol;Acc:VGNC:93213]	REFSEQ_MRNA_PREDICTED
XM_021073653.1	ENSSSCG00000004592	SLTM	SAFB like transcription modulator [Source:VGNC Symbol;Acc:VGNC:93213]	REFSEQ_MRNA_PREDICTED
XM_021073639.1	ENSSSCG00000004592	SLTM	SAFB like transcription modulator [Source:VGNC Symbol;Acc:VGNC:93213]	REFSEQ_MRNA_PREDICTED
XM_021073618.1	ENSSSCG00000004592	SLTM	SAFB like transcription modulator [Source:VGNC Symbol;Acc:VGNC:93213]	REFSEQ_MRNA_PREDICTED
XM_021073607.1	ENSSSCG00000004592	SLTM	SAFB like transcription modulator [Source:VGNC Symbol;Acc:VGNC:93213]	REFSEQ_MRNA_PREDICTED
XM_021073584.1	ENSSSCG00000004592	SLTM	SAFB like transcription modulator [Source:VGNC Symbol;Acc:VGNC:93213]	REFSEQ_MRNA_PREDICTED
XM_021073646.1	ENSSSCG00000004592	SLTM	SAFB like transcription modulator [Source:VGNC Symbol;Acc:VGNC:93213]	REFSEQ_MRNA_PREDICTED
XM_021073634.1	ENSSSCG00000004592	SLTM	SAFB like transcription modulator [Source:VGNC Symbol;Acc:VGNC:93213]	REFSEQ_MRNA_PREDICTED
XM_021073614.1	ENSSSCG00000004592	SLTM	SAFB like transcription modulator [Source:VGNC Symbol;Acc:VGNC:93213]	REFSEQ_MRNA_PREDICTED
XM_021073590.1	ENSSSCG00000004592	SLTM	SAFB like transcription modulator [Source:VGNC Symbol;Acc:VGNC:93213]	REFSEQ_MRNA_PREDICTED
XM_021073587.1	ENSSSCG00000004592	SLTM	SAFB like transcription modulator [Source:VGNC Symbol;Acc:VGNC:93213]	REFSEQ_MRNA_PREDICTED
XM_021073604.1	ENSSSCG00000004592	SLTM	SAFB like transcription modulator [Source:VGNC Symbol;Acc:VGNC:93213]	REFSEQ_MRNA_PREDICTED
XM_021073578.1	ENSSSCG00000004592	SLTM	SAFB like transcription modulator [Source:VGNC Symbol;Acc:VGNC:93213]	REFSEQ_MRNA_PREDICTED
XM_021094672.1	ENSSSCG00000035038	CGNL1	cingulin like 1 [Source:VGNC Symbol;Acc:VGNC:86616]	REFSEQ_MRNA_PREDICTED
XM_021094658.1	ENSSSCG00000035038	CGNL1	cingulin like 1 [Source:VGNC Symbol;Acc:VGNC:86616]	REFSEQ_MRNA_PREDICTED
XM_021094685.1	ENSSSCG00000035038	CGNL1	cingulin like 1 [Source:VGNC Symbol;Acc:VGNC:86616]	REFSEQ_MRNA_PREDICTED
XM_021094676.1	ENSSSCG00000035038	CGNL1	cingulin like 1 [Source:VGNC Symbol;Acc:VGNC:86616]	REFSEQ_MRNA_PREDICTED
XM_021094667.1	ENSSSCG00000035038	CGNL1	cingulin like 1 [Source:VGNC Symbol;Acc:VGNC:86616]	REFSEQ_MRNA_PREDICTED
XM_021094888.1	ENSSSCG00000037499	NEDD4	NEDD4 E3 ubiquitin protein ligase [Source:VGNC Symbol;Acc:VGNC:90666]	REFSEQ_MRNA_PREDICTED
XM_021094899.1	ENSSSCG00000037499	NEDD4	NEDD4 E3 ubiquitin protein ligase [Source:VGNC Symbol;Acc:VGNC:90666]	REFSEQ_MRNA_PREDICTED
XM_021094883.1	ENSSSCG00000037499	NEDD4	NEDD4 E3 ubiquitin protein ligase [Source:VGNC Symbol;Acc:VGNC:90666]	REFSEQ_MRNA_PREDICTED
XM_021094880.1	ENSSSCG00000037499	NEDD4	NEDD4 E3 ubiquitin protein ligase [Source:VGNC Symbol;Acc:VGNC:90666]	REFSEQ_MRNA_PREDICTED
XM_021094921.1	ENSSSCG00000035798	PRTG	protogenin [Source:VGNC Symbol;Acc:VGNC:103159]	REFSEQ_MRNA_PREDICTED
XM_021094927.1	ENSSSCG00000035798	PRTG	protogenin [Source:VGNC Symbol;Acc:VGNC:103159]	REFSEQ_MRNA_PREDICTED
XM_001928492.6	ENSSSCG00000035798	PRTG	protogenin [Source:VGNC Symbol;Acc:VGNC:103159]	REFSEQ_MRNA_PREDICTED
XM_021095093.1	ENSSSCG00000004615	WDR72	WD repeat domain 72 [Source:VGNC Symbol;Acc:VGNC:94938]	REFSEQ_MRNA_PREDICTED
XM_021095115.1	ENSSSCG00000004615	WDR72	WD repeat domain 72 [Source:VGNC Symbol;Acc:VGNC:94938]	REFSEQ_MRNA_PREDICTED
XM_021095096.1	ENSSSCG00000004615	WDR72	WD repeat domain 72 [Source:VGNC Symbol;Acc:VGNC:94938]	REFSEQ_MRNA_PREDICTED
XM_021095122.1	ENSSSCG00000004615	WDR72	WD repeat domain 72 [Source:VGNC Symbol;Acc:VGNC:94938]	REFSEQ_MRNA_PREDICTED
XM_013992975.2	ENSSSCG00000004615	WDR72	WD repeat domain 72 [Source:VGNC Symbol;Acc:VGNC:94938]	REFSEQ_MRNA_PREDICTED
XM_001926768.7	ENSSSCG00000004620	MYO5A	myosin VA [Source:HGNC Symbol;Acc:HGNC:7602]	REFSEQ_MRNA_PREDICTED
XM_013992979.2	ENSSSCG00000004620	MYO5A	myosin VA [Source:HGNC Symbol;Acc:HGNC:7602]	REFSEQ_MRNA_PREDICTED
XM_005659595.3	ENSSSCG00000004620	MYO5A	myosin VA [Source:HGNC Symbol;Acc:HGNC:7602]	REFSEQ_MRNA_PREDICTED
XM_021095261.1	ENSSSCG00000004620	MYO5A	myosin VA [Source:HGNC Symbol;Acc:HGNC:7602]	REFSEQ_MRNA_PREDICTED
XM_021095257.1	ENSSSCG00000004620	MYO5A	myosin VA [Source:HGNC Symbol;Acc:HGNC:7602]	REFSEQ_MRNA_PREDICTED
XM_013992982.2	ENSSSCG00000004620	MYO5A	myosin VA [Source:HGNC Symbol;Acc:HGNC:7602]	REFSEQ_MRNA_PREDICTED
XM_013992981.2	ENSSSCG00000004620	MYO5A	myosin VA [Source:HGNC Symbol;Acc:HGNC:7602]	REFSEQ_MRNA_PREDICTED
XM_013992980.2	ENSSSCG00000004620	MYO5A	myosin VA [Source:HGNC Symbol;Acc:HGNC:7602]	REFSEQ_MRNA_PREDICTED
XM_021095503.1	ENSSSCG00000031794	TNFAIP8L3	TNF alpha induced protein 8 like 3 [Source:VGNC Symbol;Acc:VGNC:94256]	REFSEQ_MRNA_PREDICTED
XM_013992998.2	ENSSSCG00000031794	TNFAIP8L3	TNF alpha induced protein 8 like 3 [Source:VGNC Symbol;Acc:VGNC:94256]	REFSEQ_MRNA_PREDICTED
XM_021095561.1	ENSSSCG00000004635	SPPL2A	signal peptide peptidase like 2A [Source:VGNC Symbol;Acc:VGNC:98337]	REFSEQ_MRNA_PREDICTED
XM_021095614.1	ENSSSCG00000004636	TRPM7	transient receptor potential cation channel subfamily M member 7 [Source:VGNC Symbol;Acc:VGNC:94470]	REFSEQ_MRNA_PREDICTED
XM_003121515.4	ENSSSCG00000004636	TRPM7	transient receptor potential cation channel subfamily M member 7 [Source:VGNC Symbol;Acc:VGNC:94470]	REFSEQ_MRNA_PREDICTED
XM_021095609.1	ENSSSCG00000004636	TRPM7	transient receptor potential cation channel subfamily M member 7 [Source:VGNC Symbol;Acc:VGNC:94470]	REFSEQ_MRNA_PREDICTED
XM_013993003.1	ENSSSCG00000004636	TRPM7	transient receptor potential cation channel subfamily M member 7 [Source:VGNC Symbol;Acc:VGNC:94470]	REFSEQ_MRNA_PREDICTED
XM_021095809.1	ENSSSCG00000004646	ATP8B4	ATPase phospholipid transporting 8B4 (putative) [Source:VGNC Symbol;Acc:VGNC:103036]	REFSEQ_MRNA_PREDICTED
XM_021095798.1	ENSSSCG00000004646	ATP8B4	ATPase phospholipid transporting 8B4 (putative) [Source:VGNC Symbol;Acc:VGNC:103036]	REFSEQ_MRNA_PREDICTED
XM_021095812.1	ENSSSCG00000004646	ATP8B4	ATPase phospholipid transporting 8B4 (putative) [Source:VGNC Symbol;Acc:VGNC:103036]	REFSEQ_MRNA_PREDICTED
XM_021095772.1	ENSSSCG00000004646	ATP8B4	ATPase phospholipid transporting 8B4 (putative) [Source:VGNC Symbol;Acc:VGNC:103036]	REFSEQ_MRNA_PREDICTED
XM_021095770.1	ENSSSCG00000004646	ATP8B4	ATPase phospholipid transporting 8B4 (putative) [Source:VGNC Symbol;Acc:VGNC:103036]	REFSEQ_MRNA_PREDICTED
XM_021095789.1	ENSSSCG00000004646	ATP8B4	ATPase phospholipid transporting 8B4 (putative) [Source:VGNC Symbol;Acc:VGNC:103036]	REFSEQ_MRNA_PREDICTED
XM_021095833.1	ENSSSCG00000004646	ATP8B4	ATPase phospholipid transporting 8B4 (putative) [Source:VGNC Symbol;Acc:VGNC:103036]	REFSEQ_MRNA_PREDICTED
XM_021095845.1	ENSSSCG00000004646	ATP8B4	ATPase phospholipid transporting 8B4 (putative) [Source:VGNC Symbol;Acc:VGNC:103036]	REFSEQ_MRNA_PREDICTED
XM_021095838.1	ENSSSCG00000004646	ATP8B4	ATPase phospholipid transporting 8B4 (putative) [Source:VGNC Symbol;Acc:VGNC:103036]	REFSEQ_MRNA_PREDICTED
XM_021095867.1	ENSSSCG00000004646	ATP8B4	ATPase phospholipid transporting 8B4 (putative) [Source:VGNC Symbol;Acc:VGNC:103036]	REFSEQ_MRNA_PREDICTED
XM_021095823.1	ENSSSCG00000004646	ATP8B4	ATPase phospholipid transporting 8B4 (putative) [Source:VGNC Symbol;Acc:VGNC:103036]	REFSEQ_MRNA_PREDICTED
XM_021095763.1	ENSSSCG00000004646	ATP8B4	ATPase phospholipid transporting 8B4 (putative) [Source:VGNC Symbol;Acc:VGNC:103036]	REFSEQ_MRNA_PREDICTED
XM_021095856.1	ENSSSCG00000004646	ATP8B4	ATPase phospholipid transporting 8B4 (putative) [Source:VGNC Symbol;Acc:VGNC:103036]	REFSEQ_MRNA_PREDICTED
XM_021095779.1	ENSSSCG00000004646	ATP8B4	ATPase phospholipid transporting 8B4 (putative) [Source:VGNC Symbol;Acc:VGNC:103036]	REFSEQ_MRNA_PREDICTED
XM_021095805.1	ENSSSCG00000004646	ATP8B4	ATPase phospholipid transporting 8B4 (putative) [Source:VGNC Symbol;Acc:VGNC:103036]	REFSEQ_MRNA_PREDICTED
XM_021095816.1	ENSSSCG00000004646	ATP8B4	ATPase phospholipid transporting 8B4 (putative) [Source:VGNC Symbol;Acc:VGNC:103036]	REFSEQ_MRNA_PREDICTED
XM_021095849.1	ENSSSCG00000004646	ATP8B4	ATPase phospholipid transporting 8B4 (putative) [Source:VGNC Symbol;Acc:VGNC:103036]	REFSEQ_MRNA_PREDICTED
XM_021095860.1	ENSSSCG00000004646	ATP8B4	ATPase phospholipid transporting 8B4 (putative) [Source:VGNC Symbol;Acc:VGNC:103036]	REFSEQ_MRNA_PREDICTED
XM_021095877.1	ENSSSCG00000004646	ATP8B4	ATPase phospholipid transporting 8B4 (putative) [Source:VGNC Symbol;Acc:VGNC:103036]	REFSEQ_MRNA_PREDICTED
XR_001306206.2	ENSSSCG00000004673	SLC28A2	solute carrier family 28 member 2 [Source:VGNC Symbol;Acc:VGNC:93042]	REFSEQ_NCRNA_PREDICTED
XM_003121533.6	ENSSSCG00000004691	EIF3J	eukaryotic translation initiation factor 3 subunit J [Source:VGNC Symbol;Acc:VGNC:87621]	REFSEQ_MRNA_PREDICTED
XM_021096605.1	ENSSSCG00000004694	FRMD5	FERM domain containing 5 [Source:VGNC Symbol;Acc:VGNC:88238]	REFSEQ_MRNA_PREDICTED
XM_021096597.1	ENSSSCG00000004694	FRMD5	FERM domain containing 5 [Source:VGNC Symbol;Acc:VGNC:88238]	REFSEQ_MRNA_PREDICTED
XM_003121544.4	ENSSSCG00000004695	WDR76	WD repeat domain 76 [Source:VGNC Symbol;Acc:VGNC:94941]	REFSEQ_MRNA_PREDICTED
XM_021096581.1	ENSSSCG00000004695	WDR76	WD repeat domain 76 [Source:VGNC Symbol;Acc:VGNC:94941]	REFSEQ_MRNA_PREDICTED
XM_021096582.1	ENSSSCG00000004695	WDR76	WD repeat domain 76 [Source:VGNC Symbol;Acc:VGNC:94941]	REFSEQ_MRNA_PREDICTED
XM_021096563.1	ENSSSCG00000004695	WDR76	WD repeat domain 76 [Source:VGNC Symbol;Acc:VGNC:94941]	REFSEQ_MRNA_PREDICTED
XM_005659669.3	ENSSSCG00000004695	WDR76	WD repeat domain 76 [Source:VGNC Symbol;Acc:VGNC:94941]	REFSEQ_MRNA_PREDICTED
XM_013993070.2	ENSSSCG00000004695	WDR76	WD repeat domain 76 [Source:VGNC Symbol;Acc:VGNC:94941]	REFSEQ_MRNA_PREDICTED
XM_021096554.1	ENSSSCG00000004695	WDR76	WD repeat domain 76 [Source:VGNC Symbol;Acc:VGNC:94941]	REFSEQ_MRNA_PREDICTED
XM_003353383.5	ENSSSCG00000004718	TTBK2	tau tubulin kinase 2 [Source:VGNC Symbol;Acc:VGNC:98387]	REFSEQ_MRNA_PREDICTED
XM_021097164.1	None	None	None
XM_021097378.1	ENSSSCG00000004739	MGA	MAX dimerization protein MGA [Source:VGNC Symbol;Acc:VGNC:90195]	REFSEQ_MRNA_PREDICTED
XR_002345560.1	None	None	None
XM_021098041.1	None	None	None
XM_021098211.1	ENSSSCG00000035254	DPH6	diphthamine biosynthesis 6 [Source:VGNC Symbol;Acc:VGNC:87417]	REFSEQ_MRNA_PREDICTED
XM_021098203.1	ENSSSCG00000035254	DPH6	diphthamine biosynthesis 6 [Source:VGNC Symbol;Acc:VGNC:87417]	REFSEQ_MRNA_PREDICTED
XM_021098169.1	ENSSSCG00000035254	DPH6	diphthamine biosynthesis 6 [Source:VGNC Symbol;Acc:VGNC:87417]	REFSEQ_MRNA_PREDICTED
XM_021098200.1	ENSSSCG00000035254	DPH6	diphthamine biosynthesis 6 [Source:VGNC Symbol;Acc:VGNC:87417]	REFSEQ_MRNA_PREDICTED
XM_021098199.1	ENSSSCG00000035254	DPH6	diphthamine biosynthesis 6 [Source:VGNC Symbol;Acc:VGNC:87417]	REFSEQ_MRNA_PREDICTED
XM_021098190.1	ENSSSCG00000035254	DPH6	diphthamine biosynthesis 6 [Source:VGNC Symbol;Acc:VGNC:87417]	REFSEQ_MRNA_PREDICTED
XM_021098184.1	ENSSSCG00000035254	DPH6	diphthamine biosynthesis 6 [Source:VGNC Symbol;Acc:VGNC:87417]	REFSEQ_MRNA_PREDICTED
XM_021098179.1	ENSSSCG00000035254	DPH6	diphthamine biosynthesis 6 [Source:VGNC Symbol;Acc:VGNC:87417]	REFSEQ_MRNA_PREDICTED
XM_021098165.1	ENSSSCG00000035254	DPH6	diphthamine biosynthesis 6 [Source:VGNC Symbol;Acc:VGNC:87417]	REFSEQ_MRNA_PREDICTED
XM_021098316.1	ENSSSCG00000044690	FMN1	formin 1 [Source:HGNC Symbol;Acc:HGNC:3768]	REFSEQ_MRNA_PREDICTED
XM_021098324.1	ENSSSCG00000027232	ENSSSCG00000027232	None	REFSEQ_MRNA_PREDICTED
XM_005659772.3	ENSSSCG00000027232	ENSSSCG00000027232	None	REFSEQ_MRNA_PREDICTED
XM_021098326.1	ENSSSCG00000027232	ENSSSCG00000027232	None	REFSEQ_MRNA_PREDICTED
XM_021082920.1	ENSSSCG00000030560	IGF1R	insulin like growth factor 1 receptor [Source:VGNC Symbol;Acc:VGNC:109458]	REFSEQ_MRNA_PREDICTED
XM_021082918.1	ENSSSCG00000030560	IGF1R	insulin like growth factor 1 receptor [Source:VGNC Symbol;Acc:VGNC:109458]	REFSEQ_MRNA_PREDICTED
XM_021082915.1	ENSSSCG00000030560	IGF1R	insulin like growth factor 1 receptor [Source:VGNC Symbol;Acc:VGNC:109458]	REFSEQ_MRNA_PREDICTED
XM_021098398.1	ENSSSCG00000004813	TTC23	tetratricopeptide repeat domain 23 [Source:VGNC Symbol;Acc:VGNC:94539]	REFSEQ_MRNA_PREDICTED
XM_021098378.1	ENSSSCG00000004813	TTC23	tetratricopeptide repeat domain 23 [Source:VGNC Symbol;Acc:VGNC:94539]	REFSEQ_MRNA_PREDICTED
XM_021098456.1	ENSSSCG00000038452	ADAMTS17	ADAM metallopeptidase with thrombospondin type 1 motif 17 [Source:VGNC Symbol;Acc:VGNC:85079]	REFSEQ_MRNA_PREDICTED
XM_005659785.3	ENSSSCG00000038452	ADAMTS17	ADAM metallopeptidase with thrombospondin type 1 motif 17 [Source:VGNC Symbol;Acc:VGNC:85079]	REFSEQ_MRNA_PREDICTED
XM_021098449.1	ENSSSCG00000038452	ADAMTS17	ADAM metallopeptidase with thrombospondin type 1 motif 17 [Source:VGNC Symbol;Acc:VGNC:85079]	REFSEQ_MRNA_PREDICTED
XM_013993230.2	ENSSSCG00000038452	ADAMTS17	ADAM metallopeptidase with thrombospondin type 1 motif 17 [Source:VGNC Symbol;Acc:VGNC:85079]	REFSEQ_MRNA_PREDICTED
XM_021076100.1	ENSSSCG00000004832	UBE3A	ubiquitin protein ligase E3A [Source:VGNC Symbol;Acc:VGNC:94652]	REFSEQ_MRNA_PREDICTED
XM_021098695.1	ENSSSCG00000004839	ENSSSCG00000004839	cholinergic receptor nicotinic alpha 7 subunit [Source:VGNC Symbol;Acc:VGNC:109184]	REFSEQ_MRNA_PREDICTED
XM_021098720.1	ENSSSCG00000004840	OTUD7A	OTU deubiquitinase 7A [Source:VGNC Symbol;Acc:VGNC:91104]	REFSEQ_MRNA_PREDICTED
XM_021098704.1	ENSSSCG00000004840	OTUD7A	OTU deubiquitinase 7A [Source:VGNC Symbol;Acc:VGNC:91104]	REFSEQ_MRNA_PREDICTED
XM_021098709.1	ENSSSCG00000004840	OTUD7A	OTU deubiquitinase 7A [Source:VGNC Symbol;Acc:VGNC:91104]	REFSEQ_MRNA_PREDICTED
XM_003121665.4	ENSSSCG00000004844	MTMR10	myotubularin related protein 10 [Source:VGNC Symbol;Acc:VGNC:90457]	REFSEQ_MRNA_PREDICTED
XM_021098805.1	ENSSSCG00000004849	APBA2	amyloid beta protein binding family A member 2 [Source:VGNC Symbol;Acc:VGNC:85400]	REFSEQ_MRNA_PREDICTED
XM_021098951.1	ENSSSCG00000005785	PCSK6	proprotein convertase subtilisin/kexin type 6 [Source:VGNC Symbol;Acc:VGNC:103148]	REFSEQ_MRNA_PREDICTED
XM_021098939.1	ENSSSCG00000005785	PCSK6	proprotein convertase subtilisin/kexin type 6 [Source:VGNC Symbol;Acc:VGNC:103148]	REFSEQ_MRNA_PREDICTED
XM_021098945.1	ENSSSCG00000005785	PCSK6	proprotein convertase subtilisin/kexin type 6 [Source:VGNC Symbol;Acc:VGNC:103148]	REFSEQ_MRNA_PREDICTED
XM_021098934.1	ENSSSCG00000005785	PCSK6	proprotein convertase subtilisin/kexin type 6 [Source:VGNC Symbol;Acc:VGNC:103148]	REFSEQ_MRNA_PREDICTED
XM_021099045.1	ENSSSCG00000023533	ZNF236	zinc finger protein 236 [Source:VGNC Symbol;Acc:VGNC:95209]	REFSEQ_MRNA_PREDICTED
XM_021099032.1	ENSSSCG00000023533	ZNF236	zinc finger protein 236 [Source:VGNC Symbol;Acc:VGNC:95209]	REFSEQ_MRNA_PREDICTED
XM_021099035.1	ENSSSCG00000023533	ZNF236	zinc finger protein 236 [Source:VGNC Symbol;Acc:VGNC:95209]	REFSEQ_MRNA_PREDICTED
XR_002345821.1	ENSSSCG00000023533	ZNF236	zinc finger protein 236 [Source:VGNC Symbol;Acc:VGNC:95209]	REFSEQ_NCRNA_PREDICTED
XR_002345824.1	ENSSSCG00000023533	ZNF236	zinc finger protein 236 [Source:VGNC Symbol;Acc:VGNC:95209]	REFSEQ_NCRNA_PREDICTED
XR_002345922.1	None	None	None
XM_005654478.3	ENSSSCG00000004884	TMX3	thioredoxin related transmembrane protein 3 [Source:VGNC Symbol;Acc:VGNC:94248]	REFSEQ_MRNA_PREDICTED
XM_021099371.1	ENSSSCG00000004884	TMX3	thioredoxin related transmembrane protein 3 [Source:VGNC Symbol;Acc:VGNC:94248]	REFSEQ_MRNA_PREDICTED
XM_021099385.1	ENSSSCG00000035941	DSEL	dermatan sulfate epimerase like [Source:VGNC Symbol;Acc:VGNC:87454]	REFSEQ_MRNA_PREDICTED
XM_021099387.1	ENSSSCG00000035941	DSEL	dermatan sulfate epimerase like [Source:VGNC Symbol;Acc:VGNC:87454]	REFSEQ_MRNA_PREDICTED
XM_021099593.1	ENSSSCG00000062696	BCL2	BCL2 apoptosis regulator [Source:HGNC Symbol;Acc:HGNC:990]	REFSEQ_MRNA_PREDICTED
XR_002346074.1	ENSSSCG00000004899	RELCH	RAB11 binding and LisH domain, coiled-coil and HEAT repeat containing [Source:VGNC Symbol;Acc:VGNC:92205]	REFSEQ_NCRNA_PREDICTED
XR_002346087.1	ENSSSCG00000004899	RELCH	RAB11 binding and LisH domain, coiled-coil and HEAT repeat containing [Source:VGNC Symbol;Acc:VGNC:92205]	REFSEQ_NCRNA_PREDICTED
XR_002346082.1	ENSSSCG00000004899	RELCH	RAB11 binding and LisH domain, coiled-coil and HEAT repeat containing [Source:VGNC Symbol;Acc:VGNC:92205]	REFSEQ_NCRNA_PREDICTED
XM_021100024.1	ENSSSCG00000004917	MALT1	MALT1 paracaspase [Source:VGNC Symbol;Acc:VGNC:89961]	REFSEQ_MRNA_PREDICTED
XM_021100025.1	ENSSSCG00000004917	MALT1	MALT1 paracaspase [Source:VGNC Symbol;Acc:VGNC:89961]	REFSEQ_MRNA_PREDICTED
XM_001925970.7	ENSSSCG00000004918	ALPK2	alpha kinase 2 [Source:VGNC Symbol;Acc:VGNC:85268]	REFSEQ_MRNA_PREDICTED
XM_013993295.2	ENSSSCG00000004918	ALPK2	alpha kinase 2 [Source:VGNC Symbol;Acc:VGNC:85268]	REFSEQ_MRNA_PREDICTED
XM_021073807.1	ENSSSCG00000004918	ALPK2	alpha kinase 2 [Source:VGNC Symbol;Acc:VGNC:85268]	REFSEQ_MRNA_PREDICTED
XM_021073857.1	ENSSSCG00000004919	NEDD4L	NEDD4 like E3 ubiquitin protein ligase [Source:VGNC Symbol;Acc:VGNC:90667]	REFSEQ_MRNA_PREDICTED
XM_021073846.1	ENSSSCG00000004919	NEDD4L	NEDD4 like E3 ubiquitin protein ligase [Source:VGNC Symbol;Acc:VGNC:90667]	REFSEQ_MRNA_PREDICTED
XM_021073849.1	ENSSSCG00000004919	NEDD4L	NEDD4 like E3 ubiquitin protein ligase [Source:VGNC Symbol;Acc:VGNC:90667]	REFSEQ_MRNA_PREDICTED
XM_021073843.1	ENSSSCG00000004919	NEDD4L	NEDD4 like E3 ubiquitin protein ligase [Source:VGNC Symbol;Acc:VGNC:90667]	REFSEQ_MRNA_PREDICTED
XM_021073862.1	ENSSSCG00000004919	NEDD4L	NEDD4 like E3 ubiquitin protein ligase [Source:VGNC Symbol;Acc:VGNC:90667]	REFSEQ_MRNA_PREDICTED
XM_021073859.1	ENSSSCG00000004919	NEDD4L	NEDD4 like E3 ubiquitin protein ligase [Source:VGNC Symbol;Acc:VGNC:90667]	REFSEQ_MRNA_PREDICTED
XM_021073911.1	ENSSSCG00000004919	NEDD4L	NEDD4 like E3 ubiquitin protein ligase [Source:VGNC Symbol;Acc:VGNC:90667]	REFSEQ_MRNA_PREDICTED
XM_021073879.1	ENSSSCG00000004919	NEDD4L	NEDD4 like E3 ubiquitin protein ligase [Source:VGNC Symbol;Acc:VGNC:90667]	REFSEQ_MRNA_PREDICTED
XM_021073893.1	ENSSSCG00000004919	NEDD4L	NEDD4 like E3 ubiquitin protein ligase [Source:VGNC Symbol;Acc:VGNC:90667]	REFSEQ_MRNA_PREDICTED
XM_001925231.6	ENSSSCG00000004942	TIPIN	TIMELESS interacting protein [Source:VGNC Symbol;Acc:VGNC:94001]	REFSEQ_MRNA_PREDICTED
XM_013993315.2	ENSSSCG00000004942	TIPIN	TIMELESS interacting protein [Source:VGNC Symbol;Acc:VGNC:94001]	REFSEQ_MRNA_PREDICTED
XM_005659865.3	ENSSSCG00000004951	AAGAB	alpha and gamma adaptin binding protein [Source:VGNC Symbol;Acc:VGNC:84939]	REFSEQ_MRNA_PREDICTED
XM_021100484.1	ENSSSCG00000004955	MAP2K5	mitogen-activated protein kinase kinase 5 [Source:VGNC Symbol;Acc:VGNC:103122]	REFSEQ_MRNA_PREDICTED
XM_003121749.6	ENSSSCG00000004958	PIAS1	protein inhibitor of activated STAT 1 [Source:VGNC Symbol;Acc:VGNC:91410]	REFSEQ_MRNA_PREDICTED
XM_021100522.1	ENSSSCG00000004961	ITGA11	integrin subunit alpha 11 [Source:VGNC Symbol;Acc:VGNC:89233]	REFSEQ_MRNA_PREDICTED
XM_021100519.1	ENSSSCG00000004961	ITGA11	integrin subunit alpha 11 [Source:VGNC Symbol;Acc:VGNC:89233]	REFSEQ_MRNA_PREDICTED
XM_003121757.5	ENSSSCG00000004962	CORO2B	coronin 2B [Source:VGNC Symbol;Acc:VGNC:86916]	REFSEQ_MRNA_PREDICTED
XM_013993330.2	ENSSSCG00000004962	CORO2B	coronin 2B [Source:VGNC Symbol;Acc:VGNC:86916]	REFSEQ_MRNA_PREDICTED
XM_013993332.2	ENSSSCG00000004962	CORO2B	coronin 2B [Source:VGNC Symbol;Acc:VGNC:86916]	REFSEQ_MRNA_PREDICTED
XM_021100529.1	ENSSSCG00000004962	CORO2B	coronin 2B [Source:VGNC Symbol;Acc:VGNC:86916]	REFSEQ_MRNA_PREDICTED
XM_021100814.1	ENSSSCG00000004973	UACA	uveal autoantigen with coiled-coil domains and ankyrin repeats [Source:VGNC Symbol;Acc:VGNC:94625]	REFSEQ_MRNA_PREDICTED
XM_013993354.2	ENSSSCG00000004973	UACA	uveal autoantigen with coiled-coil domains and ankyrin repeats [Source:VGNC Symbol;Acc:VGNC:94625]	REFSEQ_MRNA_PREDICTED
XM_021100807.1	ENSSSCG00000004973	UACA	uveal autoantigen with coiled-coil domains and ankyrin repeats [Source:VGNC Symbol;Acc:VGNC:94625]	REFSEQ_MRNA_PREDICTED
XM_005659879.3	ENSSSCG00000004973	UACA	uveal autoantigen with coiled-coil domains and ankyrin repeats [Source:VGNC Symbol;Acc:VGNC:94625]	REFSEQ_MRNA_PREDICTED
XM_003353467.4	ENSSSCG00000004973	UACA	uveal autoantigen with coiled-coil domains and ankyrin repeats [Source:VGNC Symbol;Acc:VGNC:94625]	REFSEQ_MRNA_PREDICTED
XM_021100801.1	ENSSSCG00000004973	UACA	uveal autoantigen with coiled-coil domains and ankyrin repeats [Source:VGNC Symbol;Acc:VGNC:94625]	REFSEQ_MRNA_PREDICTED
XM_003121770.6	ENSSSCG00000004980	THSD4	thrombospondin type 1 domain containing 4 [Source:VGNC Symbol;Acc:VGNC:93967]	REFSEQ_MRNA_PREDICTED
XM_013992369.2	ENSSSCG00000025616	SENP8	SUMO peptidase family member, NEDD8 specific [Source:VGNC Symbol;Acc:VGNC:92717]	REFSEQ_MRNA_PREDICTED
XR_002346705.1	None	None	None
XM_021101639.1	ENSSSCG00000005022	NIN	ninein [Source:VGNC Symbol;Acc:VGNC:90745]	REFSEQ_MRNA_PREDICTED
XM_021101674.1	ENSSSCG00000005022	NIN	ninein [Source:VGNC Symbol;Acc:VGNC:90745]	REFSEQ_MRNA_PREDICTED
XR_002346857.1	ENSSSCG00000005022	NIN	ninein [Source:VGNC Symbol;Acc:VGNC:90745]	REFSEQ_NCRNA_PREDICTED
XR_002346861.1	ENSSSCG00000005022	NIN	ninein [Source:VGNC Symbol;Acc:VGNC:90745]	REFSEQ_NCRNA_PREDICTED
XR_002346856.1	ENSSSCG00000005022	NIN	ninein [Source:VGNC Symbol;Acc:VGNC:90745]	REFSEQ_NCRNA_PREDICTED
XR_002346858.1	ENSSSCG00000005022	NIN	ninein [Source:VGNC Symbol;Acc:VGNC:90745]	REFSEQ_NCRNA_PREDICTED
XM_021102145.1	ENSSSCG00000005043	DDHD1	DDHD domain containing 1 [Source:VGNC Symbol;Acc:VGNC:87205]	REFSEQ_MRNA_PREDICTED
XM_021102160.1	ENSSSCG00000005043	DDHD1	DDHD domain containing 1 [Source:VGNC Symbol;Acc:VGNC:87205]	REFSEQ_MRNA_PREDICTED
XM_021102167.1	ENSSSCG00000005043	DDHD1	DDHD domain containing 1 [Source:VGNC Symbol;Acc:VGNC:87205]	REFSEQ_MRNA_PREDICTED
XM_021102176.1	ENSSSCG00000005043	DDHD1	DDHD domain containing 1 [Source:VGNC Symbol;Acc:VGNC:87205]	REFSEQ_MRNA_PREDICTED
XM_005659960.3	ENSSSCG00000005043	DDHD1	DDHD domain containing 1 [Source:VGNC Symbol;Acc:VGNC:87205]	REFSEQ_MRNA_PREDICTED
XM_003121797.4	ENSSSCG00000005043	DDHD1	DDHD domain containing 1 [Source:VGNC Symbol;Acc:VGNC:87205]	REFSEQ_MRNA_PREDICTED
XM_003121795.4	ENSSSCG00000005043	DDHD1	DDHD domain containing 1 [Source:VGNC Symbol;Acc:VGNC:87205]	REFSEQ_MRNA_PREDICTED
XM_021102232.1	ENSSSCG00000023408	SAMD4A	sterile alpha motif domain containing 4A [Source:VGNC Symbol;Acc:VGNC:92569]	REFSEQ_MRNA_PREDICTED
XM_021102246.1	ENSSSCG00000023408	SAMD4A	sterile alpha motif domain containing 4A [Source:VGNC Symbol;Acc:VGNC:92569]	REFSEQ_MRNA_PREDICTED
XM_021102236.1	ENSSSCG00000023408	SAMD4A	sterile alpha motif domain containing 4A [Source:VGNC Symbol;Acc:VGNC:92569]	REFSEQ_MRNA_PREDICTED
XM_021102243.1	ENSSSCG00000023408	SAMD4A	sterile alpha motif domain containing 4A [Source:VGNC Symbol;Acc:VGNC:92569]	REFSEQ_MRNA_PREDICTED
XM_021102241.1	ENSSSCG00000023408	SAMD4A	sterile alpha motif domain containing 4A [Source:VGNC Symbol;Acc:VGNC:92569]	REFSEQ_MRNA_PREDICTED
XM_013993447.2	ENSSSCG00000005062	TMEM260	transmembrane protein 260 [Source:VGNC Symbol;Acc:VGNC:94164]	REFSEQ_MRNA_PREDICTED
XM_003121823.5	ENSSSCG00000005062	TMEM260	transmembrane protein 260 [Source:VGNC Symbol;Acc:VGNC:94164]	REFSEQ_MRNA_PREDICTED
XM_013993446.2	ENSSSCG00000005062	TMEM260	transmembrane protein 260 [Source:VGNC Symbol;Acc:VGNC:94164]	REFSEQ_MRNA_PREDICTED
XM_005659991.3	ENSSSCG00000005062	TMEM260	transmembrane protein 260 [Source:VGNC Symbol;Acc:VGNC:94164]	REFSEQ_MRNA_PREDICTED
XM_021102435.1	ENSSSCG00000005062	TMEM260	transmembrane protein 260 [Source:VGNC Symbol;Acc:VGNC:94164]	REFSEQ_MRNA_PREDICTED
XM_021102431.1	ENSSSCG00000005062	TMEM260	transmembrane protein 260 [Source:VGNC Symbol;Acc:VGNC:94164]	REFSEQ_MRNA_PREDICTED
XM_021102422.1	ENSSSCG00000005062	TMEM260	transmembrane protein 260 [Source:VGNC Symbol;Acc:VGNC:94164]	REFSEQ_MRNA_PREDICTED
XM_021062380.1	ENSSSCG00000005085	C14orf39	chromosome 1 C14orf39 homolog [Source:VGNC Symbol;Acc:VGNC:85959]	REFSEQ_MRNA_PREDICTED
XM_021062391.1	ENSSSCG00000005085	C14orf39	chromosome 1 C14orf39 homolog [Source:VGNC Symbol;Acc:VGNC:85959]	REFSEQ_MRNA_PREDICTED
XM_021062402.1	ENSSSCG00000005085	C14orf39	chromosome 1 C14orf39 homolog [Source:VGNC Symbol;Acc:VGNC:85959]	REFSEQ_MRNA_PREDICTED
XR_002335522.1	None	None	None
XM_021062535.1	ENSSSCG00000005098	SYT16	synaptotagmin 16 [Source:VGNC Symbol;Acc:VGNC:93683]	REFSEQ_MRNA_PREDICTED
XM_021062543.1	ENSSSCG00000005098	SYT16	synaptotagmin 16 [Source:VGNC Symbol;Acc:VGNC:93683]	REFSEQ_MRNA_PREDICTED
XM_021062537.1	ENSSSCG00000005098	SYT16	synaptotagmin 16 [Source:VGNC Symbol;Acc:VGNC:93683]	REFSEQ_MRNA_PREDICTED
XM_021083231.1	ENSSSCG00000005106	NTRK3	neurotrophic receptor tyrosine kinase 3 [Source:VGNC Symbol;Acc:VGNC:103142]	REFSEQ_MRNA_PREDICTED
XM_021083229.1	ENSSSCG00000005106	NTRK3	neurotrophic receptor tyrosine kinase 3 [Source:VGNC Symbol;Acc:VGNC:103142]	REFSEQ_MRNA_PREDICTED
XM_021081350.1	ENSSSCG00000005109	ESR2	estrogen receptor 2 [Source:VGNC Symbol;Acc:VGNC:97986]	REFSEQ_MRNA_PREDICTED
XM_021081294.1	ENSSSCG00000005109	ESR2	estrogen receptor 2 [Source:VGNC Symbol;Acc:VGNC:97986]	REFSEQ_MRNA_PREDICTED
XM_021081392.1	ENSSSCG00000005109	ESR2	estrogen receptor 2 [Source:VGNC Symbol;Acc:VGNC:97986]	REFSEQ_MRNA_PREDICTED
XM_021062881.1	ENSSSCG00000005130	ELAVL2	ELAV like RNA binding protein 2 [Source:VGNC Symbol;Acc:VGNC:87639]	REFSEQ_MRNA_PREDICTED
XM_021062823.1	ENSSSCG00000005130	ELAVL2	ELAV like RNA binding protein 2 [Source:VGNC Symbol;Acc:VGNC:87639]	REFSEQ_MRNA_PREDICTED
XM_021062861.1	ENSSSCG00000005130	ELAVL2	ELAV like RNA binding protein 2 [Source:VGNC Symbol;Acc:VGNC:87639]	REFSEQ_MRNA_PREDICTED
XM_021062889.1	ENSSSCG00000005130	ELAVL2	ELAV like RNA binding protein 2 [Source:VGNC Symbol;Acc:VGNC:87639]	REFSEQ_MRNA_PREDICTED
XM_021062839.1	ENSSSCG00000005130	ELAVL2	ELAV like RNA binding protein 2 [Source:VGNC Symbol;Acc:VGNC:87639]	REFSEQ_MRNA_PREDICTED
XM_021062802.1	ENSSSCG00000005130	ELAVL2	ELAV like RNA binding protein 2 [Source:VGNC Symbol;Acc:VGNC:87639]	REFSEQ_MRNA_PREDICTED
XM_021062872.1	ENSSSCG00000005130	ELAVL2	ELAV like RNA binding protein 2 [Source:VGNC Symbol;Acc:VGNC:87639]	REFSEQ_MRNA_PREDICTED
XM_021062904.1	ENSSSCG00000005130	ELAVL2	ELAV like RNA binding protein 2 [Source:VGNC Symbol;Acc:VGNC:87639]	REFSEQ_MRNA_PREDICTED
XM_021062834.1	ENSSSCG00000005130	ELAVL2	ELAV like RNA binding protein 2 [Source:VGNC Symbol;Acc:VGNC:87639]	REFSEQ_MRNA_PREDICTED
XM_021062867.1	ENSSSCG00000005130	ELAVL2	ELAV like RNA binding protein 2 [Source:VGNC Symbol;Acc:VGNC:87639]	REFSEQ_MRNA_PREDICTED
XM_021062774.1	ENSSSCG00000005130	ELAVL2	ELAV like RNA binding protein 2 [Source:VGNC Symbol;Acc:VGNC:87639]	REFSEQ_MRNA_PREDICTED
XM_021062788.1	ENSSSCG00000005130	ELAVL2	ELAV like RNA binding protein 2 [Source:VGNC Symbol;Acc:VGNC:87639]	REFSEQ_MRNA_PREDICTED
XM_021062792.1	ENSSSCG00000005130	ELAVL2	ELAV like RNA binding protein 2 [Source:VGNC Symbol;Acc:VGNC:87639]	REFSEQ_MRNA_PREDICTED
XM_021062780.1	ENSSSCG00000005130	ELAVL2	ELAV like RNA binding protein 2 [Source:VGNC Symbol;Acc:VGNC:87639]	REFSEQ_MRNA_PREDICTED
XM_021062783.1	ENSSSCG00000005130	ELAVL2	ELAV like RNA binding protein 2 [Source:VGNC Symbol;Acc:VGNC:87639]	REFSEQ_MRNA_PREDICTED
XM_021062763.1	ENSSSCG00000005130	ELAVL2	ELAV like RNA binding protein 2 [Source:VGNC Symbol;Acc:VGNC:87639]	REFSEQ_MRNA_PREDICTED
XM_021062750.1	ENSSSCG00000005130	ELAVL2	ELAV like RNA binding protein 2 [Source:VGNC Symbol;Acc:VGNC:87639]	REFSEQ_MRNA_PREDICTED
XM_021062771.1	ENSSSCG00000005130	ELAVL2	ELAV like RNA binding protein 2 [Source:VGNC Symbol;Acc:VGNC:87639]	REFSEQ_MRNA_PREDICTED
XM_021062755.1	ENSSSCG00000005130	ELAVL2	ELAV like RNA binding protein 2 [Source:VGNC Symbol;Acc:VGNC:87639]	REFSEQ_MRNA_PREDICTED
XM_021062874.1	ENSSSCG00000005130	ELAVL2	ELAV like RNA binding protein 2 [Source:VGNC Symbol;Acc:VGNC:87639]	REFSEQ_MRNA_PREDICTED
XM_021062878.1	ENSSSCG00000005130	ELAVL2	ELAV like RNA binding protein 2 [Source:VGNC Symbol;Acc:VGNC:87639]	REFSEQ_MRNA_PREDICTED
XM_021062849.1	ENSSSCG00000005130	ELAVL2	ELAV like RNA binding protein 2 [Source:VGNC Symbol;Acc:VGNC:87639]	REFSEQ_MRNA_PREDICTED
XM_021062813.1	ENSSSCG00000005130	ELAVL2	ELAV like RNA binding protein 2 [Source:VGNC Symbol;Acc:VGNC:87639]	REFSEQ_MRNA_PREDICTED
XM_021062871.1	ENSSSCG00000005130	ELAVL2	ELAV like RNA binding protein 2 [Source:VGNC Symbol;Acc:VGNC:87639]	REFSEQ_MRNA_PREDICTED
XM_021062900.1	ENSSSCG00000005130	ELAVL2	ELAV like RNA binding protein 2 [Source:VGNC Symbol;Acc:VGNC:87639]	REFSEQ_MRNA_PREDICTED
XR_002335673.1	None	None	None
XR_001306441.2	None	None	None
XM_021082822.1	None	None	None
XM_021082816.1	ENSSSCG00000034120	CDKN2B	cyclin dependent kinase inhibitor 2B [Source:HGNC Symbol;Acc:HGNC:1788]	REFSEQ_MRNA_PREDICTED
XM_005660068.3	ENSSSCG00000005150	KLHL9	kelch like family member 9 [Source:VGNC Symbol;Acc:VGNC:89537]	REFSEQ_MRNA_PREDICTED
XM_021078223.1	ENSSSCG00000005167	SLC24A2	solute carrier family 24 member 2 [Source:VGNC Symbol;Acc:VGNC:92987]	REFSEQ_MRNA_PREDICTED
XM_021078320.1	ENSSSCG00000005167	SLC24A2	solute carrier family 24 member 2 [Source:VGNC Symbol;Acc:VGNC:92987]	REFSEQ_MRNA_PREDICTED
XM_021078387.1	ENSSSCG00000005167	SLC24A2	solute carrier family 24 member 2 [Source:VGNC Symbol;Acc:VGNC:92987]	REFSEQ_MRNA_PREDICTED
XM_021078277.1	ENSSSCG00000005167	SLC24A2	solute carrier family 24 member 2 [Source:VGNC Symbol;Acc:VGNC:92987]	REFSEQ_MRNA_PREDICTED
XM_021063184.1	ENSSSCG00000005170	DENND4C	DENN domain containing 4C [Source:VGNC Symbol;Acc:VGNC:87253]	REFSEQ_MRNA_PREDICTED
XM_021074276.1	ENSSSCG00000040366	ADAMTSL1	ADAMTS like 1 [Source:VGNC Symbol;Acc:VGNC:85090]	REFSEQ_MRNA_PREDICTED
XM_021063358.1	ENSSSCG00000005180	BNC2	basonuclin 2 [Source:VGNC Symbol;Acc:VGNC:85852]	REFSEQ_MRNA_PREDICTED
XM_005660090.3	ENSSSCG00000005180	BNC2	basonuclin 2 [Source:VGNC Symbol;Acc:VGNC:85852]	REFSEQ_MRNA_PREDICTED
XM_021063323.1	ENSSSCG00000005180	BNC2	basonuclin 2 [Source:VGNC Symbol;Acc:VGNC:85852]	REFSEQ_MRNA_PREDICTED
XM_003480511.4	ENSSSCG00000005180	BNC2	basonuclin 2 [Source:VGNC Symbol;Acc:VGNC:85852]	REFSEQ_MRNA_PREDICTED
XM_021063364.1	ENSSSCG00000005180	BNC2	basonuclin 2 [Source:VGNC Symbol;Acc:VGNC:85852]	REFSEQ_MRNA_PREDICTED
XM_021063299.1	ENSSSCG00000005180	BNC2	basonuclin 2 [Source:VGNC Symbol;Acc:VGNC:85852]	REFSEQ_MRNA_PREDICTED
XM_013993542.2	ENSSSCG00000005180	BNC2	basonuclin 2 [Source:VGNC Symbol;Acc:VGNC:85852]	REFSEQ_MRNA_PREDICTED
XM_013993540.2	ENSSSCG00000005180	BNC2	basonuclin 2 [Source:VGNC Symbol;Acc:VGNC:85852]	REFSEQ_MRNA_PREDICTED
XM_021063412.1	None	None	None
XM_021063318.1	ENSSSCG00000005180	BNC2	basonuclin 2 [Source:VGNC Symbol;Acc:VGNC:85852]	REFSEQ_MRNA_PREDICTED
XM_021063290.1	ENSSSCG00000005180	BNC2	basonuclin 2 [Source:VGNC Symbol;Acc:VGNC:85852]	REFSEQ_MRNA_PREDICTED
XM_021063335.1	ENSSSCG00000005180	BNC2	basonuclin 2 [Source:VGNC Symbol;Acc:VGNC:85852]	REFSEQ_MRNA_PREDICTED
XM_021063314.1	ENSSSCG00000005180	BNC2	basonuclin 2 [Source:VGNC Symbol;Acc:VGNC:85852]	REFSEQ_MRNA_PREDICTED
XM_021063352.1	ENSSSCG00000005180	BNC2	basonuclin 2 [Source:VGNC Symbol;Acc:VGNC:85852]	REFSEQ_MRNA_PREDICTED
XM_013993543.2	None	None	None
XM_021063392.1	None	None	None
XM_021063373.1	ENSSSCG00000005180	BNC2	basonuclin 2 [Source:VGNC Symbol;Acc:VGNC:85852]	REFSEQ_MRNA_PREDICTED
XM_013993541.2	ENSSSCG00000005180	BNC2	basonuclin 2 [Source:VGNC Symbol;Acc:VGNC:85852]	REFSEQ_MRNA_PREDICTED
XM_021063366.1	ENSSSCG00000005180	BNC2	basonuclin 2 [Source:VGNC Symbol;Acc:VGNC:85852]	REFSEQ_MRNA_PREDICTED
XM_021063360.1	ENSSSCG00000005180	BNC2	basonuclin 2 [Source:VGNC Symbol;Acc:VGNC:85852]	REFSEQ_MRNA_PREDICTED
XM_021063387.1	None	None	None
XM_021063393.1	None	None	None
XM_021063399.1	None	None	None
XR_002335864.1	None	None	None
XM_021063500.1	ENSSSCG00000005186	TTC39B	tetratricopeptide repeat domain 39B [Source:VGNC Symbol;Acc:VGNC:94552]	REFSEQ_MRNA_PREDICTED
XM_021063619.1	ENSSSCG00000035730	ZDHHC21	zinc finger DHHC-type palmitoyltransferase 21 [Source:VGNC Symbol;Acc:VGNC:95123]	REFSEQ_MRNA_PREDICTED
XM_021063627.1	ENSSSCG00000035730	ZDHHC21	zinc finger DHHC-type palmitoyltransferase 21 [Source:VGNC Symbol;Acc:VGNC:95123]	REFSEQ_MRNA_PREDICTED
XM_021063648.1	ENSSSCG00000005190	NFIB	nuclear factor I B [Source:VGNC Symbol;Acc:VGNC:90716]	REFSEQ_MRNA_PREDICTED
XM_005660096.3	ENSSSCG00000005190	NFIB	nuclear factor I B [Source:VGNC Symbol;Acc:VGNC:90716]	REFSEQ_MRNA_PREDICTED
XM_021063654.1	ENSSSCG00000005190	NFIB	nuclear factor I B [Source:VGNC Symbol;Acc:VGNC:90716]	REFSEQ_MRNA_PREDICTED
XM_021063662.1	ENSSSCG00000005190	NFIB	nuclear factor I B [Source:VGNC Symbol;Acc:VGNC:90716]	REFSEQ_MRNA_PREDICTED
XM_021063657.1	ENSSSCG00000005190	NFIB	nuclear factor I B [Source:VGNC Symbol;Acc:VGNC:90716]	REFSEQ_MRNA_PREDICTED
XM_021063669.1	ENSSSCG00000005190	NFIB	nuclear factor I B [Source:VGNC Symbol;Acc:VGNC:90716]	REFSEQ_MRNA_PREDICTED
XM_021063676.1	ENSSSCG00000005190	NFIB	nuclear factor I B [Source:VGNC Symbol;Acc:VGNC:90716]	REFSEQ_MRNA_PREDICTED
XM_021063685.1	ENSSSCG00000005190	NFIB	nuclear factor I B [Source:VGNC Symbol;Acc:VGNC:90716]	REFSEQ_MRNA_PREDICTED
XM_021063652.1	ENSSSCG00000005190	NFIB	nuclear factor I B [Source:VGNC Symbol;Acc:VGNC:90716]	REFSEQ_MRNA_PREDICTED
XR_002341636.1	None	None	None
XM_005660125.3	ENSSSCG00000005211	CD274	CD274 molecule [Source:VGNC Symbol;Acc:VGNC:86404]	REFSEQ_MRNA_PREDICTED
XM_005660124.3	ENSSSCG00000005211	CD274	CD274 molecule [Source:VGNC Symbol;Acc:VGNC:86404]	REFSEQ_MRNA_PREDICTED
XM_021083770.1	ENSSSCG00000005211	CD274	CD274 molecule [Source:VGNC Symbol;Acc:VGNC:86404]	REFSEQ_MRNA_PREDICTED
NM_214111.1	ENSSSCG00000005236	DMRT1	doublesex and mab-3 related transcription factor 1 [Source:VGNC Symbol;Acc:VGNC:87350]	REFSEQ_MRNA
XM_021064677.1	ENSSSCG00000005250	APBA1	amyloid beta protein binding family A member 1 [Source:VGNC Symbol;Acc:VGNC:85399]	REFSEQ_MRNA_PREDICTED
XM_021064697.1	ENSSSCG00000005250	APBA1	amyloid beta protein binding family A member 1 [Source:VGNC Symbol;Acc:VGNC:85399]	REFSEQ_MRNA_PREDICTED
XM_021064683.1	ENSSSCG00000005250	APBA1	amyloid beta protein binding family A member 1 [Source:VGNC Symbol;Acc:VGNC:85399]	REFSEQ_MRNA_PREDICTED
XM_021064701.1	ENSSSCG00000005250	APBA1	amyloid beta protein binding family A member 1 [Source:VGNC Symbol;Acc:VGNC:85399]	REFSEQ_MRNA_PREDICTED
XM_021064688.1	ENSSSCG00000005250	APBA1	amyloid beta protein binding family A member 1 [Source:VGNC Symbol;Acc:VGNC:85399]	REFSEQ_MRNA_PREDICTED
XM_005654497.3	ENSSSCG00000005252	PTAR1	protein prenyltransferase alpha subunit repeat containing 1 [Source:VGNC Symbol;Acc:VGNC:91936]	REFSEQ_MRNA_PREDICTED
NM_001097506.1	ENSSSCG00000030268	ZFAND5	zinc finger AN1-type containing 5 [Source:VGNC Symbol;Acc:VGNC:95137]	REFSEQ_MRNA
XM_021102520.1	ENSSSCG00000030268	ZFAND5	zinc finger AN1-type containing 5 [Source:VGNC Symbol;Acc:VGNC:95137]	REFSEQ_MRNA_PREDICTED
XM_021102003.1	ENSSSCG00000030268	ZFAND5	zinc finger AN1-type containing 5 [Source:VGNC Symbol;Acc:VGNC:95137]	REFSEQ_MRNA_PREDICTED
XM_005660160.3	ENSSSCG00000030268	ZFAND5	zinc finger AN1-type containing 5 [Source:VGNC Symbol;Acc:VGNC:95137]	REFSEQ_MRNA_PREDICTED
XM_021064932.1	ENSSSCG00000005268	RORB	RAR related orphan receptor B [Source:VGNC Symbol;Acc:VGNC:92409]	REFSEQ_MRNA_PREDICTED
XM_021064949.1	ENSSSCG00000005268	RORB	RAR related orphan receptor B [Source:VGNC Symbol;Acc:VGNC:92409]	REFSEQ_MRNA_PREDICTED
XM_021064975.1	ENSSSCG00000005269	TRPM6	transient receptor potential cation channel subfamily M member 6 [Source:VGNC Symbol;Acc:VGNC:94469]	REFSEQ_MRNA_PREDICTED
XR_002336391.1	ENSSSCG00000005269	TRPM6	transient receptor potential cation channel subfamily M member 6 [Source:VGNC Symbol;Acc:VGNC:94469]	REFSEQ_NCRNA_PREDICTED
XR_002336390.1	ENSSSCG00000005269	TRPM6	transient receptor potential cation channel subfamily M member 6 [Source:VGNC Symbol;Acc:VGNC:94469]	REFSEQ_NCRNA_PREDICTED
XR_002336402.1	ENSSSCG00000005269	TRPM6	transient receptor potential cation channel subfamily M member 6 [Source:VGNC Symbol;Acc:VGNC:94469]	REFSEQ_NCRNA_PREDICTED
XR_002336399.1	ENSSSCG00000005269	TRPM6	transient receptor potential cation channel subfamily M member 6 [Source:VGNC Symbol;Acc:VGNC:94469]	REFSEQ_NCRNA_PREDICTED
XR_002336397.1	ENSSSCG00000005269	TRPM6	transient receptor potential cation channel subfamily M member 6 [Source:VGNC Symbol;Acc:VGNC:94469]	REFSEQ_NCRNA_PREDICTED
XR_002336392.1	ENSSSCG00000005269	TRPM6	transient receptor potential cation channel subfamily M member 6 [Source:VGNC Symbol;Acc:VGNC:94469]	REFSEQ_NCRNA_PREDICTED
XR_002336394.1	ENSSSCG00000005269	TRPM6	transient receptor potential cation channel subfamily M member 6 [Source:VGNC Symbol;Acc:VGNC:94469]	REFSEQ_NCRNA_PREDICTED
XM_003121964.5	ENSSSCG00000005271	CARNMT1	carnosine N-methyltransferase 1 [Source:VGNC Symbol;Acc:VGNC:86195]	REFSEQ_MRNA_PREDICTED
XM_021064979.1	ENSSSCG00000005271	CARNMT1	carnosine N-methyltransferase 1 [Source:VGNC Symbol;Acc:VGNC:86195]	REFSEQ_MRNA_PREDICTED
XR_301335.3	None	None	None
XM_021065293.1	ENSSSCG00000005291	TLE1	TLE family member 1, transcriptional corepressor [Source:VGNC Symbol;Acc:VGNC:103189]	REFSEQ_MRNA_PREDICTED
XM_013993634.2	ENSSSCG00000005291	TLE1	TLE family member 1, transcriptional corepressor [Source:VGNC Symbol;Acc:VGNC:103189]	REFSEQ_MRNA_PREDICTED
XM_021065298.1	ENSSSCG00000005291	TLE1	TLE family member 1, transcriptional corepressor [Source:VGNC Symbol;Acc:VGNC:103189]	REFSEQ_MRNA_PREDICTED
XM_013993633.2	ENSSSCG00000005291	TLE1	TLE family member 1, transcriptional corepressor [Source:VGNC Symbol;Acc:VGNC:103189]	REFSEQ_MRNA_PREDICTED
XM_005660179.3	ENSSSCG00000005291	TLE1	TLE family member 1, transcriptional corepressor [Source:VGNC Symbol;Acc:VGNC:103189]	REFSEQ_MRNA_PREDICTED
XM_003480540.4	ENSSSCG00000005291	TLE1	TLE family member 1, transcriptional corepressor [Source:VGNC Symbol;Acc:VGNC:103189]	REFSEQ_MRNA_PREDICTED
XM_005660180.3	ENSSSCG00000033805	ENSSSCG00000033805	None	REFSEQ_MRNA_PREDICTED
XM_021065324.1	None	None	None
XM_021065315.1	None	None	None
XM_021065319.1	None	None	None
XM_003121979.5	ENSSSCG00000005297	DNAJB5	DnaJ heat shock protein family (Hsp40) member B5 [Source:VGNC Symbol;Acc:VGNC:103081]	REFSEQ_MRNA_PREDICTED
XM_005654514.2	ENSSSCG00000005297	DNAJB5	DnaJ heat shock protein family (Hsp40) member B5 [Source:VGNC Symbol;Acc:VGNC:103081]	REFSEQ_MRNA_PREDICTED
XM_003480543.4	ENSSSCG00000005297	DNAJB5	DnaJ heat shock protein family (Hsp40) member B5 [Source:VGNC Symbol;Acc:VGNC:103081]	REFSEQ_MRNA_PREDICTED
XM_013986243.2	ENSSSCG00000005297	DNAJB5	DnaJ heat shock protein family (Hsp40) member B5 [Source:VGNC Symbol;Acc:VGNC:103081]	REFSEQ_MRNA_PREDICTED
XM_005654516.3	ENSSSCG00000005297	DNAJB5	DnaJ heat shock protein family (Hsp40) member B5 [Source:VGNC Symbol;Acc:VGNC:103081]	REFSEQ_MRNA_PREDICTED
XM_013986248.2	ENSSSCG00000005297	DNAJB5	DnaJ heat shock protein family (Hsp40) member B5 [Source:VGNC Symbol;Acc:VGNC:103081]	REFSEQ_MRNA_PREDICTED
XM_001927812.5	ENSSSCG00000005308	RUSC2	RUN and SH3 domain containing 2 [Source:VGNC Symbol;Acc:VGNC:92520]	REFSEQ_MRNA_PREDICTED
XM_005660219.3	ENSSSCG00000005308	RUSC2	RUN and SH3 domain containing 2 [Source:VGNC Symbol;Acc:VGNC:92520]	REFSEQ_MRNA_PREDICTED
XM_021065615.1	ENSSSCG00000005308	RUSC2	RUN and SH3 domain containing 2 [Source:VGNC Symbol;Acc:VGNC:92520]	REFSEQ_MRNA_PREDICTED
XM_005660220.3	ENSSSCG00000005308	RUSC2	RUN and SH3 domain containing 2 [Source:VGNC Symbol;Acc:VGNC:92520]	REFSEQ_MRNA_PREDICTED
XM_021065618.1	ENSSSCG00000005308	RUSC2	RUN and SH3 domain containing 2 [Source:VGNC Symbol;Acc:VGNC:92520]	REFSEQ_MRNA_PREDICTED
XM_021065911.1	ENSSSCG00000005326	ENSSSCG00000005326	None	REFSEQ_MRNA_PREDICTED
XM_021065979.1	ENSSSCG00000005338	RECK	reversion inducing cysteine rich protein with kazal motifs [Source:VGNC Symbol;Acc:VGNC:92194]	REFSEQ_MRNA_PREDICTED
XM_021065965.1	ENSSSCG00000005338	RECK	reversion inducing cysteine rich protein with kazal motifs [Source:VGNC Symbol;Acc:VGNC:92194]	REFSEQ_MRNA_PREDICTED
XM_021065989.1	ENSSSCG00000005338	RECK	reversion inducing cysteine rich protein with kazal motifs [Source:VGNC Symbol;Acc:VGNC:92194]	REFSEQ_MRNA_PREDICTED
XM_021065983.1	ENSSSCG00000005338	RECK	reversion inducing cysteine rich protein with kazal motifs [Source:VGNC Symbol;Acc:VGNC:92194]	REFSEQ_MRNA_PREDICTED
XM_013993655.2	ENSSSCG00000005338	RECK	reversion inducing cysteine rich protein with kazal motifs [Source:VGNC Symbol;Acc:VGNC:92194]	REFSEQ_MRNA_PREDICTED
XM_021066100.1	ENSSSCG00000036086	PAX5	paired box 5 [Source:VGNC Symbol;Acc:VGNC:91194]	REFSEQ_MRNA_PREDICTED
XM_021066104.1	ENSSSCG00000036086	PAX5	paired box 5 [Source:VGNC Symbol;Acc:VGNC:91194]	REFSEQ_MRNA_PREDICTED
XM_021066095.1	ENSSSCG00000036086	PAX5	paired box 5 [Source:VGNC Symbol;Acc:VGNC:91194]	REFSEQ_MRNA_PREDICTED
XM_021066090.1	ENSSSCG00000036086	PAX5	paired box 5 [Source:VGNC Symbol;Acc:VGNC:91194]	REFSEQ_MRNA_PREDICTED
XM_003122019.6	ENSSSCG00000036086	PAX5	paired box 5 [Source:VGNC Symbol;Acc:VGNC:91194]	REFSEQ_MRNA_PREDICTED
XM_021066155.1	ENSSSCG00000005350	FBXO10	F-box protein 10 [Source:VGNC Symbol;Acc:VGNC:103092]	REFSEQ_MRNA_PREDICTED
XR_002336813.1	ENSSSCG00000005350	FBXO10	F-box protein 10 [Source:VGNC Symbol;Acc:VGNC:103092]	REFSEQ_NCRNA_PREDICTED
XR_002336906.1	ENSSSCG00000005367	TSTD2	thiosulfate sulfurtransferase like domain containing 2 [Source:VGNC Symbol;Acc:VGNC:94532]	REFSEQ_NCRNA_PREDICTED
XR_002336904.1	ENSSSCG00000005367	TSTD2	thiosulfate sulfurtransferase like domain containing 2 [Source:VGNC Symbol;Acc:VGNC:94532]	REFSEQ_NCRNA_PREDICTED
XR_002336905.1	ENSSSCG00000005367	TSTD2	thiosulfate sulfurtransferase like domain containing 2 [Source:VGNC Symbol;Acc:VGNC:94532]	REFSEQ_NCRNA_PREDICTED
XM_005660267.3	ENSSSCG00000005375	CORO2A	coronin 2A [Source:VGNC Symbol;Acc:VGNC:86915]	REFSEQ_MRNA_PREDICTED
XM_021080713.1	ENSSSCG00000005382	TGFBR1	transforming growth factor beta receptor 1 [Source:VGNC Symbol;Acc:VGNC:98368]	REFSEQ_MRNA_PREDICTED
XM_005660270.3	ENSSSCG00000005382	TGFBR1	transforming growth factor beta receptor 1 [Source:VGNC Symbol;Acc:VGNC:98368]	REFSEQ_MRNA_PREDICTED
XM_021066679.1	ENSSSCG00000005386	STX17	syntaxin 17 [Source:VGNC Symbol;Acc:VGNC:93587]	REFSEQ_MRNA_PREDICTED
XM_005660277.3	ENSSSCG00000005386	STX17	syntaxin 17 [Source:VGNC Symbol;Acc:VGNC:93587]	REFSEQ_MRNA_PREDICTED
XM_021066620.1	ENSSSCG00000005388	INVS	inversin [Source:VGNC Symbol;Acc:VGNC:89171]	REFSEQ_MRNA_PREDICTED
XM_021066607.1	ENSSSCG00000005388	INVS	inversin [Source:VGNC Symbol;Acc:VGNC:89171]	REFSEQ_MRNA_PREDICTED
XM_021066606.1	ENSSSCG00000005388	INVS	inversin [Source:VGNC Symbol;Acc:VGNC:89171]	REFSEQ_MRNA_PREDICTED
XM_021066600.1	ENSSSCG00000005388	INVS	inversin [Source:VGNC Symbol;Acc:VGNC:89171]	REFSEQ_MRNA_PREDICTED
XM_021066660.1	ENSSSCG00000005388	INVS	inversin [Source:VGNC Symbol;Acc:VGNC:89171]	REFSEQ_MRNA_PREDICTED
XM_021066667.1	ENSSSCG00000005388	INVS	inversin [Source:VGNC Symbol;Acc:VGNC:89171]	REFSEQ_MRNA_PREDICTED
XM_021066648.1	ENSSSCG00000005388	INVS	inversin [Source:VGNC Symbol;Acc:VGNC:89171]	REFSEQ_MRNA_PREDICTED
XM_021066655.1	ENSSSCG00000005388	INVS	inversin [Source:VGNC Symbol;Acc:VGNC:89171]	REFSEQ_MRNA_PREDICTED
XM_021066627.1	ENSSSCG00000005388	INVS	inversin [Source:VGNC Symbol;Acc:VGNC:89171]	REFSEQ_MRNA_PREDICTED
XM_013993711.2	ENSSSCG00000005388	INVS	inversin [Source:VGNC Symbol;Acc:VGNC:89171]	REFSEQ_MRNA_PREDICTED
XM_021066614.1	ENSSSCG00000005388	INVS	inversin [Source:VGNC Symbol;Acc:VGNC:89171]	REFSEQ_MRNA_PREDICTED
XM_021066638.1	ENSSSCG00000005388	INVS	inversin [Source:VGNC Symbol;Acc:VGNC:89171]	REFSEQ_MRNA_PREDICTED
XM_005660312.3	ENSSSCG00000005425	SLC44A1	solute carrier family 44 member 1 [Source:VGNC Symbol;Acc:VGNC:93118]	REFSEQ_MRNA_PREDICTED
XM_005660313.3	ENSSSCG00000054150	FSD1L	fibronectin type III and SPRY domain containing 1 like [Source:HGNC Symbol;Acc:HGNC:13753]	REFSEQ_MRNA_PREDICTED
XR_002337166.1	None	None	None
XM_005660320.3	ENSSSCG00000005444	TMEM245	transmembrane protein 245 [Source:HGNC Symbol;Acc:HGNC:1363]	REFSEQ_MRNA_PREDICTED
XM_021067267.1	ENSSSCG00000005444	TMEM245	transmembrane protein 245 [Source:HGNC Symbol;Acc:HGNC:1363]	REFSEQ_MRNA_PREDICTED
XM_021093620.1	ENSSSCG00000038824	FRRS1L	ferric chelate reductase 1 like [Source:VGNC Symbol;Acc:VGNC:88245]	REFSEQ_MRNA_PREDICTED
XM_021093685.1	ENSSSCG00000038824	FRRS1L	ferric chelate reductase 1 like [Source:VGNC Symbol;Acc:VGNC:88245]	REFSEQ_MRNA_PREDICTED
XR_002344422.1	ENSSSCG00000038824	FRRS1L	ferric chelate reductase 1 like [Source:VGNC Symbol;Acc:VGNC:88245]	REFSEQ_NCRNA_PREDICTED
XM_021067374.1	ENSSSCG00000005449	PTPN3	protein tyrosine phosphatase non-receptor type 3 [Source:VGNC Symbol;Acc:VGNC:91980]	REFSEQ_MRNA_PREDICTED
XM_021067368.1	ENSSSCG00000005449	PTPN3	protein tyrosine phosphatase non-receptor type 3 [Source:VGNC Symbol;Acc:VGNC:91980]	REFSEQ_MRNA_PREDICTED
XM_021067327.1	ENSSSCG00000005449	PTPN3	protein tyrosine phosphatase non-receptor type 3 [Source:VGNC Symbol;Acc:VGNC:91980]	REFSEQ_MRNA_PREDICTED
XM_021067358.1	ENSSSCG00000005449	PTPN3	protein tyrosine phosphatase non-receptor type 3 [Source:VGNC Symbol;Acc:VGNC:91980]	REFSEQ_MRNA_PREDICTED
XM_021067348.1	ENSSSCG00000005449	PTPN3	protein tyrosine phosphatase non-receptor type 3 [Source:VGNC Symbol;Acc:VGNC:91980]	REFSEQ_MRNA_PREDICTED
XM_021067339.1	ENSSSCG00000005449	PTPN3	protein tyrosine phosphatase non-receptor type 3 [Source:VGNC Symbol;Acc:VGNC:91980]	REFSEQ_MRNA_PREDICTED
XM_021067334.1	ENSSSCG00000005449	PTPN3	protein tyrosine phosphatase non-receptor type 3 [Source:VGNC Symbol;Acc:VGNC:91980]	REFSEQ_MRNA_PREDICTED
XM_021087791.1	None	None	None
XM_021087641.1	ENSSSCG00000033120	PALM2AKAP2	PALM2-AKAP2 fusion [Source:NCBI gene (formerly Entrezgene);Acc:100152369]	REFSEQ_MRNA_PREDICTED
XM_021087737.1	ENSSSCG00000033120	PALM2AKAP2	PALM2-AKAP2 fusion [Source:NCBI gene (formerly Entrezgene);Acc:100152369]	REFSEQ_MRNA_PREDICTED
XM_021087838.1	ENSSSCG00000033120	PALM2AKAP2	PALM2-AKAP2 fusion [Source:NCBI gene (formerly Entrezgene);Acc:100152369]	REFSEQ_MRNA_PREDICTED
NM_001204181.1	None	None	None
XM_021087686.1	None	None	None
XR_002338983.1	None	None	None
XR_002338984.1	None	None	None
XR_002338982.1	None	None	None
XR_002337296.1	ENSSSCG00000005465	SUSD1	sushi domain containing 1 [Source:VGNC Symbol;Acc:VGNC:93633]	REFSEQ_NCRNA_PREDICTED
XM_003122070.5	ENSSSCG00000005469	KIAA1958	KIAA1958 [Source:VGNC Symbol;Acc:VGNC:89448]	REFSEQ_MRNA_PREDICTED
XM_013993763.2	ENSSSCG00000005469	KIAA1958	KIAA1958 [Source:VGNC Symbol;Acc:VGNC:89448]	REFSEQ_MRNA_PREDICTED
XM_003122081.6	ENSSSCG00000005471	SNX30	sorting nexin family member 30 [Source:VGNC Symbol;Acc:VGNC:93318]	REFSEQ_MRNA_PREDICTED
XM_021067808.1	ENSSSCG00000005484	ZNF618	zinc finger protein 618 [Source:VGNC Symbol;Acc:VGNC:95276]	REFSEQ_MRNA_PREDICTED
XM_021067984.1	ENSSSCG00000005490	WHRN	whirlin [Source:VGNC Symbol;Acc:VGNC:94956]	REFSEQ_MRNA_PREDICTED
XM_021067991.1	ENSSSCG00000005490	WHRN	whirlin [Source:VGNC Symbol;Acc:VGNC:94956]	REFSEQ_MRNA_PREDICTED
XM_021067997.1	ENSSSCG00000005490	WHRN	whirlin [Source:VGNC Symbol;Acc:VGNC:94956]	REFSEQ_MRNA_PREDICTED
XM_021068007.1	ENSSSCG00000005490	WHRN	whirlin [Source:VGNC Symbol;Acc:VGNC:94956]	REFSEQ_MRNA_PREDICTED
XM_021068016.1	ENSSSCG00000005490	WHRN	whirlin [Source:VGNC Symbol;Acc:VGNC:94956]	REFSEQ_MRNA_PREDICTED
XM_021068023.1	ENSSSCG00000005490	WHRN	whirlin [Source:VGNC Symbol;Acc:VGNC:94956]	REFSEQ_MRNA_PREDICTED
XM_001926753.7	ENSSSCG00000005498	PAPPA	pappalysin 1 [Source:VGNC Symbol;Acc:VGNC:91170]	REFSEQ_MRNA_PREDICTED
XM_005660387.3	ENSSSCG00000005506	MEGF9	multiple EGF like domains 9 [Source:VGNC Symbol;Acc:VGNC:90130]	REFSEQ_MRNA_PREDICTED
XM_021068174.1	ENSSSCG00000005511	TRAF1	TNF receptor associated factor 1 [Source:VGNC Symbol;Acc:VGNC:94358]	REFSEQ_MRNA_PREDICTED
XM_021068184.1	ENSSSCG00000005511	TRAF1	TNF receptor associated factor 1 [Source:VGNC Symbol;Acc:VGNC:94358]	REFSEQ_MRNA_PREDICTED
XM_021068177.1	ENSSSCG00000005511	TRAF1	TNF receptor associated factor 1 [Source:VGNC Symbol;Acc:VGNC:94358]	REFSEQ_MRNA_PREDICTED
XM_021068189.1	ENSSSCG00000005511	TRAF1	TNF receptor associated factor 1 [Source:VGNC Symbol;Acc:VGNC:94358]	REFSEQ_MRNA_PREDICTED
XM_021068196.1	ENSSSCG00000032297	ENSSSCG00000032297	None	REFSEQ_MRNA_PREDICTED
XM_021068190.1	ENSSSCG00000032297	ENSSSCG00000032297	None	REFSEQ_MRNA_PREDICTED
XM_021068225.1	ENSSSCG00000032297	ENSSSCG00000032297	None	REFSEQ_MRNA_PREDICTED
XM_021068218.1	ENSSSCG00000032297	ENSSSCG00000032297	None	REFSEQ_MRNA_PREDICTED
XM_021068205.1	ENSSSCG00000032297	ENSSSCG00000032297	None	REFSEQ_MRNA_PREDICTED
XM_021068203.1	ENSSSCG00000032297	ENSSSCG00000032297	None	REFSEQ_MRNA_PREDICTED
XM_021068213.1	ENSSSCG00000032297	ENSSSCG00000032297	None	REFSEQ_MRNA_PREDICTED
XM_005660404.3	ENSSSCG00000032297	ENSSSCG00000032297	None	REFSEQ_MRNA_PREDICTED
XM_003353636.5	ENSSSCG00000005524	DAB2IP	DAB2 interacting protein [Source:VGNC Symbol;Acc:VGNC:87145]	REFSEQ_MRNA_PREDICTED
XR_002339365.1	None	None	None
XM_021074603.1	ENSSSCG00000005582	STRBP	spermatid perinuclear RNA binding protein [Source:VGNC Symbol;Acc:VGNC:93575]	REFSEQ_MRNA_PREDICTED
XM_021074703.1	ENSSSCG00000005585	DENND1A	DENN domain containing 1A [Source:VGNC Symbol;Acc:VGNC:87245]	REFSEQ_MRNA_PREDICTED
XM_021074674.1	ENSSSCG00000005585	DENND1A	DENN domain containing 1A [Source:VGNC Symbol;Acc:VGNC:87245]	REFSEQ_MRNA_PREDICTED
XM_021074696.1	ENSSSCG00000005585	DENND1A	DENN domain containing 1A [Source:VGNC Symbol;Acc:VGNC:87245]	REFSEQ_MRNA_PREDICTED
XM_021074679.1	ENSSSCG00000005585	DENND1A	DENN domain containing 1A [Source:VGNC Symbol;Acc:VGNC:87245]	REFSEQ_MRNA_PREDICTED
XM_021074668.1	ENSSSCG00000005585	DENND1A	DENN domain containing 1A [Source:VGNC Symbol;Acc:VGNC:87245]	REFSEQ_MRNA_PREDICTED
XM_021074650.1	ENSSSCG00000005585	DENND1A	DENN domain containing 1A [Source:VGNC Symbol;Acc:VGNC:87245]	REFSEQ_MRNA_PREDICTED
XM_021074643.1	ENSSSCG00000005585	DENND1A	DENN domain containing 1A [Source:VGNC Symbol;Acc:VGNC:87245]	REFSEQ_MRNA_PREDICTED
XM_021074700.1	ENSSSCG00000005585	DENND1A	DENN domain containing 1A [Source:VGNC Symbol;Acc:VGNC:87245]	REFSEQ_MRNA_PREDICTED
XM_021074697.1	ENSSSCG00000005585	DENND1A	DENN domain containing 1A [Source:VGNC Symbol;Acc:VGNC:87245]	REFSEQ_MRNA_PREDICTED
XM_021074654.1	ENSSSCG00000005585	DENND1A	DENN domain containing 1A [Source:VGNC Symbol;Acc:VGNC:87245]	REFSEQ_MRNA_PREDICTED
XM_021074666.1	ENSSSCG00000005585	DENND1A	DENN domain containing 1A [Source:VGNC Symbol;Acc:VGNC:87245]	REFSEQ_MRNA_PREDICTED
XM_021074711.1	ENSSSCG00000005585	DENND1A	DENN domain containing 1A [Source:VGNC Symbol;Acc:VGNC:87245]	REFSEQ_MRNA_PREDICTED
XM_021074682.1	ENSSSCG00000005585	DENND1A	DENN domain containing 1A [Source:VGNC Symbol;Acc:VGNC:87245]	REFSEQ_MRNA_PREDICTED
XM_021074718.1	ENSSSCG00000005585	DENND1A	DENN domain containing 1A [Source:VGNC Symbol;Acc:VGNC:87245]	REFSEQ_MRNA_PREDICTED
XM_021074661.1	ENSSSCG00000005585	DENND1A	DENN domain containing 1A [Source:VGNC Symbol;Acc:VGNC:87245]	REFSEQ_MRNA_PREDICTED
XM_021074692.1	ENSSSCG00000005585	DENND1A	DENN domain containing 1A [Source:VGNC Symbol;Acc:VGNC:87245]	REFSEQ_MRNA_PREDICTED
XM_021074709.1	ENSSSCG00000005585	DENND1A	DENN domain containing 1A [Source:VGNC Symbol;Acc:VGNC:87245]	REFSEQ_MRNA_PREDICTED
XM_021074685.1	ENSSSCG00000005585	DENND1A	DENN domain containing 1A [Source:VGNC Symbol;Acc:VGNC:87245]	REFSEQ_MRNA_PREDICTED
XM_021074670.1	ENSSSCG00000005585	DENND1A	DENN domain containing 1A [Source:VGNC Symbol;Acc:VGNC:87245]	REFSEQ_MRNA_PREDICTED
XM_021074721.1	ENSSSCG00000005585	DENND1A	DENN domain containing 1A [Source:VGNC Symbol;Acc:VGNC:87245]	REFSEQ_MRNA_PREDICTED
XM_021074726.1	ENSSSCG00000005585	DENND1A	DENN domain containing 1A [Source:VGNC Symbol;Acc:VGNC:87245]	REFSEQ_MRNA_PREDICTED
XM_003122163.5	ENSSSCG00000005587	NEK6	NIMA related kinase 6 [Source:VGNC Symbol;Acc:VGNC:90678]	REFSEQ_MRNA_PREDICTED
XM_005660424.3	ENSSSCG00000005587	NEK6	NIMA related kinase 6 [Source:VGNC Symbol;Acc:VGNC:90678]	REFSEQ_MRNA_PREDICTED
XM_021068570.1	ENSSSCG00000005587	NEK6	NIMA related kinase 6 [Source:VGNC Symbol;Acc:VGNC:90678]	REFSEQ_MRNA_PREDICTED
XM_013993856.2	ENSSSCG00000005587	NEK6	NIMA related kinase 6 [Source:VGNC Symbol;Acc:VGNC:90678]	REFSEQ_MRNA_PREDICTED
XM_021068576.1	ENSSSCG00000005587	NEK6	NIMA related kinase 6 [Source:VGNC Symbol;Acc:VGNC:90678]	REFSEQ_MRNA_PREDICTED
XM_021068573.1	ENSSSCG00000005587	NEK6	NIMA related kinase 6 [Source:VGNC Symbol;Acc:VGNC:90678]	REFSEQ_MRNA_PREDICTED
XM_021068578.1	ENSSSCG00000005587	NEK6	NIMA related kinase 6 [Source:VGNC Symbol;Acc:VGNC:90678]	REFSEQ_MRNA_PREDICTED
XM_021068569.1	ENSSSCG00000005587	NEK6	NIMA related kinase 6 [Source:VGNC Symbol;Acc:VGNC:90678]	REFSEQ_MRNA_PREDICTED
XM_021098706.1	ENSSSCG00000005589	NR6A1	nuclear receptor subfamily 6 group A member 1 [Source:VGNC Symbol;Acc:VGNC:90887]	REFSEQ_MRNA_PREDICTED
XM_021085471.1	None	None	None
XM_021068910.1	ENSSSCG00000029169	MAPKAP1	MAPK associated protein 1 [Source:VGNC Symbol;Acc:VGNC:90010]	REFSEQ_MRNA_PREDICTED
XM_021068885.1	ENSSSCG00000029169	MAPKAP1	MAPK associated protein 1 [Source:VGNC Symbol;Acc:VGNC:90010]	REFSEQ_MRNA_PREDICTED
XM_021068936.1	ENSSSCG00000005604	PBX3	PBX homeobox 3 [Source:VGNC Symbol;Acc:VGNC:91205]	REFSEQ_MRNA_PREDICTED
XM_021068947.1	ENSSSCG00000005604	PBX3	PBX homeobox 3 [Source:VGNC Symbol;Acc:VGNC:91205]	REFSEQ_MRNA_PREDICTED
XM_021068926.1	ENSSSCG00000005604	PBX3	PBX homeobox 3 [Source:VGNC Symbol;Acc:VGNC:91205]	REFSEQ_MRNA_PREDICTED
XM_021068965.1	ENSSSCG00000036926	MVB12B	multivesicular body subunit 12B [Source:VGNC Symbol;Acc:VGNC:90488]	REFSEQ_MRNA_PREDICTED
XM_021068968.1	ENSSSCG00000036926	MVB12B	multivesicular body subunit 12B [Source:VGNC Symbol;Acc:VGNC:90488]	REFSEQ_MRNA_PREDICTED
XM_021101982.1	ENSSSCG00000035968	LMX1B	LIM homeobox transcription factor 1 beta [Source:VGNC Symbol;Acc:VGNC:89771]	REFSEQ_MRNA_PREDICTED
XM_021069060.1	ENSSSCG00000005607	RALGPS1	Ral GEF with PH domain and SH3 binding motif 1 [Source:VGNC Symbol;Acc:VGNC:92072]	REFSEQ_MRNA_PREDICTED
XM_021069096.1	ENSSSCG00000005607	RALGPS1	Ral GEF with PH domain and SH3 binding motif 1 [Source:VGNC Symbol;Acc:VGNC:92072]	REFSEQ_MRNA_PREDICTED
XM_021069050.1	ENSSSCG00000005607	RALGPS1	Ral GEF with PH domain and SH3 binding motif 1 [Source:VGNC Symbol;Acc:VGNC:92072]	REFSEQ_MRNA_PREDICTED
XM_021069008.1	ENSSSCG00000005607	RALGPS1	Ral GEF with PH domain and SH3 binding motif 1 [Source:VGNC Symbol;Acc:VGNC:92072]	REFSEQ_MRNA_PREDICTED
XM_021069123.1	ENSSSCG00000005607	RALGPS1	Ral GEF with PH domain and SH3 binding motif 1 [Source:VGNC Symbol;Acc:VGNC:92072]	REFSEQ_MRNA_PREDICTED
XM_021069027.1	ENSSSCG00000005607	RALGPS1	Ral GEF with PH domain and SH3 binding motif 1 [Source:VGNC Symbol;Acc:VGNC:92072]	REFSEQ_MRNA_PREDICTED
XM_021069132.1	ENSSSCG00000005607	RALGPS1	Ral GEF with PH domain and SH3 binding motif 1 [Source:VGNC Symbol;Acc:VGNC:92072]	REFSEQ_MRNA_PREDICTED
XM_021069016.1	ENSSSCG00000005607	RALGPS1	Ral GEF with PH domain and SH3 binding motif 1 [Source:VGNC Symbol;Acc:VGNC:92072]	REFSEQ_MRNA_PREDICTED
XM_021069114.1	ENSSSCG00000005607	RALGPS1	Ral GEF with PH domain and SH3 binding motif 1 [Source:VGNC Symbol;Acc:VGNC:92072]	REFSEQ_MRNA_PREDICTED
XM_021069100.1	ENSSSCG00000005607	RALGPS1	Ral GEF with PH domain and SH3 binding motif 1 [Source:VGNC Symbol;Acc:VGNC:92072]	REFSEQ_MRNA_PREDICTED
XM_021069038.1	ENSSSCG00000005607	RALGPS1	Ral GEF with PH domain and SH3 binding motif 1 [Source:VGNC Symbol;Acc:VGNC:92072]	REFSEQ_MRNA_PREDICTED
XM_021069104.1	ENSSSCG00000005607	RALGPS1	Ral GEF with PH domain and SH3 binding motif 1 [Source:VGNC Symbol;Acc:VGNC:92072]	REFSEQ_MRNA_PREDICTED
XM_021069073.1	ENSSSCG00000005607	RALGPS1	Ral GEF with PH domain and SH3 binding motif 1 [Source:VGNC Symbol;Acc:VGNC:92072]	REFSEQ_MRNA_PREDICTED
XM_021069122.1	ENSSSCG00000005607	RALGPS1	Ral GEF with PH domain and SH3 binding motif 1 [Source:VGNC Symbol;Acc:VGNC:92072]	REFSEQ_MRNA_PREDICTED
XM_021069069.1	ENSSSCG00000005607	RALGPS1	Ral GEF with PH domain and SH3 binding motif 1 [Source:VGNC Symbol;Acc:VGNC:92072]	REFSEQ_MRNA_PREDICTED
XM_021069000.1	ENSSSCG00000005607	RALGPS1	Ral GEF with PH domain and SH3 binding motif 1 [Source:VGNC Symbol;Acc:VGNC:92072]	REFSEQ_MRNA_PREDICTED
XM_021068990.1	ENSSSCG00000005607	RALGPS1	Ral GEF with PH domain and SH3 binding motif 1 [Source:VGNC Symbol;Acc:VGNC:92072]	REFSEQ_MRNA_PREDICTED
XM_021069084.1	ENSSSCG00000005607	RALGPS1	Ral GEF with PH domain and SH3 binding motif 1 [Source:VGNC Symbol;Acc:VGNC:92072]	REFSEQ_MRNA_PREDICTED
XM_021069093.1	ENSSSCG00000005607	RALGPS1	Ral GEF with PH domain and SH3 binding motif 1 [Source:VGNC Symbol;Acc:VGNC:92072]	REFSEQ_MRNA_PREDICTED
XM_021069245.1	ENSSSCG00000005614	NIBAN2	niban apoptosis regulator 2 [Source:VGNC Symbol;Acc:VGNC:90741]	REFSEQ_MRNA_PREDICTED
XM_021069254.1	ENSSSCG00000005614	NIBAN2	niban apoptosis regulator 2 [Source:VGNC Symbol;Acc:VGNC:90741]	REFSEQ_MRNA_PREDICTED
XM_005660443.3	ENSSSCG00000005617	STXBP1	syntaxin binding protein 1 [Source:VGNC Symbol;Acc:VGNC:93596]	REFSEQ_MRNA_PREDICTED
XM_021069549.1	ENSSSCG00000005641	DNM1	dynamin 1 [Source:VGNC Symbol;Acc:VGNC:87380]	REFSEQ_MRNA_PREDICTED
XM_021069575.1	ENSSSCG00000005641	DNM1	dynamin 1 [Source:VGNC Symbol;Acc:VGNC:87380]	REFSEQ_MRNA_PREDICTED
XM_005660467.3	ENSSSCG00000005641	DNM1	dynamin 1 [Source:VGNC Symbol;Acc:VGNC:87380]	REFSEQ_MRNA_PREDICTED
XM_005660465.3	ENSSSCG00000005641	DNM1	dynamin 1 [Source:VGNC Symbol;Acc:VGNC:87380]	REFSEQ_MRNA_PREDICTED
XM_005660474.3	ENSSSCG00000005641	DNM1	dynamin 1 [Source:VGNC Symbol;Acc:VGNC:87380]	REFSEQ_MRNA_PREDICTED
XM_005660472.3	ENSSSCG00000005641	DNM1	dynamin 1 [Source:VGNC Symbol;Acc:VGNC:87380]	REFSEQ_MRNA_PREDICTED
XM_001928850.6	ENSSSCG00000005664	LRRC8A	leucine rich repeat containing 8 VRAC subunit A [Source:VGNC Symbol;Acc:VGNC:98085]	REFSEQ_MRNA_PREDICTED
XM_013993913.2	ENSSSCG00000005664	LRRC8A	leucine rich repeat containing 8 VRAC subunit A [Source:VGNC Symbol;Acc:VGNC:98085]	REFSEQ_MRNA_PREDICTED
XM_005660498.3	ENSSSCG00000005664	LRRC8A	leucine rich repeat containing 8 VRAC subunit A [Source:VGNC Symbol;Acc:VGNC:98085]	REFSEQ_MRNA_PREDICTED
XM_005660499.3	ENSSSCG00000005664	LRRC8A	leucine rich repeat containing 8 VRAC subunit A [Source:VGNC Symbol;Acc:VGNC:98085]	REFSEQ_MRNA_PREDICTED
XM_021070139.1	ENSSSCG00000024341	USP20	ubiquitin specific peptidase 20 [Source:VGNC Symbol;Acc:VGNC:94752]	REFSEQ_MRNA_PREDICTED
XM_021070148.1	ENSSSCG00000005689	FNBP1	formin binding protein 1 [Source:VGNC Symbol;Acc:VGNC:88178]	REFSEQ_MRNA_PREDICTED
XM_005660524.3	ENSSSCG00000005706	ABL1	ABL proto-onco 1, non-receptor tyrosine kinase [Source:VGNC Symbol;Acc:VGNC:84984]	REFSEQ_MRNA_PREDICTED
XM_005660525.3	ENSSSCG00000005706	ABL1	ABL proto-onco 1, non-receptor tyrosine kinase [Source:VGNC Symbol;Acc:VGNC:84984]	REFSEQ_MRNA_PREDICTED
XM_003122239.5	ENSSSCG00000005707	FIBCD1	fibrinogen C domain containing 1 [Source:VGNC Symbol;Acc:VGNC:88133]	REFSEQ_MRNA_PREDICTED
XM_021070324.1	ENSSSCG00000005707	FIBCD1	fibrinogen C domain containing 1 [Source:VGNC Symbol;Acc:VGNC:88133]	REFSEQ_MRNA_PREDICTED
XM_003353687.5	ENSSSCG00000005710	LAMC3	laminin subunit gamma 3 [Source:VGNC Symbol;Acc:VGNC:89626]	REFSEQ_MRNA_PREDICTED
XM_013986927.2	ENSSSCG00000005720	MED27	mediator complex subunit 27 [Source:VGNC Symbol;Acc:VGNC:90117]	REFSEQ_MRNA_PREDICTED
XM_021070698.1	None	None	None
XM_021070644.1	ENSSSCG00000005724	SETX	senataxin [Source:VGNC Symbol;Acc:VGNC:92766]	REFSEQ_MRNA_PREDICTED
XM_021070651.1	ENSSSCG00000005724	SETX	senataxin [Source:VGNC Symbol;Acc:VGNC:92766]	REFSEQ_MRNA_PREDICTED
XM_021070705.1	ENSSSCG00000005724	SETX	senataxin [Source:VGNC Symbol;Acc:VGNC:92766]	REFSEQ_MRNA_PREDICTED
XM_013987041.2	ENSSSCG00000005724	SETX	senataxin [Source:VGNC Symbol;Acc:VGNC:92766]	REFSEQ_MRNA_PREDICTED
XM_021070714.1	ENSSSCG00000005724	SETX	senataxin [Source:VGNC Symbol;Acc:VGNC:92766]	REFSEQ_MRNA_PREDICTED
XM_021070654.1	ENSSSCG00000005724	SETX	senataxin [Source:VGNC Symbol;Acc:VGNC:92766]	REFSEQ_MRNA_PREDICTED
XM_013987048.2	ENSSSCG00000005724	SETX	senataxin [Source:VGNC Symbol;Acc:VGNC:92766]	REFSEQ_MRNA_PREDICTED
XM_021070725.1	ENSSSCG00000005724	SETX	senataxin [Source:VGNC Symbol;Acc:VGNC:92766]	REFSEQ_MRNA_PREDICTED
XM_021070661.1	ENSSSCG00000005724	SETX	senataxin [Source:VGNC Symbol;Acc:VGNC:92766]	REFSEQ_MRNA_PREDICTED
XM_013987076.2	ENSSSCG00000005740	SARDH	sarcosine dehydrogenase [Source:VGNC Symbol;Acc:VGNC:92581]	REFSEQ_MRNA_PREDICTED
XM_005654605.3	ENSSSCG00000005740	SARDH	sarcosine dehydrogenase [Source:VGNC Symbol;Acc:VGNC:92581]	REFSEQ_MRNA_PREDICTED
XM_021090542.1	ENSSSCG00000005740	SARDH	sarcosine dehydrogenase [Source:VGNC Symbol;Acc:VGNC:92581]	REFSEQ_MRNA_PREDICTED
XM_021090883.1	ENSSSCG00000005740	SARDH	sarcosine dehydrogenase [Source:VGNC Symbol;Acc:VGNC:92581]	REFSEQ_MRNA_PREDICTED
XM_021090823.1	ENSSSCG00000005740	SARDH	sarcosine dehydrogenase [Source:VGNC Symbol;Acc:VGNC:92581]	REFSEQ_MRNA_PREDICTED
XM_021090840.1	ENSSSCG00000005740	SARDH	sarcosine dehydrogenase [Source:VGNC Symbol;Acc:VGNC:92581]	REFSEQ_MRNA_PREDICTED
XM_021071384.1	ENSSSCG00000005743	VAV2	vav guanine nucleotide exchange factor 2 [Source:VGNC Symbol;Acc:VGNC:94808]	REFSEQ_MRNA_PREDICTED
XM_005654614.3	ENSSSCG00000005743	VAV2	vav guanine nucleotide exchange factor 2 [Source:VGNC Symbol;Acc:VGNC:94808]	REFSEQ_MRNA_PREDICTED
XM_021071347.1	ENSSSCG00000005743	VAV2	vav guanine nucleotide exchange factor 2 [Source:VGNC Symbol;Acc:VGNC:94808]	REFSEQ_MRNA_PREDICTED
XM_021071364.1	ENSSSCG00000005743	VAV2	vav guanine nucleotide exchange factor 2 [Source:VGNC Symbol;Acc:VGNC:94808]	REFSEQ_MRNA_PREDICTED
XM_021071375.1	ENSSSCG00000005743	VAV2	vav guanine nucleotide exchange factor 2 [Source:VGNC Symbol;Acc:VGNC:94808]	REFSEQ_MRNA_PREDICTED
XM_005654613.3	ENSSSCG00000005743	VAV2	vav guanine nucleotide exchange factor 2 [Source:VGNC Symbol;Acc:VGNC:94808]	REFSEQ_MRNA_PREDICTED
XM_013987084.2	ENSSSCG00000005743	VAV2	vav guanine nucleotide exchange factor 2 [Source:VGNC Symbol;Acc:VGNC:94808]	REFSEQ_MRNA_PREDICTED
XM_005654617.3	ENSSSCG00000005743	VAV2	vav guanine nucleotide exchange factor 2 [Source:VGNC Symbol;Acc:VGNC:94808]	REFSEQ_MRNA_PREDICTED
XM_021071367.1	ENSSSCG00000005743	VAV2	vav guanine nucleotide exchange factor 2 [Source:VGNC Symbol;Acc:VGNC:94808]	REFSEQ_MRNA_PREDICTED
XM_021071356.1	ENSSSCG00000005743	VAV2	vav guanine nucleotide exchange factor 2 [Source:VGNC Symbol;Acc:VGNC:94808]	REFSEQ_MRNA_PREDICTED
XM_013992416.2	ENSSSCG00000027726	DLL1	delta like canonical Notch ligand 1 [Source:VGNC Symbol;Acc:VGNC:87335]	REFSEQ_MRNA_PREDICTED
XM_021085522.1	ENSSSCG00000027726	DLL1	delta like canonical Notch ligand 1 [Source:VGNC Symbol;Acc:VGNC:87335]	REFSEQ_MRNA_PREDICTED
XM_003353151.4	ENSSSCG00000027726	DLL1	delta like canonical Notch ligand 1 [Source:VGNC Symbol;Acc:VGNC:87335]	REFSEQ_MRNA_PREDICTED
XM_021085535.1	None	None	None
XM_021085546.1	None	None	None
XR_002342144.1	None	None	None
XM_005659107.3	ENSSSCG00000031703	DACT2	dishevelled binding antagonist of beta catenin 2 [Source:VGNC Symbol;Acc:VGNC:87148]	REFSEQ_MRNA_PREDICTED
XM_021073678.1	None	None	None
XM_021086017.1	ENSSSCG00000032403	ENSSSCG00000032403	None	REFSEQ_MRNA_PREDICTED
XM_021086007.1	ENSSSCG00000032403	ENSSSCG00000032403	None	REFSEQ_MRNA_PREDICTED
XM_021086023.1	ENSSSCG00000032403	ENSSSCG00000032403	None	REFSEQ_MRNA_PREDICTED
XM_021086048.1	ENSSSCG00000062590	GPR31	G protein-coupled receptor 31 [Source:HGNC Symbol;Acc:HGNC:4486]	REFSEQ_MRNA_PREDICTED
XM_021086056.1	None	None	None
XM_005654340.3	None	None	None
XR_002342241.1	None	None	None
XR_002339016.1	None	None	None
XR_001305848.2	None	None	None
XR_001305846.2	None	None	None
XR_002342307.1	None	None	None
XM_013992444.2	None	None	None
NM_214127.2	ENSSSCG00000040317	SOD2	superoxide dismutase 2 [Source:VGNC Symbol;Acc:VGNC:109495]	REFSEQ_MRNA
XR_001305858.2	None	None	None
XM_013992459.2	ENSSSCG00000004058	EZR	ezrin [Source:VGNC Symbol;Acc:VGNC:87856]	REFSEQ_MRNA_PREDICTED
XR_002342398.1	None	None	None
XR_002342400.1	None	None	None
XR_002342399.1	None	None	None
XM_021086565.1	None	None	None
XM_021083526.1	ENSSSCG00000024361	TFB1M	transcription factor B1, mitochondrial [Source:VGNC Symbol;Acc:VGNC:93913]	REFSEQ_MRNA_PREDICTED
XM_005659148.3	None	None	None
XM_021086853.1	ENSSSCG00000041378	ENSSSCG00000041378	None	REFSEQ_MRNA_PREDICTED
NM_001004035.1	ENSSSCG00000026042	ULBP1	None	REFSEQ_MRNA
XR_002342477.1	None	None	None
XR_001305885.2	None	None	None
XM_021072077.1	None	None	None
XM_021072094.1	None	None	None
XM_021072074.1	None	None	None
XM_021072089.1	None	None	None
XM_021072072.1	ENSSSCG00000033175	SASH1	SAM and SH3 domain containing 1 [Source:VGNC Symbol;Acc:VGNC:92583]	REFSEQ_MRNA_PREDICTED
XM_021072057.1	ENSSSCG00000033175	SASH1	SAM and SH3 domain containing 1 [Source:VGNC Symbol;Acc:VGNC:92583]	REFSEQ_MRNA_PREDICTED
XM_021072079.1	None	None	None
XM_005659159.3	ENSSSCG00000048240	SAMD5	sterile alpha motif domain containing 5 [Source:VGNC Symbol;Acc:VGNC:109543]	REFSEQ_MRNA_PREDICTED
XM_003121151.4	ENSSSCG00000004121	FBXO30	F-box protein 30 [Source:VGNC Symbol;Acc:VGNC:108155]	REFSEQ_MRNA_PREDICTED
XM_005659164.3	ENSSSCG00000004121	FBXO30	F-box protein 30 [Source:VGNC Symbol;Acc:VGNC:108155]	REFSEQ_MRNA_PREDICTED
XM_021087123.1	ENSSSCG00000040918	LTV1	LTV1 ribosome biogenesis factor [Source:HGNC Symbol;Acc:HGNC:21173]	REFSEQ_MRNA_PREDICTED
XM_005654367.3	ENSSSCG00000004134	PEX3	peroxisomal biosis factor 3 [Source:VGNC Symbol;Acc:VGNC:91327]	REFSEQ_MRNA_PREDICTED
XM_001924236.5	ENSSSCG00000039598	ADAT2	adenosine deaminase tRNA specific 2 [Source:VGNC Symbol;Acc:VGNC:85100]	REFSEQ_MRNA_PREDICTED
XM_021087298.1	ENSSSCG00000004143	TXLNB	taxilin beta [Source:VGNC Symbol;Acc:VGNC:94601]	REFSEQ_MRNA_PREDICTED
XM_003121175.6	ENSSSCG00000004143	TXLNB	taxilin beta [Source:VGNC Symbol;Acc:VGNC:94601]	REFSEQ_MRNA_PREDICTED
XM_021087318.1	None	None	None
XM_005659183.3	ENSSSCG00000004156	IFNGR1	interferon gamma receptor 1 [Source:VGNC Symbol;Acc:VGNC:89041]	REFSEQ_MRNA_PREDICTED
XM_021085029.1	ENSSSCG00000004156	IFNGR1	interferon gamma receptor 1 [Source:VGNC Symbol;Acc:VGNC:89041]	REFSEQ_MRNA_PREDICTED
NM_001177907.1	ENSSSCG00000004156	IFNGR1	interferon gamma receptor 1 [Source:VGNC Symbol;Acc:VGNC:89041]	REFSEQ_MRNA
XM_021087621.1	ENSSSCG00000028115	ALDH8A1	aldehyde dehydrogenase 8 family member A1 [Source:VGNC Symbol;Acc:VGNC:85244]	REFSEQ_MRNA_PREDICTED
XR_002342781.1	None	None	None
XR_002342835.1	None	None	None
XR_002342836.1	None	None	None
XR_002342837.1	None	None	None
XR_002342887.1	ENSSSCG00000025992	ENPP3	ectonucleotide pyrophosphatase/phosphodiesterase 3 [Source:VGNC Symbol;Acc:VGNC:87710]	REFSEQ_NCRNA_PREDICTED
XR_001305923.2	None	None	None
XR_002342909.1	None	None	None
XM_013992565.2	ENSSSCG00000004201	TMEM200A	transmembrane protein 200A [Source:VGNC Symbol;Acc:VGNC:94129]	REFSEQ_MRNA_PREDICTED
XM_021088355.1	ENSSSCG00000004201	TMEM200A	transmembrane protein 200A [Source:VGNC Symbol;Acc:VGNC:94129]	REFSEQ_MRNA_PREDICTED
XR_002342995.1	None	None	None
XM_021088422.1	ENSSSCG00000004204	TMEM244	transmembrane protein 244 [Source:VGNC Symbol;Acc:VGNC:94154]	REFSEQ_MRNA_PREDICTED
XM_021088425.1	ENSSSCG00000004204	TMEM244	transmembrane protein 244 [Source:VGNC Symbol;Acc:VGNC:94154]	REFSEQ_MRNA_PREDICTED
XR_001305925.2	None	None	None
XR_002343002.1	None	None	None
XM_021088467.1	ENSSSCG00000038602	SOGA3	SOGA family member 3 [Source:HGNC Symbol;Acc:HGNC:21494]	REFSEQ_MRNA_PREDICTED
XM_021088466.1	ENSSSCG00000038602	SOGA3	SOGA family member 3 [Source:HGNC Symbol;Acc:HGNC:21494]	REFSEQ_MRNA_PREDICTED
XM_003353224.4	ENSSSCG00000004222	NCOA7	nuclear receptor coactivator 7 [Source:VGNC Symbol;Acc:VGNC:90618]	REFSEQ_MRNA_PREDICTED
XR_002338512.1	None	None	None
XR_002343190.1	None	None	None
XR_002343256.1	None	None	None
XM_013984988.2	ENSSSCG00000004255	VGLL2	vestigial like family member 2 [Source:VGNC Symbol;Acc:VGNC:94822]	REFSEQ_MRNA_PREDICTED
XM_013984994.2	ENSSSCG00000004255	VGLL2	vestigial like family member 2 [Source:VGNC Symbol;Acc:VGNC:94822]	REFSEQ_MRNA_PREDICTED
XM_005654393.3	ENSSSCG00000004262	KPNA5	karyopherin subunit alpha 5 [Source:VGNC Symbol;Acc:VGNC:89564]	REFSEQ_MRNA_PREDICTED
XM_005654392.3	ENSSSCG00000004262	KPNA5	karyopherin subunit alpha 5 [Source:VGNC Symbol;Acc:VGNC:89564]	REFSEQ_MRNA_PREDICTED
XM_001925212.7	ENSSSCG00000004262	KPNA5	karyopherin subunit alpha 5 [Source:VGNC Symbol;Acc:VGNC:89564]	REFSEQ_MRNA_PREDICTED
XR_002343275.1	None	None	None
XR_002339045.1	None	None	None
XR_002343326.1	None	None	None
XR_002343329.1	None	None	None
XR_002343330.1	None	None	None
XR_002343331.1	None	None	None
XM_003121264.5	ENSSSCG00000004279	OGFRL1	opioid growth factor receptor like 1 [Source:VGNC Symbol;Acc:VGNC:91026]	REFSEQ_MRNA_PREDICTED
XM_005659255.3	ENSSSCG00000004279	OGFRL1	opioid growth factor receptor like 1 [Source:VGNC Symbol;Acc:VGNC:91026]	REFSEQ_MRNA_PREDICTED
XM_021089525.1	ENSSSCG00000004279	OGFRL1	opioid growth factor receptor like 1 [Source:VGNC Symbol;Acc:VGNC:91026]	REFSEQ_MRNA_PREDICTED
XM_021089526.1	ENSSSCG00000004279	OGFRL1	opioid growth factor receptor like 1 [Source:VGNC Symbol;Acc:VGNC:91026]	REFSEQ_MRNA_PREDICTED
XM_013992637.2	ENSSSCG00000004279	OGFRL1	opioid growth factor receptor like 1 [Source:VGNC Symbol;Acc:VGNC:91026]	REFSEQ_MRNA_PREDICTED
XM_021089511.1	ENSSSCG00000004279	OGFRL1	opioid growth factor receptor like 1 [Source:VGNC Symbol;Acc:VGNC:91026]	REFSEQ_MRNA_PREDICTED
XM_013992658.2	ENSSSCG00000026943	MRAP2	melanocortin 2 receptor accessory protein 2 [Source:VGNC Symbol;Acc:VGNC:90339]	REFSEQ_MRNA_PREDICTED
XM_003353248.3	ENSSSCG00000026943	MRAP2	melanocortin 2 receptor accessory protein 2 [Source:VGNC Symbol;Acc:VGNC:90339]	REFSEQ_MRNA_PREDICTED
XM_013992657.2	ENSSSCG00000026943	MRAP2	melanocortin 2 receptor accessory protein 2 [Source:VGNC Symbol;Acc:VGNC:90339]	REFSEQ_MRNA_PREDICTED
XM_021089575.1	ENSSSCG00000026943	MRAP2	melanocortin 2 receptor accessory protein 2 [Source:VGNC Symbol;Acc:VGNC:90339]	REFSEQ_MRNA_PREDICTED
XM_021089577.1	ENSSSCG00000026943	MRAP2	melanocortin 2 receptor accessory protein 2 [Source:VGNC Symbol;Acc:VGNC:90339]	REFSEQ_MRNA_PREDICTED
XM_021089584.1	None	None	None
XM_003121288.4	ENSSSCG00000033562	GJB7	gap junction protein beta 7 [Source:VGNC Symbol;Acc:VGNC:88467]	REFSEQ_MRNA_PREDICTED
XM_003121282.4	ENSSSCG00000055021	C6orf163	chromosome 6 open reading frame 163 [Source:HGNC Symbol;Acc:HGNC:21403]	REFSEQ_MRNA_PREDICTED
XM_003121290.6	ENSSSCG00000004306	ORC3	origin recognition complex subunit 3 [Source:VGNC Symbol;Acc:VGNC:91061]	REFSEQ_MRNA_PREDICTED
XM_021089812.1	ENSSSCG00000004306	ORC3	origin recognition complex subunit 3 [Source:VGNC Symbol;Acc:VGNC:91061]	REFSEQ_MRNA_PREDICTED
XM_021089821.1	ENSSSCG00000004306	ORC3	origin recognition complex subunit 3 [Source:VGNC Symbol;Acc:VGNC:91061]	REFSEQ_MRNA_PREDICTED
XM_021089832.1	ENSSSCG00000004306	ORC3	origin recognition complex subunit 3 [Source:VGNC Symbol;Acc:VGNC:91061]	REFSEQ_MRNA_PREDICTED
XM_013992676.2	ENSSSCG00000004309	CNR1	cannabinoid receptor 1 [Source:VGNC Symbol;Acc:VGNC:86843]	REFSEQ_MRNA_PREDICTED
XM_005659288.3	ENSSSCG00000004309	CNR1	cannabinoid receptor 1 [Source:VGNC Symbol;Acc:VGNC:86843]	REFSEQ_MRNA_PREDICTED
XM_021082147.1	ENSSSCG00000004334	MAP3K7	mitogen-activated protein kinase kinase kinase 7 [Source:VGNC Symbol;Acc:VGNC:89987]	REFSEQ_MRNA_PREDICTED
XM_001926241.6	ENSSSCG00000056101	POU3F2	POU class 3 homeobox 2 [Source:HGNC Symbol;Acc:HGNC:9215]	REFSEQ_MRNA_PREDICTED
XM_021090274.1	ENSSSCG00000004349	COQ3	coenzyme Q3, methyltransferase [Source:HGNC Symbol;Acc:HGNC:18175]	REFSEQ_MRNA_PREDICTED
XM_021088738.1	ENSSSCG00000004353	CCNC	cyclin C [Source:VGNC Symbol;Acc:VGNC:103046]	REFSEQ_MRNA_PREDICTED
XM_021088706.1	ENSSSCG00000004353	CCNC	cyclin C [Source:VGNC Symbol;Acc:VGNC:103046]	REFSEQ_MRNA_PREDICTED
XM_021079438.1	ENSSSCG00000037612	LIN28B	lin-28 homolog B [Source:VGNC Symbol;Acc:VGNC:89729]	REFSEQ_MRNA_PREDICTED
XR_002343652.1	None	None	None
XM_005659341.3	ENSSSCG00000004369	PRDM1	PR/SET domain 1 [Source:VGNC Symbol;Acc:VGNC:91772]	REFSEQ_MRNA_PREDICTED
XM_021090455.1	ENSSSCG00000004369	PRDM1	PR/SET domain 1 [Source:VGNC Symbol;Acc:VGNC:91772]	REFSEQ_MRNA_PREDICTED
XM_001925350.4	ENSSSCG00000004369	PRDM1	PR/SET domain 1 [Source:VGNC Symbol;Acc:VGNC:91772]	REFSEQ_MRNA_PREDICTED
XM_021090447.1	ENSSSCG00000004369	PRDM1	PR/SET domain 1 [Source:VGNC Symbol;Acc:VGNC:91772]	REFSEQ_MRNA_PREDICTED
XM_013992732.2	ENSSSCG00000004369	PRDM1	PR/SET domain 1 [Source:VGNC Symbol;Acc:VGNC:91772]	REFSEQ_MRNA_PREDICTED
XM_005659340.3	ENSSSCG00000004369	PRDM1	PR/SET domain 1 [Source:VGNC Symbol;Acc:VGNC:91772]	REFSEQ_MRNA_PREDICTED
XM_005659342.3	ENSSSCG00000004369	PRDM1	PR/SET domain 1 [Source:VGNC Symbol;Acc:VGNC:91772]	REFSEQ_MRNA_PREDICTED
XM_021090461.1	ENSSSCG00000004369	PRDM1	PR/SET domain 1 [Source:VGNC Symbol;Acc:VGNC:91772]	REFSEQ_MRNA_PREDICTED
XM_021084599.1	None	None	None
XM_003121325.4	ENSSSCG00000004373	RTN4IP1	reticulon 4 interacting protein 1 [Source:VGNC Symbol;Acc:VGNC:92503]	REFSEQ_MRNA_PREDICTED
XR_002343670.1	ENSSSCG00000004373	RTN4IP1	reticulon 4 interacting protein 1 [Source:VGNC Symbol;Acc:VGNC:92503]	REFSEQ_NCRNA_PREDICTED
XR_002343677.1	ENSSSCG00000004373	RTN4IP1	reticulon 4 interacting protein 1 [Source:VGNC Symbol;Acc:VGNC:92503]	REFSEQ_NCRNA_PREDICTED
XR_002343682.1	ENSSSCG00000004373	RTN4IP1	reticulon 4 interacting protein 1 [Source:VGNC Symbol;Acc:VGNC:92503]	REFSEQ_NCRNA_PREDICTED
XM_021090612.1	ENSSSCG00000031159	BEND3	BEN domain containing 3 [Source:VGNC Symbol;Acc:VGNC:85800]	REFSEQ_MRNA_PREDICTED
XM_021090618.1	ENSSSCG00000031159	BEND3	BEN domain containing 3 [Source:VGNC Symbol;Acc:VGNC:85800]	REFSEQ_MRNA_PREDICTED
XR_002343720.1	None	None	None
XR_002343715.1	None	None	None
XR_002343711.1	None	None	None
XR_002343712.1	None	None	None
XR_002343713.1	None	None	None
XR_002343714.1	None	None	None
XM_021090771.1	None	None	None
XM_021090767.1	ENSSSCG00000033392	SCML4	Scm polycomb group protein like 4 [Source:VGNC Symbol;Acc:VGNC:92629]	REFSEQ_MRNA_PREDICTED
XM_003353279.4	ENSSSCG00000004384	NR2E1	nuclear receptor subfamily 2 group E member 1 [Source:VGNC Symbol;Acc:VGNC:90878]	REFSEQ_MRNA_PREDICTED
XR_001306055.2	None	None	None
XR_002343805.1	ENSSSCG00000004411	ZBTB24	zinc finger and BTB domain containing 24 [Source:VGNC Symbol;Acc:VGNC:95064]	REFSEQ_NCRNA_PREDICTED
XR_002343807.1	ENSSSCG00000004411	ZBTB24	zinc finger and BTB domain containing 24 [Source:VGNC Symbol;Acc:VGNC:95064]	REFSEQ_NCRNA_PREDICTED
XR_002343809.1	ENSSSCG00000004411	ZBTB24	zinc finger and BTB domain containing 24 [Source:VGNC Symbol;Acc:VGNC:95064]	REFSEQ_NCRNA_PREDICTED
XM_005659380.3	ENSSSCG00000004411	ZBTB24	zinc finger and BTB domain containing 24 [Source:VGNC Symbol;Acc:VGNC:95064]	REFSEQ_MRNA_PREDICTED
XR_002343808.1	None	None	None
XM_005652465.3	ENSSSCG00000004403	CDC40	cell division cycle 40 [Source:VGNC Symbol;Acc:VGNC:86452]	REFSEQ_MRNA_PREDICTED
XM_003121352.6	ENSSSCG00000004403	CDC40	cell division cycle 40 [Source:VGNC Symbol;Acc:VGNC:86452]	REFSEQ_MRNA_PREDICTED
XR_002343826.1	None	None	None
XM_003121369.4	ENSSSCG00000041409	MFSD4B	major facilitator superfamily domain containing 4B [Source:VGNC Symbol;Acc:VGNC:109534]	REFSEQ_MRNA_PREDICTED
XM_021091387.1	ENSSSCG00000004422	CCN6	cellular communication network factor 6 [Source:VGNC Symbol;Acc:VGNC:86347]	REFSEQ_MRNA_PREDICTED
XM_021091501.1	ENSSSCG00000037803	MARCKS	myristoylated alanine rich protein kinase C substrate [Source:VGNC Symbol;Acc:VGNC:90024]	REFSEQ_MRNA_PREDICTED
XM_005659397.3	ENSSSCG00000047800	TSPYL4	TSPY like 4 [Source:HGNC Symbol;Acc:HGNC:21559]	REFSEQ_MRNA_PREDICTED
XM_021091584.1	ENSSSCG00000031898	CALHM5	calcium homeostasis modulator family member 5 [Source:VGNC Symbol;Acc:VGNC:86146]	REFSEQ_MRNA_PREDICTED
XM_005659406.3	ENSSSCG00000004452	PRSS35	serine protease 35 [Source:VGNC Symbol;Acc:VGNC:91883]	REFSEQ_MRNA_PREDICTED
XM_021091928.1	ENSSSCG00000026346	UBE3D	ubiquitin protein ligase E3D [Source:VGNC Symbol;Acc:VGNC:94655]	REFSEQ_MRNA_PREDICTED
XR_002344065.1	None	None	None
XR_002344066.1	None	None	None
XR_002344068.1	None	None	None
XR_002344071.1	None	None	None
XM_021092349.1	ENSSSCG00000033155	TMEM30A	transmembrane protein 30A [Source:VGNC Symbol;Acc:VGNC:94170]	REFSEQ_MRNA_PREDICTED
XM_021092352.1	ENSSSCG00000033155	TMEM30A	transmembrane protein 30A [Source:VGNC Symbol;Acc:VGNC:94170]	REFSEQ_MRNA_PREDICTED
XM_021092482.1	ENSSSCG00000004492	SLC14A1	solute carrier family 14 member 1 (Kidd blood group) [Source:VGNC Symbol;Acc:VGNC:103177]	REFSEQ_MRNA_PREDICTED
XM_021092506.1	ENSSSCG00000004492	SLC14A1	solute carrier family 14 member 1 (Kidd blood group) [Source:VGNC Symbol;Acc:VGNC:103177]	REFSEQ_MRNA_PREDICTED
XM_003121417.5	ENSSSCG00000004493	SIGLEC15	sialic acid binding Ig like lectin 15 [Source:VGNC Symbol;Acc:VGNC:92871]	REFSEQ_MRNA_PREDICTED
XM_021092574.1	ENSSSCG00000004502	RNF165	ring finger protein 165 [Source:VGNC Symbol;Acc:VGNC:92366]	REFSEQ_MRNA_PREDICTED
XM_005659448.3	ENSSSCG00000004505	SMAD2	SMAD family member 2 [Source:VGNC Symbol;Acc:VGNC:98329]	REFSEQ_MRNA_PREDICTED
XM_021092745.1	ENSSSCG00000004505	SMAD2	SMAD family member 2 [Source:VGNC Symbol;Acc:VGNC:98329]	REFSEQ_MRNA_PREDICTED
XM_021092903.1	ENSSSCG00000004505	SMAD2	SMAD family member 2 [Source:VGNC Symbol;Acc:VGNC:98329]	REFSEQ_MRNA_PREDICTED
XM_021092635.1	ENSSSCG00000004505	SMAD2	SMAD family member 2 [Source:VGNC Symbol;Acc:VGNC:98329]	REFSEQ_MRNA_PREDICTED
XM_005659449.3	ENSSSCG00000004505	SMAD2	SMAD family member 2 [Source:VGNC Symbol;Acc:VGNC:98329]	REFSEQ_MRNA_PREDICTED
XM_013992841.2	ENSSSCG00000004505	SMAD2	SMAD family member 2 [Source:VGNC Symbol;Acc:VGNC:98329]	REFSEQ_MRNA_PREDICTED
XR_002344305.1	ENSSSCG00000034415	C18orf32	chromosome 18 open reading frame 32 [Source:HGNC Symbol;Acc:HGNC:31690]	REFSEQ_NCRNA_PREDICTED
XR_002344315.1	ENSSSCG00000034415	C18orf32	chromosome 18 open reading frame 32 [Source:HGNC Symbol;Acc:HGNC:31690]	REFSEQ_NCRNA_PREDICTED
XM_005654408.2	ENSSSCG00000004516	MBD1	methyl-CpG binding domain protein 1 [Source:HGNC Symbol;Acc:HGNC:6916]	REFSEQ_MRNA_PREDICTED
XM_021093108.1	ENSSSCG00000004516	MBD1	methyl-CpG binding domain protein 1 [Source:HGNC Symbol;Acc:HGNC:6916]	REFSEQ_MRNA_PREDICTED
XM_021093179.1	ENSSSCG00000004516	MBD1	methyl-CpG binding domain protein 1 [Source:HGNC Symbol;Acc:HGNC:6916]	REFSEQ_MRNA_PREDICTED
XM_021093128.1	ENSSSCG00000004516	MBD1	methyl-CpG binding domain protein 1 [Source:HGNC Symbol;Acc:HGNC:6916]	REFSEQ_MRNA_PREDICTED
XM_021093113.1	ENSSSCG00000004516	MBD1	methyl-CpG binding domain protein 1 [Source:HGNC Symbol;Acc:HGNC:6916]	REFSEQ_MRNA_PREDICTED
XM_021093125.1	ENSSSCG00000004516	MBD1	methyl-CpG binding domain protein 1 [Source:HGNC Symbol;Acc:HGNC:6916]	REFSEQ_MRNA_PREDICTED
XM_021093221.1	ENSSSCG00000004516	MBD1	methyl-CpG binding domain protein 1 [Source:HGNC Symbol;Acc:HGNC:6916]	REFSEQ_MRNA_PREDICTED
XM_021093207.1	ENSSSCG00000004516	MBD1	methyl-CpG binding domain protein 1 [Source:HGNC Symbol;Acc:HGNC:6916]	REFSEQ_MRNA_PREDICTED
XM_005654422.3	ENSSSCG00000004516	MBD1	methyl-CpG binding domain protein 1 [Source:HGNC Symbol;Acc:HGNC:6916]	REFSEQ_MRNA_PREDICTED
XR_002344398.1	None	None	None
XM_021100259.1	ENSSSCG00000004521	MRO	maestro [Source:VGNC Symbol;Acc:VGNC:103127]	REFSEQ_MRNA_PREDICTED
XM_021100355.1	ENSSSCG00000004521	MRO	maestro [Source:VGNC Symbol;Acc:VGNC:103127]	REFSEQ_MRNA_PREDICTED
XM_021100314.1	ENSSSCG00000004521	MRO	maestro [Source:VGNC Symbol;Acc:VGNC:103127]	REFSEQ_MRNA_PREDICTED
XM_013992857.2	None	None	None
XM_021093376.1	ENSSSCG00000004530	STARD6	StAR related lipid transfer domain containing 6 [Source:VGNC Symbol;Acc:VGNC:93536]	REFSEQ_MRNA_PREDICTED
XM_013992872.2	ENSSSCG00000004530	STARD6	StAR related lipid transfer domain containing 6 [Source:VGNC Symbol;Acc:VGNC:93536]	REFSEQ_MRNA_PREDICTED
XM_013992874.2	ENSSSCG00000004530	STARD6	StAR related lipid transfer domain containing 6 [Source:VGNC Symbol;Acc:VGNC:93536]	REFSEQ_MRNA_PREDICTED
XM_001925811.5	ENSSSCG00000035243	RAB27B	RAB27B, member RAS onco family [Source:VGNC Symbol;Acc:VGNC:98250]	REFSEQ_MRNA_PREDICTED
XR_002337500.1	ENSSSCG00000004537	TXNL1	thioredoxin like 1 [Source:VGNC Symbol;Acc:VGNC:94611]	REFSEQ_NCRNA_PREDICTED
XM_021093679.1	ENSSSCG00000004540	ONECUT2	one cut homeobox 2 [Source:VGNC Symbol;Acc:VGNC:91043]	REFSEQ_MRNA_PREDICTED
XM_013992891.2	ENSSSCG00000004547	PLEKHO2	pleckstrin homology domain containing O2 [Source:VGNC Symbol;Acc:VGNC:109537]	REFSEQ_MRNA_PREDICTED
XM_021093760.1	ENSSSCG00000004548	PIF1	PIF1 5'-to-3' DNA helicase [Source:VGNC Symbol;Acc:VGNC:91418]	REFSEQ_MRNA_PREDICTED
XM_021093766.1	ENSSSCG00000004548	PIF1	PIF1 5'-to-3' DNA helicase [Source:VGNC Symbol;Acc:VGNC:91418]	REFSEQ_MRNA_PREDICTED
XM_021093769.1	ENSSSCG00000004548	PIF1	PIF1 5'-to-3' DNA helicase [Source:VGNC Symbol;Acc:VGNC:91418]	REFSEQ_MRNA_PREDICTED
XM_021093764.1	ENSSSCG00000004548	PIF1	PIF1 5'-to-3' DNA helicase [Source:VGNC Symbol;Acc:VGNC:91418]	REFSEQ_MRNA_PREDICTED
XM_021093763.1	ENSSSCG00000004548	PIF1	PIF1 5'-to-3' DNA helicase [Source:VGNC Symbol;Acc:VGNC:91418]	REFSEQ_MRNA_PREDICTED
XM_021093751.1	ENSSSCG00000004548	PIF1	PIF1 5'-to-3' DNA helicase [Source:VGNC Symbol;Acc:VGNC:91418]	REFSEQ_MRNA_PREDICTED
XM_021093742.1	ENSSSCG00000004548	PIF1	PIF1 5'-to-3' DNA helicase [Source:VGNC Symbol;Acc:VGNC:91418]	REFSEQ_MRNA_PREDICTED
XR_002344495.1	None	None	None
XM_005659493.3	ENSSSCG00000004549	RBPMS2	RNA binding protein, mRNA processing factor 2 [Source:VGNC Symbol;Acc:VGNC:92166]	REFSEQ_MRNA_PREDICTED
NM_001301326.1	ENSSSCG00000004550	OAZ2	ornithine decarboxylase antizyme 2 [Source:VGNC Symbol;Acc:VGNC:91009]	REFSEQ_MRNA
NM_001122995.2	ENSSSCG00000004550	OAZ2	ornithine decarboxylase antizyme 2 [Source:VGNC Symbol;Acc:VGNC:91009]	REFSEQ_MRNA
XM_021093910.1	ENSSSCG00000042703	SNX1	sorting nexin 1 [Source:HGNC Symbol;Acc:HGNC:11172]	REFSEQ_MRNA_PREDICTED
XR_002344618.1	None	None	None
XR_001306156.2	None	None	None
XR_300930.3	None	None	None
XM_005659534.3	ENSSSCG00000004570	TPM1	tropomyosin 1 [Source:VGNC Symbol;Acc:VGNC:103194]	REFSEQ_MRNA_PREDICTED
XM_005659533.3	ENSSSCG00000004570	TPM1	tropomyosin 1 [Source:VGNC Symbol;Acc:VGNC:103194]	REFSEQ_MRNA_PREDICTED
XM_021090125.1	ENSSSCG00000004570	TPM1	tropomyosin 1 [Source:VGNC Symbol;Acc:VGNC:103194]	REFSEQ_MRNA_PREDICTED
XM_005659526.3	ENSSSCG00000004570	TPM1	tropomyosin 1 [Source:VGNC Symbol;Acc:VGNC:103194]	REFSEQ_MRNA_PREDICTED
XM_003480344.4	ENSSSCG00000004572	ENSSSCG00000004572	None	REFSEQ_MRNA_PREDICTED
XM_005659540.3	ENSSSCG00000004576	RORA	RAR related orphan receptor A [Source:VGNC Symbol;Acc:VGNC:92408]	REFSEQ_MRNA_PREDICTED
XM_021094424.1	ENSSSCG00000004577	ICE2	interactor of little elongation complex ELL subunit 2 [Source:VGNC Symbol;Acc:VGNC:89021]	REFSEQ_MRNA_PREDICTED
XM_013992918.2	ENSSSCG00000004584	GCNT3	glucosaminyl (N-acetyl) transferase 3, mucin type [Source:VGNC Symbol;Acc:VGNC:103097]	REFSEQ_MRNA_PREDICTED
XR_001306173.2	ENSSSCG00000024660	ENSSSCG00000024660	None	REFSEQ_NCRNA_PREDICTED
XM_021094794.1	ENSSSCG00000026960	ZNF280D	zinc finger protein 280D [Source:VGNC Symbol;Acc:VGNC:103206]	REFSEQ_MRNA_PREDICTED
XM_013992958.2	ENSSSCG00000026960	ZNF280D	zinc finger protein 280D [Source:VGNC Symbol;Acc:VGNC:103206]	REFSEQ_MRNA_PREDICTED
XM_021094906.1	ENSSSCG00000037499	NEDD4	NEDD4 E3 ubiquitin protein ligase [Source:VGNC Symbol;Acc:VGNC:90666]	REFSEQ_MRNA_PREDICTED
XR_001302177.2	None	None	None
XM_021095149.1	None	None	None
XM_001928991.5	None	None	None
XM_021095283.1	ENSSSCG00000004621	MYO5C	myosin VC [Source:VGNC Symbol;Acc:VGNC:90532]	REFSEQ_MRNA_PREDICTED
XM_005659597.3	ENSSSCG00000004621	MYO5C	myosin VC [Source:VGNC Symbol;Acc:VGNC:90532]	REFSEQ_MRNA_PREDICTED
XM_001924730.4	ENSSSCG00000004622	GNB5	G protein subunit beta 5 [Source:VGNC Symbol;Acc:VGNC:88534]	REFSEQ_MRNA_PREDICTED
XM_021095379.1	None	None	None
XM_013992987.2	None	None	None
XM_021095361.1	None	None	None
XM_013992999.2	ENSSSCG00000004634	AP4E1	adaptor related protein complex 4 subunit epsilon 1 [Source:VGNC Symbol;Acc:VGNC:85392]	REFSEQ_MRNA_PREDICTED
XM_001924871.7	ENSSSCG00000004634	AP4E1	adaptor related protein complex 4 subunit epsilon 1 [Source:VGNC Symbol;Acc:VGNC:85392]	REFSEQ_MRNA_PREDICTED
XM_013993000.2	ENSSSCG00000004634	AP4E1	adaptor related protein complex 4 subunit epsilon 1 [Source:VGNC Symbol;Acc:VGNC:85392]	REFSEQ_MRNA_PREDICTED
XM_005654449.3	ENSSSCG00000004661	MYEF2	myelin expression factor 2 [Source:VGNC Symbol;Acc:VGNC:90507]	REFSEQ_MRNA_PREDICTED
XM_021089600.1	ENSSSCG00000004668	SLC30A4	solute carrier family 30 member 4 [Source:VGNC Symbol;Acc:VGNC:93058]	REFSEQ_MRNA_PREDICTED
XM_021082558.1	ENSSSCG00000004678	DUOX2	dual oxidase 2 [Source:VGNC Symbol;Acc:VGNC:103086]	REFSEQ_MRNA_PREDICTED
NM_213999.2	ENSSSCG00000004678	DUOX2	dual oxidase 2 [Source:VGNC Symbol;Acc:VGNC:103086]	REFSEQ_MRNA
XR_002345118.1	None	None	None
XR_002345114.1	None	None	None
XM_021096362.1	ENSSSCG00000004687	ENSSSCG00000004687	None	REFSEQ_MRNA_PREDICTED
XM_021096483.1	ENSSSCG00000061749	PATL2	PAT1 homolog 2 [Source:HGNC Symbol;Acc:HGNC:33630]	REFSEQ_MRNA_PREDICTED
XM_001928118.5	ENSSSCG00000040383	MFAP1	microfibril associated protein 1 [Source:VGNC Symbol;Acc:VGNC:90172]	REFSEQ_MRNA_PREDICTED
XM_021096806.1	ENSSSCG00000004704	PPIP5K1	diphosphoinositol pentakisphosphate kinase 1 [Source:VGNC Symbol;Acc:VGNC:91700]	REFSEQ_MRNA_PREDICTED
XM_021096756.1	ENSSSCG00000004704	PPIP5K1	diphosphoinositol pentakisphosphate kinase 1 [Source:VGNC Symbol;Acc:VGNC:91700]	REFSEQ_MRNA_PREDICTED
XM_021096877.1	ENSSSCG00000004704	PPIP5K1	diphosphoinositol pentakisphosphate kinase 1 [Source:VGNC Symbol;Acc:VGNC:91700]	REFSEQ_MRNA_PREDICTED
XM_021096839.1	ENSSSCG00000004704	PPIP5K1	diphosphoinositol pentakisphosphate kinase 1 [Source:VGNC Symbol;Acc:VGNC:91700]	REFSEQ_MRNA_PREDICTED
XM_021096824.1	ENSSSCG00000004704	PPIP5K1	diphosphoinositol pentakisphosphate kinase 1 [Source:VGNC Symbol;Acc:VGNC:91700]	REFSEQ_MRNA_PREDICTED
XM_021096858.1	ENSSSCG00000004704	PPIP5K1	diphosphoinositol pentakisphosphate kinase 1 [Source:VGNC Symbol;Acc:VGNC:91700]	REFSEQ_MRNA_PREDICTED
XM_021096881.1	ENSSSCG00000004704	PPIP5K1	diphosphoinositol pentakisphosphate kinase 1 [Source:VGNC Symbol;Acc:VGNC:91700]	REFSEQ_MRNA_PREDICTED
XM_021096738.1	ENSSSCG00000004704	PPIP5K1	diphosphoinositol pentakisphosphate kinase 1 [Source:VGNC Symbol;Acc:VGNC:91700]	REFSEQ_MRNA_PREDICTED
XM_021096683.1	ENSSSCG00000004704	PPIP5K1	diphosphoinositol pentakisphosphate kinase 1 [Source:VGNC Symbol;Acc:VGNC:91700]	REFSEQ_MRNA_PREDICTED
XM_021096892.1	ENSSSCG00000004704	PPIP5K1	diphosphoinositol pentakisphosphate kinase 1 [Source:VGNC Symbol;Acc:VGNC:91700]	REFSEQ_MRNA_PREDICTED
XM_021096795.1	ENSSSCG00000004704	PPIP5K1	diphosphoinositol pentakisphosphate kinase 1 [Source:VGNC Symbol;Acc:VGNC:91700]	REFSEQ_MRNA_PREDICTED
XM_021096896.1	ENSSSCG00000004704	PPIP5K1	diphosphoinositol pentakisphosphate kinase 1 [Source:VGNC Symbol;Acc:VGNC:91700]	REFSEQ_MRNA_PREDICTED
XM_021096753.1	ENSSSCG00000004704	PPIP5K1	diphosphoinositol pentakisphosphate kinase 1 [Source:VGNC Symbol;Acc:VGNC:91700]	REFSEQ_MRNA_PREDICTED
XM_021096869.1	ENSSSCG00000004704	PPIP5K1	diphosphoinositol pentakisphosphate kinase 1 [Source:VGNC Symbol;Acc:VGNC:91700]	REFSEQ_MRNA_PREDICTED
XM_021096831.1	ENSSSCG00000004704	PPIP5K1	diphosphoinositol pentakisphosphate kinase 1 [Source:VGNC Symbol;Acc:VGNC:91700]	REFSEQ_MRNA_PREDICTED
XM_021096775.1	ENSSSCG00000004704	PPIP5K1	diphosphoinositol pentakisphosphate kinase 1 [Source:VGNC Symbol;Acc:VGNC:91700]	REFSEQ_MRNA_PREDICTED
XM_021096708.1	ENSSSCG00000004704	PPIP5K1	diphosphoinositol pentakisphosphate kinase 1 [Source:VGNC Symbol;Acc:VGNC:91700]	REFSEQ_MRNA_PREDICTED
XM_021096813.1	ENSSSCG00000004704	PPIP5K1	diphosphoinositol pentakisphosphate kinase 1 [Source:VGNC Symbol;Acc:VGNC:91700]	REFSEQ_MRNA_PREDICTED
XM_021096847.1	ENSSSCG00000004704	PPIP5K1	diphosphoinositol pentakisphosphate kinase 1 [Source:VGNC Symbol;Acc:VGNC:91700]	REFSEQ_MRNA_PREDICTED
XM_021096880.1	ENSSSCG00000004704	PPIP5K1	diphosphoinositol pentakisphosphate kinase 1 [Source:VGNC Symbol;Acc:VGNC:91700]	REFSEQ_MRNA_PREDICTED
XM_021096720.1	ENSSSCG00000004704	PPIP5K1	diphosphoinositol pentakisphosphate kinase 1 [Source:VGNC Symbol;Acc:VGNC:91700]	REFSEQ_MRNA_PREDICTED
XM_021096766.1	ENSSSCG00000004704	PPIP5K1	diphosphoinositol pentakisphosphate kinase 1 [Source:VGNC Symbol;Acc:VGNC:91700]	REFSEQ_MRNA_PREDICTED
XM_021096781.1	ENSSSCG00000004704	PPIP5K1	diphosphoinositol pentakisphosphate kinase 1 [Source:VGNC Symbol;Acc:VGNC:91700]	REFSEQ_MRNA_PREDICTED
XM_021096713.1	ENSSSCG00000004704	PPIP5K1	diphosphoinositol pentakisphosphate kinase 1 [Source:VGNC Symbol;Acc:VGNC:91700]	REFSEQ_MRNA_PREDICTED
XM_021096786.1	ENSSSCG00000004704	PPIP5K1	diphosphoinositol pentakisphosphate kinase 1 [Source:VGNC Symbol;Acc:VGNC:91700]	REFSEQ_MRNA_PREDICTED
XM_021096728.1	ENSSSCG00000004704	PPIP5K1	diphosphoinositol pentakisphosphate kinase 1 [Source:VGNC Symbol;Acc:VGNC:91700]	REFSEQ_MRNA_PREDICTED
XM_021096718.1	ENSSSCG00000004704	PPIP5K1	diphosphoinositol pentakisphosphate kinase 1 [Source:VGNC Symbol;Acc:VGNC:91700]	REFSEQ_MRNA_PREDICTED
XM_021096676.1	ENSSSCG00000004704	PPIP5K1	diphosphoinositol pentakisphosphate kinase 1 [Source:VGNC Symbol;Acc:VGNC:91700]	REFSEQ_MRNA_PREDICTED
XM_021096696.1	ENSSSCG00000004704	PPIP5K1	diphosphoinositol pentakisphosphate kinase 1 [Source:VGNC Symbol;Acc:VGNC:91700]	REFSEQ_MRNA_PREDICTED
XM_021096746.1	ENSSSCG00000004704	PPIP5K1	diphosphoinositol pentakisphosphate kinase 1 [Source:VGNC Symbol;Acc:VGNC:91700]	REFSEQ_MRNA_PREDICTED
XM_021096694.1	ENSSSCG00000004704	PPIP5K1	diphosphoinositol pentakisphosphate kinase 1 [Source:VGNC Symbol;Acc:VGNC:91700]	REFSEQ_MRNA_PREDICTED
XM_021096703.1	ENSSSCG00000004704	PPIP5K1	diphosphoinositol pentakisphosphate kinase 1 [Source:VGNC Symbol;Acc:VGNC:91700]	REFSEQ_MRNA_PREDICTED
XM_021096679.1	ENSSSCG00000004704	PPIP5K1	diphosphoinositol pentakisphosphate kinase 1 [Source:VGNC Symbol;Acc:VGNC:91700]	REFSEQ_MRNA_PREDICTED
XM_005659689.3	ENSSSCG00000004710	ADAL	adenosine deaminase like [Source:VGNC Symbol;Acc:VGNC:85060]	REFSEQ_MRNA_PREDICTED
XM_013993096.2	ENSSSCG00000004710	ADAL	adenosine deaminase like [Source:VGNC Symbol;Acc:VGNC:85060]	REFSEQ_MRNA_PREDICTED
XM_013993097.2	ENSSSCG00000004710	ADAL	adenosine deaminase like [Source:VGNC Symbol;Acc:VGNC:85060]	REFSEQ_MRNA_PREDICTED
XM_003353380.4	None	None	None
XM_021097033.1	ENSSSCG00000004714	EPB42	erythrocyte membrane protein band 4.2 [Source:VGNC Symbol;Acc:VGNC:87725]	REFSEQ_MRNA_PREDICTED
XM_013993102.2	ENSSSCG00000004714	EPB42	erythrocyte membrane protein band 4.2 [Source:VGNC Symbol;Acc:VGNC:87725]	REFSEQ_MRNA_PREDICTED
XM_021097044.1	ENSSSCG00000004714	EPB42	erythrocyte membrane protein band 4.2 [Source:VGNC Symbol;Acc:VGNC:87725]	REFSEQ_MRNA_PREDICTED
XM_021097051.1	ENSSSCG00000004716	TMEM62	transmembrane protein 62 [Source:VGNC Symbol;Acc:VGNC:94196]	REFSEQ_MRNA_PREDICTED
XM_021097078.1	ENSSSCG00000004716	TMEM62	transmembrane protein 62 [Source:VGNC Symbol;Acc:VGNC:94196]	REFSEQ_MRNA_PREDICTED
XM_021097069.1	ENSSSCG00000004716	TMEM62	transmembrane protein 62 [Source:VGNC Symbol;Acc:VGNC:94196]	REFSEQ_MRNA_PREDICTED
XM_021097060.1	ENSSSCG00000004716	TMEM62	transmembrane protein 62 [Source:VGNC Symbol;Acc:VGNC:94196]	REFSEQ_MRNA_PREDICTED
XM_021070141.1	ENSSSCG00000038735	SNAP23	synaptosome associated protein 23 [Source:VGNC Symbol;Acc:VGNC:93277]	REFSEQ_MRNA_PREDICTED
XM_005659700.3	ENSSSCG00000038735	SNAP23	synaptosome associated protein 23 [Source:VGNC Symbol;Acc:VGNC:93277]	REFSEQ_MRNA_PREDICTED
XM_013993109.2	ENSSSCG00000038735	SNAP23	synaptosome associated protein 23 [Source:VGNC Symbol;Acc:VGNC:93277]	REFSEQ_MRNA_PREDICTED
XM_021069852.1	ENSSSCG00000038735	SNAP23	synaptosome associated protein 23 [Source:VGNC Symbol;Acc:VGNC:93277]	REFSEQ_MRNA_PREDICTED
XM_013993110.2	ENSSSCG00000038735	SNAP23	synaptosome associated protein 23 [Source:VGNC Symbol;Acc:VGNC:93277]	REFSEQ_MRNA_PREDICTED
XM_021070075.1	ENSSSCG00000038735	SNAP23	synaptosome associated protein 23 [Source:VGNC Symbol;Acc:VGNC:93277]	REFSEQ_MRNA_PREDICTED
XM_013993111.2	ENSSSCG00000038735	SNAP23	synaptosome associated protein 23 [Source:VGNC Symbol;Acc:VGNC:93277]	REFSEQ_MRNA_PREDICTED
XM_013993112.2	ENSSSCG00000038735	SNAP23	synaptosome associated protein 23 [Source:VGNC Symbol;Acc:VGNC:93277]	REFSEQ_MRNA_PREDICTED
XM_013993108.2	ENSSSCG00000038735	SNAP23	synaptosome associated protein 23 [Source:VGNC Symbol;Acc:VGNC:93277]	REFSEQ_MRNA_PREDICTED
NM_001244718.1	ENSSSCG00000038735	SNAP23	synaptosome associated protein 23 [Source:VGNC Symbol;Acc:VGNC:93277]	REFSEQ_MRNA
NM_001244719.1	ENSSSCG00000038735	SNAP23	synaptosome associated protein 23 [Source:VGNC Symbol;Acc:VGNC:93277]	REFSEQ_MRNA
XM_021097187.1	ENSSSCG00000004725	ZNF106	zinc finger protein 106 [Source:VGNC Symbol;Acc:VGNC:95190]	REFSEQ_MRNA_PREDICTED
XM_021097198.1	ENSSSCG00000004725	ZNF106	zinc finger protein 106 [Source:VGNC Symbol;Acc:VGNC:95190]	REFSEQ_MRNA_PREDICTED
XM_021097206.1	ENSSSCG00000004729	GANC	glucosidase alpha, neutral C [Source:VGNC Symbol;Acc:VGNC:103094]	REFSEQ_MRNA_PREDICTED
XM_021097216.1	ENSSSCG00000004729	GANC	glucosidase alpha, neutral C [Source:VGNC Symbol;Acc:VGNC:103094]	REFSEQ_MRNA_PREDICTED
XM_021097232.1	ENSSSCG00000004729	GANC	glucosidase alpha, neutral C [Source:VGNC Symbol;Acc:VGNC:103094]	REFSEQ_MRNA_PREDICTED
XM_021097220.1	ENSSSCG00000004729	GANC	glucosidase alpha, neutral C [Source:VGNC Symbol;Acc:VGNC:103094]	REFSEQ_MRNA_PREDICTED
XM_021097229.1	ENSSSCG00000004729	GANC	glucosidase alpha, neutral C [Source:VGNC Symbol;Acc:VGNC:103094]	REFSEQ_MRNA_PREDICTED
XM_021097209.1	ENSSSCG00000004729	GANC	glucosidase alpha, neutral C [Source:VGNC Symbol;Acc:VGNC:103094]	REFSEQ_MRNA_PREDICTED
XM_021097234.1	ENSSSCG00000004729	GANC	glucosidase alpha, neutral C [Source:VGNC Symbol;Acc:VGNC:103094]	REFSEQ_MRNA_PREDICTED
XR_002345333.1	ENSSSCG00000004729	GANC	glucosidase alpha, neutral C [Source:VGNC Symbol;Acc:VGNC:103094]	REFSEQ_NCRNA_PREDICTED
XR_002345322.1	ENSSSCG00000004729	GANC	glucosidase alpha, neutral C [Source:VGNC Symbol;Acc:VGNC:103094]	REFSEQ_NCRNA_PREDICTED
XM_021097225.1	ENSSSCG00000004729	GANC	glucosidase alpha, neutral C [Source:VGNC Symbol;Acc:VGNC:103094]	REFSEQ_MRNA_PREDICTED
XM_021097279.1	ENSSSCG00000004731	VPS39	VPS39 subunit of HOPS complex [Source:VGNC Symbol;Acc:VGNC:94854]	REFSEQ_MRNA_PREDICTED
XM_021097283.1	ENSSSCG00000004731	VPS39	VPS39 subunit of HOPS complex [Source:VGNC Symbol;Acc:VGNC:94854]	REFSEQ_MRNA_PREDICTED
XM_005659713.3	ENSSSCG00000004731	VPS39	VPS39 subunit of HOPS complex [Source:VGNC Symbol;Acc:VGNC:94854]	REFSEQ_MRNA_PREDICTED
XM_013993127.2	ENSSSCG00000004731	VPS39	VPS39 subunit of HOPS complex [Source:VGNC Symbol;Acc:VGNC:94854]	REFSEQ_MRNA_PREDICTED
XM_013993128.2	ENSSSCG00000004731	VPS39	VPS39 subunit of HOPS complex [Source:VGNC Symbol;Acc:VGNC:94854]	REFSEQ_MRNA_PREDICTED
XM_013993126.2	ENSSSCG00000004731	VPS39	VPS39 subunit of HOPS complex [Source:VGNC Symbol;Acc:VGNC:94854]	REFSEQ_MRNA_PREDICTED
XM_021097287.1	ENSSSCG00000004731	VPS39	VPS39 subunit of HOPS complex [Source:VGNC Symbol;Acc:VGNC:94854]	REFSEQ_MRNA_PREDICTED
XM_021097299.1	ENSSSCG00000004732	PLA2G4F	phospholipase A2 group IVF [Source:VGNC Symbol;Acc:VGNC:91498]	REFSEQ_MRNA_PREDICTED
XM_021097351.1	ENSSSCG00000020666	EHD4	EH domain containing 4 [Source:VGNC Symbol;Acc:VGNC:87598]	REFSEQ_MRNA_PREDICTED
XM_021097365.1	ENSSSCG00000004738	MAPKBP1	mitogen-activated protein kinase binding protein 1 [Source:VGNC Symbol;Acc:VGNC:90014]	REFSEQ_MRNA_PREDICTED
XM_003121581.4	ENSSSCG00000004745	RPAP1	RNA polymerase II associated protein 1 [Source:VGNC Symbol;Acc:VGNC:92417]	REFSEQ_MRNA_PREDICTED
XM_021097423.1	ENSSSCG00000004745	RPAP1	RNA polymerase II associated protein 1 [Source:VGNC Symbol;Acc:VGNC:92417]	REFSEQ_MRNA_PREDICTED
XM_021097468.1	ENSSSCG00000004748	NDUFAF1	NADH:ubiquinone oxidoreductase complex assembly factor 1 [Source:VGNC Symbol;Acc:VGNC:90638]	REFSEQ_MRNA_PREDICTED
XM_003121583.5	ENSSSCG00000004750	OIP5	Opa interacting protein 5 [Source:VGNC Symbol;Acc:VGNC:91029]	REFSEQ_MRNA_PREDICTED
XM_013993152.2	ENSSSCG00000004750	OIP5	Opa interacting protein 5 [Source:VGNC Symbol;Acc:VGNC:91029]	REFSEQ_MRNA_PREDICTED
XM_021084905.1	ENSSSCG00000038521	CHAC1	ChaC glutathione specific gamma-glutamylcyclotransferase 1 [Source:VGNC Symbol;Acc:VGNC:86619]	REFSEQ_MRNA_PREDICTED
NM_001244417.1	ENSSSCG00000004758	RHOV	ras homolog family member V [Source:VGNC Symbol;Acc:VGNC:92295]	REFSEQ_MRNA
XM_003121594.4	ENSSSCG00000004771	CHST14	carbohydrate sulfotransferase 14 [Source:HGNC Symbol;Acc:HGNC:24464]	REFSEQ_MRNA_PREDICTED
XM_013993174.2	ENSSSCG00000004772	BAHD1	bromo adjacent homology domain containing 1 [Source:VGNC Symbol;Acc:VGNC:85747]	REFSEQ_MRNA_PREDICTED
XM_021097659.1	ENSSSCG00000004772	BAHD1	bromo adjacent homology domain containing 1 [Source:VGNC Symbol;Acc:VGNC:85747]	REFSEQ_MRNA_PREDICTED
XM_021097670.1	ENSSSCG00000004772	BAHD1	bromo adjacent homology domain containing 1 [Source:VGNC Symbol;Acc:VGNC:85747]	REFSEQ_MRNA_PREDICTED
XM_021097694.1	ENSSSCG00000004772	BAHD1	bromo adjacent homology domain containing 1 [Source:VGNC Symbol;Acc:VGNC:85747]	REFSEQ_MRNA_PREDICTED
XM_021097680.1	ENSSSCG00000004772	BAHD1	bromo adjacent homology domain containing 1 [Source:VGNC Symbol;Acc:VGNC:85747]	REFSEQ_MRNA_PREDICTED
XM_021097688.1	ENSSSCG00000004772	BAHD1	bromo adjacent homology domain containing 1 [Source:VGNC Symbol;Acc:VGNC:85747]	REFSEQ_MRNA_PREDICTED
XM_003353393.4	ENSSSCG00000023975	CCDC9B	coiled-coil domain containing 9B [Source:VGNC Symbol;Acc:VGNC:86332]	REFSEQ_MRNA_PREDICTED
XM_021097762.1	ENSSSCG00000004779	PLCB2	phospholipase C beta 2 [Source:VGNC Symbol;Acc:VGNC:91515]	REFSEQ_MRNA_PREDICTED
XM_021097815.1	ENSSSCG00000053436	ANKRD63	ankyrin repeat domain 63 [Source:HGNC Symbol;Acc:HGNC:40027]	REFSEQ_MRNA_PREDICTED
XM_021097837.1	ENSSSCG00000035284	BMF	Bcl2 modifying factor [Source:VGNC Symbol;Acc:VGNC:85837]	REFSEQ_MRNA_PREDICTED
XM_021097833.1	ENSSSCG00000035284	BMF	Bcl2 modifying factor [Source:VGNC Symbol;Acc:VGNC:85837]	REFSEQ_MRNA_PREDICTED
XM_021097855.1	ENSSSCG00000035284	BMF	Bcl2 modifying factor [Source:VGNC Symbol;Acc:VGNC:85837]	REFSEQ_MRNA_PREDICTED
XM_021097841.1	ENSSSCG00000035284	BMF	Bcl2 modifying factor [Source:VGNC Symbol;Acc:VGNC:85837]	REFSEQ_MRNA_PREDICTED
XM_021097846.1	ENSSSCG00000035284	BMF	Bcl2 modifying factor [Source:VGNC Symbol;Acc:VGNC:85837]	REFSEQ_MRNA_PREDICTED
XM_021097854.1	ENSSSCG00000035284	BMF	Bcl2 modifying factor [Source:VGNC Symbol;Acc:VGNC:85837]	REFSEQ_MRNA_PREDICTED
XM_021097831.1	ENSSSCG00000035284	BMF	Bcl2 modifying factor [Source:VGNC Symbol;Acc:VGNC:85837]	REFSEQ_MRNA_PREDICTED
XM_021097848.1	ENSSSCG00000035284	BMF	Bcl2 modifying factor [Source:VGNC Symbol;Acc:VGNC:85837]	REFSEQ_MRNA_PREDICTED
XM_021097840.1	ENSSSCG00000035284	BMF	Bcl2 modifying factor [Source:VGNC Symbol;Acc:VGNC:85837]	REFSEQ_MRNA_PREDICTED
XM_021097853.1	ENSSSCG00000035284	BMF	Bcl2 modifying factor [Source:VGNC Symbol;Acc:VGNC:85837]	REFSEQ_MRNA_PREDICTED
XM_021097847.1	ENSSSCG00000035284	BMF	Bcl2 modifying factor [Source:VGNC Symbol;Acc:VGNC:85837]	REFSEQ_MRNA_PREDICTED
XM_021097857.1	ENSSSCG00000035284	BMF	Bcl2 modifying factor [Source:VGNC Symbol;Acc:VGNC:85837]	REFSEQ_MRNA_PREDICTED
XM_021097851.1	ENSSSCG00000035284	BMF	Bcl2 modifying factor [Source:VGNC Symbol;Acc:VGNC:85837]	REFSEQ_MRNA_PREDICTED
XM_021097844.1	ENSSSCG00000035284	BMF	Bcl2 modifying factor [Source:VGNC Symbol;Acc:VGNC:85837]	REFSEQ_MRNA_PREDICTED
XM_021097842.1	ENSSSCG00000035284	BMF	Bcl2 modifying factor [Source:VGNC Symbol;Acc:VGNC:85837]	REFSEQ_MRNA_PREDICTED
XM_021097829.1	ENSSSCG00000035284	BMF	Bcl2 modifying factor [Source:VGNC Symbol;Acc:VGNC:85837]	REFSEQ_MRNA_PREDICTED
XM_003121602.6	ENSSSCG00000004785	SRP14	signal recognition particle 14 [Source:VGNC Symbol;Acc:VGNC:93458]	REFSEQ_MRNA_PREDICTED
NM_001244536.1	ENSSSCG00000004789	THBS1	thrombospondin 1 [Source:VGNC Symbol;Acc:VGNC:93946]	REFSEQ_MRNA
XM_005659764.3	ENSSSCG00000004792	FAM98B	family with sequence similarity 98 member B [Source:VGNC Symbol;Acc:VGNC:87998]	REFSEQ_MRNA_PREDICTED
XR_001302356.2	None	None	None
XR_001302355.2	None	None	None
XR_002345587.1	None	None	None
XR_002339106.1	None	None	None
XM_021098305.1	ENSSSCG00000033657	GREM1	gremlin 1, DAN family BMP antagonist [Source:VGNC Symbol;Acc:VGNC:88665]	REFSEQ_MRNA_PREDICTED
XM_021098310.1	ENSSSCG00000033657	GREM1	gremlin 1, DAN family BMP antagonist [Source:VGNC Symbol;Acc:VGNC:88665]	REFSEQ_MRNA_PREDICTED
XM_021098364.1	ENSSSCG00000004813	TTC23	tetratricopeptide repeat domain 23 [Source:VGNC Symbol;Acc:VGNC:94539]	REFSEQ_MRNA_PREDICTED
XM_021098371.1	ENSSSCG00000004813	TTC23	tetratricopeptide repeat domain 23 [Source:VGNC Symbol;Acc:VGNC:94539]	REFSEQ_MRNA_PREDICTED
XR_002345646.1	None	None	None
XR_001306245.2	None	None	None
XR_002345713.1	None	None	None
XR_002345718.1	None	None	None
XM_021098674.1	ENSSSCG00000055131	ENSSSCG00000055131	None	REFSEQ_MRNA_PREDICTED
XM_021098685.1	None	None	None
XM_021098906.1	None	None	None
XM_021084977.1	ENSSSCG00000005781	TARS3	threonyl-tRNA synthetase 3 [Source:VGNC Symbol;Acc:VGNC:93739]	REFSEQ_MRNA_PREDICTED
XR_002345811.1	ENSSSCG00000005787	CTDP1	CTD phosphatase subunit 1 [Source:VGNC Symbol;Acc:VGNC:87058]	REFSEQ_NCRNA_PREDICTED
XM_021099018.1	ENSSSCG00000004858	SALL3	spalt like transcription factor 3 [Source:VGNC Symbol;Acc:VGNC:92563]	REFSEQ_MRNA_PREDICTED
NM_001001546.2	ENSSSCG00000038767	MBP	myelin basic protein [Source:VGNC Symbol;Acc:VGNC:103124]	REFSEQ_MRNA
XR_002345828.1	None	None	None
XR_002345830.1	None	None	None
XM_021099077.1	ENSSSCG00000004859	ZNF516	zinc finger protein 516 [Source:VGNC Symbol;Acc:VGNC:95256]	REFSEQ_MRNA_PREDICTED
XR_002345845.1	None	None	None
XR_002345842.1	None	None	None
XR_002345843.1	None	None	None
XR_002345844.1	None	None	None
XM_021062445.1	ENSSSCG00000004870	CNDP2	carnosine dipeptidase 2 [Source:VGNC Symbol;Acc:VGNC:86812]	REFSEQ_MRNA_PREDICTED
XM_021062486.1	ENSSSCG00000004870	CNDP2	carnosine dipeptidase 2 [Source:VGNC Symbol;Acc:VGNC:86812]	REFSEQ_MRNA_PREDICTED
XM_005659817.3	ENSSSCG00000004870	CNDP2	carnosine dipeptidase 2 [Source:VGNC Symbol;Acc:VGNC:86812]	REFSEQ_MRNA_PREDICTED
NM_001243707.1	ENSSSCG00000004870	CNDP2	carnosine dipeptidase 2 [Source:VGNC Symbol;Acc:VGNC:86812]	REFSEQ_MRNA
XM_021099166.1	ENSSSCG00000039486	DIPK1C	divergent protein kinase domain 1C [Source:VGNC Symbol;Acc:VGNC:87309]	REFSEQ_MRNA_PREDICTED
XM_021099162.1	None	None	None
XM_005659828.3	ENSSSCG00000004873	FBXO15	F-box protein 15 [Source:VGNC Symbol;Acc:VGNC:88033]	REFSEQ_MRNA_PREDICTED
XR_301109.3	None	None	None
XR_002345933.1	None	None	None
XR_002345934.1	None	None	None
XR_002345981.1	None	None	None
XM_021099538.1	ENSSSCG00000033560	ENSSSCG00000033560	None	REFSEQ_MRNA_PREDICTED
XM_021099545.1	ENSSSCG00000054030	ENSSSCG00000054030	None	REFSEQ_MRNA_PREDICTED
XM_021099546.1	ENSSSCG00000055924	ENSSSCG00000055924	None	REFSEQ_MRNA_PREDICTED
XM_021099599.1	None	None	None
XM_021099691.1	ENSSSCG00000004898	TNFRSF11A	TNF receptor superfamily member 11a [Source:VGNC Symbol;Acc:VGNC:94257]	REFSEQ_MRNA_PREDICTED
XM_005654480.3	ENSSSCG00000004898	TNFRSF11A	TNF receptor superfamily member 11a [Source:VGNC Symbol;Acc:VGNC:94257]	REFSEQ_MRNA_PREDICTED
XM_021095088.1	ENSSSCG00000004902	RNF152	ring finger protein 152 [Source:VGNC Symbol;Acc:VGNC:92364]	REFSEQ_MRNA_PREDICTED
XM_021094806.1	ENSSSCG00000004902	RNF152	ring finger protein 152 [Source:VGNC Symbol;Acc:VGNC:92364]	REFSEQ_MRNA_PREDICTED
XM_021094866.1	ENSSSCG00000004902	RNF152	ring finger protein 152 [Source:VGNC Symbol;Acc:VGNC:92364]	REFSEQ_MRNA_PREDICTED
XM_021095029.1	ENSSSCG00000004902	RNF152	ring finger protein 152 [Source:VGNC Symbol;Acc:VGNC:92364]	REFSEQ_MRNA_PREDICTED
XM_021094919.1	ENSSSCG00000004902	RNF152	ring finger protein 152 [Source:VGNC Symbol;Acc:VGNC:92364]	REFSEQ_MRNA_PREDICTED
XM_021094970.1	ENSSSCG00000004902	RNF152	ring finger protein 152 [Source:VGNC Symbol;Acc:VGNC:92364]	REFSEQ_MRNA_PREDICTED
XM_021095144.1	ENSSSCG00000004902	RNF152	ring finger protein 152 [Source:VGNC Symbol;Acc:VGNC:92364]	REFSEQ_MRNA_PREDICTED
XM_003121711.5	ENSSSCG00000004909	CPLX4	complexin 4 [Source:VGNC Symbol;Acc:VGNC:86946]	REFSEQ_MRNA_PREDICTED
XM_021099955.1	ENSSSCG00000004911	ENSSSCG00000004911	O-acyltransferase like [Source:VGNC Symbol;Acc:VGNC:109157]	REFSEQ_MRNA_PREDICTED
XM_021099968.1	ENSSSCG00000004911	ENSSSCG00000004911	O-acyltransferase like [Source:VGNC Symbol;Acc:VGNC:109157]	REFSEQ_MRNA_PREDICTED
XM_021099942.1	ENSSSCG00000004911	ENSSSCG00000004911	O-acyltransferase like [Source:VGNC Symbol;Acc:VGNC:109157]	REFSEQ_MRNA_PREDICTED
XM_021099951.1	ENSSSCG00000004911	ENSSSCG00000004911	O-acyltransferase like [Source:VGNC Symbol;Acc:VGNC:109157]	REFSEQ_MRNA_PREDICTED
XM_021099957.1	ENSSSCG00000004911	ENSSSCG00000004911	O-acyltransferase like [Source:VGNC Symbol;Acc:VGNC:109157]	REFSEQ_MRNA_PREDICTED
XR_002346174.1	ENSSSCG00000034704	ZNF532	zinc finger protein 532 [Source:HGNC Symbol;Acc:HGNC:30940]	REFSEQ_NCRNA_PREDICTED
XR_002346188.1	ENSSSCG00000034704	ZNF532	zinc finger protein 532 [Source:HGNC Symbol;Acc:HGNC:30940]	REFSEQ_NCRNA_PREDICTED
XR_002346187.1	ENSSSCG00000034704	ZNF532	zinc finger protein 532 [Source:HGNC Symbol;Acc:HGNC:30940]	REFSEQ_NCRNA_PREDICTED
XR_002346158.1	None	None	None
XR_002346190.1	ENSSSCG00000034704	ZNF532	zinc finger protein 532 [Source:HGNC Symbol;Acc:HGNC:30940]	REFSEQ_NCRNA_PREDICTED
XR_002346194.1	ENSSSCG00000034704	ZNF532	zinc finger protein 532 [Source:HGNC Symbol;Acc:HGNC:30940]	REFSEQ_NCRNA_PREDICTED
XR_002346198.1	ENSSSCG00000034704	ZNF532	zinc finger protein 532 [Source:HGNC Symbol;Acc:HGNC:30940]	REFSEQ_NCRNA_PREDICTED
XR_002346151.1	ENSSSCG00000034704	ZNF532	zinc finger protein 532 [Source:HGNC Symbol;Acc:HGNC:30940]	REFSEQ_NCRNA_PREDICTED
XR_002346171.1	ENSSSCG00000034704	ZNF532	zinc finger protein 532 [Source:HGNC Symbol;Acc:HGNC:30940]	REFSEQ_NCRNA_PREDICTED
XR_002346186.1	ENSSSCG00000034704	ZNF532	zinc finger protein 532 [Source:HGNC Symbol;Acc:HGNC:30940]	REFSEQ_NCRNA_PREDICTED
XR_002346184.1	ENSSSCG00000034704	ZNF532	zinc finger protein 532 [Source:HGNC Symbol;Acc:HGNC:30940]	REFSEQ_NCRNA_PREDICTED
XR_002346157.1	ENSSSCG00000034704	ZNF532	zinc finger protein 532 [Source:HGNC Symbol;Acc:HGNC:30940]	REFSEQ_NCRNA_PREDICTED
XR_002346179.1	None	None	None
XR_002346189.1	ENSSSCG00000034704	ZNF532	zinc finger protein 532 [Source:HGNC Symbol;Acc:HGNC:30940]	REFSEQ_NCRNA_PREDICTED
XR_002346168.1	None	None	None
XR_002346185.1	None	None	None
XR_002338855.1	None	None	None
XR_002338856.1	None	None	None
XR_002338857.1	None	None	None
XM_021100056.1	ENSSSCG00000038071	RASL12	RAS like family 12 [Source:VGNC Symbol;Acc:VGNC:92121]	REFSEQ_MRNA_PREDICTED
XM_021100052.1	ENSSSCG00000038071	RASL12	RAS like family 12 [Source:VGNC Symbol;Acc:VGNC:92121]	REFSEQ_MRNA_PREDICTED
XM_021100064.1	ENSSSCG00000035667	KBTBD13	kelch repeat and BTB domain containing 13 [Source:VGNC Symbol;Acc:VGNC:89316]	REFSEQ_MRNA_PREDICTED
XM_021100146.1	ENSSSCG00000054127	IGDCC3	immunoglobulin superfamily DCC subclass member 3 [Source:HGNC Symbol;Acc:HGNC:9700]	REFSEQ_MRNA_PREDICTED
XM_013993298.2	ENSSSCG00000054127	IGDCC3	immunoglobulin superfamily DCC subclass member 3 [Source:HGNC Symbol;Acc:HGNC:9700]	REFSEQ_MRNA_PREDICTED
XM_021100143.1	ENSSSCG00000054127	IGDCC3	immunoglobulin superfamily DCC subclass member 3 [Source:HGNC Symbol;Acc:HGNC:9700]	REFSEQ_MRNA_PREDICTED
XM_021100139.1	ENSSSCG00000054127	IGDCC3	immunoglobulin superfamily DCC subclass member 3 [Source:HGNC Symbol;Acc:HGNC:9700]	REFSEQ_MRNA_PREDICTED
XM_013993302.2	ENSSSCG00000004931	IGDCC4	immunoglobulin superfamily DCC subclass member 4 [Source:VGNC Symbol;Acc:VGNC:89054]	REFSEQ_MRNA_PREDICTED
XM_021100162.1	ENSSSCG00000004931	IGDCC4	immunoglobulin superfamily DCC subclass member 4 [Source:VGNC Symbol;Acc:VGNC:89054]	REFSEQ_MRNA_PREDICTED
XM_003121731.5	ENSSSCG00000004931	IGDCC4	immunoglobulin superfamily DCC subclass member 4 [Source:VGNC Symbol;Acc:VGNC:89054]	REFSEQ_MRNA_PREDICTED
XR_002346298.1	ENSSSCG00000004934	DPP8	dipeptidyl peptidase 8 [Source:VGNC Symbol;Acc:VGNC:87423]	REFSEQ_NCRNA_PREDICTED
XM_003121729.4	ENSSSCG00000004935	HACD3	3-hydroxyacyl-CoA dehydratase 3 [Source:VGNC Symbol;Acc:VGNC:88767]	REFSEQ_MRNA_PREDICTED
XM_021100202.1	ENSSSCG00000004937	SLC24A1	solute carrier family 24 member 1 [Source:VGNC Symbol;Acc:VGNC:92986]	REFSEQ_MRNA_PREDICTED
XM_021100193.1	ENSSSCG00000004937	SLC24A1	solute carrier family 24 member 1 [Source:VGNC Symbol;Acc:VGNC:92986]	REFSEQ_MRNA_PREDICTED
XM_021100201.1	ENSSSCG00000004937	SLC24A1	solute carrier family 24 member 1 [Source:VGNC Symbol;Acc:VGNC:92986]	REFSEQ_MRNA_PREDICTED
XM_021100209.1	ENSSSCG00000004937	SLC24A1	solute carrier family 24 member 1 [Source:VGNC Symbol;Acc:VGNC:92986]	REFSEQ_MRNA_PREDICTED
XM_021100199.1	ENSSSCG00000004937	SLC24A1	solute carrier family 24 member 1 [Source:VGNC Symbol;Acc:VGNC:92986]	REFSEQ_MRNA_PREDICTED
XM_021100195.1	ENSSSCG00000004937	SLC24A1	solute carrier family 24 member 1 [Source:VGNC Symbol;Acc:VGNC:92986]	REFSEQ_MRNA_PREDICTED
XM_005659861.1	ENSSSCG00000038941	SNAPC5	small nuclear RNA activating complex polypeptide 5 [Source:VGNC Symbol;Acc:VGNC:93283]	REFSEQ_MRNA_PREDICTED
XM_013993311.2	ENSSSCG00000038941	SNAPC5	small nuclear RNA activating complex polypeptide 5 [Source:VGNC Symbol;Acc:VGNC:93283]	REFSEQ_MRNA_PREDICTED
XR_002346356.1	None	None	None
XM_021100496.1	ENSSSCG00000004956	SKOR1	SKI family transcriptional corepressor 1 [Source:VGNC Symbol;Acc:VGNC:92905]	REFSEQ_MRNA_PREDICTED
XR_001306319.2	None	None	None
XR_002346367.1	None	None	None
XM_021100544.1	ENSSSCG00000004966	NOX5	NADPH oxidase 5 [Source:VGNC Symbol;Acc:VGNC:90832]	REFSEQ_MRNA_PREDICTED
XM_021100548.1	ENSSSCG00000004966	NOX5	NADPH oxidase 5 [Source:VGNC Symbol;Acc:VGNC:90832]	REFSEQ_MRNA_PREDICTED
XM_021100591.1	ENSSSCG00000004968	PAQR5	progestin and adipoQ receptor family member 5 [Source:VGNC Symbol;Acc:VGNC:91175]	REFSEQ_MRNA_PREDICTED
XM_021100585.1	ENSSSCG00000004968	PAQR5	progestin and adipoQ receptor family member 5 [Source:VGNC Symbol;Acc:VGNC:91175]	REFSEQ_MRNA_PREDICTED
XM_021100579.1	ENSSSCG00000004968	PAQR5	progestin and adipoQ receptor family member 5 [Source:VGNC Symbol;Acc:VGNC:91175]	REFSEQ_MRNA_PREDICTED
XM_013993339.2	ENSSSCG00000004968	PAQR5	progestin and adipoQ receptor family member 5 [Source:VGNC Symbol;Acc:VGNC:91175]	REFSEQ_MRNA_PREDICTED
XM_021100603.1	ENSSSCG00000004968	PAQR5	progestin and adipoQ receptor family member 5 [Source:VGNC Symbol;Acc:VGNC:91175]	REFSEQ_MRNA_PREDICTED
XM_021100651.1	ENSSSCG00000004968	PAQR5	progestin and adipoQ receptor family member 5 [Source:VGNC Symbol;Acc:VGNC:91175]	REFSEQ_MRNA_PREDICTED
XM_021100611.1	ENSSSCG00000004968	PAQR5	progestin and adipoQ receptor family member 5 [Source:VGNC Symbol;Acc:VGNC:91175]	REFSEQ_MRNA_PREDICTED
XM_021100597.1	ENSSSCG00000004968	PAQR5	progestin and adipoQ receptor family member 5 [Source:VGNC Symbol;Acc:VGNC:91175]	REFSEQ_MRNA_PREDICTED
XM_013993338.2	ENSSSCG00000004968	PAQR5	progestin and adipoQ receptor family member 5 [Source:VGNC Symbol;Acc:VGNC:91175]	REFSEQ_MRNA_PREDICTED
XM_021100658.1	ENSSSCG00000004968	PAQR5	progestin and adipoQ receptor family member 5 [Source:VGNC Symbol;Acc:VGNC:91175]	REFSEQ_MRNA_PREDICTED
XM_021100626.1	ENSSSCG00000004968	PAQR5	progestin and adipoQ receptor family member 5 [Source:VGNC Symbol;Acc:VGNC:91175]	REFSEQ_MRNA_PREDICTED
XM_021100621.1	ENSSSCG00000004968	PAQR5	progestin and adipoQ receptor family member 5 [Source:VGNC Symbol;Acc:VGNC:91175]	REFSEQ_MRNA_PREDICTED
XM_021100600.1	ENSSSCG00000004968	PAQR5	progestin and adipoQ receptor family member 5 [Source:VGNC Symbol;Acc:VGNC:91175]	REFSEQ_MRNA_PREDICTED
XM_021100643.1	ENSSSCG00000004968	PAQR5	progestin and adipoQ receptor family member 5 [Source:VGNC Symbol;Acc:VGNC:91175]	REFSEQ_MRNA_PREDICTED
XM_021100713.1	ENSSSCG00000004971	TLE3	TLE family member 3, transcriptional corepressor [Source:VGNC Symbol;Acc:VGNC:94016]	REFSEQ_MRNA_PREDICTED
XM_021100726.1	ENSSSCG00000004971	TLE3	TLE family member 3, transcriptional corepressor [Source:VGNC Symbol;Acc:VGNC:94016]	REFSEQ_MRNA_PREDICTED
XM_021100719.1	ENSSSCG00000004971	TLE3	TLE family member 3, transcriptional corepressor [Source:VGNC Symbol;Acc:VGNC:94016]	REFSEQ_MRNA_PREDICTED
XM_021100730.1	ENSSSCG00000004971	TLE3	TLE family member 3, transcriptional corepressor [Source:VGNC Symbol;Acc:VGNC:94016]	REFSEQ_MRNA_PREDICTED
XM_021100738.1	ENSSSCG00000004971	TLE3	TLE family member 3, transcriptional corepressor [Source:VGNC Symbol;Acc:VGNC:94016]	REFSEQ_MRNA_PREDICTED
XM_021100747.1	ENSSSCG00000004971	TLE3	TLE family member 3, transcriptional corepressor [Source:VGNC Symbol;Acc:VGNC:94016]	REFSEQ_MRNA_PREDICTED
XM_021100733.1	ENSSSCG00000004971	TLE3	TLE family member 3, transcriptional corepressor [Source:VGNC Symbol;Acc:VGNC:94016]	REFSEQ_MRNA_PREDICTED
XM_021100758.1	ENSSSCG00000004971	TLE3	TLE family member 3, transcriptional corepressor [Source:VGNC Symbol;Acc:VGNC:94016]	REFSEQ_MRNA_PREDICTED
XM_021100772.1	ENSSSCG00000004971	TLE3	TLE family member 3, transcriptional corepressor [Source:VGNC Symbol;Acc:VGNC:94016]	REFSEQ_MRNA_PREDICTED
XM_021100767.1	ENSSSCG00000004971	TLE3	TLE family member 3, transcriptional corepressor [Source:VGNC Symbol;Acc:VGNC:94016]	REFSEQ_MRNA_PREDICTED
XM_021100790.1	ENSSSCG00000004971	TLE3	TLE family member 3, transcriptional corepressor [Source:VGNC Symbol;Acc:VGNC:94016]	REFSEQ_MRNA_PREDICTED
XM_021100779.1	ENSSSCG00000004971	TLE3	TLE family member 3, transcriptional corepressor [Source:VGNC Symbol;Acc:VGNC:94016]	REFSEQ_MRNA_PREDICTED
XR_002346485.1	None	None	None
XR_002346486.1	None	None	None
XR_002346490.1	None	None	None
XM_021100804.1	ENSSSCG00000004973	UACA	uveal autoantigen with coiled-coil domains and ankyrin repeats [Source:VGNC Symbol;Acc:VGNC:94625]	REFSEQ_MRNA_PREDICTED
XM_003121767.5	ENSSSCG00000004973	UACA	uveal autoantigen with coiled-coil domains and ankyrin repeats [Source:VGNC Symbol;Acc:VGNC:94625]	REFSEQ_MRNA_PREDICTED
XM_021085005.1	ENSSSCG00000004978	NR2E3	nuclear receptor subfamily 2 group E member 3 [Source:VGNC Symbol;Acc:VGNC:90879]	REFSEQ_MRNA_PREDICTED
XM_013993366.2	ENSSSCG00000004986	TRAPPC6B	trafficking protein particle complex subunit 6B [Source:VGNC Symbol;Acc:VGNC:94378]	REFSEQ_MRNA_PREDICTED
XM_003480458.4	ENSSSCG00000030679	C14orf28	chromosome 1 C14orf28 homolog [Source:VGNC Symbol;Acc:VGNC:85958]	REFSEQ_MRNA_PREDICTED
XM_021101177.1	ENSSSCG00000004996	KLHL28	kelch like family member 28 [Source:VGNC Symbol;Acc:VGNC:89523]	REFSEQ_MRNA_PREDICTED
XM_001926290.5	ENSSSCG00000004996	KLHL28	kelch like family member 28 [Source:VGNC Symbol;Acc:VGNC:89523]	REFSEQ_MRNA_PREDICTED
XM_021101211.1	ENSSSCG00000004999	MIS18BP1	MIS18 binding protein 1 [Source:VGNC Symbol;Acc:VGNC:90240]	REFSEQ_MRNA_PREDICTED
XM_021101217.1	ENSSSCG00000004999	MIS18BP1	MIS18 binding protein 1 [Source:VGNC Symbol;Acc:VGNC:90240]	REFSEQ_MRNA_PREDICTED
XM_021101228.1	ENSSSCG00000004999	MIS18BP1	MIS18 binding protein 1 [Source:VGNC Symbol;Acc:VGNC:90240]	REFSEQ_MRNA_PREDICTED
XM_021101312.1	ENSSSCG00000038507	RPS29	ribosomal protein S29 [Source:VGNC Symbol;Acc:VGNC:109542]	REFSEQ_MRNA_PREDICTED
XR_002346707.1	None	None	None
XR_002346706.1	None	None	None
XM_021101450.1	ENSSSCG00000005016	L2HGDH	L-2-hydroxyglutarate dehydrogenase [Source:VGNC Symbol;Acc:VGNC:89611]	REFSEQ_MRNA_PREDICTED
XM_001926818.5	ENSSSCG00000005016	L2HGDH	L-2-hydroxyglutarate dehydrogenase [Source:VGNC Symbol;Acc:VGNC:89611]	REFSEQ_MRNA_PREDICTED
XR_002346860.1	ENSSSCG00000005022	NIN	ninein [Source:VGNC Symbol;Acc:VGNC:90745]	REFSEQ_NCRNA_PREDICTED
XM_001928249.4	ENSSSCG00000038422	TMX1	thioredoxin related transmembrane protein 1 [Source:VGNC Symbol;Acc:VGNC:94247]	REFSEQ_MRNA_PREDICTED
XM_021101807.1	ENSSSCG00000038422	TMX1	thioredoxin related transmembrane protein 1 [Source:VGNC Symbol;Acc:VGNC:94247]	REFSEQ_MRNA_PREDICTED
XR_001306366.2	None	None	None
XR_002346921.1	None	None	None
XM_013993409.2	ENSSSCG00000057054	PTGDR	prostaglandin D2 receptor [Source:HGNC Symbol;Acc:HGNC:9591]	REFSEQ_MRNA_PREDICTED
XM_005659957.3	ENSSSCG00000005036	GPR137C	G protein-coupled receptor 137C [Source:VGNC Symbol;Acc:VGNC:88602]	REFSEQ_MRNA_PREDICTED
XM_013993391.2	ENSSSCG00000005040	GNPNAT1	glucosamine-phosphate N-acetyltransferase 1 [Source:VGNC Symbol;Acc:VGNC:103102]	REFSEQ_MRNA_PREDICTED
XM_021087385.1	ENSSSCG00000005040	GNPNAT1	glucosamine-phosphate N-acetyltransferase 1 [Source:VGNC Symbol;Acc:VGNC:103102]	REFSEQ_MRNA_PREDICTED
XM_005659948.3	ENSSSCG00000005040	GNPNAT1	glucosamine-phosphate N-acetyltransferase 1 [Source:VGNC Symbol;Acc:VGNC:103102]	REFSEQ_MRNA_PREDICTED
XM_005659949.3	ENSSSCG00000005040	GNPNAT1	glucosamine-phosphate N-acetyltransferase 1 [Source:VGNC Symbol;Acc:VGNC:103102]	REFSEQ_MRNA_PREDICTED
XM_021078752.1	ENSSSCG00000026294	GMFB	glia maturation factor beta [Source:VGNC Symbol;Acc:VGNC:88509]	REFSEQ_MRNA_PREDICTED
XR_002347053.1	None	None	None
XM_021102671.1	ENSSSCG00000027270	ENSSSCG00000027270	None	REFSEQ_MRNA_PREDICTED
XM_021102666.1	ENSSSCG00000027270	ENSSSCG00000027270	None	REFSEQ_MRNA_PREDICTED
XR_002347100.1	None	None	None
XR_002347112.1	None	None	None
XM_005660024.3	ENSSSCG00000005086	SIX6	SIX homeobox 6 [Source:VGNC Symbol;Acc:VGNC:92897]	REFSEQ_MRNA_PREDICTED
XM_021062434.1	None	None	None
NM_001244614.1	ENSSSCG00000005089	SIX4	SIX homeobox 4 [Source:VGNC Symbol;Acc:VGNC:92895]	REFSEQ_MRNA
XM_013993474.2	ENSSSCG00000024529	TRMT5	tRNA methyltransferase 5 [Source:VGNC Symbol;Acc:VGNC:94451]	REFSEQ_MRNA_PREDICTED
XM_003121846.4	ENSSSCG00000024529	TRMT5	tRNA methyltransferase 5 [Source:VGNC Symbol;Acc:VGNC:94451]	REFSEQ_MRNA_PREDICTED
XM_021062472.1	ENSSSCG00000061900	TMEM30B	transmembrane protein 30B [Source:HGNC Symbol;Acc:HGNC:27254]	REFSEQ_MRNA_PREDICTED
XR_002335558.1	None	None	None
XR_002335557.1	None	None	None
XM_003121858.4	ENSSSCG00000005102	AEN	apoptosis enhancing nuclease [Source:VGNC Symbol;Acc:VGNC:85164]	REFSEQ_MRNA_PREDICTED
XM_013993486.2	None	None	None
XM_021074201.1	None	None	None
XR_002335707.1	None	None	None
XR_001306457.2	None	None	None
XR_001306459.2	None	None	None
XM_021063185.1	ENSSSCG00000005170	DENND4C	DENN domain containing 4C [Source:VGNC Symbol;Acc:VGNC:87253]	REFSEQ_MRNA_PREDICTED
XR_002335861.1	None	None	None
XR_002335873.1	None	None	None
XM_005660092.3	ENSSSCG00000005183	PSIP1	PC4 and SFRS1 interacting protein 1 [Source:VGNC Symbol;Acc:VGNC:91898]	REFSEQ_MRNA_PREDICTED
XR_002335897.1	None	None	None
XR_301307.2	None	None	None
XR_001306485.2	None	None	None
XR_002336126.1	None	None	None
NM_001164649.1	ENSSSCG00000005222	SLC1A1	solute carrier family 1 member 1 [Source:VGNC Symbol;Acc:VGNC:92963]	REFSEQ_MRNA
XM_013993599.2	ENSSSCG00000005233	DMRT2	doublesex and mab-3 related transcription factor 2 [Source:VGNC Symbol;Acc:VGNC:87351]	REFSEQ_MRNA_PREDICTED
XR_002336331.1	None	None	None
XM_021064799.1	ENSSSCG00000024257	CEMIP2	cell migration inducing hyaluronidase 2 [Source:VGNC Symbol;Acc:VGNC:86543]	REFSEQ_MRNA_PREDICTED
XM_021064787.1	ENSSSCG00000024257	CEMIP2	cell migration inducing hyaluronidase 2 [Source:VGNC Symbol;Acc:VGNC:86543]	REFSEQ_MRNA_PREDICTED
XM_021064792.1	ENSSSCG00000024257	CEMIP2	cell migration inducing hyaluronidase 2 [Source:VGNC Symbol;Acc:VGNC:86543]	REFSEQ_MRNA_PREDICTED
XM_021064942.1	ENSSSCG00000005268	RORB	RAR related orphan receptor B [Source:VGNC Symbol;Acc:VGNC:92409]	REFSEQ_MRNA_PREDICTED
XR_001306507.2	None	None	None
XM_021065331.1	None	None	None
XM_021065386.1	ENSSSCG00000005296	PHF24	PHD finger protein 24 [Source:VGNC Symbol;Acc:VGNC:103151]	REFSEQ_MRNA_PREDICTED
XM_005654512.3	ENSSSCG00000005296	PHF24	PHD finger protein 24 [Source:VGNC Symbol;Acc:VGNC:103151]	REFSEQ_MRNA_PREDICTED
XM_003121978.4	ENSSSCG00000005296	PHF24	PHD finger protein 24 [Source:VGNC Symbol;Acc:VGNC:103151]	REFSEQ_MRNA_PREDICTED
XM_005654511.3	ENSSSCG00000005296	PHF24	PHD finger protein 24 [Source:VGNC Symbol;Acc:VGNC:103151]	REFSEQ_MRNA_PREDICTED
XR_001306513.2	ENSSSCG00000034874	FANCG	FA complementation group G [Source:VGNC Symbol;Acc:VGNC:88005]	REFSEQ_NCRNA_PREDICTED
XR_001302668.2	ENSSSCG00000005303	PIGO	phosphatidylinositol glycan anchor biosynthesis class O [Source:VGNC Symbol;Acc:VGNC:91426]	REFSEQ_NCRNA_PREDICTED
XM_021065778.1	ENSSSCG00000005320	RGP1	RGP1 homolog, RAB6A GEF complex partner 1 [Source:VGNC Symbol;Acc:VGNC:92257]	REFSEQ_MRNA_PREDICTED
XM_003480546.4	ENSSSCG00000005320	RGP1	RGP1 homolog, RAB6A GEF complex partner 1 [Source:VGNC Symbol;Acc:VGNC:92257]	REFSEQ_MRNA_PREDICTED
XM_005660225.3	ENSSSCG00000005320	RGP1	RGP1 homolog, RAB6A GEF complex partner 1 [Source:VGNC Symbol;Acc:VGNC:92257]	REFSEQ_MRNA_PREDICTED
XM_005660226.3	ENSSSCG00000005320	RGP1	RGP1 homolog, RAB6A GEF complex partner 1 [Source:VGNC Symbol;Acc:VGNC:92257]	REFSEQ_MRNA_PREDICTED
XM_003480545.4	ENSSSCG00000005320	RGP1	RGP1 homolog, RAB6A GEF complex partner 1 [Source:VGNC Symbol;Acc:VGNC:92257]	REFSEQ_MRNA_PREDICTED
XM_021065903.1	ENSSSCG00000005324	FAM221B	family with sequence similarity 221 member B [Source:VGNC Symbol;Acc:VGNC:87958]	REFSEQ_MRNA_PREDICTED
XM_021065906.1	ENSSSCG00000005324	FAM221B	family with sequence similarity 221 member B [Source:VGNC Symbol;Acc:VGNC:87958]	REFSEQ_MRNA_PREDICTED
XM_005660233.3	ENSSSCG00000052495	ENSSSCG00000052495	None	REFSEQ_MRNA_PREDICTED
XM_021075543.1	ENSSSCG00000059200	ENSSSCG00000059200	None	REFSEQ_MRNA_PREDICTED
XM_021075555.1	ENSSSCG00000054674	ENSSSCG00000054674	None	REFSEQ_MRNA_PREDICTED
XM_003121998.4	ENSSSCG00000031236	GLIPR2	GLI pathosis related 2 [Source:VGNC Symbol;Acc:VGNC:98023]	REFSEQ_MRNA_PREDICTED
XR_002336807.1	None	None	None
XM_005660239.3	ENSSSCG00000005343	RNF38	ring finger protein 38 [Source:VGNC Symbol;Acc:VGNC:92390]	REFSEQ_MRNA_PREDICTED
XM_013993663.2	ENSSSCG00000005343	RNF38	ring finger protein 38 [Source:VGNC Symbol;Acc:VGNC:92390]	REFSEQ_MRNA_PREDICTED
XM_005660243.2	ENSSSCG00000005343	RNF38	ring finger protein 38 [Source:VGNC Symbol;Acc:VGNC:92390]	REFSEQ_MRNA_PREDICTED
XM_005660245.3	ENSSSCG00000005343	RNF38	ring finger protein 38 [Source:VGNC Symbol;Acc:VGNC:92390]	REFSEQ_MRNA_PREDICTED
XM_013993662.2	ENSSSCG00000005343	RNF38	ring finger protein 38 [Source:VGNC Symbol;Acc:VGNC:92390]	REFSEQ_MRNA_PREDICTED
XM_021066052.1	ENSSSCG00000005343	RNF38	ring finger protein 38 [Source:VGNC Symbol;Acc:VGNC:92390]	REFSEQ_MRNA_PREDICTED
XM_005660244.3	ENSSSCG00000005343	RNF38	ring finger protein 38 [Source:VGNC Symbol;Acc:VGNC:92390]	REFSEQ_MRNA_PREDICTED
XM_005660242.3	ENSSSCG00000005343	RNF38	ring finger protein 38 [Source:VGNC Symbol;Acc:VGNC:92390]	REFSEQ_MRNA_PREDICTED
XM_013993656.2	ENSSSCG00000005343	RNF38	ring finger protein 38 [Source:VGNC Symbol;Acc:VGNC:92390]	REFSEQ_MRNA_PREDICTED
XM_013993657.2	ENSSSCG00000005343	RNF38	ring finger protein 38 [Source:VGNC Symbol;Acc:VGNC:92390]	REFSEQ_MRNA_PREDICTED
XM_013993658.2	ENSSSCG00000005343	RNF38	ring finger protein 38 [Source:VGNC Symbol;Acc:VGNC:92390]	REFSEQ_MRNA_PREDICTED
XM_013993659.2	ENSSSCG00000005343	RNF38	ring finger protein 38 [Source:VGNC Symbol;Acc:VGNC:92390]	REFSEQ_MRNA_PREDICTED
XR_002336811.1	None	None	None
XR_001306523.2	None	None	None
XM_021066212.1	ENSSSCG00000005356	DCAF10	DDB1 and CUL4 associated factor 10 [Source:VGNC Symbol;Acc:VGNC:87173]	REFSEQ_MRNA_PREDICTED
XM_021066214.1	ENSSSCG00000005356	DCAF10	DDB1 and CUL4 associated factor 10 [Source:VGNC Symbol;Acc:VGNC:87173]	REFSEQ_MRNA_PREDICTED
XM_021100752.1	ENSSSCG00000032554	ENSSSCG00000032554	None	REFSEQ_MRNA_PREDICTED
XM_021100704.1	ENSSSCG00000032554	ENSSSCG00000032554	None	REFSEQ_MRNA_PREDICTED
XM_021100800.1	ENSSSCG00000032554	ENSSSCG00000032554	None	REFSEQ_MRNA_PREDICTED
XM_021100927.1	ENSSSCG00000032554	ENSSSCG00000032554	None	REFSEQ_MRNA_PREDICTED
XM_021100847.1	ENSSSCG00000032554	ENSSSCG00000032554	None	REFSEQ_MRNA_PREDICTED
XR_002336820.1	None	None	None
XR_002336819.1	None	None	None
XR_002336821.1	None	None	None
XM_021085122.1	ENSSSCG00000045508	CCDC180	coiled-coil domain containing 180 [Source:HGNC Symbol;Acc:HGNC:29303]	REFSEQ_MRNA_PREDICTED
XM_003353588.5	ENSSSCG00000063066	TMOD1	tropomodulin 1 [Source:HGNC Symbol;Acc:HGNC:11871]	REFSEQ_MRNA_PREDICTED
XM_021066359.1	ENSSSCG00000063066	TMOD1	tropomodulin 1 [Source:HGNC Symbol;Acc:HGNC:11871]	REFSEQ_MRNA_PREDICTED
XM_021066300.1	ENSSSCG00000005366	NCBP1	nuclear cap binding protein subunit 1 [Source:VGNC Symbol;Acc:VGNC:90603]	REFSEQ_MRNA_PREDICTED
XM_005660266.3	ENSSSCG00000033222	TRIM14	tripartite motif containing 14 [Source:VGNC Symbol;Acc:VGNC:103196]	REFSEQ_MRNA_PREDICTED
XM_013993686.2	ENSSSCG00000033222	TRIM14	tripartite motif containing 14 [Source:VGNC Symbol;Acc:VGNC:103196]	REFSEQ_MRNA_PREDICTED
XM_003122031.4	ENSSSCG00000033222	TRIM14	tripartite motif containing 14 [Source:VGNC Symbol;Acc:VGNC:103196]	REFSEQ_MRNA_PREDICTED
XM_021066519.1	ENSSSCG00000005376	TBC1D2	TBC1 domain family member 2 [Source:VGNC Symbol;Acc:VGNC:93768]	REFSEQ_MRNA_PREDICTED
XM_001925405.4	ENSSSCG00000005378	ANKS6	ankyrin repeat and sterile alpha motif domain containing 6 [Source:VGNC Symbol;Acc:VGNC:85351]	REFSEQ_MRNA_PREDICTED
XM_013993700.2	ENSSSCG00000005378	ANKS6	ankyrin repeat and sterile alpha motif domain containing 6 [Source:VGNC Symbol;Acc:VGNC:85351]	REFSEQ_MRNA_PREDICTED
XM_013993702.2	ENSSSCG00000005378	ANKS6	ankyrin repeat and sterile alpha motif domain containing 6 [Source:VGNC Symbol;Acc:VGNC:85351]	REFSEQ_MRNA_PREDICTED
XM_013993690.2	None	None	None
XM_021083198.1	ENSSSCG00000005385	NR4A3	nuclear receptor subfamily 4 group A member 3 [Source:VGNC Symbol;Acc:VGNC:90885]	REFSEQ_MRNA_PREDICTED
XM_013993694.2	ENSSSCG00000005385	NR4A3	nuclear receptor subfamily 4 group A member 3 [Source:VGNC Symbol;Acc:VGNC:90885]	REFSEQ_MRNA_PREDICTED
NM_214247.1	ENSSSCG00000005385	NR4A3	nuclear receptor subfamily 4 group A member 3 [Source:VGNC Symbol;Acc:VGNC:90885]	REFSEQ_MRNA
XM_003360804.3	None	None	None
XM_013993725.2	None	None	None
XM_021067029.1	None	None	None
XM_021067020.1	None	None	None
XR_002337120.1	None	None	None
XM_005660316.3	ENSSSCG00000005437	KLF4	Kruppel like factor 4 [Source:VGNC Symbol;Acc:VGNC:98062]	REFSEQ_MRNA_PREDICTED
NM_001031782.2	ENSSSCG00000005437	KLF4	Kruppel like factor 4 [Source:VGNC Symbol;Acc:VGNC:98062]	REFSEQ_MRNA
XM_001924196.7	ENSSSCG00000005440	ENSSSCG00000005440	actin binding transcription modulator [Source:VGNC Symbol;Acc:VGNC:84983]	REFSEQ_MRNA_PREDICTED
XM_021087899.1	ENSSSCG00000033120	PALM2AKAP2	PALM2-AKAP2 fusion [Source:NCBI gene (formerly Entrezgene);Acc:100152369]	REFSEQ_MRNA_PREDICTED
XM_003122069.4	ENSSSCG00000005452	C9orf152	chromosome 1 C9orf152 homolog [Source:VGNC Symbol;Acc:VGNC:85972]	REFSEQ_MRNA_PREDICTED
XM_013993751.2	ENSSSCG00000005466	PTBP3	polypyrimidine tract binding protein 3 [Source:VGNC Symbol;Acc:VGNC:91938]	REFSEQ_MRNA_PREDICTED
XM_005660329.3	ENSSSCG00000005466	PTBP3	polypyrimidine tract binding protein 3 [Source:VGNC Symbol;Acc:VGNC:91938]	REFSEQ_MRNA_PREDICTED
XM_013993752.2	ENSSSCG00000005466	PTBP3	polypyrimidine tract binding protein 3 [Source:VGNC Symbol;Acc:VGNC:91938]	REFSEQ_MRNA_PREDICTED
XM_013993753.2	ENSSSCG00000005466	PTBP3	polypyrimidine tract binding protein 3 [Source:VGNC Symbol;Acc:VGNC:91938]	REFSEQ_MRNA_PREDICTED
XM_021084313.1	ENSSSCG00000005466	PTBP3	polypyrimidine tract binding protein 3 [Source:VGNC Symbol;Acc:VGNC:91938]	REFSEQ_MRNA_PREDICTED
NM_001197021.2	ENSSSCG00000005467	HSDL2	hydroxysteroid dehydrogenase like 2 [Source:VGNC Symbol;Acc:VGNC:88992]	REFSEQ_MRNA
XM_005660326.3	ENSSSCG00000026194	INIP	INTS3 and NABP interacting protein [Source:VGNC Symbol;Acc:VGNC:89136]	REFSEQ_MRNA_PREDICTED
XM_021071891.1	ENSSSCG00000026194	INIP	INTS3 and NABP interacting protein [Source:VGNC Symbol;Acc:VGNC:89136]	REFSEQ_MRNA_PREDICTED
NM_001244886.1	ENSSSCG00000026194	INIP	INTS3 and NABP interacting protein [Source:VGNC Symbol;Acc:VGNC:89136]	REFSEQ_MRNA
XM_001928427.6	ENSSSCG00000005472	SLC46A2	solute carrier family 46 member 2 [Source:VGNC Symbol;Acc:VGNC:93127]	REFSEQ_MRNA_PREDICTED
XR_001306580.2	ENSSSCG00000005472	SLC46A2	solute carrier family 46 member 2 [Source:VGNC Symbol;Acc:VGNC:93127]	REFSEQ_NCRNA_PREDICTED
XM_021067627.1	ENSSSCG00000005477	FKBP15	FKBP prolyl isomerase family member 15 [Source:VGNC Symbol;Acc:VGNC:88145]	REFSEQ_MRNA_PREDICTED
XM_013993765.2	ENSSSCG00000027688	RNF183	ring finger protein 183 [Source:VGNC Symbol;Acc:VGNC:92373]	REFSEQ_MRNA_PREDICTED
XM_021067676.1	ENSSSCG00000027688	RNF183	ring finger protein 183 [Source:VGNC Symbol;Acc:VGNC:92373]	REFSEQ_MRNA_PREDICTED

## Sheet: Sheet4
Target Genes of ssc-miR-133a-3p in Dapulian
initial_alias	converted_alias	name	description	namespace
XM_021098084.1	ENSSSCG00000004795	MEIS2	Meis homeobox 2 [Source:VGNC Symbol;Acc:VGNC:90136]	REFSEQ_MRNA_PREDICTED
XM_021098056.1	ENSSSCG00000004795	MEIS2	Meis homeobox 2 [Source:VGNC Symbol;Acc:VGNC:90136]	REFSEQ_MRNA_PREDICTED
XM_021098074.1	ENSSSCG00000004795	MEIS2	Meis homeobox 2 [Source:VGNC Symbol;Acc:VGNC:90136]	REFSEQ_MRNA_PREDICTED
XM_021098046.1	ENSSSCG00000004795	MEIS2	Meis homeobox 2 [Source:VGNC Symbol;Acc:VGNC:90136]	REFSEQ_MRNA_PREDICTED
XM_021098059.1	ENSSSCG00000004795	MEIS2	Meis homeobox 2 [Source:VGNC Symbol;Acc:VGNC:90136]	REFSEQ_MRNA_PREDICTED
XM_021098058.1	ENSSSCG00000004795	MEIS2	Meis homeobox 2 [Source:VGNC Symbol;Acc:VGNC:90136]	REFSEQ_MRNA_PREDICTED
XM_021098049.1	ENSSSCG00000004795	MEIS2	Meis homeobox 2 [Source:VGNC Symbol;Acc:VGNC:90136]	REFSEQ_MRNA_PREDICTED
XM_021098065.1	ENSSSCG00000004795	MEIS2	Meis homeobox 2 [Source:VGNC Symbol;Acc:VGNC:90136]	REFSEQ_MRNA_PREDICTED
XM_021098082.1	ENSSSCG00000004795	MEIS2	Meis homeobox 2 [Source:VGNC Symbol;Acc:VGNC:90136]	REFSEQ_MRNA_PREDICTED
XM_021098093.1	ENSSSCG00000004795	MEIS2	Meis homeobox 2 [Source:VGNC Symbol;Acc:VGNC:90136]	REFSEQ_MRNA_PREDICTED
XM_021074388.1	ENSSSCG00000005224	GLIS3	GLIS family zinc finger 3 [Source:VGNC Symbol;Acc:VGNC:88485]	REFSEQ_MRNA_PREDICTED
XM_021074403.1	ENSSSCG00000005224	GLIS3	GLIS family zinc finger 3 [Source:VGNC Symbol;Acc:VGNC:88485]	REFSEQ_MRNA_PREDICTED
XM_021074379.1	ENSSSCG00000005224	GLIS3	GLIS family zinc finger 3 [Source:VGNC Symbol;Acc:VGNC:88485]	REFSEQ_MRNA_PREDICTED
XM_021074390.1	ENSSSCG00000005224	GLIS3	GLIS family zinc finger 3 [Source:VGNC Symbol;Acc:VGNC:88485]	REFSEQ_MRNA_PREDICTED
XM_021074396.1	ENSSSCG00000005224	GLIS3	GLIS family zinc finger 3 [Source:VGNC Symbol;Acc:VGNC:88485]	REFSEQ_MRNA_PREDICTED
XM_021074393.1	ENSSSCG00000005224	GLIS3	GLIS family zinc finger 3 [Source:VGNC Symbol;Acc:VGNC:88485]	REFSEQ_MRNA_PREDICTED
XR_002338980.1	None	None	None
XR_002338981.1	None	None	None
XM_021074440.1	ENSSSCG00000005456	MUSK	muscle associated receptor tyrosine kinase [Source:VGNC Symbol;Acc:VGNC:90486]	REFSEQ_MRNA_PREDICTED
XM_021074436.1	ENSSSCG00000005456	MUSK	muscle associated receptor tyrosine kinase [Source:VGNC Symbol;Acc:VGNC:90486]	REFSEQ_MRNA_PREDICTED
XM_021074447.1	ENSSSCG00000005456	MUSK	muscle associated receptor tyrosine kinase [Source:VGNC Symbol;Acc:VGNC:90486]	REFSEQ_MRNA_PREDICTED
XM_021074443.1	ENSSSCG00000005456	MUSK	muscle associated receptor tyrosine kinase [Source:VGNC Symbol;Acc:VGNC:90486]	REFSEQ_MRNA_PREDICTED
XM_001926910.5	ENSSSCG00000004023	CEP43	centrosomal protein 43 [Source:VGNC Symbol;Acc:VGNC:86570]	REFSEQ_MRNA_PREDICTED
XM_005654343.3	ENSSSCG00000004023	CEP43	centrosomal protein 43 [Source:VGNC Symbol;Acc:VGNC:86570]	REFSEQ_MRNA_PREDICTED
XM_005654342.3	ENSSSCG00000004023	CEP43	centrosomal protein 43 [Source:VGNC Symbol;Acc:VGNC:86570]	REFSEQ_MRNA_PREDICTED
XR_002342214.1	ENSSSCG00000004023	CEP43	centrosomal protein 43 [Source:VGNC Symbol;Acc:VGNC:86570]	REFSEQ_NCRNA_PREDICTED
XM_021071805.1	ENSSSCG00000004027	PDE10A	phosphodiesterase 10A [Source:VGNC Symbol;Acc:VGNC:91248]	REFSEQ_MRNA_PREDICTED
XM_021071855.1	ENSSSCG00000038153	PACRG	parkin coregulated [Source:VGNC Symbol;Acc:VGNC:91138]	REFSEQ_MRNA_PREDICTED
XM_021086522.1	ENSSSCG00000035027	ZDHHC14	zinc finger DHHC-type palmitoyltransferase 14 [Source:VGNC Symbol;Acc:VGNC:95117]	REFSEQ_MRNA_PREDICTED
XM_021086620.1	ENSSSCG00000046319	IPCEF1	interaction protein for cytohesin exchange factors 1 [Source:HGNC Symbol;Acc:HGNC:21204]	REFSEQ_MRNA_PREDICTED
XM_013992506.2	ENSSSCG00000004114	ADGB	androglobin [Source:HGNC Symbol;Acc:HGNC:21212]	REFSEQ_MRNA_PREDICTED
XM_021072116.1	ENSSSCG00000004114	ADGB	androglobin [Source:HGNC Symbol;Acc:HGNC:21212]	REFSEQ_MRNA_PREDICTED
XM_021072482.1	None	None	None
XM_021087446.1	ENSSSCG00000022968	ARFGEF3	ARFGEF family member 3 [Source:VGNC Symbol;Acc:VGNC:85452]	REFSEQ_MRNA_PREDICTED
XM_021087436.1	ENSSSCG00000022968	ARFGEF3	ARFGEF family member 3 [Source:VGNC Symbol;Acc:VGNC:85452]	REFSEQ_MRNA_PREDICTED
XM_021087441.1	ENSSSCG00000022968	ARFGEF3	ARFGEF family member 3 [Source:VGNC Symbol;Acc:VGNC:85452]	REFSEQ_MRNA_PREDICTED
XM_021087554.1	ENSSSCG00000004165	PDE7B	phosphodiesterase 7B [Source:VGNC Symbol;Acc:VGNC:91262]	REFSEQ_MRNA_PREDICTED
XM_021087561.1	ENSSSCG00000004165	PDE7B	phosphodiesterase 7B [Source:VGNC Symbol;Acc:VGNC:91262]	REFSEQ_MRNA_PREDICTED
XM_021087558.1	ENSSSCG00000004165	PDE7B	phosphodiesterase 7B [Source:VGNC Symbol;Acc:VGNC:91262]	REFSEQ_MRNA_PREDICTED
XM_021087698.1	ENSSSCG00000034139	EYA4	EYA transcriptional coactivator and phosphatase 4 [Source:VGNC Symbol;Acc:VGNC:87853]	REFSEQ_MRNA_PREDICTED
XM_021087680.1	ENSSSCG00000034139	EYA4	EYA transcriptional coactivator and phosphatase 4 [Source:VGNC Symbol;Acc:VGNC:87853]	REFSEQ_MRNA_PREDICTED
XM_021087694.1	ENSSSCG00000034139	EYA4	EYA transcriptional coactivator and phosphatase 4 [Source:VGNC Symbol;Acc:VGNC:87853]	REFSEQ_MRNA_PREDICTED
XM_021087703.1	ENSSSCG00000034139	EYA4	EYA transcriptional coactivator and phosphatase 4 [Source:VGNC Symbol;Acc:VGNC:87853]	REFSEQ_MRNA_PREDICTED
XM_021087675.1	ENSSSCG00000034139	EYA4	EYA transcriptional coactivator and phosphatase 4 [Source:VGNC Symbol;Acc:VGNC:87853]	REFSEQ_MRNA_PREDICTED
XM_021087687.1	ENSSSCG00000034139	EYA4	EYA transcriptional coactivator and phosphatase 4 [Source:VGNC Symbol;Acc:VGNC:87853]	REFSEQ_MRNA_PREDICTED
XM_021087774.1	ENSSSCG00000034139	EYA4	EYA transcriptional coactivator and phosphatase 4 [Source:VGNC Symbol;Acc:VGNC:87853]	REFSEQ_MRNA_PREDICTED
XM_021087778.1	ENSSSCG00000034139	EYA4	EYA transcriptional coactivator and phosphatase 4 [Source:VGNC Symbol;Acc:VGNC:87853]	REFSEQ_MRNA_PREDICTED
XM_021087677.1	ENSSSCG00000034139	EYA4	EYA transcriptional coactivator and phosphatase 4 [Source:VGNC Symbol;Acc:VGNC:87853]	REFSEQ_MRNA_PREDICTED
XM_021087784.1	ENSSSCG00000034139	EYA4	EYA transcriptional coactivator and phosphatase 4 [Source:VGNC Symbol;Acc:VGNC:87853]	REFSEQ_MRNA_PREDICTED
XM_013988235.2	ENSSSCG00000034139	EYA4	EYA transcriptional coactivator and phosphatase 4 [Source:VGNC Symbol;Acc:VGNC:87853]	REFSEQ_MRNA_PREDICTED
XM_021087716.1	ENSSSCG00000034139	EYA4	EYA transcriptional coactivator and phosphatase 4 [Source:VGNC Symbol;Acc:VGNC:87853]	REFSEQ_MRNA_PREDICTED
XM_013988229.2	ENSSSCG00000034139	EYA4	EYA transcriptional coactivator and phosphatase 4 [Source:VGNC Symbol;Acc:VGNC:87853]	REFSEQ_MRNA_PREDICTED
XM_021087731.1	ENSSSCG00000034139	EYA4	EYA transcriptional coactivator and phosphatase 4 [Source:VGNC Symbol;Acc:VGNC:87853]	REFSEQ_MRNA_PREDICTED
XM_021087710.1	ENSSSCG00000034139	EYA4	EYA transcriptional coactivator and phosphatase 4 [Source:VGNC Symbol;Acc:VGNC:87853]	REFSEQ_MRNA_PREDICTED
XM_021087765.1	ENSSSCG00000034139	EYA4	EYA transcriptional coactivator and phosphatase 4 [Source:VGNC Symbol;Acc:VGNC:87853]	REFSEQ_MRNA_PREDICTED
XM_013988212.2	ENSSSCG00000034139	EYA4	EYA transcriptional coactivator and phosphatase 4 [Source:VGNC Symbol;Acc:VGNC:87853]	REFSEQ_MRNA_PREDICTED
XM_013988221.2	ENSSSCG00000034139	EYA4	EYA transcriptional coactivator and phosphatase 4 [Source:VGNC Symbol;Acc:VGNC:87853]	REFSEQ_MRNA_PREDICTED
XM_021087706.1	ENSSSCG00000034139	EYA4	EYA transcriptional coactivator and phosphatase 4 [Source:VGNC Symbol;Acc:VGNC:87853]	REFSEQ_MRNA_PREDICTED
XM_021087726.1	ENSSSCG00000034139	EYA4	EYA transcriptional coactivator and phosphatase 4 [Source:VGNC Symbol;Acc:VGNC:87853]	REFSEQ_MRNA_PREDICTED
XM_021087721.1	ENSSSCG00000034139	EYA4	EYA transcriptional coactivator and phosphatase 4 [Source:VGNC Symbol;Acc:VGNC:87853]	REFSEQ_MRNA_PREDICTED
XM_021087789.1	ENSSSCG00000034139	EYA4	EYA transcriptional coactivator and phosphatase 4 [Source:VGNC Symbol;Acc:VGNC:87853]	REFSEQ_MRNA_PREDICTED
XM_013988217.2	ENSSSCG00000034139	EYA4	EYA transcriptional coactivator and phosphatase 4 [Source:VGNC Symbol;Acc:VGNC:87853]	REFSEQ_MRNA_PREDICTED
XM_021088298.1	ENSSSCG00000004199	EPB41L2	erythrocyte membrane protein band 4.1 like 2 [Source:VGNC Symbol;Acc:VGNC:87723]	REFSEQ_MRNA_PREDICTED
XM_021088700.1	ENSSSCG00000004225	TPD52L1	TPD52 like 1 [Source:VGNC Symbol;Acc:VGNC:94334]	REFSEQ_MRNA_PREDICTED
XM_021088718.1	ENSSSCG00000004225	TPD52L1	TPD52 like 1 [Source:VGNC Symbol;Acc:VGNC:94334]	REFSEQ_MRNA_PREDICTED
XM_021088707.1	ENSSSCG00000004225	TPD52L1	TPD52 like 1 [Source:VGNC Symbol;Acc:VGNC:94334]	REFSEQ_MRNA_PREDICTED
XR_002338457.1	None	None	None
XR_002338500.1	None	None	None
XR_002338469.1	None	None	None
XR_002338458.1	None	None	None
XR_002338484.1	None	None	None
XR_002338499.1	None	None	None
XR_002338481.1	ENSSSCG00000036607	NKAIN2	sodium/potassium transporting ATPase interacting 2 [Source:VGNC Symbol;Acc:VGNC:103141]	REFSEQ_NCRNA_PREDICTED
XR_002338465.1	None	None	None
XR_002338480.1	None	None	None
XR_002338468.1	None	None	None
XR_002338504.1	None	None	None
XM_021084513.1	None	None	None
XM_003480289.4	ENSSSCG00000004336	EPHA7	EPH receptor A7 [Source:VGNC Symbol;Acc:VGNC:87734]	REFSEQ_MRNA_PREDICTED
XM_005659300.3	ENSSSCG00000004336	EPHA7	EPH receptor A7 [Source:VGNC Symbol;Acc:VGNC:87734]	REFSEQ_MRNA_PREDICTED
XM_005659302.3	ENSSSCG00000004336	EPHA7	EPH receptor A7 [Source:VGNC Symbol;Acc:VGNC:87734]	REFSEQ_MRNA_PREDICTED
XM_021090161.1	ENSSSCG00000004336	EPHA7	EPH receptor A7 [Source:VGNC Symbol;Acc:VGNC:87734]	REFSEQ_MRNA_PREDICTED
XM_021090788.1	ENSSSCG00000040199	AFG1L	AFG1 like ATPase [Source:VGNC Symbol;Acc:VGNC:85170]	REFSEQ_MRNA_PREDICTED
XM_021090790.1	ENSSSCG00000040199	AFG1L	AFG1 like ATPase [Source:VGNC Symbol;Acc:VGNC:85170]	REFSEQ_MRNA_PREDICTED
XR_002344195.1	ENSSSCG00000034730	PIAS2	protein inhibitor of activated STAT 2 [Source:VGNC Symbol;Acc:VGNC:91411]	REFSEQ_NCRNA_PREDICTED
XR_002344194.1	ENSSSCG00000034730	PIAS2	protein inhibitor of activated STAT 2 [Source:VGNC Symbol;Acc:VGNC:91411]	REFSEQ_NCRNA_PREDICTED
XR_002344196.1	ENSSSCG00000034730	PIAS2	protein inhibitor of activated STAT 2 [Source:VGNC Symbol;Acc:VGNC:91411]	REFSEQ_NCRNA_PREDICTED
XM_021073448.1	ENSSSCG00000040836	DCC	DCC netrin 1 receptor [Source:VGNC Symbol;Acc:VGNC:103078]	REFSEQ_MRNA_PREDICTED
XM_021073445.1	ENSSSCG00000040836	DCC	DCC netrin 1 receptor [Source:VGNC Symbol;Acc:VGNC:103078]	REFSEQ_MRNA_PREDICTED
XM_021073456.1	ENSSSCG00000040836	DCC	DCC netrin 1 receptor [Source:VGNC Symbol;Acc:VGNC:103078]	REFSEQ_MRNA_PREDICTED
XM_021073463.1	ENSSSCG00000040836	DCC	DCC netrin 1 receptor [Source:VGNC Symbol;Acc:VGNC:103078]	REFSEQ_MRNA_PREDICTED
XM_021073460.1	ENSSSCG00000040836	DCC	DCC netrin 1 receptor [Source:VGNC Symbol;Acc:VGNC:103078]	REFSEQ_MRNA_PREDICTED
XM_013992856.2	ENSSSCG00000040836	DCC	DCC netrin 1 receptor [Source:VGNC Symbol;Acc:VGNC:103078]	REFSEQ_MRNA_PREDICTED
XM_021093314.1	ENSSSCG00000021588	DAPK2	death associated protein kinase 2 [Source:VGNC Symbol;Acc:VGNC:87157]	REFSEQ_MRNA_PREDICTED
XM_021093392.1	ENSSSCG00000021588	DAPK2	death associated protein kinase 2 [Source:VGNC Symbol;Acc:VGNC:87157]	REFSEQ_MRNA_PREDICTED
NM_001243563.1	ENSSSCG00000021588	DAPK2	death associated protein kinase 2 [Source:VGNC Symbol;Acc:VGNC:87157]	REFSEQ_MRNA
XM_021073474.1	ENSSSCG00000004576	RORA	RAR related orphan receptor A [Source:VGNC Symbol;Acc:VGNC:92408]	REFSEQ_MRNA_PREDICTED
XM_021073481.1	ENSSSCG00000004576	RORA	RAR related orphan receptor A [Source:VGNC Symbol;Acc:VGNC:92408]	REFSEQ_MRNA_PREDICTED
XM_021094552.1	ENSSSCG00000024131	MINDY2	MINDY lysine 48 deubiquitinase 2 [Source:VGNC Symbol;Acc:VGNC:90231]	REFSEQ_MRNA_PREDICTED
XM_021094542.1	ENSSSCG00000024131	MINDY2	MINDY lysine 48 deubiquitinase 2 [Source:VGNC Symbol;Acc:VGNC:90231]	REFSEQ_MRNA_PREDICTED
NM_001206341.1	ENSSSCG00000004653	SECISBP2L	SECIS binding protein 2 like [Source:VGNC Symbol;Acc:VGNC:92686]	REFSEQ_MRNA
XM_005659630.3	ENSSSCG00000004653	SECISBP2L	SECIS binding protein 2 like [Source:VGNC Symbol;Acc:VGNC:92686]	REFSEQ_MRNA_PREDICTED
XM_005659631.3	ENSSSCG00000004653	SECISBP2L	SECIS binding protein 2 like [Source:VGNC Symbol;Acc:VGNC:92686]	REFSEQ_MRNA_PREDICTED
XM_021099210.1	ENSSSCG00000004653	SECISBP2L	SECIS binding protein 2 like [Source:VGNC Symbol;Acc:VGNC:92686]	REFSEQ_MRNA_PREDICTED
XM_021097455.1	ENSSSCG00000035544	NUSAP1	nucleolar and spindle associated protein 1 [Source:VGNC Symbol;Acc:VGNC:103143]	REFSEQ_MRNA_PREDICTED
XM_021097458.1	ENSSSCG00000035544	NUSAP1	nucleolar and spindle associated protein 1 [Source:VGNC Symbol;Acc:VGNC:103143]	REFSEQ_MRNA_PREDICTED
XR_002345579.1	None	None	None
XR_002345578.1	None	None	None
XM_005659775.3	ENSSSCG00000004811	ENSSSCG00000004811	pyroglutamyl-peptidase I like [Source:VGNC Symbol;Acc:VGNC:91361]	REFSEQ_MRNA_PREDICTED
XM_005659773.3	ENSSSCG00000004811	ENSSSCG00000004811	pyroglutamyl-peptidase I like [Source:VGNC Symbol;Acc:VGNC:91361]	REFSEQ_MRNA_PREDICTED
XR_301093.3	None	None	None
XM_021099323.1	ENSSSCG00000028977	DOK6	docking protein 6 [Source:VGNC Symbol;Acc:VGNC:87404]	REFSEQ_MRNA_PREDICTED
XM_021099328.1	ENSSSCG00000028977	DOK6	docking protein 6 [Source:VGNC Symbol;Acc:VGNC:87404]	REFSEQ_MRNA_PREDICTED
XM_021099901.1	ENSSSCG00000004907	CCBE1	collagen and calcium binding EGF domains 1 [Source:VGNC Symbol;Acc:VGNC:86240]	REFSEQ_MRNA_PREDICTED
XM_021099895.1	ENSSSCG00000004907	CCBE1	collagen and calcium binding EGF domains 1 [Source:VGNC Symbol;Acc:VGNC:86240]	REFSEQ_MRNA_PREDICTED
XM_021099891.1	ENSSSCG00000004907	CCBE1	collagen and calcium binding EGF domains 1 [Source:VGNC Symbol;Acc:VGNC:86240]	REFSEQ_MRNA_PREDICTED
XM_005659840.3	ENSSSCG00000004907	CCBE1	collagen and calcium binding EGF domains 1 [Source:VGNC Symbol;Acc:VGNC:86240]	REFSEQ_MRNA_PREDICTED
XM_003121722.6	ENSSSCG00000004907	CCBE1	collagen and calcium binding EGF domains 1 [Source:VGNC Symbol;Acc:VGNC:86240]	REFSEQ_MRNA_PREDICTED
XM_021073888.1	ENSSSCG00000004919	NEDD4L	NEDD4 like E3 ubiquitin protein ligase [Source:VGNC Symbol;Acc:VGNC:90667]	REFSEQ_MRNA_PREDICTED
XM_021073884.1	ENSSSCG00000004919	NEDD4L	NEDD4 like E3 ubiquitin protein ligase [Source:VGNC Symbol;Acc:VGNC:90667]	REFSEQ_MRNA_PREDICTED
XM_021073903.1	ENSSSCG00000004919	NEDD4L	NEDD4 like E3 ubiquitin protein ligase [Source:VGNC Symbol;Acc:VGNC:90667]	REFSEQ_MRNA_PREDICTED
XM_021073916.1	ENSSSCG00000004919	NEDD4L	NEDD4 like E3 ubiquitin protein ligase [Source:VGNC Symbol;Acc:VGNC:90667]	REFSEQ_MRNA_PREDICTED
XM_021073898.1	ENSSSCG00000004919	NEDD4L	NEDD4 like E3 ubiquitin protein ligase [Source:VGNC Symbol;Acc:VGNC:90667]	REFSEQ_MRNA_PREDICTED
XM_021073871.1	ENSSSCG00000004919	NEDD4L	NEDD4 like E3 ubiquitin protein ligase [Source:VGNC Symbol;Acc:VGNC:90667]	REFSEQ_MRNA_PREDICTED
XM_021073873.1	ENSSSCG00000004919	NEDD4L	NEDD4 like E3 ubiquitin protein ligase [Source:VGNC Symbol;Acc:VGNC:90667]	REFSEQ_MRNA_PREDICTED
XM_021073866.1	ENSSSCG00000004919	NEDD4L	NEDD4 like E3 ubiquitin protein ligase [Source:VGNC Symbol;Acc:VGNC:90667]	REFSEQ_MRNA_PREDICTED
XM_021100450.1	ENSSSCG00000004955	MAP2K5	mitogen-activated protein kinase kinase 5 [Source:VGNC Symbol;Acc:VGNC:103122]	REFSEQ_MRNA_PREDICTED
XM_021100437.1	ENSSSCG00000004955	MAP2K5	mitogen-activated protein kinase kinase 5 [Source:VGNC Symbol;Acc:VGNC:103122]	REFSEQ_MRNA_PREDICTED
XM_021073924.1	ENSSSCG00000004980	THSD4	thrombospondin type 1 domain containing 4 [Source:VGNC Symbol;Acc:VGNC:93967]	REFSEQ_MRNA_PREDICTED
XM_021073928.1	ENSSSCG00000004980	THSD4	thrombospondin type 1 domain containing 4 [Source:VGNC Symbol;Acc:VGNC:93967]	REFSEQ_MRNA_PREDICTED
XM_021073943.1	ENSSSCG00000004980	THSD4	thrombospondin type 1 domain containing 4 [Source:VGNC Symbol;Acc:VGNC:93967]	REFSEQ_MRNA_PREDICTED
XM_021073936.1	ENSSSCG00000004980	THSD4	thrombospondin type 1 domain containing 4 [Source:VGNC Symbol;Acc:VGNC:93967]	REFSEQ_MRNA_PREDICTED
XM_021062549.1	ENSSSCG00000005098	SYT16	synaptotagmin 16 [Source:VGNC Symbol;Acc:VGNC:93683]	REFSEQ_MRNA_PREDICTED
XM_021062553.1	ENSSSCG00000005098	SYT16	synaptotagmin 16 [Source:VGNC Symbol;Acc:VGNC:93683]	REFSEQ_MRNA_PREDICTED
XM_021083214.1	ENSSSCG00000005106	NTRK3	neurotrophic receptor tyrosine kinase 3 [Source:VGNC Symbol;Acc:VGNC:103142]	REFSEQ_MRNA_PREDICTED
XM_021083220.1	ENSSSCG00000005106	NTRK3	neurotrophic receptor tyrosine kinase 3 [Source:VGNC Symbol;Acc:VGNC:103142]	REFSEQ_MRNA_PREDICTED
XM_021062620.1	ENSSSCG00000034726	KCNH5	potassium voltage-gated channel subfamily H member 5 [Source:VGNC Symbol;Acc:VGNC:89345]	REFSEQ_MRNA_PREDICTED
XM_021062638.1	ENSSSCG00000034726	KCNH5	potassium voltage-gated channel subfamily H member 5 [Source:VGNC Symbol;Acc:VGNC:89345]	REFSEQ_MRNA_PREDICTED
XM_021062628.1	ENSSSCG00000034726	KCNH5	potassium voltage-gated channel subfamily H member 5 [Source:VGNC Symbol;Acc:VGNC:89345]	REFSEQ_MRNA_PREDICTED
XM_021062633.1	ENSSSCG00000034726	KCNH5	potassium voltage-gated channel subfamily H member 5 [Source:VGNC Symbol;Acc:VGNC:89345]	REFSEQ_MRNA_PREDICTED
XM_013993522.2	ENSSSCG00000005166	MLLT3	MLLT3 super elongation complex subunit [Source:VGNC Symbol;Acc:VGNC:90256]	REFSEQ_MRNA_PREDICTED
XM_003121886.6	ENSSSCG00000005166	MLLT3	MLLT3 super elongation complex subunit [Source:VGNC Symbol;Acc:VGNC:90256]	REFSEQ_MRNA_PREDICTED
XM_013993520.2	ENSSSCG00000005166	MLLT3	MLLT3 super elongation complex subunit [Source:VGNC Symbol;Acc:VGNC:90256]	REFSEQ_MRNA_PREDICTED
XM_021074260.1	ENSSSCG00000040366	ADAMTSL1	ADAMTS like 1 [Source:VGNC Symbol;Acc:VGNC:85090]	REFSEQ_MRNA_PREDICTED
XM_021074267.1	ENSSSCG00000040366	ADAMTSL1	ADAMTS like 1 [Source:VGNC Symbol;Acc:VGNC:85090]	REFSEQ_MRNA_PREDICTED
XM_021063273.1	ENSSSCG00000005178	CNTLN	centlein [Source:VGNC Symbol;Acc:VGNC:86847]	REFSEQ_MRNA_PREDICTED
XM_021063282.1	ENSSSCG00000005178	CNTLN	centlein [Source:VGNC Symbol;Acc:VGNC:86847]	REFSEQ_MRNA_PREDICTED
XM_021063278.1	ENSSSCG00000005178	CNTLN	centlein [Source:VGNC Symbol;Acc:VGNC:86847]	REFSEQ_MRNA_PREDICTED
XM_021063284.1	ENSSSCG00000005178	CNTLN	centlein [Source:VGNC Symbol;Acc:VGNC:86847]	REFSEQ_MRNA_PREDICTED
XM_021074366.1	ENSSSCG00000005194	PTPRD	protein tyrosine phosphatase receptor type D [Source:HGNC Symbol;Acc:HGNC:9668]	REFSEQ_MRNA_PREDICTED
XM_021074373.1	ENSSSCG00000005194	PTPRD	protein tyrosine phosphatase receptor type D [Source:HGNC Symbol;Acc:HGNC:9668]	REFSEQ_MRNA_PREDICTED
XM_021074310.1	ENSSSCG00000005194	PTPRD	protein tyrosine phosphatase receptor type D [Source:HGNC Symbol;Acc:HGNC:9668]	REFSEQ_MRNA_PREDICTED
XM_021074327.1	ENSSSCG00000005194	PTPRD	protein tyrosine phosphatase receptor type D [Source:HGNC Symbol;Acc:HGNC:9668]	REFSEQ_MRNA_PREDICTED
XM_021074296.1	ENSSSCG00000005194	PTPRD	protein tyrosine phosphatase receptor type D [Source:HGNC Symbol;Acc:HGNC:9668]	REFSEQ_MRNA_PREDICTED
XM_021074300.1	ENSSSCG00000005194	PTPRD	protein tyrosine phosphatase receptor type D [Source:HGNC Symbol;Acc:HGNC:9668]	REFSEQ_MRNA_PREDICTED
XM_021074376.1	ENSSSCG00000005194	PTPRD	protein tyrosine phosphatase receptor type D [Source:HGNC Symbol;Acc:HGNC:9668]	REFSEQ_MRNA_PREDICTED
XM_021074352.1	ENSSSCG00000005194	PTPRD	protein tyrosine phosphatase receptor type D [Source:HGNC Symbol;Acc:HGNC:9668]	REFSEQ_MRNA_PREDICTED
XM_021074345.1	ENSSSCG00000005194	PTPRD	protein tyrosine phosphatase receptor type D [Source:HGNC Symbol;Acc:HGNC:9668]	REFSEQ_MRNA_PREDICTED
XM_021074314.1	ENSSSCG00000005194	PTPRD	protein tyrosine phosphatase receptor type D [Source:HGNC Symbol;Acc:HGNC:9668]	REFSEQ_MRNA_PREDICTED
XM_021074346.1	ENSSSCG00000005194	PTPRD	protein tyrosine phosphatase receptor type D [Source:HGNC Symbol;Acc:HGNC:9668]	REFSEQ_MRNA_PREDICTED
XM_021074361.1	ENSSSCG00000005194	PTPRD	protein tyrosine phosphatase receptor type D [Source:HGNC Symbol;Acc:HGNC:9668]	REFSEQ_MRNA_PREDICTED
XM_021074337.1	ENSSSCG00000005194	PTPRD	protein tyrosine phosphatase receptor type D [Source:HGNC Symbol;Acc:HGNC:9668]	REFSEQ_MRNA_PREDICTED
XM_021074319.1	ENSSSCG00000005194	PTPRD	protein tyrosine phosphatase receptor type D [Source:HGNC Symbol;Acc:HGNC:9668]	REFSEQ_MRNA_PREDICTED
XM_021074417.1	ENSSSCG00000005257	TRPM3	transient receptor potential cation channel subfamily M member 3 [Source:VGNC Symbol;Acc:VGNC:98384]	REFSEQ_MRNA_PREDICTED
XM_021066021.1	ENSSSCG00000037131	CLTA	clathrin light chain A [Source:VGNC Symbol;Acc:VGNC:86787]	REFSEQ_MRNA_PREDICTED
XM_021066013.1	ENSSSCG00000037131	CLTA	clathrin light chain A [Source:VGNC Symbol;Acc:VGNC:86787]	REFSEQ_MRNA_PREDICTED
XM_021066010.1	ENSSSCG00000037131	CLTA	clathrin light chain A [Source:VGNC Symbol;Acc:VGNC:86787]	REFSEQ_MRNA_PREDICTED
XM_021066009.1	ENSSSCG00000037131	CLTA	clathrin light chain A [Source:VGNC Symbol;Acc:VGNC:86787]	REFSEQ_MRNA_PREDICTED
XM_005660298.3	ENSSSCG00000005391	TMEFF1	transmembrane protein with EGF like and two follistatin like domains 1 [Source:HGNC Symbol;Acc:HGNC:11866]	REFSEQ_MRNA_PREDICTED
XM_013993712.2	ENSSSCG00000005391	TMEFF1	transmembrane protein with EGF like and two follistatin like domains 1 [Source:HGNC Symbol;Acc:HGNC:11866]	REFSEQ_MRNA_PREDICTED
XM_021074507.1	ENSSSCG00000005502	ASTN2	astrotactin 2 [Source:VGNC Symbol;Acc:VGNC:85594]	REFSEQ_MRNA_PREDICTED
XM_021068337.1	ENSSSCG00000038036	TTLL11	tubulin tyrosine ligase like 11 [Source:VGNC Symbol;Acc:VGNC:109546]	REFSEQ_MRNA_PREDICTED
XM_021068871.1	ENSSSCG00000029169	MAPKAP1	MAPK associated protein 1 [Source:VGNC Symbol;Acc:VGNC:90010]	REFSEQ_MRNA_PREDICTED
XM_021068889.1	ENSSSCG00000029169	MAPKAP1	MAPK associated protein 1 [Source:VGNC Symbol;Acc:VGNC:90010]	REFSEQ_MRNA_PREDICTED
XM_021068860.1	ENSSSCG00000029169	MAPKAP1	MAPK associated protein 1 [Source:VGNC Symbol;Acc:VGNC:90010]	REFSEQ_MRNA_PREDICTED
XM_021068897.1	ENSSSCG00000029169	MAPKAP1	MAPK associated protein 1 [Source:VGNC Symbol;Acc:VGNC:90010]	REFSEQ_MRNA_PREDICTED
XM_021068901.1	ENSSSCG00000029169	MAPKAP1	MAPK associated protein 1 [Source:VGNC Symbol;Acc:VGNC:90010]	REFSEQ_MRNA_PREDICTED
XM_021068852.1	ENSSSCG00000029169	MAPKAP1	MAPK associated protein 1 [Source:VGNC Symbol;Acc:VGNC:90010]	REFSEQ_MRNA_PREDICTED
XM_021068876.1	ENSSSCG00000029169	MAPKAP1	MAPK associated protein 1 [Source:VGNC Symbol;Acc:VGNC:90010]	REFSEQ_MRNA_PREDICTED
XM_021068873.1	ENSSSCG00000029169	MAPKAP1	MAPK associated protein 1 [Source:VGNC Symbol;Acc:VGNC:90010]	REFSEQ_MRNA_PREDICTED
XM_021068882.1	ENSSSCG00000029169	MAPKAP1	MAPK associated protein 1 [Source:VGNC Symbol;Acc:VGNC:90010]	REFSEQ_MRNA_PREDICTED
XM_021085861.1	None	None	None
XM_013984321.2	None	None	None
XM_021086109.1	ENSSSCG00000004022	RPS6KA2	ribosomal protein S6 kinase A2 [Source:VGNC Symbol;Acc:VGNC:92441]	REFSEQ_MRNA_PREDICTED
XR_002341609.1	ENSSSCG00000004029	QKI	QKI, KH domain containing RNA binding [Source:VGNC Symbol;Acc:VGNC:92025]	REFSEQ_NCRNA_PREDICTED
XM_021083643.1	ENSSSCG00000004029	QKI	QKI, KH domain containing RNA binding [Source:VGNC Symbol;Acc:VGNC:92025]	REFSEQ_MRNA_PREDICTED
XM_021083688.1	ENSSSCG00000004029	QKI	QKI, KH domain containing RNA binding [Source:VGNC Symbol;Acc:VGNC:92025]	REFSEQ_MRNA_PREDICTED
XM_021083654.1	ENSSSCG00000004029	QKI	QKI, KH domain containing RNA binding [Source:VGNC Symbol;Acc:VGNC:92025]	REFSEQ_MRNA_PREDICTED
XM_021083664.1	ENSSSCG00000004029	QKI	QKI, KH domain containing RNA binding [Source:VGNC Symbol;Acc:VGNC:92025]	REFSEQ_MRNA_PREDICTED
XM_021083671.1	ENSSSCG00000004029	QKI	QKI, KH domain containing RNA binding [Source:VGNC Symbol;Acc:VGNC:92025]	REFSEQ_MRNA_PREDICTED
XM_021086232.1	ENSSSCG00000004037	MAP3K4	mitogen-activated protein kinase kinase kinase 4 [Source:VGNC Symbol;Acc:VGNC:98109]	REFSEQ_MRNA_PREDICTED
XM_021086234.1	ENSSSCG00000004037	MAP3K4	mitogen-activated protein kinase kinase kinase 4 [Source:VGNC Symbol;Acc:VGNC:98109]	REFSEQ_MRNA_PREDICTED
XM_021086224.1	ENSSSCG00000004037	MAP3K4	mitogen-activated protein kinase kinase kinase 4 [Source:VGNC Symbol;Acc:VGNC:98109]	REFSEQ_MRNA_PREDICTED
XM_021086227.1	ENSSSCG00000004037	MAP3K4	mitogen-activated protein kinase kinase kinase 4 [Source:VGNC Symbol;Acc:VGNC:98109]	REFSEQ_MRNA_PREDICTED
XM_001928345.4	ENSSSCG00000004049	ACAT2	acetyl-CoA acetyltransferase 2 [Source:VGNC Symbol;Acc:VGNC:85005]	REFSEQ_MRNA_PREDICTED
XR_002342344.1	ENSSSCG00000004057	SYTL3	synaptotagmin like 3 [Source:VGNC Symbol;Acc:VGNC:93692]	REFSEQ_NCRNA_PREDICTED
XR_002342341.1	ENSSSCG00000004057	SYTL3	synaptotagmin like 3 [Source:VGNC Symbol;Acc:VGNC:93692]	REFSEQ_NCRNA_PREDICTED
XR_002342339.1	ENSSSCG00000004057	SYTL3	synaptotagmin like 3 [Source:VGNC Symbol;Acc:VGNC:93692]	REFSEQ_NCRNA_PREDICTED
XR_002342345.1	ENSSSCG00000004057	SYTL3	synaptotagmin like 3 [Source:VGNC Symbol;Acc:VGNC:93692]	REFSEQ_NCRNA_PREDICTED
XR_002342342.1	ENSSSCG00000004057	SYTL3	synaptotagmin like 3 [Source:VGNC Symbol;Acc:VGNC:93692]	REFSEQ_NCRNA_PREDICTED
XM_021086423.1	ENSSSCG00000012315	SYNJ2	synaptojanin 2 [Source:VGNC Symbol;Acc:VGNC:93669]	REFSEQ_MRNA_PREDICTED
XR_002342377.1	None	None	None
XR_002338279.1	ENSSSCG00000004070	SCAF8	SR-related CTD associated factor 8 [Source:VGNC Symbol;Acc:VGNC:92604]	REFSEQ_NCRNA_PREDICTED
XM_021072006.1	ENSSSCG00000004070	SCAF8	SR-related CTD associated factor 8 [Source:VGNC Symbol;Acc:VGNC:92604]	REFSEQ_MRNA_PREDICTED
XM_021072016.1	ENSSSCG00000004070	SCAF8	SR-related CTD associated factor 8 [Source:VGNC Symbol;Acc:VGNC:92604]	REFSEQ_MRNA_PREDICTED
XM_021072026.1	ENSSSCG00000004070	SCAF8	SR-related CTD associated factor 8 [Source:VGNC Symbol;Acc:VGNC:92604]	REFSEQ_MRNA_PREDICTED
XR_002338280.1	ENSSSCG00000004070	SCAF8	SR-related CTD associated factor 8 [Source:VGNC Symbol;Acc:VGNC:92604]	REFSEQ_NCRNA_PREDICTED
XM_021072049.1	ENSSSCG00000004070	SCAF8	SR-related CTD associated factor 8 [Source:VGNC Symbol;Acc:VGNC:92604]	REFSEQ_MRNA_PREDICTED
XM_021072011.1	ENSSSCG00000004070	SCAF8	SR-related CTD associated factor 8 [Source:VGNC Symbol;Acc:VGNC:92604]	REFSEQ_MRNA_PREDICTED
XM_021072034.1	ENSSSCG00000004070	SCAF8	SR-related CTD associated factor 8 [Source:VGNC Symbol;Acc:VGNC:92604]	REFSEQ_MRNA_PREDICTED
XM_021072042.1	ENSSSCG00000004070	SCAF8	SR-related CTD associated factor 8 [Source:VGNC Symbol;Acc:VGNC:92604]	REFSEQ_MRNA_PREDICTED
XM_021072047.1	ENSSSCG00000004070	SCAF8	SR-related CTD associated factor 8 [Source:VGNC Symbol;Acc:VGNC:92604]	REFSEQ_MRNA_PREDICTED
XM_021072020.1	ENSSSCG00000004070	SCAF8	SR-related CTD associated factor 8 [Source:VGNC Symbol;Acc:VGNC:92604]	REFSEQ_MRNA_PREDICTED
XM_013984702.2	ENSSSCG00000004070	SCAF8	SR-related CTD associated factor 8 [Source:VGNC Symbol;Acc:VGNC:92604]	REFSEQ_MRNA_PREDICTED
XM_001927265.7	ENSSSCG00000031733	AKAP12	A-kinase anchoring protein 12 [Source:VGNC Symbol;Acc:VGNC:85216]	REFSEQ_MRNA_PREDICTED
XM_021086797.1	ENSSSCG00000032778	PLEKHG1	pleckstrin homology and RhoGEF domain containing G1 [Source:VGNC Symbol;Acc:VGNC:91542]	REFSEQ_MRNA_PREDICTED
XM_021086995.1	ENSSSCG00000028974	UST	uronyl 2-sulfotransferase [Source:VGNC Symbol;Acc:VGNC:94780]	REFSEQ_MRNA_PREDICTED
XM_021086998.1	ENSSSCG00000028974	UST	uronyl 2-sulfotransferase [Source:VGNC Symbol;Acc:VGNC:94780]	REFSEQ_MRNA_PREDICTED
XM_021086988.1	ENSSSCG00000028974	UST	uronyl 2-sulfotransferase [Source:VGNC Symbol;Acc:VGNC:94780]	REFSEQ_MRNA_PREDICTED
XM_021072066.1	ENSSSCG00000033175	SASH1	SAM and SH3 domain containing 1 [Source:VGNC Symbol;Acc:VGNC:92583]	REFSEQ_MRNA_PREDICTED
XM_021072069.1	ENSSSCG00000033175	SASH1	SAM and SH3 domain containing 1 [Source:VGNC Symbol;Acc:VGNC:92583]	REFSEQ_MRNA_PREDICTED
XM_021072060.1	ENSSSCG00000033175	SASH1	SAM and SH3 domain containing 1 [Source:VGNC Symbol;Acc:VGNC:92583]	REFSEQ_MRNA_PREDICTED
XM_021072061.1	ENSSSCG00000033175	SASH1	SAM and SH3 domain containing 1 [Source:VGNC Symbol;Acc:VGNC:92583]	REFSEQ_MRNA_PREDICTED
XR_002338289.1	None	None	None
XM_005659163.3	ENSSSCG00000004119	GRM1	glutamate metabotropic receptor 1 [Source:VGNC Symbol;Acc:VGNC:88700]	REFSEQ_MRNA_PREDICTED
XM_001924790.5	ENSSSCG00000004120	SHPRH	SNF2 histone linker PHD RING helicase [Source:VGNC Symbol;Acc:VGNC:92858]	REFSEQ_MRNA_PREDICTED
XM_013992509.2	ENSSSCG00000004120	SHPRH	SNF2 histone linker PHD RING helicase [Source:VGNC Symbol;Acc:VGNC:92858]	REFSEQ_MRNA_PREDICTED
XM_013992508.2	ENSSSCG00000004120	SHPRH	SNF2 histone linker PHD RING helicase [Source:VGNC Symbol;Acc:VGNC:92858]	REFSEQ_MRNA_PREDICTED
XM_013992510.2	ENSSSCG00000004120	SHPRH	SNF2 histone linker PHD RING helicase [Source:VGNC Symbol;Acc:VGNC:92858]	REFSEQ_MRNA_PREDICTED
XR_002342512.1	None	None	None
XR_002342513.1	None	None	None
XM_021087155.1	ENSSSCG00000004132	PHACTR2	phosphatase and actin regulator 2 [Source:VGNC Symbol;Acc:VGNC:91366]	REFSEQ_MRNA_PREDICTED
XM_021087139.1	ENSSSCG00000004132	PHACTR2	phosphatase and actin regulator 2 [Source:VGNC Symbol;Acc:VGNC:91366]	REFSEQ_MRNA_PREDICTED
XM_021087148.1	ENSSSCG00000004132	PHACTR2	phosphatase and actin regulator 2 [Source:VGNC Symbol;Acc:VGNC:91366]	REFSEQ_MRNA_PREDICTED
XM_021087164.1	ENSSSCG00000004132	PHACTR2	phosphatase and actin regulator 2 [Source:VGNC Symbol;Acc:VGNC:91366]	REFSEQ_MRNA_PREDICTED
XM_021087161.1	ENSSSCG00000004132	PHACTR2	phosphatase and actin regulator 2 [Source:VGNC Symbol;Acc:VGNC:91366]	REFSEQ_MRNA_PREDICTED
XM_021087248.1	ENSSSCG00000004139	ADGRG6	adhesion G protein-coupled receptor G6 [Source:VGNC Symbol;Acc:VGNC:85133]	REFSEQ_MRNA_PREDICTED
XM_021087210.1	ENSSSCG00000004139	ADGRG6	adhesion G protein-coupled receptor G6 [Source:VGNC Symbol;Acc:VGNC:85133]	REFSEQ_MRNA_PREDICTED
XM_021087171.1	ENSSSCG00000004139	ADGRG6	adhesion G protein-coupled receptor G6 [Source:VGNC Symbol;Acc:VGNC:85133]	REFSEQ_MRNA_PREDICTED
XM_021087202.1	ENSSSCG00000004139	ADGRG6	adhesion G protein-coupled receptor G6 [Source:VGNC Symbol;Acc:VGNC:85133]	REFSEQ_MRNA_PREDICTED
XM_021087190.1	ENSSSCG00000004139	ADGRG6	adhesion G protein-coupled receptor G6 [Source:VGNC Symbol;Acc:VGNC:85133]	REFSEQ_MRNA_PREDICTED
XM_021087216.1	ENSSSCG00000004139	ADGRG6	adhesion G protein-coupled receptor G6 [Source:VGNC Symbol;Acc:VGNC:85133]	REFSEQ_MRNA_PREDICTED
XM_021087227.1	ENSSSCG00000004139	ADGRG6	adhesion G protein-coupled receptor G6 [Source:VGNC Symbol;Acc:VGNC:85133]	REFSEQ_MRNA_PREDICTED
XM_021087180.1	ENSSSCG00000004139	ADGRG6	adhesion G protein-coupled receptor G6 [Source:VGNC Symbol;Acc:VGNC:85133]	REFSEQ_MRNA_PREDICTED
XM_021087195.1	ENSSSCG00000004139	ADGRG6	adhesion G protein-coupled receptor G6 [Source:VGNC Symbol;Acc:VGNC:85133]	REFSEQ_MRNA_PREDICTED
XM_021087274.1	ENSSSCG00000004139	ADGRG6	adhesion G protein-coupled receptor G6 [Source:VGNC Symbol;Acc:VGNC:85133]	REFSEQ_MRNA_PREDICTED
XM_021087258.1	ENSSSCG00000004139	ADGRG6	adhesion G protein-coupled receptor G6 [Source:VGNC Symbol;Acc:VGNC:85133]	REFSEQ_MRNA_PREDICTED
XM_021087229.1	ENSSSCG00000004139	ADGRG6	adhesion G protein-coupled receptor G6 [Source:VGNC Symbol;Acc:VGNC:85133]	REFSEQ_MRNA_PREDICTED
XM_021087261.1	ENSSSCG00000004139	ADGRG6	adhesion G protein-coupled receptor G6 [Source:VGNC Symbol;Acc:VGNC:85133]	REFSEQ_MRNA_PREDICTED
XM_021087265.1	ENSSSCG00000004139	ADGRG6	adhesion G protein-coupled receptor G6 [Source:VGNC Symbol;Acc:VGNC:85133]	REFSEQ_MRNA_PREDICTED
XM_021087239.1	ENSSSCG00000004139	ADGRG6	adhesion G protein-coupled receptor G6 [Source:VGNC Symbol;Acc:VGNC:85133]	REFSEQ_MRNA_PREDICTED
XM_021087461.1	ENSSSCG00000022968	ARFGEF3	ARFGEF family member 3 [Source:VGNC Symbol;Acc:VGNC:85452]	REFSEQ_MRNA_PREDICTED
XM_021087457.1	ENSSSCG00000022968	ARFGEF3	ARFGEF family member 3 [Source:VGNC Symbol;Acc:VGNC:85452]	REFSEQ_MRNA_PREDICTED
XM_021087451.1	ENSSSCG00000022968	ARFGEF3	ARFGEF family member 3 [Source:VGNC Symbol;Acc:VGNC:85452]	REFSEQ_MRNA_PREDICTED
XM_021072662.1	ENSSSCG00000039049	MAP7	microtubule associated protein 7 [Source:VGNC Symbol;Acc:VGNC:89992]	REFSEQ_MRNA_PREDICTED
XM_021072654.1	ENSSSCG00000039049	MAP7	microtubule associated protein 7 [Source:VGNC Symbol;Acc:VGNC:89992]	REFSEQ_MRNA_PREDICTED
XM_021072614.1	ENSSSCG00000039049	MAP7	microtubule associated protein 7 [Source:VGNC Symbol;Acc:VGNC:89992]	REFSEQ_MRNA_PREDICTED
XM_021072611.1	ENSSSCG00000039049	MAP7	microtubule associated protein 7 [Source:VGNC Symbol;Acc:VGNC:89992]	REFSEQ_MRNA_PREDICTED
XM_021072573.1	ENSSSCG00000039049	MAP7	microtubule associated protein 7 [Source:VGNC Symbol;Acc:VGNC:89992]	REFSEQ_MRNA_PREDICTED
XM_021072586.1	ENSSSCG00000039049	MAP7	microtubule associated protein 7 [Source:VGNC Symbol;Acc:VGNC:89992]	REFSEQ_MRNA_PREDICTED
XM_021072564.1	ENSSSCG00000039049	MAP7	microtubule associated protein 7 [Source:VGNC Symbol;Acc:VGNC:89992]	REFSEQ_MRNA_PREDICTED
XM_021072642.1	ENSSSCG00000039049	MAP7	microtubule associated protein 7 [Source:VGNC Symbol;Acc:VGNC:89992]	REFSEQ_MRNA_PREDICTED
XM_021072584.1	ENSSSCG00000039049	MAP7	microtubule associated protein 7 [Source:VGNC Symbol;Acc:VGNC:89992]	REFSEQ_MRNA_PREDICTED
XM_005654380.3	ENSSSCG00000004164	MTFR2	mitochondrial fission regulator 2 [Source:VGNC Symbol;Acc:VGNC:90449]	REFSEQ_MRNA_PREDICTED
XM_013984860.2	ENSSSCG00000004164	MTFR2	mitochondrial fission regulator 2 [Source:VGNC Symbol;Acc:VGNC:90449]	REFSEQ_MRNA_PREDICTED
XM_021087541.1	ENSSSCG00000004165	PDE7B	phosphodiesterase 7B [Source:VGNC Symbol;Acc:VGNC:91262]	REFSEQ_MRNA_PREDICTED
XM_021087543.1	ENSSSCG00000004165	PDE7B	phosphodiesterase 7B [Source:VGNC Symbol;Acc:VGNC:91262]	REFSEQ_MRNA_PREDICTED
XM_021087565.1	ENSSSCG00000004165	PDE7B	phosphodiesterase 7B [Source:VGNC Symbol;Acc:VGNC:91262]	REFSEQ_MRNA_PREDICTED
XM_021087547.1	ENSSSCG00000004165	PDE7B	phosphodiesterase 7B [Source:VGNC Symbol;Acc:VGNC:91262]	REFSEQ_MRNA_PREDICTED
XM_021078492.1	ENSSSCG00000021443	SGK1	serum/glucocorticoid regulated kinase 1 [Source:VGNC Symbol;Acc:VGNC:92793]	REFSEQ_MRNA_PREDICTED
XM_005652668.3	ENSSSCG00000021443	SGK1	serum/glucocorticoid regulated kinase 1 [Source:VGNC Symbol;Acc:VGNC:92793]	REFSEQ_MRNA_PREDICTED
XM_005652667.3	ENSSSCG00000021443	SGK1	serum/glucocorticoid regulated kinase 1 [Source:VGNC Symbol;Acc:VGNC:92793]	REFSEQ_MRNA_PREDICTED
XM_021078581.1	ENSSSCG00000021443	SGK1	serum/glucocorticoid regulated kinase 1 [Source:VGNC Symbol;Acc:VGNC:92793]	REFSEQ_MRNA_PREDICTED
NM_001244459.1	ENSSSCG00000021443	SGK1	serum/glucocorticoid regulated kinase 1 [Source:VGNC Symbol;Acc:VGNC:92793]	REFSEQ_MRNA
XM_003121191.6	ENSSSCG00000004172	SLC2A12	solute carrier family 2 member 12 [Source:VGNC Symbol;Acc:VGNC:93046]	REFSEQ_MRNA_PREDICTED
XM_021087644.1	ENSSSCG00000004172	SLC2A12	solute carrier family 2 member 12 [Source:VGNC Symbol;Acc:VGNC:93046]	REFSEQ_MRNA_PREDICTED
XM_013988250.2	ENSSSCG00000004178	SLC18B1	solute carrier family 18 member B1 [Source:VGNC Symbol;Acc:VGNC:92960]	REFSEQ_MRNA_PREDICTED
XM_021087839.1	ENSSSCG00000004178	SLC18B1	solute carrier family 18 member B1 [Source:VGNC Symbol;Acc:VGNC:92960]	REFSEQ_MRNA_PREDICTED
XM_001924949.4	ENSSSCG00000004178	SLC18B1	solute carrier family 18 member B1 [Source:VGNC Symbol;Acc:VGNC:92960]	REFSEQ_MRNA_PREDICTED
XM_005652674.3	ENSSSCG00000004178	SLC18B1	solute carrier family 18 member B1 [Source:VGNC Symbol;Acc:VGNC:92960]	REFSEQ_MRNA_PREDICTED
XM_013988257.2	ENSSSCG00000004178	SLC18B1	solute carrier family 18 member B1 [Source:VGNC Symbol;Acc:VGNC:92960]	REFSEQ_MRNA_PREDICTED
XM_021087825.1	ENSSSCG00000004178	SLC18B1	solute carrier family 18 member B1 [Source:VGNC Symbol;Acc:VGNC:92960]	REFSEQ_MRNA_PREDICTED
XM_003353215.4	ENSSSCG00000004209	PTPRK	protein tyrosine phosphatase receptor type K [Source:VGNC Symbol;Acc:VGNC:91991]	REFSEQ_MRNA_PREDICTED
XM_021072706.1	ENSSSCG00000004209	PTPRK	protein tyrosine phosphatase receptor type K [Source:VGNC Symbol;Acc:VGNC:91991]	REFSEQ_MRNA_PREDICTED
XM_005652678.3	ENSSSCG00000004209	PTPRK	protein tyrosine phosphatase receptor type K [Source:VGNC Symbol;Acc:VGNC:91991]	REFSEQ_MRNA_PREDICTED
XM_013988384.2	ENSSSCG00000004209	PTPRK	protein tyrosine phosphatase receptor type K [Source:VGNC Symbol;Acc:VGNC:91991]	REFSEQ_MRNA_PREDICTED
XM_001926628.6	ENSSSCG00000004209	PTPRK	protein tyrosine phosphatase receptor type K [Source:VGNC Symbol;Acc:VGNC:91991]	REFSEQ_MRNA_PREDICTED
XM_021072735.1	ENSSSCG00000004209	PTPRK	protein tyrosine phosphatase receptor type K [Source:VGNC Symbol;Acc:VGNC:91991]	REFSEQ_MRNA_PREDICTED
XM_021072702.1	ENSSSCG00000004209	PTPRK	protein tyrosine phosphatase receptor type K [Source:VGNC Symbol;Acc:VGNC:91991]	REFSEQ_MRNA_PREDICTED
XM_013988360.2	ENSSSCG00000004209	PTPRK	protein tyrosine phosphatase receptor type K [Source:VGNC Symbol;Acc:VGNC:91991]	REFSEQ_MRNA_PREDICTED
XM_013988367.2	ENSSSCG00000004209	PTPRK	protein tyrosine phosphatase receptor type K [Source:VGNC Symbol;Acc:VGNC:91991]	REFSEQ_MRNA_PREDICTED
XM_013988375.2	ENSSSCG00000004209	PTPRK	protein tyrosine phosphatase receptor type K [Source:VGNC Symbol;Acc:VGNC:91991]	REFSEQ_MRNA_PREDICTED
XM_021072728.1	ENSSSCG00000004209	PTPRK	protein tyrosine phosphatase receptor type K [Source:VGNC Symbol;Acc:VGNC:91991]	REFSEQ_MRNA_PREDICTED
XM_021072711.1	ENSSSCG00000004209	PTPRK	protein tyrosine phosphatase receptor type K [Source:VGNC Symbol;Acc:VGNC:91991]	REFSEQ_MRNA_PREDICTED
XM_021072723.1	ENSSSCG00000004209	PTPRK	protein tyrosine phosphatase receptor type K [Source:VGNC Symbol;Acc:VGNC:91991]	REFSEQ_MRNA_PREDICTED
XM_021072717.1	ENSSSCG00000004209	PTPRK	protein tyrosine phosphatase receptor type K [Source:VGNC Symbol;Acc:VGNC:91991]	REFSEQ_MRNA_PREDICTED
XM_013988362.2	ENSSSCG00000004209	PTPRK	protein tyrosine phosphatase receptor type K [Source:VGNC Symbol;Acc:VGNC:91991]	REFSEQ_MRNA_PREDICTED
XM_013988357.2	ENSSSCG00000004209	PTPRK	protein tyrosine phosphatase receptor type K [Source:VGNC Symbol;Acc:VGNC:91991]	REFSEQ_MRNA_PREDICTED
XM_021088464.1	ENSSSCG00000024392	THEMIS	thymocyte selection associated [Source:VGNC Symbol;Acc:VGNC:98369]	REFSEQ_MRNA_PREDICTED
XM_013988435.2	ENSSSCG00000004215	KIAA0408	KIAA0408 [Source:VGNC Symbol;Acc:VGNC:89432]	REFSEQ_MRNA_PREDICTED
XM_021088481.1	ENSSSCG00000004215	KIAA0408	KIAA0408 [Source:VGNC Symbol;Acc:VGNC:89432]	REFSEQ_MRNA_PREDICTED
XM_021088489.1	ENSSSCG00000004215	KIAA0408	KIAA0408 [Source:VGNC Symbol;Acc:VGNC:89432]	REFSEQ_MRNA_PREDICTED
XR_001305933.2	ENSSSCG00000004220	TRMT11	tRNA methyltransferase 11 homolog [Source:VGNC Symbol;Acc:VGNC:94444]	REFSEQ_NCRNA_PREDICTED
XR_002343018.1	ENSSSCG00000004220	TRMT11	tRNA methyltransferase 11 homolog [Source:VGNC Symbol;Acc:VGNC:94444]	REFSEQ_NCRNA_PREDICTED
XM_013992582.2	ENSSSCG00000004220	TRMT11	tRNA methyltransferase 11 homolog [Source:VGNC Symbol;Acc:VGNC:94444]	REFSEQ_MRNA_PREDICTED
XM_021072754.1	ENSSSCG00000021149	RNF217	ring finger protein 217 [Source:VGNC Symbol;Acc:VGNC:103162]	REFSEQ_MRNA_PREDICTED
XR_002338466.1	None	None	None
XR_002338467.1	None	None	None
XR_002338482.1	None	None	None
XM_021082358.1	ENSSSCG00000004244	MAN1A1	mannosidase alpha class 1A member 1 [Source:VGNC Symbol;Acc:VGNC:89966]	REFSEQ_MRNA_PREDICTED
XM_003353232.4	None	None	None
XM_003121248.5	ENSSSCG00000004249	CEP85L	centrosomal protein 85 like [Source:VGNC Symbol;Acc:VGNC:86580]	REFSEQ_MRNA_PREDICTED
XM_005654388.3	ENSSSCG00000004254	DCBLD1	discoidin, CUB and LCCL domain containing 1 [Source:VGNC Symbol;Acc:VGNC:87179]	REFSEQ_MRNA_PREDICTED
XM_021089102.1	ENSSSCG00000026978	ROS1	ROS proto-onco 1, receptor tyrosine kinase [Source:VGNC Symbol;Acc:VGNC:92411]	REFSEQ_MRNA_PREDICTED
XM_021089113.1	ENSSSCG00000026978	ROS1	ROS proto-onco 1, receptor tyrosine kinase [Source:VGNC Symbol;Acc:VGNC:92411]	REFSEQ_MRNA_PREDICTED
XM_021089108.1	ENSSSCG00000026978	ROS1	ROS proto-onco 1, receptor tyrosine kinase [Source:VGNC Symbol;Acc:VGNC:92411]	REFSEQ_MRNA_PREDICTED
XM_021089094.1	ENSSSCG00000026978	ROS1	ROS proto-onco 1, receptor tyrosine kinase [Source:VGNC Symbol;Acc:VGNC:92411]	REFSEQ_MRNA_PREDICTED
XM_021089103.1	ENSSSCG00000026978	ROS1	ROS proto-onco 1, receptor tyrosine kinase [Source:VGNC Symbol;Acc:VGNC:92411]	REFSEQ_MRNA_PREDICTED
XM_021089087.1	ENSSSCG00000026978	ROS1	ROS proto-onco 1, receptor tyrosine kinase [Source:VGNC Symbol;Acc:VGNC:92411]	REFSEQ_MRNA_PREDICTED
XM_021073077.1	ENSSSCG00000004280	RIMS1	regulating synaptic membrane exocytosis 1 [Source:VGNC Symbol;Acc:VGNC:92309]	REFSEQ_MRNA_PREDICTED
XM_021073090.1	ENSSSCG00000004280	RIMS1	regulating synaptic membrane exocytosis 1 [Source:VGNC Symbol;Acc:VGNC:92309]	REFSEQ_MRNA_PREDICTED
XM_021073094.1	ENSSSCG00000004280	RIMS1	regulating synaptic membrane exocytosis 1 [Source:VGNC Symbol;Acc:VGNC:92309]	REFSEQ_MRNA_PREDICTED
XM_021073097.1	ENSSSCG00000004280	RIMS1	regulating synaptic membrane exocytosis 1 [Source:VGNC Symbol;Acc:VGNC:92309]	REFSEQ_MRNA_PREDICTED
XM_021073099.1	ENSSSCG00000004280	RIMS1	regulating synaptic membrane exocytosis 1 [Source:VGNC Symbol;Acc:VGNC:92309]	REFSEQ_MRNA_PREDICTED
XM_021073084.1	ENSSSCG00000004280	RIMS1	regulating synaptic membrane exocytosis 1 [Source:VGNC Symbol;Acc:VGNC:92309]	REFSEQ_MRNA_PREDICTED
XM_021073092.1	ENSSSCG00000004280	RIMS1	regulating synaptic membrane exocytosis 1 [Source:VGNC Symbol;Acc:VGNC:92309]	REFSEQ_MRNA_PREDICTED
XM_021073112.1	ENSSSCG00000004280	RIMS1	regulating synaptic membrane exocytosis 1 [Source:VGNC Symbol;Acc:VGNC:92309]	REFSEQ_MRNA_PREDICTED
XM_021073108.1	ENSSSCG00000004280	RIMS1	regulating synaptic membrane exocytosis 1 [Source:VGNC Symbol;Acc:VGNC:92309]	REFSEQ_MRNA_PREDICTED
XM_021073110.1	ENSSSCG00000004280	RIMS1	regulating synaptic membrane exocytosis 1 [Source:VGNC Symbol;Acc:VGNC:92309]	REFSEQ_MRNA_PREDICTED
XM_021073103.1	ENSSSCG00000004280	RIMS1	regulating synaptic membrane exocytosis 1 [Source:VGNC Symbol;Acc:VGNC:92309]	REFSEQ_MRNA_PREDICTED
XM_021072879.1	ENSSSCG00000004280	RIMS1	regulating synaptic membrane exocytosis 1 [Source:VGNC Symbol;Acc:VGNC:92309]	REFSEQ_MRNA_PREDICTED
XR_002338628.1	None	None	None
XR_002338629.1	None	None	None
XM_013992659.2	ENSSSCG00000004289	CEP162	centrosomal protein 162 [Source:VGNC Symbol;Acc:VGNC:86562]	REFSEQ_MRNA_PREDICTED
XR_002343389.1	ENSSSCG00000004289	CEP162	centrosomal protein 162 [Source:VGNC Symbol;Acc:VGNC:86562]	REFSEQ_NCRNA_PREDICTED
XM_021089608.1	ENSSSCG00000004289	CEP162	centrosomal protein 162 [Source:VGNC Symbol;Acc:VGNC:86562]	REFSEQ_MRNA_PREDICTED
XM_021089595.1	ENSSSCG00000004289	CEP162	centrosomal protein 162 [Source:VGNC Symbol;Acc:VGNC:86562]	REFSEQ_MRNA_PREDICTED
XM_013992660.2	ENSSSCG00000004289	CEP162	centrosomal protein 162 [Source:VGNC Symbol;Acc:VGNC:86562]	REFSEQ_MRNA_PREDICTED
XM_005659266.3	ENSSSCG00000004289	CEP162	centrosomal protein 162 [Source:VGNC Symbol;Acc:VGNC:86562]	REFSEQ_MRNA_PREDICTED
XM_021085130.1	ENSSSCG00000032781	SRSF12	serine and arginine rich splicing factor 12 [Source:VGNC Symbol;Acc:VGNC:93474]	REFSEQ_MRNA_PREDICTED
XM_013992680.2	ENSSSCG00000004318	RRAGD	Ras related GTP binding D [Source:VGNC Symbol;Acc:VGNC:92457]	REFSEQ_MRNA_PREDICTED
XM_021089998.1	ENSSSCG00000004322	ANKRD6	ankyrin repeat domain 6 [Source:VGNC Symbol;Acc:VGNC:103025]	REFSEQ_MRNA_PREDICTED
XM_021089984.1	ENSSSCG00000004322	ANKRD6	ankyrin repeat domain 6 [Source:VGNC Symbol;Acc:VGNC:103025]	REFSEQ_MRNA_PREDICTED
XM_021089991.1	ENSSSCG00000004322	ANKRD6	ankyrin repeat domain 6 [Source:VGNC Symbol;Acc:VGNC:103025]	REFSEQ_MRNA_PREDICTED
XM_021090003.1	ENSSSCG00000004322	ANKRD6	ankyrin repeat domain 6 [Source:VGNC Symbol;Acc:VGNC:103025]	REFSEQ_MRNA_PREDICTED
XM_021089994.1	ENSSSCG00000004322	ANKRD6	ankyrin repeat domain 6 [Source:VGNC Symbol;Acc:VGNC:103025]	REFSEQ_MRNA_PREDICTED
XR_002343529.1	None	None	None
XM_021090121.1	ENSSSCG00000004332	BACH2	BTB domain and CNC homolog 2 [Source:VGNC Symbol;Acc:VGNC:85742]	REFSEQ_MRNA_PREDICTED
XM_021090092.1	ENSSSCG00000004332	BACH2	BTB domain and CNC homolog 2 [Source:VGNC Symbol;Acc:VGNC:85742]	REFSEQ_MRNA_PREDICTED
XM_013992699.2	ENSSSCG00000004332	BACH2	BTB domain and CNC homolog 2 [Source:VGNC Symbol;Acc:VGNC:85742]	REFSEQ_MRNA_PREDICTED
XM_013992698.2	ENSSSCG00000004332	BACH2	BTB domain and CNC homolog 2 [Source:VGNC Symbol;Acc:VGNC:85742]	REFSEQ_MRNA_PREDICTED
XM_021090108.1	ENSSSCG00000004332	BACH2	BTB domain and CNC homolog 2 [Source:VGNC Symbol;Acc:VGNC:85742]	REFSEQ_MRNA_PREDICTED
XM_021090087.1	ENSSSCG00000004332	BACH2	BTB domain and CNC homolog 2 [Source:VGNC Symbol;Acc:VGNC:85742]	REFSEQ_MRNA_PREDICTED
XM_021090081.1	ENSSSCG00000004332	BACH2	BTB domain and CNC homolog 2 [Source:VGNC Symbol;Acc:VGNC:85742]	REFSEQ_MRNA_PREDICTED
XM_021090103.1	ENSSSCG00000004332	BACH2	BTB domain and CNC homolog 2 [Source:VGNC Symbol;Acc:VGNC:85742]	REFSEQ_MRNA_PREDICTED
XM_021090340.1	ENSSSCG00000004351	USP45	ubiquitin specific peptidase 45 [Source:VGNC Symbol;Acc:VGNC:94767]	REFSEQ_MRNA_PREDICTED
XM_001925580.5	ENSSSCG00000004351	USP45	ubiquitin specific peptidase 45 [Source:VGNC Symbol;Acc:VGNC:94767]	REFSEQ_MRNA_PREDICTED
XM_013992722.2	ENSSSCG00000004351	USP45	ubiquitin specific peptidase 45 [Source:VGNC Symbol;Acc:VGNC:94767]	REFSEQ_MRNA_PREDICTED
XM_013992723.2	ENSSSCG00000004351	USP45	ubiquitin specific peptidase 45 [Source:VGNC Symbol;Acc:VGNC:94767]	REFSEQ_MRNA_PREDICTED
XR_002343647.1	ENSSSCG00000004351	USP45	ubiquitin specific peptidase 45 [Source:VGNC Symbol;Acc:VGNC:94767]	REFSEQ_NCRNA_PREDICTED
XR_002343651.1	None	None	None
XR_002343654.1	None	None	None
XR_002343653.1	None	None	None
XM_021090505.1	ENSSSCG00000004371	CRYBG1	crystallin beta-gamma domain containing 1 [Source:VGNC Symbol;Acc:VGNC:87018]	REFSEQ_MRNA_PREDICTED
XM_021090512.1	ENSSSCG00000004371	CRYBG1	crystallin beta-gamma domain containing 1 [Source:VGNC Symbol;Acc:VGNC:87018]	REFSEQ_MRNA_PREDICTED
XM_003121329.6	ENSSSCG00000004371	CRYBG1	crystallin beta-gamma domain containing 1 [Source:VGNC Symbol;Acc:VGNC:87018]	REFSEQ_MRNA_PREDICTED
XR_002343702.1	None	None	None
XM_013992735.2	ENSSSCG00000004379	SOBP	sine oculis binding protein homolog [Source:VGNC Symbol;Acc:VGNC:93329]	REFSEQ_MRNA_PREDICTED
XM_003121331.6	ENSSSCG00000004379	SOBP	sine oculis binding protein homolog [Source:VGNC Symbol;Acc:VGNC:93329]	REFSEQ_MRNA_PREDICTED
XM_021090760.1	ENSSSCG00000033392	SCML4	Scm polycomb group protein like 4 [Source:VGNC Symbol;Acc:VGNC:92629]	REFSEQ_MRNA_PREDICTED
XM_021090745.1	ENSSSCG00000033392	SCML4	Scm polycomb group protein like 4 [Source:VGNC Symbol;Acc:VGNC:92629]	REFSEQ_MRNA_PREDICTED
XM_021090754.1	ENSSSCG00000033392	SCML4	Scm polycomb group protein like 4 [Source:VGNC Symbol;Acc:VGNC:92629]	REFSEQ_MRNA_PREDICTED
XM_021090740.1	ENSSSCG00000033392	SCML4	Scm polycomb group protein like 4 [Source:VGNC Symbol;Acc:VGNC:92629]	REFSEQ_MRNA_PREDICTED
XM_021090733.1	ENSSSCG00000033392	SCML4	Scm polycomb group protein like 4 [Source:VGNC Symbol;Acc:VGNC:92629]	REFSEQ_MRNA_PREDICTED
XM_021090713.1	ENSSSCG00000033392	SCML4	Scm polycomb group protein like 4 [Source:VGNC Symbol;Acc:VGNC:92629]	REFSEQ_MRNA_PREDICTED
XM_021090762.1	ENSSSCG00000033392	SCML4	Scm polycomb group protein like 4 [Source:VGNC Symbol;Acc:VGNC:92629]	REFSEQ_MRNA_PREDICTED
XR_002343739.1	None	None	None
XR_002343723.1	ENSSSCG00000033392	SCML4	Scm polycomb group protein like 4 [Source:VGNC Symbol;Acc:VGNC:92629]	REFSEQ_NCRNA_PREDICTED
XR_002343724.1	ENSSSCG00000033392	SCML4	Scm polycomb group protein like 4 [Source:VGNC Symbol;Acc:VGNC:92629]	REFSEQ_NCRNA_PREDICTED
XR_002343725.1	None	None	None
XR_002343726.1	None	None	None
XM_021090779.1	ENSSSCG00000004382	SEC63	SEC63 homolog, protein translocation regulator [Source:VGNC Symbol;Acc:VGNC:103172]	REFSEQ_MRNA_PREDICTED
XM_001925479.7	ENSSSCG00000004382	SEC63	SEC63 homolog, protein translocation regulator [Source:VGNC Symbol;Acc:VGNC:103172]	REFSEQ_MRNA_PREDICTED
XM_021084231.1	ENSSSCG00000004387	ENSSSCG00000004387	forkhead box O3 [Source:VGNC Symbol;Acc:VGNC:99715]	REFSEQ_MRNA_PREDICTED
XM_021084213.1	ENSSSCG00000004387	ENSSSCG00000004387	forkhead box O3 [Source:VGNC Symbol;Acc:VGNC:99715]	REFSEQ_MRNA_PREDICTED
XM_021084221.1	ENSSSCG00000004387	ENSSSCG00000004387	forkhead box O3 [Source:VGNC Symbol;Acc:VGNC:99715]	REFSEQ_MRNA_PREDICTED
XM_021090842.1	ENSSSCG00000004388	ARMC2	armadillo repeat containing 2 [Source:VGNC Symbol;Acc:VGNC:103028]	REFSEQ_MRNA_PREDICTED
XM_021090841.1	ENSSSCG00000004388	ARMC2	armadillo repeat containing 2 [Source:VGNC Symbol;Acc:VGNC:103028]	REFSEQ_MRNA_PREDICTED
XM_021090862.1	ENSSSCG00000004390	SESN1	sestrin 1 [Source:VGNC Symbol;Acc:VGNC:92753]	REFSEQ_MRNA_PREDICTED
XM_021090855.1	ENSSSCG00000004390	SESN1	sestrin 1 [Source:VGNC Symbol;Acc:VGNC:92753]	REFSEQ_MRNA_PREDICTED
XR_002343798.1	None	None	None
XR_002343799.1	None	None	None
XR_002343795.1	None	None	None
XR_002343797.1	None	None	None
XM_003480300.4	ENSSSCG00000004402	METTL24	methyltransferase like 24 [Source:VGNC Symbol;Acc:VGNC:90161]	REFSEQ_MRNA_PREDICTED
XM_021091212.1	ENSSSCG00000004419	SLC16A10	solute carrier family 16 member 10 [Source:VGNC Symbol;Acc:VGNC:103178]	REFSEQ_MRNA_PREDICTED
XR_002343827.1	ENSSSCG00000025703	REV3L	REV3 like, DNA directed polymerase zeta catalytic subunit [Source:VGNC Symbol;Acc:VGNC:92226]	REFSEQ_NCRNA_PREDICTED
XM_021073405.1	ENSSSCG00000004433	HS3ST5	heparan sulfate-glucosamine 3-sulfotransferase 5 [Source:VGNC Symbol;Acc:VGNC:88979]	REFSEQ_MRNA_PREDICTED
XM_021073394.1	ENSSSCG00000004433	HS3ST5	heparan sulfate-glucosamine 3-sulfotransferase 5 [Source:VGNC Symbol;Acc:VGNC:88979]	REFSEQ_MRNA_PREDICTED
XM_021073406.1	ENSSSCG00000004433	HS3ST5	heparan sulfate-glucosamine 3-sulfotransferase 5 [Source:VGNC Symbol;Acc:VGNC:88979]	REFSEQ_MRNA_PREDICTED
XM_021073400.1	ENSSSCG00000004433	HS3ST5	heparan sulfate-glucosamine 3-sulfotransferase 5 [Source:VGNC Symbol;Acc:VGNC:88979]	REFSEQ_MRNA_PREDICTED
XM_021073391.1	ENSSSCG00000004433	HS3ST5	heparan sulfate-glucosamine 3-sulfotransferase 5 [Source:VGNC Symbol;Acc:VGNC:88979]	REFSEQ_MRNA_PREDICTED
XR_002339058.1	None	None	None
XR_002339059.1	None	None	None
XR_002339060.1	None	None	None
XR_002343988.1	ENSSSCG00000004457	DOP1A	DOP1 leucine zipper like protein A [Source:VGNC Symbol;Acc:VGNC:87408]	REFSEQ_NCRNA_PREDICTED
XR_002343986.1	ENSSSCG00000004457	DOP1A	DOP1 leucine zipper like protein A [Source:VGNC Symbol;Acc:VGNC:87408]	REFSEQ_NCRNA_PREDICTED
XM_013992804.2	ENSSSCG00000004460	IBTK	inhibitor of Bruton tyrosine kinase [Source:VGNC Symbol;Acc:VGNC:89017]	REFSEQ_MRNA_PREDICTED
XM_021092177.1	ENSSSCG00000004473	PHIP	pleckstrin homology domain interacting protein [Source:VGNC Symbol;Acc:VGNC:91392]	REFSEQ_MRNA_PREDICTED
XM_021092190.1	ENSSSCG00000004473	PHIP	pleckstrin homology domain interacting protein [Source:VGNC Symbol;Acc:VGNC:91392]	REFSEQ_MRNA_PREDICTED
XM_021092205.1	ENSSSCG00000004473	PHIP	pleckstrin homology domain interacting protein [Source:VGNC Symbol;Acc:VGNC:91392]	REFSEQ_MRNA_PREDICTED
XM_021092207.1	ENSSSCG00000004473	PHIP	pleckstrin homology domain interacting protein [Source:VGNC Symbol;Acc:VGNC:91392]	REFSEQ_MRNA_PREDICTED
XM_003353300.4	ENSSSCG00000004472	IRAK1BP1	interleukin 1 receptor associated kinase 1 binding protein 1 [Source:VGNC Symbol;Acc:VGNC:89199]	REFSEQ_MRNA_PREDICTED
XM_021092267.1	ENSSSCG00000034152	MEI4	meiotic double-stranded break formation protein 4 [Source:VGNC Symbol;Acc:VGNC:90132]	REFSEQ_MRNA_PREDICTED
XM_021092258.1	ENSSSCG00000034152	MEI4	meiotic double-stranded break formation protein 4 [Source:VGNC Symbol;Acc:VGNC:90132]	REFSEQ_MRNA_PREDICTED
XM_021092328.1	ENSSSCG00000004479	FILIP1	filamin A interacting protein 1 [Source:VGNC Symbol;Acc:VGNC:88139]	REFSEQ_MRNA_PREDICTED
NM_001097484.1	ENSSSCG00000004480	COX7A2	cytochrome c oxidase subunit 7A2 [Source:VGNC Symbol;Acc:VGNC:103050]	REFSEQ_MRNA
XM_021092387.1	ENSSSCG00000004485	CD109	CD109 molecule [Source:VGNC Symbol;Acc:VGNC:86388]	REFSEQ_MRNA_PREDICTED
XM_001927545.6	ENSSSCG00000004485	CD109	CD109 molecule [Source:VGNC Symbol;Acc:VGNC:86388]	REFSEQ_MRNA_PREDICTED
XM_021092457.1	ENSSSCG00000004491	SLC14A2	solute carrier family 14 member 2 [Source:VGNC Symbol;Acc:VGNC:92933]	REFSEQ_MRNA_PREDICTED
XM_021092525.1	ENSSSCG00000021072	EPG5	ectopic P-granules 5 autophagy tethering factor [Source:VGNC Symbol;Acc:VGNC:87728]	REFSEQ_MRNA_PREDICTED
XM_003121416.6	ENSSSCG00000004500	C18orf25	chromosome 1 C18orf25 homolog [Source:VGNC Symbol;Acc:VGNC:85964]	REFSEQ_MRNA_PREDICTED
XM_021092553.1	ENSSSCG00000004500	C18orf25	chromosome 1 C18orf25 homolog [Source:VGNC Symbol;Acc:VGNC:85964]	REFSEQ_MRNA_PREDICTED
XM_021092546.1	ENSSSCG00000004500	C18orf25	chromosome 1 C18orf25 homolog [Source:VGNC Symbol;Acc:VGNC:85964]	REFSEQ_MRNA_PREDICTED
XM_021092596.1	ENSSSCG00000032053	ST8SIA5	ST8 alpha-N-acetyl-neuraminide alpha-2,8-sialyltransferase 5 [Source:VGNC Symbol;Acc:VGNC:93520]	REFSEQ_MRNA_PREDICTED
XM_021092606.1	ENSSSCG00000032053	ST8SIA5	ST8 alpha-N-acetyl-neuraminide alpha-2,8-sialyltransferase 5 [Source:VGNC Symbol;Acc:VGNC:93520]	REFSEQ_MRNA_PREDICTED
XM_021092612.1	ENSSSCG00000032053	ST8SIA5	ST8 alpha-N-acetyl-neuraminide alpha-2,8-sialyltransferase 5 [Source:VGNC Symbol;Acc:VGNC:93520]	REFSEQ_MRNA_PREDICTED
XM_021092798.1	ENSSSCG00000028076	ZBTB7C	zinc finger and BTB domain containing 7C [Source:VGNC Symbol;Acc:VGNC:95083]	REFSEQ_MRNA_PREDICTED
XM_021092808.1	ENSSSCG00000028076	ZBTB7C	zinc finger and BTB domain containing 7C [Source:VGNC Symbol;Acc:VGNC:95083]	REFSEQ_MRNA_PREDICTED
XM_021092801.1	ENSSSCG00000028076	ZBTB7C	zinc finger and BTB domain containing 7C [Source:VGNC Symbol;Acc:VGNC:95083]	REFSEQ_MRNA_PREDICTED
XM_013992850.2	ENSSSCG00000004506	CTIF	cap binding complex dependent translation initiation factor [Source:VGNC Symbol;Acc:VGNC:87062]	REFSEQ_MRNA_PREDICTED
XM_021092869.1	ENSSSCG00000004506	CTIF	cap binding complex dependent translation initiation factor [Source:VGNC Symbol;Acc:VGNC:87062]	REFSEQ_MRNA_PREDICTED
XM_013992848.2	ENSSSCG00000004506	CTIF	cap binding complex dependent translation initiation factor [Source:VGNC Symbol;Acc:VGNC:87062]	REFSEQ_MRNA_PREDICTED
XM_021092876.1	ENSSSCG00000004506	CTIF	cap binding complex dependent translation initiation factor [Source:VGNC Symbol;Acc:VGNC:87062]	REFSEQ_MRNA_PREDICTED
XM_021092879.1	ENSSSCG00000004506	CTIF	cap binding complex dependent translation initiation factor [Source:VGNC Symbol;Acc:VGNC:87062]	REFSEQ_MRNA_PREDICTED
XM_021092861.1	ENSSSCG00000004506	CTIF	cap binding complex dependent translation initiation factor [Source:VGNC Symbol;Acc:VGNC:87062]	REFSEQ_MRNA_PREDICTED
XM_013992849.2	ENSSSCG00000004506	CTIF	cap binding complex dependent translation initiation factor [Source:VGNC Symbol;Acc:VGNC:87062]	REFSEQ_MRNA_PREDICTED
XM_021092862.1	ENSSSCG00000004506	CTIF	cap binding complex dependent translation initiation factor [Source:VGNC Symbol;Acc:VGNC:87062]	REFSEQ_MRNA_PREDICTED
XM_013992847.2	ENSSSCG00000004506	CTIF	cap binding complex dependent translation initiation factor [Source:VGNC Symbol;Acc:VGNC:87062]	REFSEQ_MRNA_PREDICTED
XM_021092817.1	ENSSSCG00000004506	CTIF	cap binding complex dependent translation initiation factor [Source:VGNC Symbol;Acc:VGNC:87062]	REFSEQ_MRNA_PREDICTED
XM_021092844.1	ENSSSCG00000004506	CTIF	cap binding complex dependent translation initiation factor [Source:VGNC Symbol;Acc:VGNC:87062]	REFSEQ_MRNA_PREDICTED
XM_021092858.1	ENSSSCG00000004506	CTIF	cap binding complex dependent translation initiation factor [Source:VGNC Symbol;Acc:VGNC:87062]	REFSEQ_MRNA_PREDICTED
XM_021092828.1	ENSSSCG00000004506	CTIF	cap binding complex dependent translation initiation factor [Source:VGNC Symbol;Acc:VGNC:87062]	REFSEQ_MRNA_PREDICTED
XR_002344342.1	None	None	None
XR_002344365.1	None	None	None
XR_002344347.1	None	None	None
XR_002344346.1	None	None	None
XR_002344355.1	None	None	None
XR_002344367.1	None	None	None
XR_002344380.1	None	None	None
XR_002344364.1	None	None	None
XR_002344345.1	None	None	None
XR_002344368.1	ENSSSCG00000004516	MBD1	methyl-CpG binding domain protein 1 [Source:HGNC Symbol;Acc:HGNC:6916]	REFSEQ_NCRNA_PREDICTED
XR_002344370.1	None	None	None
XR_002344385.1	None	None	None
XR_002344344.1	ENSSSCG00000004516	MBD1	methyl-CpG binding domain protein 1 [Source:HGNC Symbol;Acc:HGNC:6916]	REFSEQ_NCRNA_PREDICTED
XM_021093269.1	None	None	None
XM_021093266.1	None	None	None
XM_021093281.1	None	None	None
XM_021093274.1	None	None	None
XM_021093275.1	None	None	None
XM_021093279.1	None	None	None
XM_013992879.2	ENSSSCG00000035243	RAB27B	RAB27B, member RAS onco family [Source:VGNC Symbol;Acc:VGNC:98250]	REFSEQ_MRNA_PREDICTED
XM_021093616.1	ENSSSCG00000004538	WDR7	WD repeat domain 7 [Source:VGNC Symbol;Acc:VGNC:94936]	REFSEQ_MRNA_PREDICTED
XM_021093606.1	ENSSSCG00000004538	WDR7	WD repeat domain 7 [Source:VGNC Symbol;Acc:VGNC:94936]	REFSEQ_MRNA_PREDICTED
XM_021093599.1	ENSSSCG00000004538	WDR7	WD repeat domain 7 [Source:VGNC Symbol;Acc:VGNC:94936]	REFSEQ_MRNA_PREDICTED
XM_021093613.1	ENSSSCG00000004538	WDR7	WD repeat domain 7 [Source:VGNC Symbol;Acc:VGNC:94936]	REFSEQ_MRNA_PREDICTED
XM_021093602.1	ENSSSCG00000004538	WDR7	WD repeat domain 7 [Source:VGNC Symbol;Acc:VGNC:94936]	REFSEQ_MRNA_PREDICTED
XM_021093608.1	ENSSSCG00000004538	WDR7	WD repeat domain 7 [Source:VGNC Symbol;Acc:VGNC:94936]	REFSEQ_MRNA_PREDICTED
XM_021093595.1	ENSSSCG00000004538	WDR7	WD repeat domain 7 [Source:VGNC Symbol;Acc:VGNC:94936]	REFSEQ_MRNA_PREDICTED
XM_021093600.1	ENSSSCG00000004538	WDR7	WD repeat domain 7 [Source:VGNC Symbol;Acc:VGNC:94936]	REFSEQ_MRNA_PREDICTED
XM_021093597.1	ENSSSCG00000004538	WDR7	WD repeat domain 7 [Source:VGNC Symbol;Acc:VGNC:94936]	REFSEQ_MRNA_PREDICTED
XM_021093618.1	ENSSSCG00000004538	WDR7	WD repeat domain 7 [Source:VGNC Symbol;Acc:VGNC:94936]	REFSEQ_MRNA_PREDICTED
XR_001306135.2	None	None	None
XR_002344445.1	None	None	None
XR_002344440.1	None	None	None
XR_002344436.1	None	None	None
XR_002344438.1	None	None	None
XR_002344439.1	None	None	None
XR_002344442.1	None	None	None
XR_002344444.1	None	None	None
XR_002344441.1	None	None	None
XM_021093623.1	ENSSSCG00000038971	ST8SIA3	ST8 alpha-N-acetyl-neuraminide alpha-2,8-sialyltransferase 3 [Source:VGNC Symbol;Acc:VGNC:93518]	REFSEQ_MRNA_PREDICTED
XM_021093632.1	None	None	None
XM_003121465.4	ENSSSCG00000004551	ZNF609	zinc finger protein 609 [Source:VGNC Symbol;Acc:VGNC:95274]	REFSEQ_MRNA_PREDICTED
XM_013992893.2	ENSSSCG00000004551	ZNF609	zinc finger protein 609 [Source:VGNC Symbol;Acc:VGNC:95274]	REFSEQ_MRNA_PREDICTED
XR_002344514.1	ENSSSCG00000004551	ZNF609	zinc finger protein 609 [Source:VGNC Symbol;Acc:VGNC:95274]	REFSEQ_NCRNA_PREDICTED
XR_002344510.1	ENSSSCG00000004551	ZNF609	zinc finger protein 609 [Source:VGNC Symbol;Acc:VGNC:95274]	REFSEQ_NCRNA_PREDICTED
XM_021094182.1	ENSSSCG00000032949	APH1B	aph-1 homolog B, gamma-secretase subunit [Source:VGNC Symbol;Acc:VGNC:103898]	REFSEQ_MRNA_PREDICTED
XM_021094165.1	ENSSSCG00000004565	CA12	carbonic anhydrase 12 [Source:VGNC Symbol;Acc:VGNC:86097]	REFSEQ_MRNA_PREDICTED
XM_021094163.1	ENSSSCG00000004565	CA12	carbonic anhydrase 12 [Source:VGNC Symbol;Acc:VGNC:86097]	REFSEQ_MRNA_PREDICTED
XM_021094373.1	ENSSSCG00000036431	VPS13C	vacuolar protein sorting 13 homolog C [Source:VGNC Symbol;Acc:VGNC:94840]	REFSEQ_MRNA_PREDICTED
XM_021094370.1	ENSSSCG00000036431	VPS13C	vacuolar protein sorting 13 homolog C [Source:VGNC Symbol;Acc:VGNC:94840]	REFSEQ_MRNA_PREDICTED
XM_001928154.7	ENSSSCG00000004576	RORA	RAR related orphan receptor A [Source:VGNC Symbol;Acc:VGNC:92408]	REFSEQ_MRNA_PREDICTED
XM_003353343.5	ENSSSCG00000004587	MYO1E	myosin IE [Source:VGNC Symbol;Acc:VGNC:90528]	REFSEQ_MRNA_PREDICTED
XM_021073512.1	ENSSSCG00000004587	MYO1E	myosin IE [Source:VGNC Symbol;Acc:VGNC:90528]	REFSEQ_MRNA_PREDICTED
XM_021094921.1	ENSSSCG00000035798	PRTG	protogenin [Source:VGNC Symbol;Acc:VGNC:103159]	REFSEQ_MRNA_PREDICTED
XM_021094927.1	ENSSSCG00000035798	PRTG	protogenin [Source:VGNC Symbol;Acc:VGNC:103159]	REFSEQ_MRNA_PREDICTED
XM_001928492.6	ENSSSCG00000035798	PRTG	protogenin [Source:VGNC Symbol;Acc:VGNC:103159]	REFSEQ_MRNA_PREDICTED
XM_021095179.1	ENSSSCG00000004617	ATOSA	family with sequence similarity 214 member A [Source:VGNC Symbol;Acc:VGNC:87952]	REFSEQ_MRNA_PREDICTED
NM_214294.1	ENSSSCG00000004626	TMOD3	tropomodulin 3 [Source:VGNC Symbol;Acc:VGNC:94228]	REFSEQ_MRNA
XM_001926781.4	ENSSSCG00000004632	GLDN	gliomedin [Source:VGNC Symbol;Acc:VGNC:88479]	REFSEQ_MRNA_PREDICTED
XM_005659629.3	ENSSSCG00000004651	GALK2	galactokinase 2 [Source:VGNC Symbol;Acc:VGNC:109530]	REFSEQ_MRNA_PREDICTED
XM_013993027.2	ENSSSCG00000004651	GALK2	galactokinase 2 [Source:VGNC Symbol;Acc:VGNC:109530]	REFSEQ_MRNA_PREDICTED
XM_021073705.1	ENSSSCG00000004651	GALK2	galactokinase 2 [Source:VGNC Symbol;Acc:VGNC:109530]	REFSEQ_MRNA_PREDICTED
XM_001925554.7	ENSSSCG00000004651	GALK2	galactokinase 2 [Source:VGNC Symbol;Acc:VGNC:109530]	REFSEQ_MRNA_PREDICTED
XM_005659628.3	ENSSSCG00000004651	GALK2	galactokinase 2 [Source:VGNC Symbol;Acc:VGNC:109530]	REFSEQ_MRNA_PREDICTED
XM_021073712.1	ENSSSCG00000004651	GALK2	galactokinase 2 [Source:VGNC Symbol;Acc:VGNC:109530]	REFSEQ_MRNA_PREDICTED
XM_021073702.1	ENSSSCG00000004651	GALK2	galactokinase 2 [Source:VGNC Symbol;Acc:VGNC:109530]	REFSEQ_MRNA_PREDICTED
XM_003121519.6	ENSSSCG00000004651	GALK2	galactokinase 2 [Source:VGNC Symbol;Acc:VGNC:109530]	REFSEQ_MRNA_PREDICTED
XM_013985472.2	ENSSSCG00000004661	MYEF2	myelin expression factor 2 [Source:VGNC Symbol;Acc:VGNC:90507]	REFSEQ_MRNA_PREDICTED
XM_005654450.3	ENSSSCG00000004661	MYEF2	myelin expression factor 2 [Source:VGNC Symbol;Acc:VGNC:90507]	REFSEQ_MRNA_PREDICTED
XR_002345083.1	None	None	None
XM_021096590.1	ENSSSCG00000004694	FRMD5	FERM domain containing 5 [Source:VGNC Symbol;Acc:VGNC:88238]	REFSEQ_MRNA_PREDICTED
XM_021096608.1	ENSSSCG00000004694	FRMD5	FERM domain containing 5 [Source:VGNC Symbol;Acc:VGNC:88238]	REFSEQ_MRNA_PREDICTED
XM_021096605.1	ENSSSCG00000004694	FRMD5	FERM domain containing 5 [Source:VGNC Symbol;Acc:VGNC:88238]	REFSEQ_MRNA_PREDICTED
XM_021096597.1	ENSSSCG00000004694	FRMD5	FERM domain containing 5 [Source:VGNC Symbol;Acc:VGNC:88238]	REFSEQ_MRNA_PREDICTED
XM_021096613.1	ENSSSCG00000004694	FRMD5	FERM domain containing 5 [Source:VGNC Symbol;Acc:VGNC:88238]	REFSEQ_MRNA_PREDICTED
XM_021096616.1	ENSSSCG00000004694	FRMD5	FERM domain containing 5 [Source:VGNC Symbol;Acc:VGNC:88238]	REFSEQ_MRNA_PREDICTED
XM_003121544.4	ENSSSCG00000004695	WDR76	WD repeat domain 76 [Source:VGNC Symbol;Acc:VGNC:94941]	REFSEQ_MRNA_PREDICTED
XM_021096581.1	ENSSSCG00000004695	WDR76	WD repeat domain 76 [Source:VGNC Symbol;Acc:VGNC:94941]	REFSEQ_MRNA_PREDICTED
XM_021096582.1	ENSSSCG00000004695	WDR76	WD repeat domain 76 [Source:VGNC Symbol;Acc:VGNC:94941]	REFSEQ_MRNA_PREDICTED
XM_021096563.1	ENSSSCG00000004695	WDR76	WD repeat domain 76 [Source:VGNC Symbol;Acc:VGNC:94941]	REFSEQ_MRNA_PREDICTED
XM_005659669.3	ENSSSCG00000004695	WDR76	WD repeat domain 76 [Source:VGNC Symbol;Acc:VGNC:94941]	REFSEQ_MRNA_PREDICTED
XM_013993070.2	ENSSSCG00000004695	WDR76	WD repeat domain 76 [Source:VGNC Symbol;Acc:VGNC:94941]	REFSEQ_MRNA_PREDICTED
XM_021096554.1	ENSSSCG00000004695	WDR76	WD repeat domain 76 [Source:VGNC Symbol;Acc:VGNC:94941]	REFSEQ_MRNA_PREDICTED
XM_021097126.1	ENSSSCG00000004718	TTBK2	tau tubulin kinase 2 [Source:VGNC Symbol;Acc:VGNC:98387]	REFSEQ_MRNA_PREDICTED
XM_003353383.5	ENSSSCG00000004718	TTBK2	tau tubulin kinase 2 [Source:VGNC Symbol;Acc:VGNC:98387]	REFSEQ_MRNA_PREDICTED
XM_021097136.1	ENSSSCG00000004718	TTBK2	tau tubulin kinase 2 [Source:VGNC Symbol;Acc:VGNC:98387]	REFSEQ_MRNA_PREDICTED
XM_021097142.1	ENSSSCG00000004718	TTBK2	tau tubulin kinase 2 [Source:VGNC Symbol;Acc:VGNC:98387]	REFSEQ_MRNA_PREDICTED
XM_021097122.1	ENSSSCG00000004718	TTBK2	tau tubulin kinase 2 [Source:VGNC Symbol;Acc:VGNC:98387]	REFSEQ_MRNA_PREDICTED
XM_021097164.1	None	None	None
XM_005659749.3	ENSSSCG00000004776	DISP2	dispatched RND transporter family member 2 [Source:VGNC Symbol;Acc:VGNC:87318]	REFSEQ_MRNA_PREDICTED
XR_002345555.1	ENSSSCG00000039061	EIF2AK4	eukaryotic translation initiation factor 2 alpha kinase 4 [Source:VGNC Symbol;Acc:VGNC:87609]	REFSEQ_NCRNA_PREDICTED
XR_002345554.1	ENSSSCG00000039061	EIF2AK4	eukaryotic translation initiation factor 2 alpha kinase 4 [Source:VGNC Symbol;Acc:VGNC:87609]	REFSEQ_NCRNA_PREDICTED
XR_002345542.1	ENSSSCG00000039061	EIF2AK4	eukaryotic translation initiation factor 2 alpha kinase 4 [Source:VGNC Symbol;Acc:VGNC:87609]	REFSEQ_NCRNA_PREDICTED
XR_002345543.1	ENSSSCG00000039061	EIF2AK4	eukaryotic translation initiation factor 2 alpha kinase 4 [Source:VGNC Symbol;Acc:VGNC:87609]	REFSEQ_NCRNA_PREDICTED
XR_002345552.1	ENSSSCG00000039061	EIF2AK4	eukaryotic translation initiation factor 2 alpha kinase 4 [Source:VGNC Symbol;Acc:VGNC:87609]	REFSEQ_NCRNA_PREDICTED
XR_002345551.1	ENSSSCG00000039061	EIF2AK4	eukaryotic translation initiation factor 2 alpha kinase 4 [Source:VGNC Symbol;Acc:VGNC:87609]	REFSEQ_NCRNA_PREDICTED
XR_002345549.1	ENSSSCG00000039061	EIF2AK4	eukaryotic translation initiation factor 2 alpha kinase 4 [Source:VGNC Symbol;Acc:VGNC:87609]	REFSEQ_NCRNA_PREDICTED
XR_002345560.1	None	None	None
XM_003121603.4	ENSSSCG00000004791	RASGRP1	RAS guanyl releasing protein 1 [Source:VGNC Symbol;Acc:VGNC:92113]	REFSEQ_MRNA_PREDICTED
XM_021097997.1	ENSSSCG00000004791	RASGRP1	RAS guanyl releasing protein 1 [Source:VGNC Symbol;Acc:VGNC:92113]	REFSEQ_MRNA_PREDICTED
XM_013993196.2	ENSSSCG00000004791	RASGRP1	RAS guanyl releasing protein 1 [Source:VGNC Symbol;Acc:VGNC:92113]	REFSEQ_MRNA_PREDICTED
XM_005659762.3	ENSSSCG00000004791	RASGRP1	RAS guanyl releasing protein 1 [Source:VGNC Symbol;Acc:VGNC:92113]	REFSEQ_MRNA_PREDICTED
XM_021098011.1	ENSSSCG00000004791	RASGRP1	RAS guanyl releasing protein 1 [Source:VGNC Symbol;Acc:VGNC:92113]	REFSEQ_MRNA_PREDICTED
XM_013993197.2	ENSSSCG00000004791	RASGRP1	RAS guanyl releasing protein 1 [Source:VGNC Symbol;Acc:VGNC:92113]	REFSEQ_MRNA_PREDICTED
XM_005659763.3	ENSSSCG00000004791	RASGRP1	RAS guanyl releasing protein 1 [Source:VGNC Symbol;Acc:VGNC:92113]	REFSEQ_MRNA_PREDICTED
XM_021098041.1	None	None	None
XM_021098211.1	ENSSSCG00000035254	DPH6	diphthamine biosynthesis 6 [Source:VGNC Symbol;Acc:VGNC:87417]	REFSEQ_MRNA_PREDICTED
XM_021098203.1	ENSSSCG00000035254	DPH6	diphthamine biosynthesis 6 [Source:VGNC Symbol;Acc:VGNC:87417]	REFSEQ_MRNA_PREDICTED
XM_021098169.1	ENSSSCG00000035254	DPH6	diphthamine biosynthesis 6 [Source:VGNC Symbol;Acc:VGNC:87417]	REFSEQ_MRNA_PREDICTED
XM_021098200.1	ENSSSCG00000035254	DPH6	diphthamine biosynthesis 6 [Source:VGNC Symbol;Acc:VGNC:87417]	REFSEQ_MRNA_PREDICTED
XM_021098199.1	ENSSSCG00000035254	DPH6	diphthamine biosynthesis 6 [Source:VGNC Symbol;Acc:VGNC:87417]	REFSEQ_MRNA_PREDICTED
XM_021098190.1	ENSSSCG00000035254	DPH6	diphthamine biosynthesis 6 [Source:VGNC Symbol;Acc:VGNC:87417]	REFSEQ_MRNA_PREDICTED
XM_021098184.1	ENSSSCG00000035254	DPH6	diphthamine biosynthesis 6 [Source:VGNC Symbol;Acc:VGNC:87417]	REFSEQ_MRNA_PREDICTED
XM_021098179.1	ENSSSCG00000035254	DPH6	diphthamine biosynthesis 6 [Source:VGNC Symbol;Acc:VGNC:87417]	REFSEQ_MRNA_PREDICTED
XM_021098165.1	ENSSSCG00000035254	DPH6	diphthamine biosynthesis 6 [Source:VGNC Symbol;Acc:VGNC:87417]	REFSEQ_MRNA_PREDICTED
XM_021098316.1	ENSSSCG00000044690	FMN1	formin 1 [Source:HGNC Symbol;Acc:HGNC:3768]	REFSEQ_MRNA_PREDICTED
XM_021082920.1	ENSSSCG00000030560	IGF1R	insulin like growth factor 1 receptor [Source:VGNC Symbol;Acc:VGNC:109458]	REFSEQ_MRNA_PREDICTED
XM_021082918.1	ENSSSCG00000030560	IGF1R	insulin like growth factor 1 receptor [Source:VGNC Symbol;Acc:VGNC:109458]	REFSEQ_MRNA_PREDICTED
XM_021082915.1	ENSSSCG00000030560	IGF1R	insulin like growth factor 1 receptor [Source:VGNC Symbol;Acc:VGNC:109458]	REFSEQ_MRNA_PREDICTED
XM_021098398.1	ENSSSCG00000004813	TTC23	tetratricopeptide repeat domain 23 [Source:VGNC Symbol;Acc:VGNC:94539]	REFSEQ_MRNA_PREDICTED
XM_021098378.1	ENSSSCG00000004813	TTC23	tetratricopeptide repeat domain 23 [Source:VGNC Symbol;Acc:VGNC:94539]	REFSEQ_MRNA_PREDICTED
XM_001925096.7	None	None	None
XM_013993225.2	None	None	None
XM_021098403.1	None	None	None
XM_013993224.2	None	None	None
XM_005659788.2	ENSSSCG00000004819	CERS3	ceramide synthase 3 [Source:VGNC Symbol;Acc:VGNC:86588]	REFSEQ_MRNA_PREDICTED
XM_003121646.4	ENSSSCG00000004821	ASB7	ankyrin repeat and SOCS box containing 7 [Source:VGNC Symbol;Acc:VGNC:85566]	REFSEQ_MRNA_PREDICTED
XM_013993233.2	ENSSSCG00000004821	ASB7	ankyrin repeat and SOCS box containing 7 [Source:VGNC Symbol;Acc:VGNC:85566]	REFSEQ_MRNA_PREDICTED
XM_005659791.3	ENSSSCG00000004821	ASB7	ankyrin repeat and SOCS box containing 7 [Source:VGNC Symbol;Acc:VGNC:85566]	REFSEQ_MRNA_PREDICTED
XM_021098558.1	ENSSSCG00000004821	ASB7	ankyrin repeat and SOCS box containing 7 [Source:VGNC Symbol;Acc:VGNC:85566]	REFSEQ_MRNA_PREDICTED
XM_021098613.1	ENSSSCG00000038547	GABRB3	gamma-aminobutyric acid type A receptor subunit beta3 [Source:VGNC Symbol;Acc:VGNC:88308]	REFSEQ_MRNA_PREDICTED
XM_021098607.1	ENSSSCG00000038547	GABRB3	gamma-aminobutyric acid type A receptor subunit beta3 [Source:VGNC Symbol;Acc:VGNC:88308]	REFSEQ_MRNA_PREDICTED
XM_021098629.1	ENSSSCG00000038547	GABRB3	gamma-aminobutyric acid type A receptor subunit beta3 [Source:VGNC Symbol;Acc:VGNC:88308]	REFSEQ_MRNA_PREDICTED
XM_021098621.1	ENSSSCG00000038547	GABRB3	gamma-aminobutyric acid type A receptor subunit beta3 [Source:VGNC Symbol;Acc:VGNC:88308]	REFSEQ_MRNA_PREDICTED
XM_021098630.1	ENSSSCG00000038547	GABRB3	gamma-aminobutyric acid type A receptor subunit beta3 [Source:VGNC Symbol;Acc:VGNC:88308]	REFSEQ_MRNA_PREDICTED
XM_021076100.1	ENSSSCG00000004832	UBE3A	ubiquitin protein ligase E3A [Source:VGNC Symbol;Acc:VGNC:94652]	REFSEQ_MRNA_PREDICTED
XM_021098695.1	ENSSSCG00000004839	ENSSSCG00000004839	cholinergic receptor nicotinic alpha 7 subunit [Source:VGNC Symbol;Acc:VGNC:109184]	REFSEQ_MRNA_PREDICTED
XM_021098805.1	ENSSSCG00000004849	APBA2	amyloid beta protein binding family A member 2 [Source:VGNC Symbol;Acc:VGNC:85400]	REFSEQ_MRNA_PREDICTED
XM_021098951.1	ENSSSCG00000005785	PCSK6	proprotein convertase subtilisin/kexin type 6 [Source:VGNC Symbol;Acc:VGNC:103148]	REFSEQ_MRNA_PREDICTED
XM_021098939.1	ENSSSCG00000005785	PCSK6	proprotein convertase subtilisin/kexin type 6 [Source:VGNC Symbol;Acc:VGNC:103148]	REFSEQ_MRNA_PREDICTED
XM_021098945.1	ENSSSCG00000005785	PCSK6	proprotein convertase subtilisin/kexin type 6 [Source:VGNC Symbol;Acc:VGNC:103148]	REFSEQ_MRNA_PREDICTED
XM_021098934.1	ENSSSCG00000005785	PCSK6	proprotein convertase subtilisin/kexin type 6 [Source:VGNC Symbol;Acc:VGNC:103148]	REFSEQ_MRNA_PREDICTED
XM_013985712.2	ENSSSCG00000004857	ATP9B	ATPase phospholipid transporting 9B (putative) [Source:VGNC Symbol;Acc:VGNC:103037]	REFSEQ_MRNA_PREDICTED
XM_003480426.4	ENSSSCG00000036984	GALR1	galanin receptor 1 [Source:VGNC Symbol;Acc:VGNC:88339]	REFSEQ_MRNA_PREDICTED
XM_005659812.3	ENSSSCG00000036984	GALR1	galanin receptor 1 [Source:VGNC Symbol;Acc:VGNC:88339]	REFSEQ_MRNA_PREDICTED
XM_021099045.1	ENSSSCG00000023533	ZNF236	zinc finger protein 236 [Source:VGNC Symbol;Acc:VGNC:95209]	REFSEQ_MRNA_PREDICTED
XM_021099032.1	ENSSSCG00000023533	ZNF236	zinc finger protein 236 [Source:VGNC Symbol;Acc:VGNC:95209]	REFSEQ_MRNA_PREDICTED
XM_021099035.1	ENSSSCG00000023533	ZNF236	zinc finger protein 236 [Source:VGNC Symbol;Acc:VGNC:95209]	REFSEQ_MRNA_PREDICTED
XR_002345821.1	ENSSSCG00000023533	ZNF236	zinc finger protein 236 [Source:VGNC Symbol;Acc:VGNC:95209]	REFSEQ_NCRNA_PREDICTED
XR_002345824.1	ENSSSCG00000023533	ZNF236	zinc finger protein 236 [Source:VGNC Symbol;Acc:VGNC:95209]	REFSEQ_NCRNA_PREDICTED
XM_005659819.3	ENSSSCG00000004869	CNDP1	carnosine dipeptidase 1 [Source:VGNC Symbol;Acc:VGNC:86811]	REFSEQ_MRNA_PREDICTED
XM_021099207.1	ENSSSCG00000027654	NETO1	neuropilin and tolloid like 1 [Source:VGNC Symbol;Acc:VGNC:90690]	REFSEQ_MRNA_PREDICTED
XM_021099205.1	ENSSSCG00000027654	NETO1	neuropilin and tolloid like 1 [Source:VGNC Symbol;Acc:VGNC:90690]	REFSEQ_MRNA_PREDICTED
XM_021099199.1	ENSSSCG00000027654	NETO1	neuropilin and tolloid like 1 [Source:VGNC Symbol;Acc:VGNC:90690]	REFSEQ_MRNA_PREDICTED
XM_021099202.1	ENSSSCG00000027654	NETO1	neuropilin and tolloid like 1 [Source:VGNC Symbol;Acc:VGNC:90690]	REFSEQ_MRNA_PREDICTED
XM_021099215.1	ENSSSCG00000027654	NETO1	neuropilin and tolloid like 1 [Source:VGNC Symbol;Acc:VGNC:90690]	REFSEQ_MRNA_PREDICTED
XM_021099211.1	ENSSSCG00000027654	NETO1	neuropilin and tolloid like 1 [Source:VGNC Symbol;Acc:VGNC:90690]	REFSEQ_MRNA_PREDICTED
XM_021099278.1	ENSSSCG00000032574	RTTN	rotatin [Source:VGNC Symbol;Acc:VGNC:92508]	REFSEQ_MRNA_PREDICTED
XM_021099385.1	ENSSSCG00000035941	DSEL	dermatan sulfate epimerase like [Source:VGNC Symbol;Acc:VGNC:87454]	REFSEQ_MRNA_PREDICTED
XM_021099387.1	ENSSSCG00000035941	DSEL	dermatan sulfate epimerase like [Source:VGNC Symbol;Acc:VGNC:87454]	REFSEQ_MRNA_PREDICTED
XR_002346032.1	None	None	None
XM_021099630.1	ENSSSCG00000004897	ZCCHC2	zinc finger CCHC-type containing 2 [Source:VGNC Symbol;Acc:VGNC:95109]	REFSEQ_MRNA_PREDICTED
XR_002346074.1	ENSSSCG00000004899	RELCH	RAB11 binding and LisH domain, coiled-coil and HEAT repeat containing [Source:VGNC Symbol;Acc:VGNC:92205]	REFSEQ_NCRNA_PREDICTED
XR_002346087.1	ENSSSCG00000004899	RELCH	RAB11 binding and LisH domain, coiled-coil and HEAT repeat containing [Source:VGNC Symbol;Acc:VGNC:92205]	REFSEQ_NCRNA_PREDICTED
XR_002346082.1	ENSSSCG00000004899	RELCH	RAB11 binding and LisH domain, coiled-coil and HEAT repeat containing [Source:VGNC Symbol;Acc:VGNC:92205]	REFSEQ_NCRNA_PREDICTED
XM_021100024.1	ENSSSCG00000004917	MALT1	MALT1 paracaspase [Source:VGNC Symbol;Acc:VGNC:89961]	REFSEQ_MRNA_PREDICTED
XM_021100025.1	ENSSSCG00000004917	MALT1	MALT1 paracaspase [Source:VGNC Symbol;Acc:VGNC:89961]	REFSEQ_MRNA_PREDICTED
XM_021073857.1	ENSSSCG00000004919	NEDD4L	NEDD4 like E3 ubiquitin protein ligase [Source:VGNC Symbol;Acc:VGNC:90667]	REFSEQ_MRNA_PREDICTED
XM_021073846.1	ENSSSCG00000004919	NEDD4L	NEDD4 like E3 ubiquitin protein ligase [Source:VGNC Symbol;Acc:VGNC:90667]	REFSEQ_MRNA_PREDICTED
XM_021073849.1	ENSSSCG00000004919	NEDD4L	NEDD4 like E3 ubiquitin protein ligase [Source:VGNC Symbol;Acc:VGNC:90667]	REFSEQ_MRNA_PREDICTED
XM_021073843.1	ENSSSCG00000004919	NEDD4L	NEDD4 like E3 ubiquitin protein ligase [Source:VGNC Symbol;Acc:VGNC:90667]	REFSEQ_MRNA_PREDICTED
XM_021073862.1	ENSSSCG00000004919	NEDD4L	NEDD4 like E3 ubiquitin protein ligase [Source:VGNC Symbol;Acc:VGNC:90667]	REFSEQ_MRNA_PREDICTED
XM_021073859.1	ENSSSCG00000004919	NEDD4L	NEDD4 like E3 ubiquitin protein ligase [Source:VGNC Symbol;Acc:VGNC:90667]	REFSEQ_MRNA_PREDICTED
XM_021073911.1	ENSSSCG00000004919	NEDD4L	NEDD4 like E3 ubiquitin protein ligase [Source:VGNC Symbol;Acc:VGNC:90667]	REFSEQ_MRNA_PREDICTED
XM_021073879.1	ENSSSCG00000004919	NEDD4L	NEDD4 like E3 ubiquitin protein ligase [Source:VGNC Symbol;Acc:VGNC:90667]	REFSEQ_MRNA_PREDICTED
XM_021073893.1	ENSSSCG00000004919	NEDD4L	NEDD4 like E3 ubiquitin protein ligase [Source:VGNC Symbol;Acc:VGNC:90667]	REFSEQ_MRNA_PREDICTED
XM_021100081.1	ENSSSCG00000004927	CLPX	caseinolytic mitochondrial matrix peptidase chaperone subunit X [Source:VGNC Symbol;Acc:VGNC:86780]	REFSEQ_MRNA_PREDICTED
XM_021100084.1	ENSSSCG00000004927	CLPX	caseinolytic mitochondrial matrix peptidase chaperone subunit X [Source:VGNC Symbol;Acc:VGNC:86780]	REFSEQ_MRNA_PREDICTED
XM_021100093.1	ENSSSCG00000004927	CLPX	caseinolytic mitochondrial matrix peptidase chaperone subunit X [Source:VGNC Symbol;Acc:VGNC:86780]	REFSEQ_MRNA_PREDICTED
XM_021100092.1	ENSSSCG00000004927	CLPX	caseinolytic mitochondrial matrix peptidase chaperone subunit X [Source:VGNC Symbol;Acc:VGNC:86780]	REFSEQ_MRNA_PREDICTED
XM_021100116.1	ENSSSCG00000004929	PARP16	poly(ADP-ribose) polymerase family member 16 [Source:VGNC Symbol;Acc:VGNC:103145]	REFSEQ_MRNA_PREDICTED
XM_021100123.1	ENSSSCG00000004929	PARP16	poly(ADP-ribose) polymerase family member 16 [Source:VGNC Symbol;Acc:VGNC:103145]	REFSEQ_MRNA_PREDICTED
XM_005654484.2	ENSSSCG00000004929	PARP16	poly(ADP-ribose) polymerase family member 16 [Source:VGNC Symbol;Acc:VGNC:103145]	REFSEQ_MRNA_PREDICTED
XM_021100125.1	ENSSSCG00000004929	PARP16	poly(ADP-ribose) polymerase family member 16 [Source:VGNC Symbol;Acc:VGNC:103145]	REFSEQ_MRNA_PREDICTED
XM_021100127.1	ENSSSCG00000004929	PARP16	poly(ADP-ribose) polymerase family member 16 [Source:VGNC Symbol;Acc:VGNC:103145]	REFSEQ_MRNA_PREDICTED
XR_002346341.1	ENSSSCG00000004939	MEGF11	multiple EGF like domains 11 [Source:VGNC Symbol;Acc:VGNC:103126]	REFSEQ_NCRNA_PREDICTED
XR_002346342.1	ENSSSCG00000004939	MEGF11	multiple EGF like domains 11 [Source:VGNC Symbol;Acc:VGNC:103126]	REFSEQ_NCRNA_PREDICTED
XM_001925231.6	ENSSSCG00000004942	TIPIN	TIMELESS interacting protein [Source:VGNC Symbol;Acc:VGNC:94001]	REFSEQ_MRNA_PREDICTED
XM_013993315.2	ENSSSCG00000004942	TIPIN	TIMELESS interacting protein [Source:VGNC Symbol;Acc:VGNC:94001]	REFSEQ_MRNA_PREDICTED
XM_021100289.1	ENSSSCG00000004942	TIPIN	TIMELESS interacting protein [Source:VGNC Symbol;Acc:VGNC:94001]	REFSEQ_MRNA_PREDICTED
XM_021082849.1	ENSSSCG00000004952	SMAD3	SMAD family member 3 [Source:VGNC Symbol;Acc:VGNC:93217]	REFSEQ_MRNA_PREDICTED
XM_005659865.3	ENSSSCG00000004951	AAGAB	alpha and gamma adaptin binding protein [Source:VGNC Symbol;Acc:VGNC:84939]	REFSEQ_MRNA_PREDICTED
XM_021100401.1	None	None	None
XR_002346362.1	None	None	None
XM_003121749.6	ENSSSCG00000004958	PIAS1	protein inhibitor of activated STAT 1 [Source:VGNC Symbol;Acc:VGNC:91410]	REFSEQ_MRNA_PREDICTED
XM_003121757.5	ENSSSCG00000004962	CORO2B	coronin 2B [Source:VGNC Symbol;Acc:VGNC:86916]	REFSEQ_MRNA_PREDICTED
XM_013993330.2	ENSSSCG00000004962	CORO2B	coronin 2B [Source:VGNC Symbol;Acc:VGNC:86916]	REFSEQ_MRNA_PREDICTED
XM_013993332.2	ENSSSCG00000004962	CORO2B	coronin 2B [Source:VGNC Symbol;Acc:VGNC:86916]	REFSEQ_MRNA_PREDICTED
XM_021100529.1	ENSSSCG00000004962	CORO2B	coronin 2B [Source:VGNC Symbol;Acc:VGNC:86916]	REFSEQ_MRNA_PREDICTED
XM_001928481.7	ENSSSCG00000004976	LRRC49	leucine rich repeat containing 49 [Source:VGNC Symbol;Acc:VGNC:89846]	REFSEQ_MRNA_PREDICTED
XM_005659880.3	ENSSSCG00000004976	LRRC49	leucine rich repeat containing 49 [Source:VGNC Symbol;Acc:VGNC:89846]	REFSEQ_MRNA_PREDICTED
XM_003121770.6	ENSSSCG00000004980	THSD4	thrombospondin type 1 domain containing 4 [Source:VGNC Symbol;Acc:VGNC:93967]	REFSEQ_MRNA_PREDICTED
XM_013992369.2	ENSSSCG00000025616	SENP8	SUMO peptidase family member, NEDD8 specific [Source:VGNC Symbol;Acc:VGNC:92717]	REFSEQ_MRNA_PREDICTED
XR_002339151.1	None	None	None
XM_021084333.1	ENSSSCG00000005012	ARF6	ADP ribosylation factor 6 [Source:VGNC Symbol;Acc:VGNC:85448]	REFSEQ_MRNA_PREDICTED
XR_002346705.1	None	None	None
XR_002346857.1	ENSSSCG00000005022	NIN	ninein [Source:VGNC Symbol;Acc:VGNC:90745]	REFSEQ_NCRNA_PREDICTED
XR_002346861.1	ENSSSCG00000005022	NIN	ninein [Source:VGNC Symbol;Acc:VGNC:90745]	REFSEQ_NCRNA_PREDICTED
XR_002346856.1	ENSSSCG00000005022	NIN	ninein [Source:VGNC Symbol;Acc:VGNC:90745]	REFSEQ_NCRNA_PREDICTED
XR_002346858.1	ENSSSCG00000005022	NIN	ninein [Source:VGNC Symbol;Acc:VGNC:90745]	REFSEQ_NCRNA_PREDICTED
XM_021101798.1	ENSSSCG00000005025	TRIM9	tripartite motif containing 9 [Source:VGNC Symbol;Acc:VGNC:94434]	REFSEQ_MRNA_PREDICTED
XM_013993396.2	ENSSSCG00000005025	TRIM9	tripartite motif containing 9 [Source:VGNC Symbol;Acc:VGNC:94434]	REFSEQ_MRNA_PREDICTED
XM_021101763.1	ENSSSCG00000005025	TRIM9	tripartite motif containing 9 [Source:VGNC Symbol;Acc:VGNC:94434]	REFSEQ_MRNA_PREDICTED
XM_013993399.2	ENSSSCG00000005025	TRIM9	tripartite motif containing 9 [Source:VGNC Symbol;Acc:VGNC:94434]	REFSEQ_MRNA_PREDICTED
XM_013993397.2	ENSSSCG00000005025	TRIM9	tripartite motif containing 9 [Source:VGNC Symbol;Acc:VGNC:94434]	REFSEQ_MRNA_PREDICTED
XM_013993398.2	ENSSSCG00000005025	TRIM9	tripartite motif containing 9 [Source:VGNC Symbol;Acc:VGNC:94434]	REFSEQ_MRNA_PREDICTED
XM_001928211.5	ENSSSCG00000005025	TRIM9	tripartite motif containing 9 [Source:VGNC Symbol;Acc:VGNC:94434]	REFSEQ_MRNA_PREDICTED
XM_021101773.1	ENSSSCG00000005025	TRIM9	tripartite motif containing 9 [Source:VGNC Symbol;Acc:VGNC:94434]	REFSEQ_MRNA_PREDICTED
XM_021101794.1	ENSSSCG00000005025	TRIM9	tripartite motif containing 9 [Source:VGNC Symbol;Acc:VGNC:94434]	REFSEQ_MRNA_PREDICTED
XM_021102232.1	ENSSSCG00000023408	SAMD4A	sterile alpha motif domain containing 4A [Source:VGNC Symbol;Acc:VGNC:92569]	REFSEQ_MRNA_PREDICTED
XM_021102246.1	ENSSSCG00000023408	SAMD4A	sterile alpha motif domain containing 4A [Source:VGNC Symbol;Acc:VGNC:92569]	REFSEQ_MRNA_PREDICTED
XM_021102236.1	ENSSSCG00000023408	SAMD4A	sterile alpha motif domain containing 4A [Source:VGNC Symbol;Acc:VGNC:92569]	REFSEQ_MRNA_PREDICTED
XM_021102243.1	ENSSSCG00000023408	SAMD4A	sterile alpha motif domain containing 4A [Source:VGNC Symbol;Acc:VGNC:92569]	REFSEQ_MRNA_PREDICTED
XM_021102241.1	ENSSSCG00000023408	SAMD4A	sterile alpha motif domain containing 4A [Source:VGNC Symbol;Acc:VGNC:92569]	REFSEQ_MRNA_PREDICTED
XM_013993447.2	ENSSSCG00000005062	TMEM260	transmembrane protein 260 [Source:VGNC Symbol;Acc:VGNC:94164]	REFSEQ_MRNA_PREDICTED
XM_003121823.5	ENSSSCG00000005062	TMEM260	transmembrane protein 260 [Source:VGNC Symbol;Acc:VGNC:94164]	REFSEQ_MRNA_PREDICTED
XM_013993446.2	ENSSSCG00000005062	TMEM260	transmembrane protein 260 [Source:VGNC Symbol;Acc:VGNC:94164]	REFSEQ_MRNA_PREDICTED
XM_005659991.3	ENSSSCG00000005062	TMEM260	transmembrane protein 260 [Source:VGNC Symbol;Acc:VGNC:94164]	REFSEQ_MRNA_PREDICTED
XM_021102435.1	ENSSSCG00000005062	TMEM260	transmembrane protein 260 [Source:VGNC Symbol;Acc:VGNC:94164]	REFSEQ_MRNA_PREDICTED
XM_021102431.1	ENSSSCG00000005062	TMEM260	transmembrane protein 260 [Source:VGNC Symbol;Acc:VGNC:94164]	REFSEQ_MRNA_PREDICTED
XM_021102422.1	ENSSSCG00000005062	TMEM260	transmembrane protein 260 [Source:VGNC Symbol;Acc:VGNC:94164]	REFSEQ_MRNA_PREDICTED
XM_021102546.1	ENSSSCG00000005066	EXOC5	exocyst complex component 5 [Source:VGNC Symbol;Acc:VGNC:87831]	REFSEQ_MRNA_PREDICTED
XR_002347074.1	ENSSSCG00000005066	EXOC5	exocyst complex component 5 [Source:VGNC Symbol;Acc:VGNC:87831]	REFSEQ_NCRNA_PREDICTED
XR_002347082.1	None	None	None
XR_002347083.1	None	None	None
XM_021102647.1	ENSSSCG00000005076	KIAA0586	KIAA0586 [Source:VGNC Symbol;Acc:VGNC:89435]	REFSEQ_MRNA_PREDICTED
XM_021102694.1	ENSSSCG00000005078	DAAM1	dishevelled associated activator of morphosis 1 [Source:VGNC Symbol;Acc:VGNC:87141]	REFSEQ_MRNA_PREDICTED
XM_021102686.1	ENSSSCG00000005078	DAAM1	dishevelled associated activator of morphosis 1 [Source:VGNC Symbol;Acc:VGNC:87141]	REFSEQ_MRNA_PREDICTED
XM_021102688.1	ENSSSCG00000005078	DAAM1	dishevelled associated activator of morphosis 1 [Source:VGNC Symbol;Acc:VGNC:87141]	REFSEQ_MRNA_PREDICTED
XM_021062380.1	ENSSSCG00000005085	C14orf39	chromosome 1 C14orf39 homolog [Source:VGNC Symbol;Acc:VGNC:85959]	REFSEQ_MRNA_PREDICTED
XM_021062391.1	ENSSSCG00000005085	C14orf39	chromosome 1 C14orf39 homolog [Source:VGNC Symbol;Acc:VGNC:85959]	REFSEQ_MRNA_PREDICTED
XM_021062402.1	ENSSSCG00000005085	C14orf39	chromosome 1 C14orf39 homolog [Source:VGNC Symbol;Acc:VGNC:85959]	REFSEQ_MRNA_PREDICTED
XR_002335522.1	None	None	None
XM_021062478.1	ENSSSCG00000005095	PRKCH	protein kinase C eta [Source:VGNC Symbol;Acc:VGNC:103158]	REFSEQ_MRNA_PREDICTED
XM_021062535.1	ENSSSCG00000005098	SYT16	synaptotagmin 16 [Source:VGNC Symbol;Acc:VGNC:93683]	REFSEQ_MRNA_PREDICTED
XM_021062543.1	ENSSSCG00000005098	SYT16	synaptotagmin 16 [Source:VGNC Symbol;Acc:VGNC:93683]	REFSEQ_MRNA_PREDICTED
XM_021062537.1	ENSSSCG00000005098	SYT16	synaptotagmin 16 [Source:VGNC Symbol;Acc:VGNC:93683]	REFSEQ_MRNA_PREDICTED
XM_021083231.1	ENSSSCG00000005106	NTRK3	neurotrophic receptor tyrosine kinase 3 [Source:VGNC Symbol;Acc:VGNC:103142]	REFSEQ_MRNA_PREDICTED
XM_021083229.1	ENSSSCG00000005106	NTRK3	neurotrophic receptor tyrosine kinase 3 [Source:VGNC Symbol;Acc:VGNC:103142]	REFSEQ_MRNA_PREDICTED
XM_021081350.1	ENSSSCG00000005109	ESR2	estrogen receptor 2 [Source:VGNC Symbol;Acc:VGNC:97986]	REFSEQ_MRNA_PREDICTED
XM_021081294.1	ENSSSCG00000005109	ESR2	estrogen receptor 2 [Source:VGNC Symbol;Acc:VGNC:97986]	REFSEQ_MRNA_PREDICTED
XM_021081392.1	ENSSSCG00000005109	ESR2	estrogen receptor 2 [Source:VGNC Symbol;Acc:VGNC:97986]	REFSEQ_MRNA_PREDICTED
XM_013993487.2	ENSSSCG00000028558	SGPP1	sphingosine-1-phosphate phosphatase 1 [Source:VGNC Symbol;Acc:VGNC:92798]	REFSEQ_MRNA_PREDICTED
XM_003353501.4	ENSSSCG00000028558	SGPP1	sphingosine-1-phosphate phosphatase 1 [Source:VGNC Symbol;Acc:VGNC:92798]	REFSEQ_MRNA_PREDICTED
XR_002339173.1	None	None	None
XR_002335667.1	None	None	None
XM_021082822.1	None	None	None
XM_021082816.1	ENSSSCG00000034120	CDKN2B	cyclin dependent kinase inhibitor 2B [Source:HGNC Symbol;Acc:HGNC:1788]	REFSEQ_MRNA_PREDICTED
XM_005660068.3	ENSSSCG00000005150	KLHL9	kelch like family member 9 [Source:VGNC Symbol;Acc:VGNC:89537]	REFSEQ_MRNA_PREDICTED
XM_021078223.1	ENSSSCG00000005167	SLC24A2	solute carrier family 24 member 2 [Source:VGNC Symbol;Acc:VGNC:92987]	REFSEQ_MRNA_PREDICTED
XM_021078320.1	ENSSSCG00000005167	SLC24A2	solute carrier family 24 member 2 [Source:VGNC Symbol;Acc:VGNC:92987]	REFSEQ_MRNA_PREDICTED
XM_021078387.1	ENSSSCG00000005167	SLC24A2	solute carrier family 24 member 2 [Source:VGNC Symbol;Acc:VGNC:92987]	REFSEQ_MRNA_PREDICTED
XM_021078277.1	ENSSSCG00000005167	SLC24A2	solute carrier family 24 member 2 [Source:VGNC Symbol;Acc:VGNC:92987]	REFSEQ_MRNA_PREDICTED
XM_021074276.1	ENSSSCG00000040366	ADAMTSL1	ADAMTS like 1 [Source:VGNC Symbol;Acc:VGNC:85090]	REFSEQ_MRNA_PREDICTED
XM_001925157.6	ENSSSCG00000005177	SH3GL2	SH3 domain containing GRB2 like 2, endophilin A1 [Source:VGNC Symbol;Acc:VGNC:92824]	REFSEQ_MRNA_PREDICTED
XM_021063262.1	ENSSSCG00000005177	SH3GL2	SH3 domain containing GRB2 like 2, endophilin A1 [Source:VGNC Symbol;Acc:VGNC:92824]	REFSEQ_MRNA_PREDICTED
XM_013993547.2	None	None	None
XR_002335853.1	None	None	None
XM_021063358.1	ENSSSCG00000005180	BNC2	basonuclin 2 [Source:VGNC Symbol;Acc:VGNC:85852]	REFSEQ_MRNA_PREDICTED
XM_005660090.3	ENSSSCG00000005180	BNC2	basonuclin 2 [Source:VGNC Symbol;Acc:VGNC:85852]	REFSEQ_MRNA_PREDICTED
XM_021063323.1	ENSSSCG00000005180	BNC2	basonuclin 2 [Source:VGNC Symbol;Acc:VGNC:85852]	REFSEQ_MRNA_PREDICTED
XM_003480511.4	ENSSSCG00000005180	BNC2	basonuclin 2 [Source:VGNC Symbol;Acc:VGNC:85852]	REFSEQ_MRNA_PREDICTED
XM_021063364.1	ENSSSCG00000005180	BNC2	basonuclin 2 [Source:VGNC Symbol;Acc:VGNC:85852]	REFSEQ_MRNA_PREDICTED
XM_021063299.1	ENSSSCG00000005180	BNC2	basonuclin 2 [Source:VGNC Symbol;Acc:VGNC:85852]	REFSEQ_MRNA_PREDICTED
XM_013993542.2	ENSSSCG00000005180	BNC2	basonuclin 2 [Source:VGNC Symbol;Acc:VGNC:85852]	REFSEQ_MRNA_PREDICTED
XM_013993540.2	ENSSSCG00000005180	BNC2	basonuclin 2 [Source:VGNC Symbol;Acc:VGNC:85852]	REFSEQ_MRNA_PREDICTED
XM_021063318.1	ENSSSCG00000005180	BNC2	basonuclin 2 [Source:VGNC Symbol;Acc:VGNC:85852]	REFSEQ_MRNA_PREDICTED
XM_021063290.1	ENSSSCG00000005180	BNC2	basonuclin 2 [Source:VGNC Symbol;Acc:VGNC:85852]	REFSEQ_MRNA_PREDICTED
XM_021063335.1	ENSSSCG00000005180	BNC2	basonuclin 2 [Source:VGNC Symbol;Acc:VGNC:85852]	REFSEQ_MRNA_PREDICTED
XM_021063314.1	ENSSSCG00000005180	BNC2	basonuclin 2 [Source:VGNC Symbol;Acc:VGNC:85852]	REFSEQ_MRNA_PREDICTED
XM_021063352.1	ENSSSCG00000005180	BNC2	basonuclin 2 [Source:VGNC Symbol;Acc:VGNC:85852]	REFSEQ_MRNA_PREDICTED
XM_013993543.2	None	None	None
XM_021063392.1	None	None	None
XM_021063373.1	ENSSSCG00000005180	BNC2	basonuclin 2 [Source:VGNC Symbol;Acc:VGNC:85852]	REFSEQ_MRNA_PREDICTED
XM_013993541.2	ENSSSCG00000005180	BNC2	basonuclin 2 [Source:VGNC Symbol;Acc:VGNC:85852]	REFSEQ_MRNA_PREDICTED
XM_021063366.1	ENSSSCG00000005180	BNC2	basonuclin 2 [Source:VGNC Symbol;Acc:VGNC:85852]	REFSEQ_MRNA_PREDICTED
XM_021063360.1	ENSSSCG00000005180	BNC2	basonuclin 2 [Source:VGNC Symbol;Acc:VGNC:85852]	REFSEQ_MRNA_PREDICTED
XM_021063387.1	None	None	None
XM_021063393.1	None	None	None
XM_021063399.1	None	None	None
XR_002335864.1	None	None	None
XR_301295.3	None	None	None
XM_001927743.5	ENSSSCG00000005184	SNAPC3	small nuclear RNA activating complex polypeptide 3 [Source:VGNC Symbol;Acc:VGNC:103182]	REFSEQ_MRNA_PREDICTED
XM_021063648.1	ENSSSCG00000005190	NFIB	nuclear factor I B [Source:VGNC Symbol;Acc:VGNC:90716]	REFSEQ_MRNA_PREDICTED
XM_005660096.3	ENSSSCG00000005190	NFIB	nuclear factor I B [Source:VGNC Symbol;Acc:VGNC:90716]	REFSEQ_MRNA_PREDICTED
XM_021063654.1	ENSSSCG00000005190	NFIB	nuclear factor I B [Source:VGNC Symbol;Acc:VGNC:90716]	REFSEQ_MRNA_PREDICTED
XM_021063662.1	ENSSSCG00000005190	NFIB	nuclear factor I B [Source:VGNC Symbol;Acc:VGNC:90716]	REFSEQ_MRNA_PREDICTED
XM_021063657.1	ENSSSCG00000005190	NFIB	nuclear factor I B [Source:VGNC Symbol;Acc:VGNC:90716]	REFSEQ_MRNA_PREDICTED
XM_021063669.1	ENSSSCG00000005190	NFIB	nuclear factor I B [Source:VGNC Symbol;Acc:VGNC:90716]	REFSEQ_MRNA_PREDICTED
XM_021063676.1	ENSSSCG00000005190	NFIB	nuclear factor I B [Source:VGNC Symbol;Acc:VGNC:90716]	REFSEQ_MRNA_PREDICTED
XM_021063685.1	ENSSSCG00000005190	NFIB	nuclear factor I B [Source:VGNC Symbol;Acc:VGNC:90716]	REFSEQ_MRNA_PREDICTED
XM_021063652.1	ENSSSCG00000005190	NFIB	nuclear factor I B [Source:VGNC Symbol;Acc:VGNC:90716]	REFSEQ_MRNA_PREDICTED
XM_021063862.1	ENSSSCG00000005198	KDM4C	lysine demethylase 4C [Source:VGNC Symbol;Acc:VGNC:89414]	REFSEQ_MRNA_PREDICTED
XM_021063858.1	ENSSSCG00000005198	KDM4C	lysine demethylase 4C [Source:VGNC Symbol;Acc:VGNC:89414]	REFSEQ_MRNA_PREDICTED
XM_021063878.1	ENSSSCG00000005199	GLDC	glycine decarboxylase [Source:VGNC Symbol;Acc:VGNC:88478]	REFSEQ_MRNA_PREDICTED
XM_021063938.1	ENSSSCG00000005201	UHRF2	ubiquitin like with PHD and ring finger domains 2 [Source:VGNC Symbol;Acc:VGNC:94692]	REFSEQ_MRNA_PREDICTED
XM_021063942.1	ENSSSCG00000005201	UHRF2	ubiquitin like with PHD and ring finger domains 2 [Source:VGNC Symbol;Acc:VGNC:94692]	REFSEQ_MRNA_PREDICTED
XM_021063912.1	ENSSSCG00000005205	KIAA2026	KIAA2026 [Source:VGNC Symbol;Acc:VGNC:89450]	REFSEQ_MRNA_PREDICTED
XM_005660127.2	ENSSSCG00000005205	KIAA2026	KIAA2026 [Source:VGNC Symbol;Acc:VGNC:89450]	REFSEQ_MRNA_PREDICTED
XM_003121915.5	ENSSSCG00000005205	KIAA2026	KIAA2026 [Source:VGNC Symbol;Acc:VGNC:89450]	REFSEQ_MRNA_PREDICTED
XM_013993582.2	ENSSSCG00000005205	KIAA2026	KIAA2026 [Source:VGNC Symbol;Acc:VGNC:89450]	REFSEQ_MRNA_PREDICTED
XM_001924914.6	ENSSSCG00000005208	RIC1	RIC1 homolog, RAB6A GEF complex partner 1 [Source:VGNC Symbol;Acc:VGNC:92299]	REFSEQ_MRNA_PREDICTED
XM_021063974.1	ENSSSCG00000005208	RIC1	RIC1 homolog, RAB6A GEF complex partner 1 [Source:VGNC Symbol;Acc:VGNC:92299]	REFSEQ_MRNA_PREDICTED
XM_013993585.2	ENSSSCG00000005208	RIC1	RIC1 homolog, RAB6A GEF complex partner 1 [Source:VGNC Symbol;Acc:VGNC:92299]	REFSEQ_MRNA_PREDICTED
XM_013993583.2	ENSSSCG00000005208	RIC1	RIC1 homolog, RAB6A GEF complex partner 1 [Source:VGNC Symbol;Acc:VGNC:92299]	REFSEQ_MRNA_PREDICTED
XM_013993584.2	ENSSSCG00000005208	RIC1	RIC1 homolog, RAB6A GEF complex partner 1 [Source:VGNC Symbol;Acc:VGNC:92299]	REFSEQ_MRNA_PREDICTED
XR_002341636.1	None	None	None
XM_001926437.4	None	None	None
XM_021064195.1	ENSSSCG00000005225	RFX3	regulatory factor X3 [Source:VGNC Symbol;Acc:VGNC:92245]	REFSEQ_MRNA_PREDICTED
XM_021064220.1	ENSSSCG00000005225	RFX3	regulatory factor X3 [Source:VGNC Symbol;Acc:VGNC:92245]	REFSEQ_MRNA_PREDICTED
XM_021064203.1	ENSSSCG00000005225	RFX3	regulatory factor X3 [Source:VGNC Symbol;Acc:VGNC:92245]	REFSEQ_MRNA_PREDICTED
XM_021064212.1	ENSSSCG00000005225	RFX3	regulatory factor X3 [Source:VGNC Symbol;Acc:VGNC:92245]	REFSEQ_MRNA_PREDICTED
XM_021064230.1	ENSSSCG00000005225	RFX3	regulatory factor X3 [Source:VGNC Symbol;Acc:VGNC:92245]	REFSEQ_MRNA_PREDICTED
XM_021064169.1	ENSSSCG00000005225	RFX3	regulatory factor X3 [Source:VGNC Symbol;Acc:VGNC:92245]	REFSEQ_MRNA_PREDICTED
XM_021064186.1	ENSSSCG00000005225	RFX3	regulatory factor X3 [Source:VGNC Symbol;Acc:VGNC:92245]	REFSEQ_MRNA_PREDICTED
XM_021064179.1	ENSSSCG00000005225	RFX3	regulatory factor X3 [Source:VGNC Symbol;Acc:VGNC:92245]	REFSEQ_MRNA_PREDICTED
XM_003480524.4	ENSSSCG00000005225	RFX3	regulatory factor X3 [Source:VGNC Symbol;Acc:VGNC:92245]	REFSEQ_MRNA_PREDICTED
XM_001927669.7	ENSSSCG00000005227	PUM3	pumilio RNA binding family member 3 [Source:VGNC Symbol;Acc:VGNC:92003]	REFSEQ_MRNA_PREDICTED
XM_003121929.6	ENSSSCG00000005240	DOCK8	dedicator of cytokinesis 8 [Source:VGNC Symbol;Acc:VGNC:87398]	REFSEQ_MRNA_PREDICTED
XM_021070931.1	ENSSSCG00000005247	TJP2	tight junction protein 2 [Source:VGNC Symbol;Acc:VGNC:103188]	REFSEQ_MRNA_PREDICTED
XM_005660146.3	ENSSSCG00000005247	TJP2	tight junction protein 2 [Source:VGNC Symbol;Acc:VGNC:103188]	REFSEQ_MRNA_PREDICTED
NM_001206404.1	ENSSSCG00000005247	TJP2	tight junction protein 2 [Source:VGNC Symbol;Acc:VGNC:103188]	REFSEQ_MRNA
XM_021070777.1	ENSSSCG00000005247	TJP2	tight junction protein 2 [Source:VGNC Symbol;Acc:VGNC:103188]	REFSEQ_MRNA_PREDICTED
XM_021070966.1	ENSSSCG00000005247	TJP2	tight junction protein 2 [Source:VGNC Symbol;Acc:VGNC:103188]	REFSEQ_MRNA_PREDICTED
XM_005660143.3	ENSSSCG00000005247	TJP2	tight junction protein 2 [Source:VGNC Symbol;Acc:VGNC:103188]	REFSEQ_MRNA_PREDICTED
XM_005660147.3	ENSSSCG00000005247	TJP2	tight junction protein 2 [Source:VGNC Symbol;Acc:VGNC:103188]	REFSEQ_MRNA_PREDICTED
XM_005660144.3	ENSSSCG00000005247	TJP2	tight junction protein 2 [Source:VGNC Symbol;Acc:VGNC:103188]	REFSEQ_MRNA_PREDICTED
XM_005660148.3	ENSSSCG00000005247	TJP2	tight junction protein 2 [Source:VGNC Symbol;Acc:VGNC:103188]	REFSEQ_MRNA_PREDICTED
XM_021064677.1	ENSSSCG00000005250	APBA1	amyloid beta protein binding family A member 1 [Source:VGNC Symbol;Acc:VGNC:85399]	REFSEQ_MRNA_PREDICTED
XM_021064697.1	ENSSSCG00000005250	APBA1	amyloid beta protein binding family A member 1 [Source:VGNC Symbol;Acc:VGNC:85399]	REFSEQ_MRNA_PREDICTED
XM_021064683.1	ENSSSCG00000005250	APBA1	amyloid beta protein binding family A member 1 [Source:VGNC Symbol;Acc:VGNC:85399]	REFSEQ_MRNA_PREDICTED
XM_021064701.1	ENSSSCG00000005250	APBA1	amyloid beta protein binding family A member 1 [Source:VGNC Symbol;Acc:VGNC:85399]	REFSEQ_MRNA_PREDICTED
XM_021064688.1	ENSSSCG00000005250	APBA1	amyloid beta protein binding family A member 1 [Source:VGNC Symbol;Acc:VGNC:85399]	REFSEQ_MRNA_PREDICTED
XM_021064932.1	ENSSSCG00000005268	RORB	RAR related orphan receptor B [Source:VGNC Symbol;Acc:VGNC:92409]	REFSEQ_MRNA_PREDICTED
XM_021064949.1	ENSSSCG00000005268	RORB	RAR related orphan receptor B [Source:VGNC Symbol;Acc:VGNC:92409]	REFSEQ_MRNA_PREDICTED
XR_002336391.1	ENSSSCG00000005269	TRPM6	transient receptor potential cation channel subfamily M member 6 [Source:VGNC Symbol;Acc:VGNC:94469]	REFSEQ_NCRNA_PREDICTED
XR_002336390.1	ENSSSCG00000005269	TRPM6	transient receptor potential cation channel subfamily M member 6 [Source:VGNC Symbol;Acc:VGNC:94469]	REFSEQ_NCRNA_PREDICTED
XR_002336402.1	ENSSSCG00000005269	TRPM6	transient receptor potential cation channel subfamily M member 6 [Source:VGNC Symbol;Acc:VGNC:94469]	REFSEQ_NCRNA_PREDICTED
XR_002336399.1	ENSSSCG00000005269	TRPM6	transient receptor potential cation channel subfamily M member 6 [Source:VGNC Symbol;Acc:VGNC:94469]	REFSEQ_NCRNA_PREDICTED
XR_002336397.1	ENSSSCG00000005269	TRPM6	transient receptor potential cation channel subfamily M member 6 [Source:VGNC Symbol;Acc:VGNC:94469]	REFSEQ_NCRNA_PREDICTED
XR_002336392.1	ENSSSCG00000005269	TRPM6	transient receptor potential cation channel subfamily M member 6 [Source:VGNC Symbol;Acc:VGNC:94469]	REFSEQ_NCRNA_PREDICTED
XR_002336394.1	ENSSSCG00000005269	TRPM6	transient receptor potential cation channel subfamily M member 6 [Source:VGNC Symbol;Acc:VGNC:94469]	REFSEQ_NCRNA_PREDICTED
XM_021065022.1	ENSSSCG00000023520	PCSK5	proprotein convertase subtilisin/kexin type 5 [Source:VGNC Symbol;Acc:VGNC:103147]	REFSEQ_MRNA_PREDICTED
XM_021065029.1	ENSSSCG00000023520	PCSK5	proprotein convertase subtilisin/kexin type 5 [Source:VGNC Symbol;Acc:VGNC:103147]	REFSEQ_MRNA_PREDICTED
XR_002336477.1	ENSSSCG00000044318	ENSSSCG00000044318	None	REFSEQ_NCRNA_PREDICTED
XR_002336583.1	None	None	None
XM_021065402.1	None	None	None
XM_021065324.1	None	None	None
XM_021065315.1	None	None	None
XM_021065319.1	None	None	None
XM_005660209.2	ENSSSCG00000005307	ENSSSCG00000005307	None	REFSEQ_MRNA_PREDICTED
XM_021066100.1	ENSSSCG00000036086	PAX5	paired box 5 [Source:VGNC Symbol;Acc:VGNC:91194]	REFSEQ_MRNA_PREDICTED
XM_021066104.1	ENSSSCG00000036086	PAX5	paired box 5 [Source:VGNC Symbol;Acc:VGNC:91194]	REFSEQ_MRNA_PREDICTED
XM_021066095.1	ENSSSCG00000036086	PAX5	paired box 5 [Source:VGNC Symbol;Acc:VGNC:91194]	REFSEQ_MRNA_PREDICTED
XM_021066090.1	ENSSSCG00000036086	PAX5	paired box 5 [Source:VGNC Symbol;Acc:VGNC:91194]	REFSEQ_MRNA_PREDICTED
XM_003122019.6	ENSSSCG00000036086	PAX5	paired box 5 [Source:VGNC Symbol;Acc:VGNC:91194]	REFSEQ_MRNA_PREDICTED
XM_021066133.1	None	None	None
XM_021066130.1	ENSSSCG00000036340	ZBTB5	zinc finger and BTB domain containing 5 [Source:VGNC Symbol;Acc:VGNC:103204]	REFSEQ_MRNA_PREDICTED
XM_021066137.1	ENSSSCG00000036340	ZBTB5	zinc finger and BTB domain containing 5 [Source:VGNC Symbol;Acc:VGNC:103204]	REFSEQ_MRNA_PREDICTED
XR_002336813.1	ENSSSCG00000005350	FBXO10	F-box protein 10 [Source:VGNC Symbol;Acc:VGNC:103092]	REFSEQ_NCRNA_PREDICTED
XM_013993682.2	ENSSSCG00000005367	TSTD2	thiosulfate sulfurtransferase like domain containing 2 [Source:VGNC Symbol;Acc:VGNC:94532]	REFSEQ_MRNA_PREDICTED
XM_013993683.2	ENSSSCG00000005367	TSTD2	thiosulfate sulfurtransferase like domain containing 2 [Source:VGNC Symbol;Acc:VGNC:94532]	REFSEQ_MRNA_PREDICTED
XM_005660263.3	ENSSSCG00000005367	TSTD2	thiosulfate sulfurtransferase like domain containing 2 [Source:VGNC Symbol;Acc:VGNC:94532]	REFSEQ_MRNA_PREDICTED
XM_005660260.3	ENSSSCG00000005367	TSTD2	thiosulfate sulfurtransferase like domain containing 2 [Source:VGNC Symbol;Acc:VGNC:94532]	REFSEQ_MRNA_PREDICTED
XM_013993681.2	ENSSSCG00000005367	TSTD2	thiosulfate sulfurtransferase like domain containing 2 [Source:VGNC Symbol;Acc:VGNC:94532]	REFSEQ_MRNA_PREDICTED
XM_021066314.1	ENSSSCG00000005367	TSTD2	thiosulfate sulfurtransferase like domain containing 2 [Source:VGNC Symbol;Acc:VGNC:94532]	REFSEQ_MRNA_PREDICTED
XM_005660261.3	ENSSSCG00000005367	TSTD2	thiosulfate sulfurtransferase like domain containing 2 [Source:VGNC Symbol;Acc:VGNC:94532]	REFSEQ_MRNA_PREDICTED
XM_003122024.6	ENSSSCG00000005367	TSTD2	thiosulfate sulfurtransferase like domain containing 2 [Source:VGNC Symbol;Acc:VGNC:94532]	REFSEQ_MRNA_PREDICTED
XM_021066327.1	ENSSSCG00000005367	TSTD2	thiosulfate sulfurtransferase like domain containing 2 [Source:VGNC Symbol;Acc:VGNC:94532]	REFSEQ_MRNA_PREDICTED
XM_005660259.3	ENSSSCG00000005367	TSTD2	thiosulfate sulfurtransferase like domain containing 2 [Source:VGNC Symbol;Acc:VGNC:94532]	REFSEQ_MRNA_PREDICTED
XM_005660262.3	ENSSSCG00000005367	TSTD2	thiosulfate sulfurtransferase like domain containing 2 [Source:VGNC Symbol;Acc:VGNC:94532]	REFSEQ_MRNA_PREDICTED
XR_002336906.1	ENSSSCG00000005367	TSTD2	thiosulfate sulfurtransferase like domain containing 2 [Source:VGNC Symbol;Acc:VGNC:94532]	REFSEQ_NCRNA_PREDICTED
XR_002336904.1	ENSSSCG00000005367	TSTD2	thiosulfate sulfurtransferase like domain containing 2 [Source:VGNC Symbol;Acc:VGNC:94532]	REFSEQ_NCRNA_PREDICTED
XR_002336905.1	ENSSSCG00000005367	TSTD2	thiosulfate sulfurtransferase like domain containing 2 [Source:VGNC Symbol;Acc:VGNC:94532]	REFSEQ_NCRNA_PREDICTED
XM_005660267.3	ENSSSCG00000005375	CORO2A	coronin 2A [Source:VGNC Symbol;Acc:VGNC:86915]	REFSEQ_MRNA_PREDICTED
XM_021080713.1	ENSSSCG00000005382	TGFBR1	transforming growth factor beta receptor 1 [Source:VGNC Symbol;Acc:VGNC:98368]	REFSEQ_MRNA_PREDICTED
XM_005660270.3	ENSSSCG00000005382	TGFBR1	transforming growth factor beta receptor 1 [Source:VGNC Symbol;Acc:VGNC:98368]	REFSEQ_MRNA_PREDICTED
XM_021066679.1	ENSSSCG00000005386	STX17	syntaxin 17 [Source:VGNC Symbol;Acc:VGNC:93587]	REFSEQ_MRNA_PREDICTED
XM_005660277.3	ENSSSCG00000005386	STX17	syntaxin 17 [Source:VGNC Symbol;Acc:VGNC:93587]	REFSEQ_MRNA_PREDICTED
XM_021066620.1	ENSSSCG00000005388	INVS	inversin [Source:VGNC Symbol;Acc:VGNC:89171]	REFSEQ_MRNA_PREDICTED
XM_021066607.1	ENSSSCG00000005388	INVS	inversin [Source:VGNC Symbol;Acc:VGNC:89171]	REFSEQ_MRNA_PREDICTED
XM_021066606.1	ENSSSCG00000005388	INVS	inversin [Source:VGNC Symbol;Acc:VGNC:89171]	REFSEQ_MRNA_PREDICTED
XM_021066600.1	ENSSSCG00000005388	INVS	inversin [Source:VGNC Symbol;Acc:VGNC:89171]	REFSEQ_MRNA_PREDICTED
XM_021066660.1	ENSSSCG00000005388	INVS	inversin [Source:VGNC Symbol;Acc:VGNC:89171]	REFSEQ_MRNA_PREDICTED
XM_021066667.1	ENSSSCG00000005388	INVS	inversin [Source:VGNC Symbol;Acc:VGNC:89171]	REFSEQ_MRNA_PREDICTED
XM_021066648.1	ENSSSCG00000005388	INVS	inversin [Source:VGNC Symbol;Acc:VGNC:89171]	REFSEQ_MRNA_PREDICTED
XM_021066655.1	ENSSSCG00000005388	INVS	inversin [Source:VGNC Symbol;Acc:VGNC:89171]	REFSEQ_MRNA_PREDICTED
XM_021066627.1	ENSSSCG00000005388	INVS	inversin [Source:VGNC Symbol;Acc:VGNC:89171]	REFSEQ_MRNA_PREDICTED
XM_013993711.2	ENSSSCG00000005388	INVS	inversin [Source:VGNC Symbol;Acc:VGNC:89171]	REFSEQ_MRNA_PREDICTED
XM_021066614.1	ENSSSCG00000005388	INVS	inversin [Source:VGNC Symbol;Acc:VGNC:89171]	REFSEQ_MRNA_PREDICTED
XM_021066638.1	ENSSSCG00000005388	INVS	inversin [Source:VGNC Symbol;Acc:VGNC:89171]	REFSEQ_MRNA_PREDICTED
XM_003480567.3	ENSSSCG00000005425	SLC44A1	solute carrier family 44 member 1 [Source:VGNC Symbol;Acc:VGNC:93118]	REFSEQ_MRNA_PREDICTED
XR_002337166.1	None	None	None
XR_002337167.1	None	None	None
XM_013993738.2	ENSSSCG00000031592	ZNF462	zinc finger protein 462 [Source:VGNC Symbol;Acc:VGNC:95244]	REFSEQ_MRNA_PREDICTED
XM_021067150.1	ENSSSCG00000031592	ZNF462	zinc finger protein 462 [Source:VGNC Symbol;Acc:VGNC:95244]	REFSEQ_MRNA_PREDICTED
XM_021067161.1	ENSSSCG00000031592	ZNF462	zinc finger protein 462 [Source:VGNC Symbol;Acc:VGNC:95244]	REFSEQ_MRNA_PREDICTED
XM_021067169.1	ENSSSCG00000031592	ZNF462	zinc finger protein 462 [Source:VGNC Symbol;Acc:VGNC:95244]	REFSEQ_MRNA_PREDICTED
XM_021067157.1	ENSSSCG00000031592	ZNF462	zinc finger protein 462 [Source:VGNC Symbol;Acc:VGNC:95244]	REFSEQ_MRNA_PREDICTED
XM_021067202.1	ENSSSCG00000031592	ZNF462	zinc finger protein 462 [Source:VGNC Symbol;Acc:VGNC:95244]	REFSEQ_MRNA_PREDICTED
XM_021067213.1	ENSSSCG00000031592	ZNF462	zinc finger protein 462 [Source:VGNC Symbol;Acc:VGNC:95244]	REFSEQ_MRNA_PREDICTED
XM_013993739.2	ENSSSCG00000031592	ZNF462	zinc finger protein 462 [Source:VGNC Symbol;Acc:VGNC:95244]	REFSEQ_MRNA_PREDICTED
XM_021067224.1	ENSSSCG00000031592	ZNF462	zinc finger protein 462 [Source:VGNC Symbol;Acc:VGNC:95244]	REFSEQ_MRNA_PREDICTED
XM_021067190.1	ENSSSCG00000031592	ZNF462	zinc finger protein 462 [Source:VGNC Symbol;Acc:VGNC:95244]	REFSEQ_MRNA_PREDICTED
XM_021067165.1	ENSSSCG00000031592	ZNF462	zinc finger protein 462 [Source:VGNC Symbol;Acc:VGNC:95244]	REFSEQ_MRNA_PREDICTED
XM_021093620.1	ENSSSCG00000038824	FRRS1L	ferric chelate reductase 1 like [Source:VGNC Symbol;Acc:VGNC:88245]	REFSEQ_MRNA_PREDICTED
XM_021093685.1	ENSSSCG00000038824	FRRS1L	ferric chelate reductase 1 like [Source:VGNC Symbol;Acc:VGNC:88245]	REFSEQ_MRNA_PREDICTED
XR_002344422.1	ENSSSCG00000038824	FRRS1L	ferric chelate reductase 1 like [Source:VGNC Symbol;Acc:VGNC:88245]	REFSEQ_NCRNA_PREDICTED
XM_021067374.1	ENSSSCG00000005449	PTPN3	protein tyrosine phosphatase non-receptor type 3 [Source:VGNC Symbol;Acc:VGNC:91980]	REFSEQ_MRNA_PREDICTED
XM_021067368.1	ENSSSCG00000005449	PTPN3	protein tyrosine phosphatase non-receptor type 3 [Source:VGNC Symbol;Acc:VGNC:91980]	REFSEQ_MRNA_PREDICTED
XM_021067327.1	ENSSSCG00000005449	PTPN3	protein tyrosine phosphatase non-receptor type 3 [Source:VGNC Symbol;Acc:VGNC:91980]	REFSEQ_MRNA_PREDICTED
XM_021067358.1	ENSSSCG00000005449	PTPN3	protein tyrosine phosphatase non-receptor type 3 [Source:VGNC Symbol;Acc:VGNC:91980]	REFSEQ_MRNA_PREDICTED
XM_021067348.1	ENSSSCG00000005449	PTPN3	protein tyrosine phosphatase non-receptor type 3 [Source:VGNC Symbol;Acc:VGNC:91980]	REFSEQ_MRNA_PREDICTED
XM_021067339.1	ENSSSCG00000005449	PTPN3	protein tyrosine phosphatase non-receptor type 3 [Source:VGNC Symbol;Acc:VGNC:91980]	REFSEQ_MRNA_PREDICTED
XM_021067334.1	ENSSSCG00000005449	PTPN3	protein tyrosine phosphatase non-receptor type 3 [Source:VGNC Symbol;Acc:VGNC:91980]	REFSEQ_MRNA_PREDICTED
XM_021087791.1	None	None	None
XM_021087641.1	ENSSSCG00000033120	PALM2AKAP2	PALM2-AKAP2 fusion [Source:NCBI gene (formerly Entrezgene);Acc:100152369]	REFSEQ_MRNA_PREDICTED
XM_021087737.1	ENSSSCG00000033120	PALM2AKAP2	PALM2-AKAP2 fusion [Source:NCBI gene (formerly Entrezgene);Acc:100152369]	REFSEQ_MRNA_PREDICTED
XM_021087838.1	ENSSSCG00000033120	PALM2AKAP2	PALM2-AKAP2 fusion [Source:NCBI gene (formerly Entrezgene);Acc:100152369]	REFSEQ_MRNA_PREDICTED
NM_001204181.1	None	None	None
XM_021087686.1	None	None	None
XM_003122075.5	ENSSSCG00000005455	SVEP1	sushi, von Willebrand factor type A, EGF and pentraxin domain containing 1 [Source:VGNC Symbol;Acc:VGNC:93642]	REFSEQ_MRNA_PREDICTED
XM_021067479.1	ENSSSCG00000005460	DNAJC25	DnaJ heat shock protein family (Hsp40) member C25 [Source:VGNC Symbol;Acc:VGNC:103083]	REFSEQ_MRNA_PREDICTED
XM_003122070.5	ENSSSCG00000005469	KIAA1958	KIAA1958 [Source:VGNC Symbol;Acc:VGNC:89448]	REFSEQ_MRNA_PREDICTED
XM_013993763.2	ENSSSCG00000005469	KIAA1958	KIAA1958 [Source:VGNC Symbol;Acc:VGNC:89448]	REFSEQ_MRNA_PREDICTED
XM_003122081.6	ENSSSCG00000005471	SNX30	sorting nexin family member 30 [Source:VGNC Symbol;Acc:VGNC:93318]	REFSEQ_MRNA_PREDICTED
NM_214100.3	ENSSSCG00000034278	SLC31A1	solute carrier family 31 member 1 [Source:VGNC Symbol;Acc:VGNC:103180]	REFSEQ_MRNA
XM_003480580.4	ENSSSCG00000005480	ENSSSCG00000005480	regulator of G protein signaling 3 [Source:VGNC Symbol;Acc:VGNC:103161]	REFSEQ_MRNA_PREDICTED
XM_021067808.1	ENSSSCG00000005484	ZNF618	zinc finger protein 618 [Source:VGNC Symbol;Acc:VGNC:95276]	REFSEQ_MRNA_PREDICTED
XM_001926753.7	ENSSSCG00000005498	PAPPA	pappalysin 1 [Source:VGNC Symbol;Acc:VGNC:91170]	REFSEQ_MRNA_PREDICTED
XM_003480599.4	ENSSSCG00000005532	MRRF	mitochondrial ribosome recycling factor [Source:VGNC Symbol;Acc:VGNC:90402]	REFSEQ_MRNA_PREDICTED
XR_002339365.1	None	None	None
XM_021074563.1	ENSSSCG00000020743	RABGAP1	RAB GTPase activating protein 1 [Source:VGNC Symbol;Acc:VGNC:109498]	REFSEQ_MRNA_PREDICTED
XM_021074574.1	ENSSSCG00000020743	RABGAP1	RAB GTPase activating protein 1 [Source:VGNC Symbol;Acc:VGNC:109498]	REFSEQ_MRNA_PREDICTED
XM_021074570.1	ENSSSCG00000020743	RABGAP1	RAB GTPase activating protein 1 [Source:VGNC Symbol;Acc:VGNC:109498]	REFSEQ_MRNA_PREDICTED
XM_021074567.1	ENSSSCG00000020743	RABGAP1	RAB GTPase activating protein 1 [Source:VGNC Symbol;Acc:VGNC:109498]	REFSEQ_MRNA_PREDICTED
XM_021074586.1	None	None	None
XM_021074580.1	None	None	None
XM_021074603.1	ENSSSCG00000005582	STRBP	spermatid perinuclear RNA binding protein [Source:VGNC Symbol;Acc:VGNC:93575]	REFSEQ_MRNA_PREDICTED
XM_021074721.1	ENSSSCG00000005585	DENND1A	DENN domain containing 1A [Source:VGNC Symbol;Acc:VGNC:87245]	REFSEQ_MRNA_PREDICTED
XM_021074726.1	ENSSSCG00000005585	DENND1A	DENN domain containing 1A [Source:VGNC Symbol;Acc:VGNC:87245]	REFSEQ_MRNA_PREDICTED
XM_003122163.5	ENSSSCG00000005587	NEK6	NIMA related kinase 6 [Source:VGNC Symbol;Acc:VGNC:90678]	REFSEQ_MRNA_PREDICTED
XM_005660424.3	ENSSSCG00000005587	NEK6	NIMA related kinase 6 [Source:VGNC Symbol;Acc:VGNC:90678]	REFSEQ_MRNA_PREDICTED
XM_021068570.1	ENSSSCG00000005587	NEK6	NIMA related kinase 6 [Source:VGNC Symbol;Acc:VGNC:90678]	REFSEQ_MRNA_PREDICTED
XM_013993856.2	ENSSSCG00000005587	NEK6	NIMA related kinase 6 [Source:VGNC Symbol;Acc:VGNC:90678]	REFSEQ_MRNA_PREDICTED
XM_021068576.1	ENSSSCG00000005587	NEK6	NIMA related kinase 6 [Source:VGNC Symbol;Acc:VGNC:90678]	REFSEQ_MRNA_PREDICTED
XM_021068573.1	ENSSSCG00000005587	NEK6	NIMA related kinase 6 [Source:VGNC Symbol;Acc:VGNC:90678]	REFSEQ_MRNA_PREDICTED
XM_021068578.1	ENSSSCG00000005587	NEK6	NIMA related kinase 6 [Source:VGNC Symbol;Acc:VGNC:90678]	REFSEQ_MRNA_PREDICTED
XM_021068569.1	ENSSSCG00000005587	NEK6	NIMA related kinase 6 [Source:VGNC Symbol;Acc:VGNC:90678]	REFSEQ_MRNA_PREDICTED
XM_003122166.6	ENSSSCG00000005598	SCAI	suppressor of cancer cell invasion [Source:VGNC Symbol;Acc:VGNC:103170]	REFSEQ_MRNA_PREDICTED
XM_021068616.1	ENSSSCG00000005598	SCAI	suppressor of cancer cell invasion [Source:VGNC Symbol;Acc:VGNC:103170]	REFSEQ_MRNA_PREDICTED
XM_021068910.1	ENSSSCG00000029169	MAPKAP1	MAPK associated protein 1 [Source:VGNC Symbol;Acc:VGNC:90010]	REFSEQ_MRNA_PREDICTED
XM_021068885.1	ENSSSCG00000029169	MAPKAP1	MAPK associated protein 1 [Source:VGNC Symbol;Acc:VGNC:90010]	REFSEQ_MRNA_PREDICTED
XM_021068965.1	ENSSSCG00000036926	MVB12B	multivesicular body subunit 12B [Source:VGNC Symbol;Acc:VGNC:90488]	REFSEQ_MRNA_PREDICTED
XM_021068968.1	ENSSSCG00000036926	MVB12B	multivesicular body subunit 12B [Source:VGNC Symbol;Acc:VGNC:90488]	REFSEQ_MRNA_PREDICTED
XM_021101982.1	ENSSSCG00000035968	LMX1B	LIM homeobox transcription factor 1 beta [Source:VGNC Symbol;Acc:VGNC:89771]	REFSEQ_MRNA_PREDICTED
XM_021069215.1	ENSSSCG00000005609	GARNL3	GTPase activating Rap/RanGAP domain like 3 [Source:VGNC Symbol;Acc:VGNC:88351]	REFSEQ_MRNA_PREDICTED
XM_005660437.3	ENSSSCG00000005609	GARNL3	GTPase activating Rap/RanGAP domain like 3 [Source:VGNC Symbol;Acc:VGNC:88351]	REFSEQ_MRNA_PREDICTED
XM_021069387.1	ENSSSCG00000005626	FPGS	folylpolyglutamate synthase [Source:VGNC Symbol;Acc:VGNC:88230]	REFSEQ_MRNA_PREDICTED
XM_021072722.1	ENSSSCG00000005659	ZER1	zyg-11 related cell cycle regulator [Source:VGNC Symbol;Acc:VGNC:95132]	REFSEQ_MRNA_PREDICTED
XM_021072684.1	ENSSSCG00000005659	ZER1	zyg-11 related cell cycle regulator [Source:VGNC Symbol;Acc:VGNC:95132]	REFSEQ_MRNA_PREDICTED
XM_005660496.2	ENSSSCG00000005659	ZER1	zyg-11 related cell cycle regulator [Source:VGNC Symbol;Acc:VGNC:95132]	REFSEQ_MRNA_PREDICTED
NM_001244486.1	ENSSSCG00000005659	ZER1	zyg-11 related cell cycle regulator [Source:VGNC Symbol;Acc:VGNC:95132]	REFSEQ_MRNA
XM_001928959.6	ENSSSCG00000005669	MIGA2	mitoguardin 2 [Source:VGNC Symbol;Acc:VGNC:90225]	REFSEQ_MRNA_PREDICTED
XM_005660524.3	ENSSSCG00000005706	ABL1	ABL proto-onco 1, non-receptor tyrosine kinase [Source:VGNC Symbol;Acc:VGNC:84984]	REFSEQ_MRNA_PREDICTED
XM_005660525.3	ENSSSCG00000005706	ABL1	ABL proto-onco 1, non-receptor tyrosine kinase [Source:VGNC Symbol;Acc:VGNC:84984]	REFSEQ_MRNA_PREDICTED
XM_003122239.5	ENSSSCG00000005707	FIBCD1	fibrinogen C domain containing 1 [Source:VGNC Symbol;Acc:VGNC:88133]	REFSEQ_MRNA_PREDICTED
XM_021070324.1	ENSSSCG00000005707	FIBCD1	fibrinogen C domain containing 1 [Source:VGNC Symbol;Acc:VGNC:88133]	REFSEQ_MRNA_PREDICTED
XM_005660530.3	ENSSSCG00000005711	NUP214	nucleoporin 214 [Source:VGNC Symbol;Acc:VGNC:90979]	REFSEQ_MRNA_PREDICTED
XM_021070698.1	None	None	None
XM_021070644.1	ENSSSCG00000005724	SETX	senataxin [Source:VGNC Symbol;Acc:VGNC:92766]	REFSEQ_MRNA_PREDICTED
XM_021070651.1	ENSSSCG00000005724	SETX	senataxin [Source:VGNC Symbol;Acc:VGNC:92766]	REFSEQ_MRNA_PREDICTED
XM_021070705.1	ENSSSCG00000005724	SETX	senataxin [Source:VGNC Symbol;Acc:VGNC:92766]	REFSEQ_MRNA_PREDICTED
XM_013987041.2	ENSSSCG00000005724	SETX	senataxin [Source:VGNC Symbol;Acc:VGNC:92766]	REFSEQ_MRNA_PREDICTED
XM_021070714.1	ENSSSCG00000005724	SETX	senataxin [Source:VGNC Symbol;Acc:VGNC:92766]	REFSEQ_MRNA_PREDICTED
XM_021070654.1	ENSSSCG00000005724	SETX	senataxin [Source:VGNC Symbol;Acc:VGNC:92766]	REFSEQ_MRNA_PREDICTED
XM_013987048.2	ENSSSCG00000005724	SETX	senataxin [Source:VGNC Symbol;Acc:VGNC:92766]	REFSEQ_MRNA_PREDICTED
XM_021070725.1	ENSSSCG00000005724	SETX	senataxin [Source:VGNC Symbol;Acc:VGNC:92766]	REFSEQ_MRNA_PREDICTED
XM_021070661.1	ENSSSCG00000005724	SETX	senataxin [Source:VGNC Symbol;Acc:VGNC:92766]	REFSEQ_MRNA_PREDICTED
XM_021085476.1	ENSSSCG00000005727	CFAP77	cilia and flagella associated protein 77 [Source:VGNC Symbol;Acc:VGNC:86606]	REFSEQ_MRNA_PREDICTED
XM_013987076.2	ENSSSCG00000005740	SARDH	sarcosine dehydrogenase [Source:VGNC Symbol;Acc:VGNC:92581]	REFSEQ_MRNA_PREDICTED
XM_005654605.3	ENSSSCG00000005740	SARDH	sarcosine dehydrogenase [Source:VGNC Symbol;Acc:VGNC:92581]	REFSEQ_MRNA_PREDICTED
XM_021090542.1	ENSSSCG00000005740	SARDH	sarcosine dehydrogenase [Source:VGNC Symbol;Acc:VGNC:92581]	REFSEQ_MRNA_PREDICTED
XM_021090883.1	ENSSSCG00000005740	SARDH	sarcosine dehydrogenase [Source:VGNC Symbol;Acc:VGNC:92581]	REFSEQ_MRNA_PREDICTED
XM_021090823.1	ENSSSCG00000005740	SARDH	sarcosine dehydrogenase [Source:VGNC Symbol;Acc:VGNC:92581]	REFSEQ_MRNA_PREDICTED
XM_021090840.1	ENSSSCG00000005740	SARDH	sarcosine dehydrogenase [Source:VGNC Symbol;Acc:VGNC:92581]	REFSEQ_MRNA_PREDICTED
XM_021085546.1	None	None	None
XM_003480211.4	ENSSSCG00000038931	C6orf120	chromosome 1 C6orf120 homolog [Source:VGNC Symbol;Acc:VGNC:85967]	REFSEQ_MRNA_PREDICTED
XM_013992423.2	ENSSSCG00000004012	THBS2	thrombospondin 2 [Source:VGNC Symbol;Acc:VGNC:93947]	REFSEQ_MRNA_PREDICTED
XM_013992422.2	ENSSSCG00000004012	THBS2	thrombospondin 2 [Source:VGNC Symbol;Acc:VGNC:93947]	REFSEQ_MRNA_PREDICTED
XR_002342144.1	None	None	None
XM_005659107.3	ENSSSCG00000031703	DACT2	dishevelled binding antagonist of beta catenin 2 [Source:VGNC Symbol;Acc:VGNC:87148]	REFSEQ_MRNA_PREDICTED
XM_021073678.1	None	None	None
XM_021086017.1	ENSSSCG00000032403	ENSSSCG00000032403	None	REFSEQ_MRNA_PREDICTED
XM_021086007.1	ENSSSCG00000032403	ENSSSCG00000032403	None	REFSEQ_MRNA_PREDICTED
XM_021086023.1	ENSSSCG00000032403	ENSSSCG00000032403	None	REFSEQ_MRNA_PREDICTED
XM_021086056.1	None	None	None
XM_021086118.1	None	None	None
XR_002342241.1	None	None	None
XR_002339016.1	None	None	None
XR_002342272.1	None	None	None
XM_021082434.1	ENSSSCG00000004040	SLC22A2	solute carrier family 22 member 2 [Source:VGNC Symbol;Acc:VGNC:92979]	REFSEQ_MRNA_PREDICTED
NM_213902.1	ENSSSCG00000004040	SLC22A2	solute carrier family 22 member 2 [Source:VGNC Symbol;Acc:VGNC:92979]	REFSEQ_MRNA
XR_002342305.1	None	None	None
NM_001348975.1	ENSSSCG00000004041	SLC22A1	solute carrier family 22 member 1 [Source:VGNC Symbol;Acc:VGNC:103179]	REFSEQ_MRNA
XM_021082548.1	ENSSSCG00000004041	SLC22A1	solute carrier family 22 member 1 [Source:VGNC Symbol;Acc:VGNC:103179]	REFSEQ_MRNA_PREDICTED
XR_001305848.2	None	None	None
XR_001305846.2	None	None	None
XR_002342307.1	None	None	None
XR_002346869.1	None	None	None
XM_005659118.3	ENSSSCG00000004052	FNDC1	fibronectin type III domain containing 1 [Source:VGNC Symbol;Acc:VGNC:88181]	REFSEQ_MRNA_PREDICTED
XR_002342321.1	None	None	None
XR_001305858.2	None	None	None
XR_002342369.1	None	None	None
XR_001301716.2	None	None	None
XM_021084397.1	None	None	None
XR_002342396.1	None	None	None
XR_002342398.1	None	None	None
XR_002342400.1	None	None	None
XR_002342399.1	None	None	None
XM_021086590.1	ENSSSCG00000004068	NOX3	NADPH oxidase 3 [Source:VGNC Symbol;Acc:VGNC:90830]	REFSEQ_MRNA_PREDICTED
XM_021083526.1	ENSSSCG00000024361	TFB1M	transcription factor B1, mitochondrial [Source:VGNC Symbol;Acc:VGNC:93913]	REFSEQ_MRNA_PREDICTED
XR_300629.3	None	None	None
XR_002341590.1	ENSSSCG00000004093	IYD	iodotyrosine deiodinase [Source:VGNC Symbol;Acc:VGNC:89260]	REFSEQ_NCRNA_PREDICTED
XM_005659147.3	ENSSSCG00000004094	PPP1R14C	protein phosphatase 1 regulatory inhibitor subunit 14C [Source:VGNC Symbol;Acc:VGNC:91724]	REFSEQ_MRNA_PREDICTED
XM_005659148.3	None	None	None
XM_021086853.1	ENSSSCG00000041378	ENSSSCG00000041378	None	REFSEQ_MRNA_PREDICTED
XM_001928988.5	ENSSSCG00000004101	LRP11	LDL receptor related protein 11 [Source:VGNC Symbol;Acc:VGNC:89817]	REFSEQ_MRNA_PREDICTED
XM_021086908.1	ENSSSCG00000028867	PPIL4	peptidylprolyl isomerase like 4 [Source:VGNC Symbol;Acc:VGNC:91699]	REFSEQ_MRNA_PREDICTED
XR_002342477.1	None	None	None
XR_001305885.2	None	None	None
XM_021072077.1	None	None	None
XM_021072094.1	None	None	None
XM_021072074.1	None	None	None
XM_021072089.1	None	None	None
XM_021072072.1	ENSSSCG00000033175	SASH1	SAM and SH3 domain containing 1 [Source:VGNC Symbol;Acc:VGNC:92583]	REFSEQ_MRNA_PREDICTED
XM_021072057.1	ENSSSCG00000033175	SASH1	SAM and SH3 domain containing 1 [Source:VGNC Symbol;Acc:VGNC:92583]	REFSEQ_MRNA_PREDICTED
XM_021072079.1	None	None	None
XM_005659159.3	ENSSSCG00000048240	SAMD5	sterile alpha motif domain containing 5 [Source:VGNC Symbol;Acc:VGNC:109543]	REFSEQ_MRNA_PREDICTED
XR_002338298.1	None	None	None
XM_003121151.4	ENSSSCG00000004121	FBXO30	F-box protein 30 [Source:VGNC Symbol;Acc:VGNC:108155]	REFSEQ_MRNA_PREDICTED
XM_005659164.3	ENSSSCG00000004121	FBXO30	F-box protein 30 [Source:VGNC Symbol;Acc:VGNC:108155]	REFSEQ_MRNA_PREDICTED
XM_001924236.5	ENSSSCG00000039598	ADAT2	adenosine deaminase tRNA specific 2 [Source:VGNC Symbol;Acc:VGNC:85100]	REFSEQ_MRNA_PREDICTED
XM_003121179.3	ENSSSCG00000004158	IL22RA2	interleukin 22 receptor subunit alpha 2 [Source:VGNC Symbol;Acc:VGNC:89098]	REFSEQ_MRNA_PREDICTED
XM_013988059.2	ENSSSCG00000060550	ENSSSCG00000060550	None	REFSEQ_MRNA_PREDICTED
XM_021087605.1	ENSSSCG00000060550	ENSSSCG00000060550	None	REFSEQ_MRNA_PREDICTED
XM_021087621.1	ENSSSCG00000028115	ALDH8A1	aldehyde dehydrogenase 8 family member A1 [Source:VGNC Symbol;Acc:VGNC:85244]	REFSEQ_MRNA_PREDICTED
XM_003121192.5	ENSSSCG00000022387	TBPL1	TATA-box binding protein like 1 [Source:VGNC Symbol;Acc:VGNC:93792]	REFSEQ_MRNA_PREDICTED
XR_002342834.1	None	None	None
XR_002342835.1	None	None	None
XR_002342836.1	None	None	None
XR_002342837.1	None	None	None
XM_001924824.4	None	None	None
XR_002342887.1	ENSSSCG00000025992	ENPP3	ectonucleotide pyrophosphatase/phosphodiesterase 3 [Source:VGNC Symbol;Acc:VGNC:87710]	REFSEQ_NCRNA_PREDICTED
XM_021082745.1	ENSSSCG00000004195	ARG1	arginase 1 [Source:VGNC Symbol;Acc:VGNC:85454]	REFSEQ_MRNA_PREDICTED
XM_021082739.1	ENSSSCG00000004195	ARG1	arginase 1 [Source:VGNC Symbol;Acc:VGNC:85454]	REFSEQ_MRNA_PREDICTED
XM_005659190.2	ENSSSCG00000004195	ARG1	arginase 1 [Source:VGNC Symbol;Acc:VGNC:85454]	REFSEQ_MRNA_PREDICTED
XM_021082747.1	ENSSSCG00000004195	ARG1	arginase 1 [Source:VGNC Symbol;Acc:VGNC:85454]	REFSEQ_MRNA_PREDICTED
XM_003121205.3	None	None	None
XM_021088425.1	ENSSSCG00000004204	TMEM244	transmembrane protein 244 [Source:VGNC Symbol;Acc:VGNC:94154]	REFSEQ_MRNA_PREDICTED
XM_021088467.1	ENSSSCG00000038602	SOGA3	SOGA family member 3 [Source:HGNC Symbol;Acc:HGNC:21494]	REFSEQ_MRNA_PREDICTED
XM_021088466.1	ENSSSCG00000038602	SOGA3	SOGA family member 3 [Source:HGNC Symbol;Acc:HGNC:21494]	REFSEQ_MRNA_PREDICTED
XR_002343030.1	None	None	None
XR_002338512.1	None	None	None
XM_021089008.1	ENSSSCG00000004245	FAM184A	family with sequence similarity 184 member A [Source:VGNC Symbol;Acc:VGNC:87937]	REFSEQ_MRNA_PREDICTED
XM_003121238.4	ENSSSCG00000004247	ASF1A	anti-silencing function 1A histone chaperone [Source:VGNC Symbol;Acc:VGNC:85573]	REFSEQ_MRNA_PREDICTED
XM_021089132.1	ENSSSCG00000026978	ROS1	ROS proto-onco 1, receptor tyrosine kinase [Source:VGNC Symbol;Acc:VGNC:92411]	REFSEQ_MRNA_PREDICTED
XM_021089129.1	ENSSSCG00000026978	ROS1	ROS proto-onco 1, receptor tyrosine kinase [Source:VGNC Symbol;Acc:VGNC:92411]	REFSEQ_MRNA_PREDICTED
XM_021089122.1	ENSSSCG00000026978	ROS1	ROS proto-onco 1, receptor tyrosine kinase [Source:VGNC Symbol;Acc:VGNC:92411]	REFSEQ_MRNA_PREDICTED
XM_005654393.3	ENSSSCG00000004262	KPNA5	karyopherin subunit alpha 5 [Source:VGNC Symbol;Acc:VGNC:89564]	REFSEQ_MRNA_PREDICTED
XM_005654392.3	ENSSSCG00000004262	KPNA5	karyopherin subunit alpha 5 [Source:VGNC Symbol;Acc:VGNC:89564]	REFSEQ_MRNA_PREDICTED
XM_001925212.7	ENSSSCG00000004262	KPNA5	karyopherin subunit alpha 5 [Source:VGNC Symbol;Acc:VGNC:89564]	REFSEQ_MRNA_PREDICTED
XR_300716.2	None	None	None
XR_002343268.1	None	None	None
XR_002339045.1	None	None	None
XR_002343326.1	None	None	None
XR_002343329.1	None	None	None
XR_002343330.1	None	None	None
XR_002343331.1	None	None	None
XR_002339047.1	None	None	None
NM_001160273.1	ENSSSCG00000004283	DPPA5	developmental pluripotency associated 5 [Source:VGNC Symbol;Acc:VGNC:87425]	REFSEQ_MRNA
XM_003121290.6	ENSSSCG00000004306	ORC3	origin recognition complex subunit 3 [Source:VGNC Symbol;Acc:VGNC:91061]	REFSEQ_MRNA_PREDICTED
XM_021089812.1	ENSSSCG00000004306	ORC3	origin recognition complex subunit 3 [Source:VGNC Symbol;Acc:VGNC:91061]	REFSEQ_MRNA_PREDICTED
XM_021089821.1	ENSSSCG00000004306	ORC3	origin recognition complex subunit 3 [Source:VGNC Symbol;Acc:VGNC:91061]	REFSEQ_MRNA_PREDICTED
XM_021089832.1	ENSSSCG00000004306	ORC3	origin recognition complex subunit 3 [Source:VGNC Symbol;Acc:VGNC:91061]	REFSEQ_MRNA_PREDICTED
XM_003121296.3	ENSSSCG00000054854	GABRR2	gamma-aminobutyric acid type A receptor subunit rho2 [Source:HGNC Symbol;Acc:HGNC:4091]	REFSEQ_MRNA_PREDICTED
XM_021089992.1	ENSSSCG00000004322	ANKRD6	ankyrin repeat domain 6 [Source:VGNC Symbol;Acc:VGNC:103025]	REFSEQ_MRNA_PREDICTED
XM_021089988.1	ENSSSCG00000004322	ANKRD6	ankyrin repeat domain 6 [Source:VGNC Symbol;Acc:VGNC:103025]	REFSEQ_MRNA_PREDICTED
XR_002343547.1	None	None	None
XM_021090274.1	ENSSSCG00000004349	COQ3	coenzyme Q3, methyltransferase [Source:HGNC Symbol;Acc:HGNC:18175]	REFSEQ_MRNA_PREDICTED
XM_021090339.1	ENSSSCG00000004351	USP45	ubiquitin specific peptidase 45 [Source:VGNC Symbol;Acc:VGNC:94767]	REFSEQ_MRNA_PREDICTED
XM_013992718.2	ENSSSCG00000038757	ENSSSCG00000038757	thiosulfate sulfurtransferase like domain containing 3 [Source:VGNC Symbol;Acc:VGNC:109545]	REFSEQ_MRNA_PREDICTED
XM_021088763.1	ENSSSCG00000004353	CCNC	cyclin C [Source:VGNC Symbol;Acc:VGNC:103046]	REFSEQ_MRNA_PREDICTED
XM_021088671.1	ENSSSCG00000004353	CCNC	cyclin C [Source:VGNC Symbol;Acc:VGNC:103046]	REFSEQ_MRNA_PREDICTED
XM_021088738.1	ENSSSCG00000004353	CCNC	cyclin C [Source:VGNC Symbol;Acc:VGNC:103046]	REFSEQ_MRNA_PREDICTED
NM_001190160.1	ENSSSCG00000004353	CCNC	cyclin C [Source:VGNC Symbol;Acc:VGNC:103046]	REFSEQ_MRNA
XM_021088706.1	ENSSSCG00000004353	CCNC	cyclin C [Source:VGNC Symbol;Acc:VGNC:103046]	REFSEQ_MRNA_PREDICTED
XR_002343683.1	None	None	None
XR_002343720.1	None	None	None
XR_002343715.1	None	None	None
XR_002343711.1	None	None	None
XR_002343712.1	None	None	None
XR_002343713.1	None	None	None
XR_002343714.1	None	None	None
XM_021090771.1	None	None	None
XM_021090767.1	ENSSSCG00000033392	SCML4	Scm polycomb group protein like 4 [Source:VGNC Symbol;Acc:VGNC:92629]	REFSEQ_MRNA_PREDICTED
XM_021090872.1	ENSSSCG00000004390	SESN1	sestrin 1 [Source:VGNC Symbol;Acc:VGNC:92753]	REFSEQ_MRNA_PREDICTED
XM_021090868.1	ENSSSCG00000004390	SESN1	sestrin 1 [Source:VGNC Symbol;Acc:VGNC:92753]	REFSEQ_MRNA_PREDICTED
XR_002343805.1	ENSSSCG00000004411	ZBTB24	zinc finger and BTB domain containing 24 [Source:VGNC Symbol;Acc:VGNC:95064]	REFSEQ_NCRNA_PREDICTED
XR_002343807.1	ENSSSCG00000004411	ZBTB24	zinc finger and BTB domain containing 24 [Source:VGNC Symbol;Acc:VGNC:95064]	REFSEQ_NCRNA_PREDICTED
XR_002343809.1	ENSSSCG00000004411	ZBTB24	zinc finger and BTB domain containing 24 [Source:VGNC Symbol;Acc:VGNC:95064]	REFSEQ_NCRNA_PREDICTED
XM_005659380.3	ENSSSCG00000004411	ZBTB24	zinc finger and BTB domain containing 24 [Source:VGNC Symbol;Acc:VGNC:95064]	REFSEQ_MRNA_PREDICTED
XR_002343808.1	None	None	None
XM_003121345.6	ENSSSCG00000004392	ENSSSCG00000004392	adenosylmethionine decarboxylase 1 [Source:VGNC Symbol;Acc:VGNC:103024]	REFSEQ_MRNA_PREDICTED
XM_003121346.4	ENSSSCG00000004393	GTF3C6	ral transcription factor IIIC subunit 6 [Source:VGNC Symbol;Acc:VGNC:88741]	REFSEQ_MRNA_PREDICTED
XM_005652686.3	ENSSSCG00000004393	GTF3C6	ral transcription factor IIIC subunit 6 [Source:VGNC Symbol;Acc:VGNC:88741]	REFSEQ_MRNA_PREDICTED
XM_003121369.4	ENSSSCG00000041409	MFSD4B	major facilitator superfamily domain containing 4B [Source:VGNC Symbol;Acc:VGNC:109534]	REFSEQ_MRNA_PREDICTED
XR_001306070.2	ENSSSCG00000004423	TUBE1	tubulin epsilon 1 [Source:VGNC Symbol;Acc:VGNC:94583]	REFSEQ_NCRNA_PREDICTED
XM_021073409.1	ENSSSCG00000004433	HS3ST5	heparan sulfate-glucosamine 3-sulfotransferase 5 [Source:VGNC Symbol;Acc:VGNC:88979]	REFSEQ_MRNA_PREDICTED
XM_005659397.3	ENSSSCG00000047800	TSPYL4	TSPY like 4 [Source:HGNC Symbol;Acc:HGNC:21559]	REFSEQ_MRNA_PREDICTED
XM_003121374.4	ENSSSCG00000004438	TSPYL1	TSPY like 1 [Source:VGNC Symbol;Acc:VGNC:103197]	REFSEQ_MRNA_PREDICTED
XM_001926568.3	ENSSSCG00000029129	RWDD2A	RWD domain containing 2A [Source:VGNC Symbol;Acc:VGNC:92523]	REFSEQ_MRNA_PREDICTED
XM_013992798.2	ENSSSCG00000029129	RWDD2A	RWD domain containing 2A [Source:VGNC Symbol;Acc:VGNC:92523]	REFSEQ_MRNA_PREDICTED
XM_021091928.1	ENSSSCG00000026346	UBE3D	ubiquitin protein ligase E3D [Source:VGNC Symbol;Acc:VGNC:94655]	REFSEQ_MRNA_PREDICTED
XM_013992805.2	ENSSSCG00000004464	TENT5A	terminal nucleotidyltransferase 5A [Source:VGNC Symbol;Acc:VGNC:93873]	REFSEQ_MRNA_PREDICTED
XM_001927710.5	ENSSSCG00000004464	TENT5A	terminal nucleotidyltransferase 5A [Source:VGNC Symbol;Acc:VGNC:93873]	REFSEQ_MRNA_PREDICTED
XM_021092127.1	ENSSSCG00000032015	SH3BGRL2	SH3 domain binding glutamate rich protein like 2 [Source:VGNC Symbol;Acc:VGNC:92816]	REFSEQ_MRNA_PREDICTED
XM_021092122.1	ENSSSCG00000032015	SH3BGRL2	SH3 domain binding glutamate rich protein like 2 [Source:VGNC Symbol;Acc:VGNC:92816]	REFSEQ_MRNA_PREDICTED
XR_002344061.1	ENSSSCG00000032015	SH3BGRL2	SH3 domain binding glutamate rich protein like 2 [Source:VGNC Symbol;Acc:VGNC:92816]	REFSEQ_NCRNA_PREDICTED
XR_002344065.1	None	None	None
XR_002344066.1	None	None	None
XR_002344068.1	None	None	None
XR_002344071.1	None	None	None
XM_021092349.1	ENSSSCG00000033155	TMEM30A	transmembrane protein 30A [Source:VGNC Symbol;Acc:VGNC:94170]	REFSEQ_MRNA_PREDICTED
XM_021092352.1	ENSSSCG00000033155	TMEM30A	transmembrane protein 30A [Source:VGNC Symbol;Acc:VGNC:94170]	REFSEQ_MRNA_PREDICTED
XM_003121410.4	ENSSSCG00000004486	SLC17A5	solute carrier family 17 member 5 [Source:VGNC Symbol;Acc:VGNC:92953]	REFSEQ_MRNA_PREDICTED
XM_005654403.3	ENSSSCG00000004486	SLC17A5	solute carrier family 17 member 5 [Source:VGNC Symbol;Acc:VGNC:92953]	REFSEQ_MRNA_PREDICTED
XM_005654402.3	ENSSSCG00000004489	ENSSSCG00000004489	eukaryotic translation elongation factor 1 alpha 1 [Source:HGNC Symbol;Acc:HGNC:3189]	REFSEQ_MRNA_PREDICTED
NM_001097418.2	ENSSSCG00000004489	ENSSSCG00000004489	eukaryotic translation elongation factor 1 alpha 1 [Source:HGNC Symbol;Acc:HGNC:3189]	REFSEQ_MRNA
XM_021092574.1	ENSSSCG00000004502	RNF165	ring finger protein 165 [Source:VGNC Symbol;Acc:VGNC:92366]	REFSEQ_MRNA_PREDICTED
XM_013978414.2	ENSSSCG00000005771	HDHD2	haloacid dehalogenase like hydrolase domain containing 2 [Source:VGNC Symbol;Acc:VGNC:88821]	REFSEQ_MRNA_PREDICTED
XM_005652475.3	ENSSSCG00000005771	HDHD2	haloacid dehalogenase like hydrolase domain containing 2 [Source:VGNC Symbol;Acc:VGNC:88821]	REFSEQ_MRNA_PREDICTED
XM_013978391.2	ENSSSCG00000005771	HDHD2	haloacid dehalogenase like hydrolase domain containing 2 [Source:VGNC Symbol;Acc:VGNC:88821]	REFSEQ_MRNA_PREDICTED
XM_021092772.1	ENSSSCG00000005771	HDHD2	haloacid dehalogenase like hydrolase domain containing 2 [Source:VGNC Symbol;Acc:VGNC:88821]	REFSEQ_MRNA_PREDICTED
XM_013978361.2	ENSSSCG00000005771	HDHD2	haloacid dehalogenase like hydrolase domain containing 2 [Source:VGNC Symbol;Acc:VGNC:88821]	REFSEQ_MRNA_PREDICTED
XM_013978442.2	ENSSSCG00000005771	HDHD2	haloacid dehalogenase like hydrolase domain containing 2 [Source:VGNC Symbol;Acc:VGNC:88821]	REFSEQ_MRNA_PREDICTED
XM_005652474.3	ENSSSCG00000005771	HDHD2	haloacid dehalogenase like hydrolase domain containing 2 [Source:VGNC Symbol;Acc:VGNC:88821]	REFSEQ_MRNA_PREDICTED
XM_021092756.1	ENSSSCG00000005771	HDHD2	haloacid dehalogenase like hydrolase domain containing 2 [Source:VGNC Symbol;Acc:VGNC:88821]	REFSEQ_MRNA_PREDICTED
XM_013978323.2	ENSSSCG00000005771	HDHD2	haloacid dehalogenase like hydrolase domain containing 2 [Source:VGNC Symbol;Acc:VGNC:88821]	REFSEQ_MRNA_PREDICTED
XM_021092751.1	ENSSSCG00000005771	HDHD2	haloacid dehalogenase like hydrolase domain containing 2 [Source:VGNC Symbol;Acc:VGNC:88821]	REFSEQ_MRNA_PREDICTED
XM_005652472.3	ENSSSCG00000005771	HDHD2	haloacid dehalogenase like hydrolase domain containing 2 [Source:VGNC Symbol;Acc:VGNC:88821]	REFSEQ_MRNA_PREDICTED
XM_021092764.1	ENSSSCG00000005771	HDHD2	haloacid dehalogenase like hydrolase domain containing 2 [Source:VGNC Symbol;Acc:VGNC:88821]	REFSEQ_MRNA_PREDICTED
XM_005652473.3	ENSSSCG00000005771	HDHD2	haloacid dehalogenase like hydrolase domain containing 2 [Source:VGNC Symbol;Acc:VGNC:88821]	REFSEQ_MRNA_PREDICTED
XM_003122291.4	ENSSSCG00000005771	HDHD2	haloacid dehalogenase like hydrolase domain containing 2 [Source:VGNC Symbol;Acc:VGNC:88821]	REFSEQ_MRNA_PREDICTED
XR_001306118.2	None	None	None
XR_002344305.1	ENSSSCG00000034415	C18orf32	chromosome 18 open reading frame 32 [Source:HGNC Symbol;Acc:HGNC:31690]	REFSEQ_NCRNA_PREDICTED
XR_002344315.1	ENSSSCG00000034415	C18orf32	chromosome 18 open reading frame 32 [Source:HGNC Symbol;Acc:HGNC:31690]	REFSEQ_NCRNA_PREDICTED
XR_002344319.1	None	None	None
XR_002344306.1	None	None	None
XM_005654408.2	ENSSSCG00000004516	MBD1	methyl-CpG binding domain protein 1 [Source:HGNC Symbol;Acc:HGNC:6916]	REFSEQ_MRNA_PREDICTED
XM_021093108.1	ENSSSCG00000004516	MBD1	methyl-CpG binding domain protein 1 [Source:HGNC Symbol;Acc:HGNC:6916]	REFSEQ_MRNA_PREDICTED
XM_021093179.1	ENSSSCG00000004516	MBD1	methyl-CpG binding domain protein 1 [Source:HGNC Symbol;Acc:HGNC:6916]	REFSEQ_MRNA_PREDICTED
XM_021093128.1	ENSSSCG00000004516	MBD1	methyl-CpG binding domain protein 1 [Source:HGNC Symbol;Acc:HGNC:6916]	REFSEQ_MRNA_PREDICTED
XM_021093113.1	ENSSSCG00000004516	MBD1	methyl-CpG binding domain protein 1 [Source:HGNC Symbol;Acc:HGNC:6916]	REFSEQ_MRNA_PREDICTED
XM_021093125.1	ENSSSCG00000004516	MBD1	methyl-CpG binding domain protein 1 [Source:HGNC Symbol;Acc:HGNC:6916]	REFSEQ_MRNA_PREDICTED
XM_021093207.1	ENSSSCG00000004516	MBD1	methyl-CpG binding domain protein 1 [Source:HGNC Symbol;Acc:HGNC:6916]	REFSEQ_MRNA_PREDICTED
XM_005654422.3	ENSSSCG00000004516	MBD1	methyl-CpG binding domain protein 1 [Source:HGNC Symbol;Acc:HGNC:6916]	REFSEQ_MRNA_PREDICTED
XR_002344398.1	None	None	None
XM_021100259.1	ENSSSCG00000004521	MRO	maestro [Source:VGNC Symbol;Acc:VGNC:103127]	REFSEQ_MRNA_PREDICTED
XM_021100355.1	ENSSSCG00000004521	MRO	maestro [Source:VGNC Symbol;Acc:VGNC:103127]	REFSEQ_MRNA_PREDICTED
XM_021100314.1	ENSSSCG00000004521	MRO	maestro [Source:VGNC Symbol;Acc:VGNC:103127]	REFSEQ_MRNA_PREDICTED
XR_001306125.2	None	None	None
XM_001925811.5	ENSSSCG00000035243	RAB27B	RAB27B, member RAS onco family [Source:VGNC Symbol;Acc:VGNC:98250]	REFSEQ_MRNA_PREDICTED
XM_013985373.2	ENSSSCG00000004537	TXNL1	thioredoxin like 1 [Source:VGNC Symbol;Acc:VGNC:94611]	REFSEQ_MRNA_PREDICTED
XR_002337500.1	ENSSSCG00000004537	TXNL1	thioredoxin like 1 [Source:VGNC Symbol;Acc:VGNC:94611]	REFSEQ_NCRNA_PREDICTED
XM_021093679.1	ENSSSCG00000004540	ONECUT2	one cut homeobox 2 [Source:VGNC Symbol;Acc:VGNC:91043]	REFSEQ_MRNA_PREDICTED
XM_013992888.2	ENSSSCG00000004545	ANKDD1A	ankyrin repeat and death domain containing 1A [Source:VGNC Symbol;Acc:VGNC:85311]	REFSEQ_MRNA_PREDICTED
XM_005659490.2	ENSSSCG00000037998	ENSSSCG00000037998	None	REFSEQ_MRNA_PREDICTED
XR_002344495.1	None	None	None
XM_021093786.1	ENSSSCG00000004549	RBPMS2	RNA binding protein, mRNA processing factor 2 [Source:VGNC Symbol;Acc:VGNC:92166]	REFSEQ_MRNA_PREDICTED
XM_005659495.3	ENSSSCG00000004549	RBPMS2	RNA binding protein, mRNA processing factor 2 [Source:VGNC Symbol;Acc:VGNC:92166]	REFSEQ_MRNA_PREDICTED
XM_005659493.3	ENSSSCG00000004549	RBPMS2	RNA binding protein, mRNA processing factor 2 [Source:VGNC Symbol;Acc:VGNC:92166]	REFSEQ_MRNA_PREDICTED
XM_005659494.3	ENSSSCG00000004549	RBPMS2	RNA binding protein, mRNA processing factor 2 [Source:VGNC Symbol;Acc:VGNC:92166]	REFSEQ_MRNA_PREDICTED
XM_021093910.1	ENSSSCG00000042703	SNX1	sorting nexin 1 [Source:HGNC Symbol;Acc:HGNC:11172]	REFSEQ_MRNA_PREDICTED
XM_021093345.1	ENSSSCG00000021588	DAPK2	death associated protein kinase 2 [Source:VGNC Symbol;Acc:VGNC:87157]	REFSEQ_MRNA_PREDICTED
XR_002344615.1	None	None	None
XR_002344618.1	None	None	None
XR_001306156.2	None	None	None
XR_300930.3	None	None	None
XM_005659534.3	ENSSSCG00000004570	TPM1	tropomyosin 1 [Source:VGNC Symbol;Acc:VGNC:103194]	REFSEQ_MRNA_PREDICTED
XM_005659533.3	ENSSSCG00000004570	TPM1	tropomyosin 1 [Source:VGNC Symbol;Acc:VGNC:103194]	REFSEQ_MRNA_PREDICTED
XM_021090125.1	ENSSSCG00000004570	TPM1	tropomyosin 1 [Source:VGNC Symbol;Acc:VGNC:103194]	REFSEQ_MRNA_PREDICTED
XM_005659526.3	ENSSSCG00000004570	TPM1	tropomyosin 1 [Source:VGNC Symbol;Acc:VGNC:103194]	REFSEQ_MRNA_PREDICTED
XM_005659540.3	ENSSSCG00000004576	RORA	RAR related orphan receptor A [Source:VGNC Symbol;Acc:VGNC:92408]	REFSEQ_MRNA_PREDICTED
XM_013992916.2	ENSSSCG00000035244	FOXB1	forkhead box B1 [Source:VGNC Symbol;Acc:VGNC:88195]	REFSEQ_MRNA_PREDICTED
XR_001306173.2	ENSSSCG00000024660	ENSSSCG00000024660	None	REFSEQ_NCRNA_PREDICTED
XM_021094634.1	ENSSSCG00000004598	MYZAP	myocardial zonula adherens protein [Source:VGNC Symbol;Acc:VGNC:109535]	REFSEQ_MRNA_PREDICTED
XM_013985445.2	ENSSSCG00000054223	PIERCE2	piercer of microtubule wall 2 [Source:HGNC Symbol;Acc:HGNC:44654]	REFSEQ_MRNA_PREDICTED
XM_003480359.4	ENSSSCG00000024983	RSL24D1	ribosomal L24 domain containing 1 [Source:VGNC Symbol;Acc:VGNC:103167]	REFSEQ_MRNA_PREDICTED
XR_002339089.1	None	None	None
XM_021095149.1	None	None	None
XM_001928991.5	None	None	None
XM_005659593.3	ENSSSCG00000004617	ATOSA	family with sequence similarity 214 member A [Source:VGNC Symbol;Acc:VGNC:87952]	REFSEQ_MRNA_PREDICTED
XM_021095188.1	ENSSSCG00000004617	ATOSA	family with sequence similarity 214 member A [Source:VGNC Symbol;Acc:VGNC:87952]	REFSEQ_MRNA_PREDICTED
XM_005659592.3	ENSSSCG00000004617	ATOSA	family with sequence similarity 214 member A [Source:VGNC Symbol;Acc:VGNC:87952]	REFSEQ_MRNA_PREDICTED
XM_005659591.3	ENSSSCG00000004617	ATOSA	family with sequence similarity 214 member A [Source:VGNC Symbol;Acc:VGNC:87952]	REFSEQ_MRNA_PREDICTED
XM_021095202.1	ENSSSCG00000004617	ATOSA	family with sequence similarity 214 member A [Source:VGNC Symbol;Acc:VGNC:87952]	REFSEQ_MRNA_PREDICTED
XM_021095195.1	ENSSSCG00000004617	ATOSA	family with sequence similarity 214 member A [Source:VGNC Symbol;Acc:VGNC:87952]	REFSEQ_MRNA_PREDICTED
XM_021095379.1	None	None	None
XM_013992987.2	None	None	None
XM_021095361.1	None	None	None
XM_001925676.5	ENSSSCG00000004628	TMOD2	tropomodulin 2 [Source:VGNC Symbol;Acc:VGNC:94227]	REFSEQ_MRNA_PREDICTED
NM_214429.1	ENSSSCG00000053670	ENSSSCG00000053670	None	REFSEQ_MRNA
XM_021083457.1	ENSSSCG00000054479	ENSSSCG00000054479	None	REFSEQ_MRNA_PREDICTED
NM_214430.1	ENSSSCG00000054479	ENSSSCG00000054479	None	REFSEQ_MRNA
XM_005654447.3	ENSSSCG00000040204	CTXN2	cortexin 2 [Source:VGNC Symbol;Acc:VGNC:97953]	REFSEQ_MRNA_PREDICTED
XM_005654449.3	ENSSSCG00000004661	MYEF2	myelin expression factor 2 [Source:VGNC Symbol;Acc:VGNC:90507]	REFSEQ_MRNA_PREDICTED
XM_021089600.1	ENSSSCG00000004668	SLC30A4	solute carrier family 30 member 4 [Source:VGNC Symbol;Acc:VGNC:93058]	REFSEQ_MRNA_PREDICTED
XM_021082558.1	ENSSSCG00000004678	DUOX2	dual oxidase 2 [Source:VGNC Symbol;Acc:VGNC:103086]	REFSEQ_MRNA_PREDICTED
NM_213999.2	ENSSSCG00000004678	DUOX2	dual oxidase 2 [Source:VGNC Symbol;Acc:VGNC:103086]	REFSEQ_MRNA
XM_021096513.1	ENSSSCG00000035827	CTDSPL2	CTD small phosphatase like 2 [Source:VGNC Symbol;Acc:VGNC:87060]	REFSEQ_MRNA_PREDICTED
XM_021096494.1	ENSSSCG00000035827	CTDSPL2	CTD small phosphatase like 2 [Source:VGNC Symbol;Acc:VGNC:87060]	REFSEQ_MRNA_PREDICTED
XM_021096535.1	ENSSSCG00000035827	CTDSPL2	CTD small phosphatase like 2 [Source:VGNC Symbol;Acc:VGNC:87060]	REFSEQ_MRNA_PREDICTED
XM_021096504.1	ENSSSCG00000035827	CTDSPL2	CTD small phosphatase like 2 [Source:VGNC Symbol;Acc:VGNC:87060]	REFSEQ_MRNA_PREDICTED
XM_021096524.1	ENSSSCG00000035827	CTDSPL2	CTD small phosphatase like 2 [Source:VGNC Symbol;Acc:VGNC:87060]	REFSEQ_MRNA_PREDICTED
XM_021096611.1	ENSSSCG00000004694	FRMD5	FERM domain containing 5 [Source:VGNC Symbol;Acc:VGNC:88238]	REFSEQ_MRNA_PREDICTED
XM_021096626.1	ENSSSCG00000004694	FRMD5	FERM domain containing 5 [Source:VGNC Symbol;Acc:VGNC:88238]	REFSEQ_MRNA_PREDICTED
XM_021096931.1	ENSSSCG00000031949	TP53BP1	tumor protein p53 binding protein 1 [Source:VGNC Symbol;Acc:VGNC:94325]	REFSEQ_MRNA_PREDICTED
XM_021096946.1	ENSSSCG00000031949	TP53BP1	tumor protein p53 binding protein 1 [Source:VGNC Symbol;Acc:VGNC:94325]	REFSEQ_MRNA_PREDICTED
XM_021096926.1	ENSSSCG00000031949	TP53BP1	tumor protein p53 binding protein 1 [Source:VGNC Symbol;Acc:VGNC:94325]	REFSEQ_MRNA_PREDICTED
XM_021096915.1	ENSSSCG00000031949	TP53BP1	tumor protein p53 binding protein 1 [Source:VGNC Symbol;Acc:VGNC:94325]	REFSEQ_MRNA_PREDICTED
XM_021096921.1	ENSSSCG00000031949	TP53BP1	tumor protein p53 binding protein 1 [Source:VGNC Symbol;Acc:VGNC:94325]	REFSEQ_MRNA_PREDICTED
XM_021096939.1	ENSSSCG00000031949	TP53BP1	tumor protein p53 binding protein 1 [Source:VGNC Symbol;Acc:VGNC:94325]	REFSEQ_MRNA_PREDICTED
XM_005659684.3	ENSSSCG00000004709	ZSCAN29	zinc finger and SCAN domain containing 29 [Source:VGNC Symbol;Acc:VGNC:109548]	REFSEQ_MRNA_PREDICTED
XM_005659689.3	ENSSSCG00000004710	ADAL	adenosine deaminase like [Source:VGNC Symbol;Acc:VGNC:85060]	REFSEQ_MRNA_PREDICTED
XM_013993096.2	ENSSSCG00000004710	ADAL	adenosine deaminase like [Source:VGNC Symbol;Acc:VGNC:85060]	REFSEQ_MRNA_PREDICTED
XM_013993097.2	ENSSSCG00000004710	ADAL	adenosine deaminase like [Source:VGNC Symbol;Acc:VGNC:85060]	REFSEQ_MRNA_PREDICTED
XM_003353380.4	None	None	None
XR_002345333.1	ENSSSCG00000004729	GANC	glucosidase alpha, neutral C [Source:VGNC Symbol;Acc:VGNC:103094]	REFSEQ_NCRNA_PREDICTED
XR_002345322.1	ENSSSCG00000004729	GANC	glucosidase alpha, neutral C [Source:VGNC Symbol;Acc:VGNC:103094]	REFSEQ_NCRNA_PREDICTED
XM_021097299.1	ENSSSCG00000004732	PLA2G4F	phospholipase A2 group IVF [Source:VGNC Symbol;Acc:VGNC:91498]	REFSEQ_MRNA_PREDICTED
XM_021097313.1	ENSSSCG00000004733	PLA2G4D	phospholipase A2 group IVD [Source:VGNC Symbol;Acc:VGNC:91496]	REFSEQ_MRNA_PREDICTED
XM_021097333.1	ENSSSCG00000037292	PLA2G4E	phospholipase A2 group IVE [Source:VGNC Symbol;Acc:VGNC:91497]	REFSEQ_MRNA_PREDICTED
XM_021097326.1	ENSSSCG00000037292	PLA2G4E	phospholipase A2 group IVE [Source:VGNC Symbol;Acc:VGNC:91497]	REFSEQ_MRNA_PREDICTED
XM_021097341.1	ENSSSCG00000037292	PLA2G4E	phospholipase A2 group IVE [Source:VGNC Symbol;Acc:VGNC:91497]	REFSEQ_MRNA_PREDICTED
XM_021097351.1	ENSSSCG00000020666	EHD4	EH domain containing 4 [Source:VGNC Symbol;Acc:VGNC:87598]	REFSEQ_MRNA_PREDICTED
XM_021097365.1	ENSSSCG00000004738	MAPKBP1	mitogen-activated protein kinase binding protein 1 [Source:VGNC Symbol;Acc:VGNC:90014]	REFSEQ_MRNA_PREDICTED
XM_021097435.1	None	None	None
XM_021097429.1	None	None	None
XM_003121583.5	ENSSSCG00000004750	OIP5	Opa interacting protein 5 [Source:VGNC Symbol;Acc:VGNC:91029]	REFSEQ_MRNA_PREDICTED
XM_013993152.2	ENSSSCG00000004750	OIP5	Opa interacting protein 5 [Source:VGNC Symbol;Acc:VGNC:91029]	REFSEQ_MRNA_PREDICTED
XM_021084905.1	ENSSSCG00000038521	CHAC1	ChaC glutathione specific gamma-glutamylcyclotransferase 1 [Source:VGNC Symbol;Acc:VGNC:86619]	REFSEQ_MRNA_PREDICTED
NM_001244422.2	ENSSSCG00000004759	SPINT1	serine peptidase inhibitor, Kunitz type 1 [Source:VGNC Symbol;Acc:VGNC:93410]	REFSEQ_MRNA
XM_021101449.1	ENSSSCG00000004759	SPINT1	serine peptidase inhibitor, Kunitz type 1 [Source:VGNC Symbol;Acc:VGNC:93410]	REFSEQ_MRNA_PREDICTED
XM_005659734.3	ENSSSCG00000004759	SPINT1	serine peptidase inhibitor, Kunitz type 1 [Source:VGNC Symbol;Acc:VGNC:93410]	REFSEQ_MRNA_PREDICTED
XM_013993158.2	ENSSSCG00000004759	SPINT1	serine peptidase inhibitor, Kunitz type 1 [Source:VGNC Symbol;Acc:VGNC:93410]	REFSEQ_MRNA_PREDICTED
XM_021101376.1	ENSSSCG00000004759	SPINT1	serine peptidase inhibitor, Kunitz type 1 [Source:VGNC Symbol;Acc:VGNC:93410]	REFSEQ_MRNA_PREDICTED
XM_013993159.2	ENSSSCG00000004759	SPINT1	serine peptidase inhibitor, Kunitz type 1 [Source:VGNC Symbol;Acc:VGNC:93410]	REFSEQ_MRNA_PREDICTED
XM_005659746.3	ENSSSCG00000004765	RMDN3	regulator of microtubule dynamics 3 [Source:VGNC Symbol;Acc:VGNC:92333]	REFSEQ_MRNA_PREDICTED
XM_003121593.4	ENSSSCG00000004765	RMDN3	regulator of microtubule dynamics 3 [Source:VGNC Symbol;Acc:VGNC:92333]	REFSEQ_MRNA_PREDICTED
XM_021097619.1	ENSSSCG00000038033	CCDC32	coiled-coil domain containing 32 [Source:VGNC Symbol;Acc:VGNC:86292]	REFSEQ_MRNA_PREDICTED
XM_021097625.1	ENSSSCG00000038033	CCDC32	coiled-coil domain containing 32 [Source:VGNC Symbol;Acc:VGNC:86292]	REFSEQ_MRNA_PREDICTED
XM_021097621.1	ENSSSCG00000038033	CCDC32	coiled-coil domain containing 32 [Source:VGNC Symbol;Acc:VGNC:86292]	REFSEQ_MRNA_PREDICTED
XM_013993174.2	ENSSSCG00000004772	BAHD1	bromo adjacent homology domain containing 1 [Source:VGNC Symbol;Acc:VGNC:85747]	REFSEQ_MRNA_PREDICTED
XM_021097659.1	ENSSSCG00000004772	BAHD1	bromo adjacent homology domain containing 1 [Source:VGNC Symbol;Acc:VGNC:85747]	REFSEQ_MRNA_PREDICTED
XM_021097670.1	ENSSSCG00000004772	BAHD1	bromo adjacent homology domain containing 1 [Source:VGNC Symbol;Acc:VGNC:85747]	REFSEQ_MRNA_PREDICTED
XM_021097694.1	ENSSSCG00000004772	BAHD1	bromo adjacent homology domain containing 1 [Source:VGNC Symbol;Acc:VGNC:85747]	REFSEQ_MRNA_PREDICTED
XM_021097680.1	ENSSSCG00000004772	BAHD1	bromo adjacent homology domain containing 1 [Source:VGNC Symbol;Acc:VGNC:85747]	REFSEQ_MRNA_PREDICTED
XM_021097688.1	ENSSSCG00000004772	BAHD1	bromo adjacent homology domain containing 1 [Source:VGNC Symbol;Acc:VGNC:85747]	REFSEQ_MRNA_PREDICTED
XM_003353393.4	ENSSSCG00000023975	CCDC9B	coiled-coil domain containing 9B [Source:VGNC Symbol;Acc:VGNC:86332]	REFSEQ_MRNA_PREDICTED
XM_013985582.2	ENSSSCG00000063043	INAFM2	InaF motif containing 2 [Source:HGNC Symbol;Acc:HGNC:35165]	REFSEQ_MRNA_PREDICTED
XM_021097762.1	ENSSSCG00000004779	PLCB2	phospholipase C beta 2 [Source:VGNC Symbol;Acc:VGNC:91515]	REFSEQ_MRNA_PREDICTED
XM_021097837.1	ENSSSCG00000035284	BMF	Bcl2 modifying factor [Source:VGNC Symbol;Acc:VGNC:85837]	REFSEQ_MRNA_PREDICTED
XM_021097833.1	ENSSSCG00000035284	BMF	Bcl2 modifying factor [Source:VGNC Symbol;Acc:VGNC:85837]	REFSEQ_MRNA_PREDICTED
XM_021097855.1	ENSSSCG00000035284	BMF	Bcl2 modifying factor [Source:VGNC Symbol;Acc:VGNC:85837]	REFSEQ_MRNA_PREDICTED
XM_021097841.1	ENSSSCG00000035284	BMF	Bcl2 modifying factor [Source:VGNC Symbol;Acc:VGNC:85837]	REFSEQ_MRNA_PREDICTED
XM_021097846.1	ENSSSCG00000035284	BMF	Bcl2 modifying factor [Source:VGNC Symbol;Acc:VGNC:85837]	REFSEQ_MRNA_PREDICTED
XM_021097854.1	ENSSSCG00000035284	BMF	Bcl2 modifying factor [Source:VGNC Symbol;Acc:VGNC:85837]	REFSEQ_MRNA_PREDICTED
XM_021097831.1	ENSSSCG00000035284	BMF	Bcl2 modifying factor [Source:VGNC Symbol;Acc:VGNC:85837]	REFSEQ_MRNA_PREDICTED
XM_021097848.1	ENSSSCG00000035284	BMF	Bcl2 modifying factor [Source:VGNC Symbol;Acc:VGNC:85837]	REFSEQ_MRNA_PREDICTED
XM_021097840.1	ENSSSCG00000035284	BMF	Bcl2 modifying factor [Source:VGNC Symbol;Acc:VGNC:85837]	REFSEQ_MRNA_PREDICTED
XM_021097853.1	ENSSSCG00000035284	BMF	Bcl2 modifying factor [Source:VGNC Symbol;Acc:VGNC:85837]	REFSEQ_MRNA_PREDICTED
XM_021097847.1	ENSSSCG00000035284	BMF	Bcl2 modifying factor [Source:VGNC Symbol;Acc:VGNC:85837]	REFSEQ_MRNA_PREDICTED
XM_021097857.1	ENSSSCG00000035284	BMF	Bcl2 modifying factor [Source:VGNC Symbol;Acc:VGNC:85837]	REFSEQ_MRNA_PREDICTED
XM_021097851.1	ENSSSCG00000035284	BMF	Bcl2 modifying factor [Source:VGNC Symbol;Acc:VGNC:85837]	REFSEQ_MRNA_PREDICTED
XM_021097844.1	ENSSSCG00000035284	BMF	Bcl2 modifying factor [Source:VGNC Symbol;Acc:VGNC:85837]	REFSEQ_MRNA_PREDICTED
XM_021097842.1	ENSSSCG00000035284	BMF	Bcl2 modifying factor [Source:VGNC Symbol;Acc:VGNC:85837]	REFSEQ_MRNA_PREDICTED
XM_021097829.1	ENSSSCG00000035284	BMF	Bcl2 modifying factor [Source:VGNC Symbol;Acc:VGNC:85837]	REFSEQ_MRNA_PREDICTED
XM_003121602.6	ENSSSCG00000004785	SRP14	signal recognition particle 14 [Source:VGNC Symbol;Acc:VGNC:93458]	REFSEQ_MRNA_PREDICTED
XR_002345553.1	ENSSSCG00000039061	EIF2AK4	eukaryotic translation initiation factor 2 alpha kinase 4 [Source:VGNC Symbol;Acc:VGNC:87609]	REFSEQ_NCRNA_PREDICTED
XM_021098305.1	ENSSSCG00000033657	GREM1	gremlin 1, DAN family BMP antagonist [Source:VGNC Symbol;Acc:VGNC:88665]	REFSEQ_MRNA_PREDICTED
XM_021098310.1	ENSSSCG00000033657	GREM1	gremlin 1, DAN family BMP antagonist [Source:VGNC Symbol;Acc:VGNC:88665]	REFSEQ_MRNA_PREDICTED
XR_002345646.1	None	None	None
XR_001306245.2	None	None	None
XM_021084942.1	None	None	None
XR_002345718.1	None	None	None
XM_021098685.1	None	None	None
XR_002345811.1	ENSSSCG00000005787	CTDP1	CTD phosphatase subunit 1 [Source:VGNC Symbol;Acc:VGNC:87058]	REFSEQ_NCRNA_PREDICTED
XR_002345813.1	None	None	None
XM_021099018.1	ENSSSCG00000004858	SALL3	spalt like transcription factor 3 [Source:VGNC Symbol;Acc:VGNC:92563]	REFSEQ_MRNA_PREDICTED
XR_001306261.2	None	None	None
XR_002345828.1	None	None	None
XR_002345830.1	None	None	None
XR_002345845.1	None	None	None
XR_002345842.1	None	None	None
XR_002345843.1	None	None	None
XR_002345844.1	None	None	None
XM_005659820.3	ENSSSCG00000004869	CNDP1	carnosine dipeptidase 1 [Source:VGNC Symbol;Acc:VGNC:86811]	REFSEQ_MRNA_PREDICTED
XM_021099166.1	ENSSSCG00000039486	DIPK1C	divergent protein kinase domain 1C [Source:VGNC Symbol;Acc:VGNC:87309]	REFSEQ_MRNA_PREDICTED
XM_021099162.1	None	None	None
XR_002345921.1	None	None	None
XM_021073355.1	ENSSSCG00000020859	CBLN2	cerebellin 2 [Source:VGNC Symbol;Acc:VGNC:86226]	REFSEQ_MRNA_PREDICTED
NM_001244702.1	ENSSSCG00000020859	CBLN2	cerebellin 2 [Source:VGNC Symbol;Acc:VGNC:86226]	REFSEQ_MRNA
XM_021073411.1	ENSSSCG00000020859	CBLN2	cerebellin 2 [Source:VGNC Symbol;Acc:VGNC:86226]	REFSEQ_MRNA_PREDICTED
XR_301109.3	None	None	None
XR_002345933.1	None	None	None
XR_002345934.1	None	None	None
XR_002339115.1	None	None	None
XR_001306281.2	None	None	None
XM_001925047.5	ENSSSCG00000004891	SERPINB7	serpin family B member 7 [Source:VGNC Symbol;Acc:VGNC:92739]	REFSEQ_MRNA_PREDICTED
XM_001925913.6	ENSSSCG00000025744	KDSR	3-ketodihydrosphingosine reductase [Source:VGNC Symbol;Acc:VGNC:108157]	REFSEQ_MRNA_PREDICTED
XM_021095088.1	ENSSSCG00000004902	RNF152	ring finger protein 152 [Source:VGNC Symbol;Acc:VGNC:92364]	REFSEQ_MRNA_PREDICTED
XM_021094806.1	ENSSSCG00000004902	RNF152	ring finger protein 152 [Source:VGNC Symbol;Acc:VGNC:92364]	REFSEQ_MRNA_PREDICTED
XM_021094866.1	ENSSSCG00000004902	RNF152	ring finger protein 152 [Source:VGNC Symbol;Acc:VGNC:92364]	REFSEQ_MRNA_PREDICTED
XM_021095029.1	ENSSSCG00000004902	RNF152	ring finger protein 152 [Source:VGNC Symbol;Acc:VGNC:92364]	REFSEQ_MRNA_PREDICTED
XM_021094919.1	ENSSSCG00000004902	RNF152	ring finger protein 152 [Source:VGNC Symbol;Acc:VGNC:92364]	REFSEQ_MRNA_PREDICTED
XM_021094970.1	ENSSSCG00000004902	RNF152	ring finger protein 152 [Source:VGNC Symbol;Acc:VGNC:92364]	REFSEQ_MRNA_PREDICTED
XM_021095144.1	ENSSSCG00000004902	RNF152	ring finger protein 152 [Source:VGNC Symbol;Acc:VGNC:92364]	REFSEQ_MRNA_PREDICTED
XM_003121711.5	ENSSSCG00000004909	CPLX4	complexin 4 [Source:VGNC Symbol;Acc:VGNC:86946]	REFSEQ_MRNA_PREDICTED
XM_003121713.3	ENSSSCG00000004912	SEC11C	SEC11 homolog C, signal peptidase complex subunit [Source:VGNC Symbol;Acc:VGNC:92667]	REFSEQ_MRNA_PREDICTED
XR_002346174.1	ENSSSCG00000034704	ZNF532	zinc finger protein 532 [Source:HGNC Symbol;Acc:HGNC:30940]	REFSEQ_NCRNA_PREDICTED
XR_002346188.1	ENSSSCG00000034704	ZNF532	zinc finger protein 532 [Source:HGNC Symbol;Acc:HGNC:30940]	REFSEQ_NCRNA_PREDICTED
XR_002346187.1	ENSSSCG00000034704	ZNF532	zinc finger protein 532 [Source:HGNC Symbol;Acc:HGNC:30940]	REFSEQ_NCRNA_PREDICTED
XR_002346158.1	None	None	None
XR_002346190.1	ENSSSCG00000034704	ZNF532	zinc finger protein 532 [Source:HGNC Symbol;Acc:HGNC:30940]	REFSEQ_NCRNA_PREDICTED
XR_002346194.1	ENSSSCG00000034704	ZNF532	zinc finger protein 532 [Source:HGNC Symbol;Acc:HGNC:30940]	REFSEQ_NCRNA_PREDICTED
XR_002346198.1	ENSSSCG00000034704	ZNF532	zinc finger protein 532 [Source:HGNC Symbol;Acc:HGNC:30940]	REFSEQ_NCRNA_PREDICTED
XR_002346151.1	ENSSSCG00000034704	ZNF532	zinc finger protein 532 [Source:HGNC Symbol;Acc:HGNC:30940]	REFSEQ_NCRNA_PREDICTED
XR_002346171.1	ENSSSCG00000034704	ZNF532	zinc finger protein 532 [Source:HGNC Symbol;Acc:HGNC:30940]	REFSEQ_NCRNA_PREDICTED
XR_002346186.1	ENSSSCG00000034704	ZNF532	zinc finger protein 532 [Source:HGNC Symbol;Acc:HGNC:30940]	REFSEQ_NCRNA_PREDICTED
XR_002346184.1	ENSSSCG00000034704	ZNF532	zinc finger protein 532 [Source:HGNC Symbol;Acc:HGNC:30940]	REFSEQ_NCRNA_PREDICTED
XR_002346157.1	ENSSSCG00000034704	ZNF532	zinc finger protein 532 [Source:HGNC Symbol;Acc:HGNC:30940]	REFSEQ_NCRNA_PREDICTED
XR_002346179.1	None	None	None
XR_002346189.1	ENSSSCG00000034704	ZNF532	zinc finger protein 532 [Source:HGNC Symbol;Acc:HGNC:30940]	REFSEQ_NCRNA_PREDICTED
XR_002346168.1	None	None	None
XR_002346185.1	None	None	None
XR_002338855.1	None	None	None
XR_002338856.1	None	None	None
XR_002346204.1	None	None	None
XM_021100056.1	ENSSSCG00000038071	RASL12	RAS like family 12 [Source:VGNC Symbol;Acc:VGNC:92121]	REFSEQ_MRNA_PREDICTED
XM_021100052.1	ENSSSCG00000038071	RASL12	RAS like family 12 [Source:VGNC Symbol;Acc:VGNC:92121]	REFSEQ_MRNA_PREDICTED
XR_001302504.2	None	None	None
XM_021100202.1	ENSSSCG00000004937	SLC24A1	solute carrier family 24 member 1 [Source:VGNC Symbol;Acc:VGNC:92986]	REFSEQ_MRNA_PREDICTED
XM_021100193.1	ENSSSCG00000004937	SLC24A1	solute carrier family 24 member 1 [Source:VGNC Symbol;Acc:VGNC:92986]	REFSEQ_MRNA_PREDICTED
XM_021100201.1	ENSSSCG00000004937	SLC24A1	solute carrier family 24 member 1 [Source:VGNC Symbol;Acc:VGNC:92986]	REFSEQ_MRNA_PREDICTED
XM_021100209.1	ENSSSCG00000004937	SLC24A1	solute carrier family 24 member 1 [Source:VGNC Symbol;Acc:VGNC:92986]	REFSEQ_MRNA_PREDICTED
XM_021100199.1	ENSSSCG00000004937	SLC24A1	solute carrier family 24 member 1 [Source:VGNC Symbol;Acc:VGNC:92986]	REFSEQ_MRNA_PREDICTED
XM_021100195.1	ENSSSCG00000004937	SLC24A1	solute carrier family 24 member 1 [Source:VGNC Symbol;Acc:VGNC:92986]	REFSEQ_MRNA_PREDICTED
XR_002346351.1	None	None	None
XR_002346350.1	None	None	None
XM_005659861.1	ENSSSCG00000038941	SNAPC5	small nuclear RNA activating complex polypeptide 5 [Source:VGNC Symbol;Acc:VGNC:93283]	REFSEQ_MRNA_PREDICTED
XM_013993311.2	ENSSSCG00000038941	SNAPC5	small nuclear RNA activating complex polypeptide 5 [Source:VGNC Symbol;Acc:VGNC:93283]	REFSEQ_MRNA_PREDICTED
XR_002346356.1	None	None	None
XM_021100496.1	ENSSSCG00000004956	SKOR1	SKI family transcriptional corepressor 1 [Source:VGNC Symbol;Acc:VGNC:92905]	REFSEQ_MRNA_PREDICTED
NM_001243614.1	ENSSSCG00000004957	CLN6	CLN6 transmembrane ER protein [Source:VGNC Symbol;Acc:VGNC:86771]	REFSEQ_MRNA
XM_021095640.1	ENSSSCG00000004957	CLN6	CLN6 transmembrane ER protein [Source:VGNC Symbol;Acc:VGNC:86771]	REFSEQ_MRNA_PREDICTED
XM_003121751.4	ENSSSCG00000022419	FEM1B	fem-1 homolog B [Source:VGNC Symbol;Acc:VGNC:88083]	REFSEQ_MRNA_PREDICTED
XR_001306319.2	None	None	None
XR_002346367.1	None	None	None
XM_021100544.1	ENSSSCG00000004966	NOX5	NADPH oxidase 5 [Source:VGNC Symbol;Acc:VGNC:90832]	REFSEQ_MRNA_PREDICTED
XM_021100548.1	ENSSSCG00000004966	NOX5	NADPH oxidase 5 [Source:VGNC Symbol;Acc:VGNC:90832]	REFSEQ_MRNA_PREDICTED
XM_021100713.1	ENSSSCG00000004971	TLE3	TLE family member 3, transcriptional corepressor [Source:VGNC Symbol;Acc:VGNC:94016]	REFSEQ_MRNA_PREDICTED
XM_021100726.1	ENSSSCG00000004971	TLE3	TLE family member 3, transcriptional corepressor [Source:VGNC Symbol;Acc:VGNC:94016]	REFSEQ_MRNA_PREDICTED
XM_021100719.1	ENSSSCG00000004971	TLE3	TLE family member 3, transcriptional corepressor [Source:VGNC Symbol;Acc:VGNC:94016]	REFSEQ_MRNA_PREDICTED
XM_021100730.1	ENSSSCG00000004971	TLE3	TLE family member 3, transcriptional corepressor [Source:VGNC Symbol;Acc:VGNC:94016]	REFSEQ_MRNA_PREDICTED
XM_021100738.1	ENSSSCG00000004971	TLE3	TLE family member 3, transcriptional corepressor [Source:VGNC Symbol;Acc:VGNC:94016]	REFSEQ_MRNA_PREDICTED
XM_021100747.1	ENSSSCG00000004971	TLE3	TLE family member 3, transcriptional corepressor [Source:VGNC Symbol;Acc:VGNC:94016]	REFSEQ_MRNA_PREDICTED
XM_021100733.1	ENSSSCG00000004971	TLE3	TLE family member 3, transcriptional corepressor [Source:VGNC Symbol;Acc:VGNC:94016]	REFSEQ_MRNA_PREDICTED
XM_021100758.1	ENSSSCG00000004971	TLE3	TLE family member 3, transcriptional corepressor [Source:VGNC Symbol;Acc:VGNC:94016]	REFSEQ_MRNA_PREDICTED
XM_021100772.1	ENSSSCG00000004971	TLE3	TLE family member 3, transcriptional corepressor [Source:VGNC Symbol;Acc:VGNC:94016]	REFSEQ_MRNA_PREDICTED
XM_021100767.1	ENSSSCG00000004971	TLE3	TLE family member 3, transcriptional corepressor [Source:VGNC Symbol;Acc:VGNC:94016]	REFSEQ_MRNA_PREDICTED
XM_021100790.1	ENSSSCG00000004971	TLE3	TLE family member 3, transcriptional corepressor [Source:VGNC Symbol;Acc:VGNC:94016]	REFSEQ_MRNA_PREDICTED
XM_021100779.1	ENSSSCG00000004971	TLE3	TLE family member 3, transcriptional corepressor [Source:VGNC Symbol;Acc:VGNC:94016]	REFSEQ_MRNA_PREDICTED
XM_003121764.6	ENSSSCG00000004974	LARP6	La ribonucleoprotein 6, translational regulator [Source:VGNC Symbol;Acc:VGNC:89642]	REFSEQ_MRNA_PREDICTED
XM_021085005.1	ENSSSCG00000004978	NR2E3	nuclear receptor subfamily 2 group E member 3 [Source:VGNC Symbol;Acc:VGNC:90879]	REFSEQ_MRNA_PREDICTED
XR_002346567.1	None	None	None
XR_002346569.1	None	None	None
XR_002346568.1	None	None	None
XR_002346575.1	None	None	None
XM_021073981.1	None	None	None
XR_002346604.1	None	None	None
XM_021101414.1	ENSSSCG00000005011	NEMF	nuclear export mediator factor [Source:VGNC Symbol;Acc:VGNC:90685]	REFSEQ_MRNA_PREDICTED
XM_005659939.3	ENSSSCG00000005012	ARF6	ADP ribosylation factor 6 [Source:VGNC Symbol;Acc:VGNC:85448]	REFSEQ_MRNA_PREDICTED
XR_002346860.1	ENSSSCG00000005022	NIN	ninein [Source:VGNC Symbol;Acc:VGNC:90745]	REFSEQ_NCRNA_PREDICTED
XM_003121809.5	ENSSSCG00000005023	ABHD12B	abhydrolase domain containing 12B [Source:VGNC Symbol;Acc:VGNC:84971]	REFSEQ_MRNA_PREDICTED
XM_021101754.1	ENSSSCG00000005023	ABHD12B	abhydrolase domain containing 12B [Source:VGNC Symbol;Acc:VGNC:84971]	REFSEQ_MRNA_PREDICTED
XR_001306366.2	None	None	None
XM_013993409.2	ENSSSCG00000057054	PTGDR	prostaglandin D2 receptor [Source:HGNC Symbol;Acc:HGNC:9591]	REFSEQ_MRNA_PREDICTED
XR_002343947.1	ENSSSCG00000027256	CNIH1	cornichon family AMPA receptor auxiliary protein 1 [Source:VGNC Symbol;Acc:VGNC:86820]	REFSEQ_NCRNA_PREDICTED
XM_021102249.1	ENSSSCG00000035715	GCH1	GTP cyclohydrolase 1 [Source:VGNC Symbol;Acc:VGNC:88384]	REFSEQ_MRNA_PREDICTED
XM_021102265.1	ENSSSCG00000005052	WDHD1	WD repeat and HMG-box DNA binding protein 1 [Source:VGNC Symbol;Acc:VGNC:94904]	REFSEQ_MRNA_PREDICTED
XM_021102266.1	ENSSSCG00000005052	WDHD1	WD repeat and HMG-box DNA binding protein 1 [Source:VGNC Symbol;Acc:VGNC:94904]	REFSEQ_MRNA_PREDICTED
XM_005659980.3	ENSSSCG00000032332	SOCS4	suppressor of cytokine signaling 4 [Source:VGNC Symbol;Acc:VGNC:93331]	REFSEQ_MRNA_PREDICTED
XM_021102345.1	ENSSSCG00000005059	TBPL2	TATA-box binding protein like 2 [Source:VGNC Symbol;Acc:VGNC:93793]	REFSEQ_MRNA_PREDICTED
XM_021102350.1	ENSSSCG00000005059	TBPL2	TATA-box binding protein like 2 [Source:VGNC Symbol;Acc:VGNC:93793]	REFSEQ_MRNA_PREDICTED
XR_002347068.1	None	None	None
XR_002347067.1	None	None	None
XM_021102679.1	ENSSSCG00000031856	DACT1	dishevelled binding antagonist of beta catenin 1 [Source:VGNC Symbol;Acc:VGNC:87147]	REFSEQ_MRNA_PREDICTED
XR_002347112.1	None	None	None
XR_002335523.1	None	None	None
XM_021062472.1	ENSSSCG00000061900	TMEM30B	transmembrane protein 30B [Source:HGNC Symbol;Acc:HGNC:27254]	REFSEQ_MRNA_PREDICTED
XR_002335558.1	None	None	None
XR_002335557.1	None	None	None
XM_021062570.1	None	None	None
XM_013993486.2	None	None	None
XM_021074201.1	None	None	None
XM_021075408.1	ENSSSCG00000005116	GPHB5	glycoprotein hormone subunit beta 5 [Source:VGNC Symbol;Acc:VGNC:88586]	REFSEQ_MRNA_PREDICTED
XM_001926143.5	ENSSSCG00000005124	IFT74	intraflagellar transport 74 [Source:VGNC Symbol;Acc:VGNC:89050]	REFSEQ_MRNA_PREDICTED
XM_005654488.3	ENSSSCG00000005124	IFT74	intraflagellar transport 74 [Source:VGNC Symbol;Acc:VGNC:89050]	REFSEQ_MRNA_PREDICTED
XM_013986009.2	ENSSSCG00000005124	IFT74	intraflagellar transport 74 [Source:VGNC Symbol;Acc:VGNC:89050]	REFSEQ_MRNA_PREDICTED
XR_002335707.1	None	None	None
XR_002335705.1	None	None	None
XR_001306459.2	None	None	None
XM_001926911.5	ENSSSCG00000034213	ACER2	alkaline ceramidase 2 [Source:VGNC Symbol;Acc:VGNC:85010]	REFSEQ_MRNA_PREDICTED
XR_002335899.1	None	None	None
XM_001926626.4	None	None	None
XM_003121916.3	ENSSSCG00000005206	MLANA	melan-A [Source:VGNC Symbol;Acc:VGNC:90250]	REFSEQ_MRNA_PREDICTED
XM_013993589.2	ENSSSCG00000005217	ENSSSCG00000005217	RNA terminal phosphate cyclase like 1 [Source:VGNC Symbol;Acc:VGNC:92180]	REFSEQ_MRNA_PREDICTED
XM_021064082.1	None	None	None
XM_013993588.2	ENSSSCG00000005217	ENSSSCG00000005217	RNA terminal phosphate cyclase like 1 [Source:VGNC Symbol;Acc:VGNC:92180]	REFSEQ_MRNA_PREDICTED
XR_002336215.1	None	None	None
XM_003480526.4	ENSSSCG00000005233	DMRT2	doublesex and mab-3 related transcription factor 2 [Source:VGNC Symbol;Acc:VGNC:87351]	REFSEQ_MRNA_PREDICTED
XM_013993599.2	ENSSSCG00000005233	DMRT2	doublesex and mab-3 related transcription factor 2 [Source:VGNC Symbol;Acc:VGNC:87351]	REFSEQ_MRNA_PREDICTED
XM_003121935.4	ENSSSCG00000037125	TMEM252	transmembrane protein 252 [Source:VGNC Symbol;Acc:VGNC:94158]	REFSEQ_MRNA_PREDICTED
XR_002336330.1	None	None	None
XM_021064799.1	ENSSSCG00000024257	CEMIP2	cell migration inducing hyaluronidase 2 [Source:VGNC Symbol;Acc:VGNC:86543]	REFSEQ_MRNA_PREDICTED
XM_021064787.1	ENSSSCG00000024257	CEMIP2	cell migration inducing hyaluronidase 2 [Source:VGNC Symbol;Acc:VGNC:86543]	REFSEQ_MRNA_PREDICTED
XM_021064792.1	ENSSSCG00000024257	CEMIP2	cell migration inducing hyaluronidase 2 [Source:VGNC Symbol;Acc:VGNC:86543]	REFSEQ_MRNA_PREDICTED
XM_021064833.1	None	None	None
XM_013993617.2	ENSSSCG00000031105	C9orf85	chromosome 1 C9orf85 homolog [Source:VGNC Symbol;Acc:VGNC:85976]	REFSEQ_MRNA_PREDICTED
XM_013993618.2	ENSSSCG00000031105	C9orf85	chromosome 1 C9orf85 homolog [Source:VGNC Symbol;Acc:VGNC:85976]	REFSEQ_MRNA_PREDICTED
XM_021064911.1	ENSSSCG00000028996	ALDH1A1	aldehyde dehydrogenase 1 family member A1 [Source:VGNC Symbol;Acc:VGNC:97877]	REFSEQ_MRNA_PREDICTED
XR_002336383.1	None	None	None
XM_021064942.1	ENSSSCG00000005268	RORB	RAR related orphan receptor B [Source:VGNC Symbol;Acc:VGNC:92409]	REFSEQ_MRNA_PREDICTED
XM_003480538.4	ENSSSCG00000005277	GCNT1	glucosaminyl (N-acetyl) transferase 1 [Source:VGNC Symbol;Acc:VGNC:103096]	REFSEQ_MRNA_PREDICTED
XM_021065073.1	ENSSSCG00000005277	GCNT1	glucosaminyl (N-acetyl) transferase 1 [Source:VGNC Symbol;Acc:VGNC:103096]	REFSEQ_MRNA_PREDICTED
XM_021065059.1	None	None	None
XM_021065082.1	ENSSSCG00000005277	GCNT1	glucosaminyl (N-acetyl) transferase 1 [Source:VGNC Symbol;Acc:VGNC:103096]	REFSEQ_MRNA_PREDICTED
XM_021065067.1	None	None	None
XM_021065062.1	None	None	None
XR_001306507.2	None	None	None
XM_021065331.1	None	None	None
XM_021083238.1	ENSSSCG00000005300	VCP	valosin containing protein [Source:VGNC Symbol;Acc:VGNC:109420]	REFSEQ_MRNA_PREDICTED
XM_021083237.1	ENSSSCG00000005300	VCP	valosin containing protein [Source:VGNC Symbol;Acc:VGNC:109420]	REFSEQ_MRNA_PREDICTED
NM_214280.1	ENSSSCG00000005300	VCP	valosin containing protein [Source:VGNC Symbol;Acc:VGNC:109420]	REFSEQ_MRNA
XR_001302668.2	ENSSSCG00000005303	PIGO	phosphatidylinositol glycan anchor biosynthesis class O [Source:VGNC Symbol;Acc:VGNC:91426]	REFSEQ_NCRNA_PREDICTED
XM_021065841.1	ENSSSCG00000005325	TMEM8B	transmembrane protein 8B [Source:HGNC Symbol;Acc:HGNC:21427]	REFSEQ_MRNA_PREDICTED
XM_021065890.1	ENSSSCG00000005325	TMEM8B	transmembrane protein 8B [Source:HGNC Symbol;Acc:HGNC:21427]	REFSEQ_MRNA_PREDICTED
XM_021065876.1	ENSSSCG00000005325	TMEM8B	transmembrane protein 8B [Source:HGNC Symbol;Acc:HGNC:21427]	REFSEQ_MRNA_PREDICTED
XM_021065820.1	ENSSSCG00000005325	TMEM8B	transmembrane protein 8B [Source:HGNC Symbol;Acc:HGNC:21427]	REFSEQ_MRNA_PREDICTED
XM_021065850.1	ENSSSCG00000005325	TMEM8B	transmembrane protein 8B [Source:HGNC Symbol;Acc:HGNC:21427]	REFSEQ_MRNA_PREDICTED
XM_021065856.1	ENSSSCG00000005325	TMEM8B	transmembrane protein 8B [Source:HGNC Symbol;Acc:HGNC:21427]	REFSEQ_MRNA_PREDICTED
XM_021065831.1	ENSSSCG00000005325	TMEM8B	transmembrane protein 8B [Source:HGNC Symbol;Acc:HGNC:21427]	REFSEQ_MRNA_PREDICTED
XM_005660230.3	ENSSSCG00000005325	TMEM8B	transmembrane protein 8B [Source:HGNC Symbol;Acc:HGNC:21427]	REFSEQ_MRNA_PREDICTED
XM_005660231.3	ENSSSCG00000005325	TMEM8B	transmembrane protein 8B [Source:HGNC Symbol;Acc:HGNC:21427]	REFSEQ_MRNA_PREDICTED
XM_021065869.1	ENSSSCG00000005325	TMEM8B	transmembrane protein 8B [Source:HGNC Symbol;Acc:HGNC:21427]	REFSEQ_MRNA_PREDICTED
XM_021065883.1	ENSSSCG00000005325	TMEM8B	transmembrane protein 8B [Source:HGNC Symbol;Acc:HGNC:21427]	REFSEQ_MRNA_PREDICTED
XM_021065864.1	ENSSSCG00000005325	TMEM8B	transmembrane protein 8B [Source:HGNC Symbol;Acc:HGNC:21427]	REFSEQ_MRNA_PREDICTED
XM_021065896.1	ENSSSCG00000005325	TMEM8B	transmembrane protein 8B [Source:HGNC Symbol;Acc:HGNC:21427]	REFSEQ_MRNA_PREDICTED
XM_021065921.1	ENSSSCG00000055084	HRCT1	histidine rich carboxyl terminus 1 [Source:HGNC Symbol;Acc:HGNC:33872]	REFSEQ_MRNA_PREDICTED
XM_003121998.4	ENSSSCG00000031236	GLIPR2	GLI pathosis related 2 [Source:VGNC Symbol;Acc:VGNC:98023]	REFSEQ_MRNA_PREDICTED
XM_021083986.1	ENSSSCG00000037468	GNE	glucosamine (UDP-N-acetyl)-2-epimerase/N-acetylmannosamine kinase [Source:VGNC Symbol;Acc:VGNC:103101]	REFSEQ_MRNA_PREDICTED
XM_021083990.1	ENSSSCG00000037468	GNE	glucosamine (UDP-N-acetyl)-2-epimerase/N-acetylmannosamine kinase [Source:VGNC Symbol;Acc:VGNC:103101]	REFSEQ_MRNA_PREDICTED
XM_021083984.1	ENSSSCG00000037468	GNE	glucosamine (UDP-N-acetyl)-2-epimerase/N-acetylmannosamine kinase [Source:VGNC Symbol;Acc:VGNC:103101]	REFSEQ_MRNA_PREDICTED
XM_021083996.1	ENSSSCG00000037468	GNE	glucosamine (UDP-N-acetyl)-2-epimerase/N-acetylmannosamine kinase [Source:VGNC Symbol;Acc:VGNC:103101]	REFSEQ_MRNA_PREDICTED
XM_021066147.1	ENSSSCG00000005347	POLR1E	RNA polymerase I subunit E [Source:VGNC Symbol;Acc:VGNC:91645]	REFSEQ_MRNA_PREDICTED
XM_001928975.4	ENSSSCG00000005354	TRMT10B	tRNA methyltransferase 10B [Source:VGNC Symbol;Acc:VGNC:94443]	REFSEQ_MRNA_PREDICTED
XM_013993673.2	ENSSSCG00000005354	TRMT10B	tRNA methyltransferase 10B [Source:VGNC Symbol;Acc:VGNC:94443]	REFSEQ_MRNA_PREDICTED
XM_021066232.1	ENSSSCG00000005354	TRMT10B	tRNA methyltransferase 10B [Source:VGNC Symbol;Acc:VGNC:94443]	REFSEQ_MRNA_PREDICTED
XR_001306523.2	None	None	None
XR_002336820.1	None	None	None
XR_002336819.1	None	None	None
XR_002336821.1	None	None	None
XM_001924352.7	ENSSSCG00000005360	IGFBPL1	insulin like growth factor binding protein like 1 [Source:VGNC Symbol;Acc:VGNC:89061]	REFSEQ_MRNA_PREDICTED
XM_021085122.1	ENSSSCG00000045508	CCDC180	coiled-coil domain containing 180 [Source:HGNC Symbol;Acc:HGNC:29303]	REFSEQ_MRNA_PREDICTED
XM_003353588.5	ENSSSCG00000063066	TMOD1	tropomodulin 1 [Source:HGNC Symbol;Acc:HGNC:11871]	REFSEQ_MRNA_PREDICTED
XM_021066359.1	ENSSSCG00000063066	TMOD1	tropomodulin 1 [Source:HGNC Symbol;Acc:HGNC:11871]	REFSEQ_MRNA_PREDICTED
XR_301366.3	ENSSSCG00000005368	XPA	XPA, DNA damage recognition and repair factor [Source:VGNC Symbol;Acc:VGNC:94998]	REFSEQ_NCRNA_PREDICTED
XM_005660266.3	ENSSSCG00000033222	TRIM14	tripartite motif containing 14 [Source:VGNC Symbol;Acc:VGNC:103196]	REFSEQ_MRNA_PREDICTED
XM_013993686.2	ENSSSCG00000033222	TRIM14	tripartite motif containing 14 [Source:VGNC Symbol;Acc:VGNC:103196]	REFSEQ_MRNA_PREDICTED
XM_003122031.4	ENSSSCG00000033222	TRIM14	tripartite motif containing 14 [Source:VGNC Symbol;Acc:VGNC:103196]	REFSEQ_MRNA_PREDICTED
XM_021066519.1	ENSSSCG00000005376	TBC1D2	TBC1 domain family member 2 [Source:VGNC Symbol;Acc:VGNC:93768]	REFSEQ_MRNA_PREDICTED
XM_001925405.4	ENSSSCG00000005378	ANKS6	ankyrin repeat and sterile alpha motif domain containing 6 [Source:VGNC Symbol;Acc:VGNC:85351]	REFSEQ_MRNA_PREDICTED
XM_013993700.2	ENSSSCG00000005378	ANKS6	ankyrin repeat and sterile alpha motif domain containing 6 [Source:VGNC Symbol;Acc:VGNC:85351]	REFSEQ_MRNA_PREDICTED
XM_013993702.2	ENSSSCG00000005378	ANKS6	ankyrin repeat and sterile alpha motif domain containing 6 [Source:VGNC Symbol;Acc:VGNC:85351]	REFSEQ_MRNA_PREDICTED
XM_013993690.2	None	None	None
NM_001243825.1	ENSSSCG00000038914	SEC61B	SEC61 translocon subunit beta [Source:VGNC Symbol;Acc:VGNC:92683]	REFSEQ_MRNA
XM_005652705.3	ENSSSCG00000034239	ZNF189	zinc finger protein 189 [Source:VGNC Symbol;Acc:VGNC:103205]	REFSEQ_MRNA_PREDICTED
XM_003353597.4	ENSSSCG00000029687	PGAP4	post-GPI attachment to proteins GalNAc transferase 4 [Source:VGNC Symbol;Acc:VGNC:91344]	REFSEQ_MRNA_PREDICTED
XM_013993717.2	ENSSSCG00000029687	PGAP4	post-GPI attachment to proteins GalNAc transferase 4 [Source:VGNC Symbol;Acc:VGNC:91344]	REFSEQ_MRNA_PREDICTED
XM_005660302.3	ENSSSCG00000029687	PGAP4	post-GPI attachment to proteins GalNAc transferase 4 [Source:VGNC Symbol;Acc:VGNC:91344]	REFSEQ_MRNA_PREDICTED
XM_005660303.3	ENSSSCG00000029687	PGAP4	post-GPI attachment to proteins GalNAc transferase 4 [Source:VGNC Symbol;Acc:VGNC:91344]	REFSEQ_MRNA_PREDICTED
XM_021066949.1	ENSSSCG00000005403	SMC2	structural maintenance of chromosomes 2 [Source:VGNC Symbol;Acc:VGNC:93238]	REFSEQ_MRNA_PREDICTED
XM_021066940.1	ENSSSCG00000005403	SMC2	structural maintenance of chromosomes 2 [Source:VGNC Symbol;Acc:VGNC:93238]	REFSEQ_MRNA_PREDICTED
XM_021066959.1	ENSSSCG00000005403	SMC2	structural maintenance of chromosomes 2 [Source:VGNC Symbol;Acc:VGNC:93238]	REFSEQ_MRNA_PREDICTED
XM_021067029.1	None	None	None
XM_021067020.1	None	None	None
XR_002337119.1	None	None	None
XM_013993732.2	None	None	None
XR_309394.2	None	None	None
XM_021087899.1	ENSSSCG00000033120	PALM2AKAP2	PALM2-AKAP2 fusion [Source:NCBI gene (formerly Entrezgene);Acc:100152369]	REFSEQ_MRNA_PREDICTED
XM_013993751.2	ENSSSCG00000005466	PTBP3	polypyrimidine tract binding protein 3 [Source:VGNC Symbol;Acc:VGNC:91938]	REFSEQ_MRNA_PREDICTED
XM_005660329.3	ENSSSCG00000005466	PTBP3	polypyrimidine tract binding protein 3 [Source:VGNC Symbol;Acc:VGNC:91938]	REFSEQ_MRNA_PREDICTED
XM_013993752.2	ENSSSCG00000005466	PTBP3	polypyrimidine tract binding protein 3 [Source:VGNC Symbol;Acc:VGNC:91938]	REFSEQ_MRNA_PREDICTED
XM_013993753.2	ENSSSCG00000005466	PTBP3	polypyrimidine tract binding protein 3 [Source:VGNC Symbol;Acc:VGNC:91938]	REFSEQ_MRNA_PREDICTED
XM_021084313.1	ENSSSCG00000005466	PTBP3	polypyrimidine tract binding protein 3 [Source:VGNC Symbol;Acc:VGNC:91938]	REFSEQ_MRNA_PREDICTED
XM_001928427.6	ENSSSCG00000005472	SLC46A2	solute carrier family 46 member 2 [Source:VGNC Symbol;Acc:VGNC:93127]	REFSEQ_MRNA_PREDICTED
XR_001306580.2	ENSSSCG00000005472	SLC46A2	solute carrier family 46 member 2 [Source:VGNC Symbol;Acc:VGNC:93127]	REFSEQ_NCRNA_PREDICTED
XM_021067627.1	ENSSSCG00000005477	FKBP15	FKBP prolyl isomerase family member 15 [Source:VGNC Symbol;Acc:VGNC:88145]	REFSEQ_MRNA_PREDICTED
XM_003353619.5	ENSSSCG00000024648	PRPF4	pre-mRNA processing factor 4 [Source:VGNC Symbol;Acc:VGNC:91843]	REFSEQ_MRNA_PREDICTED
XM_005660339.3	ENSSSCG00000024648	PRPF4	pre-mRNA processing factor 4 [Source:VGNC Symbol;Acc:VGNC:91843]	REFSEQ_MRNA_PREDICTED

## Sheet: Sheet5
Target Genes of ssc-miR-133a-5p in Dapulian
initial_alias	converted_alias	name	description	namespace
XM_003121272.5	ENSSSCG00000044472	COL19A1	collagen type XIX alpha 1 chain [Source:VGNC Symbol;Acc:VGNC:109527]	REFSEQ_MRNA_PREDICTED
XM_021062610.1	ENSSSCG00000036551	AGBL1	AGBL carboxypeptidase 1 [Source:HGNC Symbol;Acc:HGNC:26504]	REFSEQ_MRNA_PREDICTED
XM_021074440.1	ENSSSCG00000005456	MUSK	muscle associated receptor tyrosine kinase [Source:VGNC Symbol;Acc:VGNC:90486]	REFSEQ_MRNA_PREDICTED
XM_021074436.1	ENSSSCG00000005456	MUSK	muscle associated receptor tyrosine kinase [Source:VGNC Symbol;Acc:VGNC:90486]	REFSEQ_MRNA_PREDICTED
XM_021074447.1	ENSSSCG00000005456	MUSK	muscle associated receptor tyrosine kinase [Source:VGNC Symbol;Acc:VGNC:90486]	REFSEQ_MRNA_PREDICTED
XM_021074443.1	ENSSSCG00000005456	MUSK	muscle associated receptor tyrosine kinase [Source:VGNC Symbol;Acc:VGNC:90486]	REFSEQ_MRNA_PREDICTED
XR_002342214.1	ENSSSCG00000004023	CEP43	centrosomal protein 43 [Source:VGNC Symbol;Acc:VGNC:86570]	REFSEQ_NCRNA_PREDICTED
XM_021071805.1	ENSSSCG00000004027	PDE10A	phosphodiesterase 10A [Source:VGNC Symbol;Acc:VGNC:91248]	REFSEQ_MRNA_PREDICTED
XM_021071855.1	ENSSSCG00000038153	PACRG	parkin coregulated [Source:VGNC Symbol;Acc:VGNC:91138]	REFSEQ_MRNA_PREDICTED
NM_001044603.2	ENSSSCG00000004032	PRKN	parkin RBR E3 ubiquitin protein ligase [Source:VGNC Symbol;Acc:VGNC:109540]	REFSEQ_MRNA
XM_021086522.1	ENSSSCG00000035027	ZDHHC14	zinc finger DHHC-type palmitoyltransferase 14 [Source:VGNC Symbol;Acc:VGNC:95117]	REFSEQ_MRNA_PREDICTED
XM_021086620.1	ENSSSCG00000046319	IPCEF1	interaction protein for cytohesin exchange factors 1 [Source:HGNC Symbol;Acc:HGNC:21204]	REFSEQ_MRNA_PREDICTED
XM_013992484.2	ENSSSCG00000004087	CCDC170	coiled-coil domain containing 170 [Source:VGNC Symbol;Acc:VGNC:86271]	REFSEQ_MRNA_PREDICTED
XM_005659137.3	ENSSSCG00000004087	CCDC170	coiled-coil domain containing 170 [Source:VGNC Symbol;Acc:VGNC:86271]	REFSEQ_MRNA_PREDICTED
XM_005659136.3	ENSSSCG00000004087	CCDC170	coiled-coil domain containing 170 [Source:VGNC Symbol;Acc:VGNC:86271]	REFSEQ_MRNA_PREDICTED
XM_005659135.3	ENSSSCG00000004087	CCDC170	coiled-coil domain containing 170 [Source:VGNC Symbol;Acc:VGNC:86271]	REFSEQ_MRNA_PREDICTED
XM_021072482.1	None	None	None
XM_021087446.1	ENSSSCG00000022968	ARFGEF3	ARFGEF family member 3 [Source:VGNC Symbol;Acc:VGNC:85452]	REFSEQ_MRNA_PREDICTED
XM_021087436.1	ENSSSCG00000022968	ARFGEF3	ARFGEF family member 3 [Source:VGNC Symbol;Acc:VGNC:85452]	REFSEQ_MRNA_PREDICTED
XM_021087441.1	ENSSSCG00000022968	ARFGEF3	ARFGEF family member 3 [Source:VGNC Symbol;Acc:VGNC:85452]	REFSEQ_MRNA_PREDICTED
XM_021087554.1	ENSSSCG00000004165	PDE7B	phosphodiesterase 7B [Source:VGNC Symbol;Acc:VGNC:91262]	REFSEQ_MRNA_PREDICTED
XM_021087561.1	ENSSSCG00000004165	PDE7B	phosphodiesterase 7B [Source:VGNC Symbol;Acc:VGNC:91262]	REFSEQ_MRNA_PREDICTED
XM_021087558.1	ENSSSCG00000004165	PDE7B	phosphodiesterase 7B [Source:VGNC Symbol;Acc:VGNC:91262]	REFSEQ_MRNA_PREDICTED
XM_021088712.1	ENSSSCG00000004225	TPD52L1	TPD52 like 1 [Source:VGNC Symbol;Acc:VGNC:94334]	REFSEQ_MRNA_PREDICTED
XR_002338457.1	None	None	None
XR_002338500.1	None	None	None
XR_002338469.1	None	None	None
XR_002338480.1	None	None	None
XR_002338468.1	None	None	None
XR_002338504.1	None	None	None
XM_021089044.1	ENSSSCG00000004250	SLC35F1	solute carrier family 35 member F1 [Source:VGNC Symbol;Acc:VGNC:93081]	REFSEQ_MRNA_PREDICTED
XM_001927319.7	ENSSSCG00000004293	SNX14	sorting nexin 14 [Source:VGNC Symbol;Acc:VGNC:93307]	REFSEQ_MRNA_PREDICTED
XM_003480289.4	ENSSSCG00000004336	EPHA7	EPH receptor A7 [Source:VGNC Symbol;Acc:VGNC:87734]	REFSEQ_MRNA_PREDICTED
XM_005659300.3	ENSSSCG00000004336	EPHA7	EPH receptor A7 [Source:VGNC Symbol;Acc:VGNC:87734]	REFSEQ_MRNA_PREDICTED
XM_005659302.3	ENSSSCG00000004336	EPHA7	EPH receptor A7 [Source:VGNC Symbol;Acc:VGNC:87734]	REFSEQ_MRNA_PREDICTED
XM_021090161.1	ENSSSCG00000004336	EPHA7	EPH receptor A7 [Source:VGNC Symbol;Acc:VGNC:87734]	REFSEQ_MRNA_PREDICTED
XM_001927384.4	ENSSSCG00000035648	MANEA	mannosidase endo-alpha [Source:VGNC Symbol;Acc:VGNC:89971]	REFSEQ_MRNA_PREDICTED
XM_021092436.1	ENSSSCG00000004490	SETBP1	SET binding protein 1 [Source:VGNC Symbol;Acc:VGNC:92756]	REFSEQ_MRNA_PREDICTED
XM_013988555.2	ENSSSCG00000004490	SETBP1	SET binding protein 1 [Source:VGNC Symbol;Acc:VGNC:92756]	REFSEQ_MRNA_PREDICTED
XM_021092441.1	ENSSSCG00000004490	SETBP1	SET binding protein 1 [Source:VGNC Symbol;Acc:VGNC:92756]	REFSEQ_MRNA_PREDICTED
XM_013988558.2	ENSSSCG00000004490	SETBP1	SET binding protein 1 [Source:VGNC Symbol;Acc:VGNC:92756]	REFSEQ_MRNA_PREDICTED
XM_021092679.1	ENSSSCG00000034730	PIAS2	protein inhibitor of activated STAT 2 [Source:VGNC Symbol;Acc:VGNC:91411]	REFSEQ_MRNA_PREDICTED
XR_002344195.1	ENSSSCG00000034730	PIAS2	protein inhibitor of activated STAT 2 [Source:VGNC Symbol;Acc:VGNC:91411]	REFSEQ_NCRNA_PREDICTED
XR_002344194.1	ENSSSCG00000034730	PIAS2	protein inhibitor of activated STAT 2 [Source:VGNC Symbol;Acc:VGNC:91411]	REFSEQ_NCRNA_PREDICTED
XR_002344196.1	ENSSSCG00000034730	PIAS2	protein inhibitor of activated STAT 2 [Source:VGNC Symbol;Acc:VGNC:91411]	REFSEQ_NCRNA_PREDICTED
XM_021073448.1	ENSSSCG00000040836	DCC	DCC netrin 1 receptor [Source:VGNC Symbol;Acc:VGNC:103078]	REFSEQ_MRNA_PREDICTED
XM_021073445.1	ENSSSCG00000040836	DCC	DCC netrin 1 receptor [Source:VGNC Symbol;Acc:VGNC:103078]	REFSEQ_MRNA_PREDICTED
XM_021073456.1	ENSSSCG00000040836	DCC	DCC netrin 1 receptor [Source:VGNC Symbol;Acc:VGNC:103078]	REFSEQ_MRNA_PREDICTED
XM_021073463.1	ENSSSCG00000040836	DCC	DCC netrin 1 receptor [Source:VGNC Symbol;Acc:VGNC:103078]	REFSEQ_MRNA_PREDICTED
XM_021073460.1	ENSSSCG00000040836	DCC	DCC netrin 1 receptor [Source:VGNC Symbol;Acc:VGNC:103078]	REFSEQ_MRNA_PREDICTED
XM_013992856.2	ENSSSCG00000040836	DCC	DCC netrin 1 receptor [Source:VGNC Symbol;Acc:VGNC:103078]	REFSEQ_MRNA_PREDICTED
XM_021093547.1	ENSSSCG00000004535	TCF4	transcription factor 4 [Source:VGNC Symbol;Acc:VGNC:93823]	REFSEQ_MRNA_PREDICTED
XM_021093550.1	ENSSSCG00000004535	TCF4	transcription factor 4 [Source:VGNC Symbol;Acc:VGNC:93823]	REFSEQ_MRNA_PREDICTED
XM_021093544.1	ENSSSCG00000004535	TCF4	transcription factor 4 [Source:VGNC Symbol;Acc:VGNC:93823]	REFSEQ_MRNA_PREDICTED
XM_021093561.1	ENSSSCG00000004535	TCF4	transcription factor 4 [Source:VGNC Symbol;Acc:VGNC:93823]	REFSEQ_MRNA_PREDICTED
XM_021093556.1	ENSSSCG00000004535	TCF4	transcription factor 4 [Source:VGNC Symbol;Acc:VGNC:93823]	REFSEQ_MRNA_PREDICTED
XM_021093539.1	ENSSSCG00000004535	TCF4	transcription factor 4 [Source:VGNC Symbol;Acc:VGNC:93823]	REFSEQ_MRNA_PREDICTED
XM_021093553.1	ENSSSCG00000004535	TCF4	transcription factor 4 [Source:VGNC Symbol;Acc:VGNC:93823]	REFSEQ_MRNA_PREDICTED
XM_021093529.1	ENSSSCG00000004535	TCF4	transcription factor 4 [Source:VGNC Symbol;Acc:VGNC:93823]	REFSEQ_MRNA_PREDICTED
XM_021093448.1	ENSSSCG00000004535	TCF4	transcription factor 4 [Source:VGNC Symbol;Acc:VGNC:93823]	REFSEQ_MRNA_PREDICTED
XM_021093515.1	ENSSSCG00000004535	TCF4	transcription factor 4 [Source:VGNC Symbol;Acc:VGNC:93823]	REFSEQ_MRNA_PREDICTED
XM_021093496.1	ENSSSCG00000004535	TCF4	transcription factor 4 [Source:VGNC Symbol;Acc:VGNC:93823]	REFSEQ_MRNA_PREDICTED
XM_021093502.1	ENSSSCG00000004535	TCF4	transcription factor 4 [Source:VGNC Symbol;Acc:VGNC:93823]	REFSEQ_MRNA_PREDICTED
XM_021093524.1	ENSSSCG00000004535	TCF4	transcription factor 4 [Source:VGNC Symbol;Acc:VGNC:93823]	REFSEQ_MRNA_PREDICTED
XM_021093505.1	ENSSSCG00000004535	TCF4	transcription factor 4 [Source:VGNC Symbol;Acc:VGNC:93823]	REFSEQ_MRNA_PREDICTED
XM_021093431.1	ENSSSCG00000004535	TCF4	transcription factor 4 [Source:VGNC Symbol;Acc:VGNC:93823]	REFSEQ_MRNA_PREDICTED
XM_021093445.1	ENSSSCG00000004535	TCF4	transcription factor 4 [Source:VGNC Symbol;Acc:VGNC:93823]	REFSEQ_MRNA_PREDICTED
XM_021093465.1	ENSSSCG00000004535	TCF4	transcription factor 4 [Source:VGNC Symbol;Acc:VGNC:93823]	REFSEQ_MRNA_PREDICTED
XM_021093443.1	ENSSSCG00000004535	TCF4	transcription factor 4 [Source:VGNC Symbol;Acc:VGNC:93823]	REFSEQ_MRNA_PREDICTED
XM_021093460.1	ENSSSCG00000004535	TCF4	transcription factor 4 [Source:VGNC Symbol;Acc:VGNC:93823]	REFSEQ_MRNA_PREDICTED
XM_021093481.1	ENSSSCG00000004535	TCF4	transcription factor 4 [Source:VGNC Symbol;Acc:VGNC:93823]	REFSEQ_MRNA_PREDICTED
XM_021093441.1	ENSSSCG00000004535	TCF4	transcription factor 4 [Source:VGNC Symbol;Acc:VGNC:93823]	REFSEQ_MRNA_PREDICTED
XM_021093452.1	ENSSSCG00000004535	TCF4	transcription factor 4 [Source:VGNC Symbol;Acc:VGNC:93823]	REFSEQ_MRNA_PREDICTED
XM_021093476.1	ENSSSCG00000004535	TCF4	transcription factor 4 [Source:VGNC Symbol;Acc:VGNC:93823]	REFSEQ_MRNA_PREDICTED
XM_021093484.1	ENSSSCG00000004535	TCF4	transcription factor 4 [Source:VGNC Symbol;Acc:VGNC:93823]	REFSEQ_MRNA_PREDICTED
XM_021093439.1	ENSSSCG00000004535	TCF4	transcription factor 4 [Source:VGNC Symbol;Acc:VGNC:93823]	REFSEQ_MRNA_PREDICTED
XM_021093513.1	ENSSSCG00000004535	TCF4	transcription factor 4 [Source:VGNC Symbol;Acc:VGNC:93823]	REFSEQ_MRNA_PREDICTED
XM_021093435.1	ENSSSCG00000004535	TCF4	transcription factor 4 [Source:VGNC Symbol;Acc:VGNC:93823]	REFSEQ_MRNA_PREDICTED
XM_021093587.1	ENSSSCG00000004535	TCF4	transcription factor 4 [Source:VGNC Symbol;Acc:VGNC:93823]	REFSEQ_MRNA_PREDICTED
XM_021093499.1	ENSSSCG00000004535	TCF4	transcription factor 4 [Source:VGNC Symbol;Acc:VGNC:93823]	REFSEQ_MRNA_PREDICTED
XM_021093491.1	ENSSSCG00000004535	TCF4	transcription factor 4 [Source:VGNC Symbol;Acc:VGNC:93823]	REFSEQ_MRNA_PREDICTED
XM_021093314.1	ENSSSCG00000021588	DAPK2	death associated protein kinase 2 [Source:VGNC Symbol;Acc:VGNC:87157]	REFSEQ_MRNA_PREDICTED
XM_021093392.1	ENSSSCG00000021588	DAPK2	death associated protein kinase 2 [Source:VGNC Symbol;Acc:VGNC:87157]	REFSEQ_MRNA_PREDICTED
NM_001243563.1	ENSSSCG00000021588	DAPK2	death associated protein kinase 2 [Source:VGNC Symbol;Acc:VGNC:87157]	REFSEQ_MRNA
XM_021073474.1	ENSSSCG00000004576	RORA	RAR related orphan receptor A [Source:VGNC Symbol;Acc:VGNC:92408]	REFSEQ_MRNA_PREDICTED
XM_021073481.1	ENSSSCG00000004576	RORA	RAR related orphan receptor A [Source:VGNC Symbol;Acc:VGNC:92408]	REFSEQ_MRNA_PREDICTED
XM_021094552.1	ENSSSCG00000024131	MINDY2	MINDY lysine 48 deubiquitinase 2 [Source:VGNC Symbol;Acc:VGNC:90231]	REFSEQ_MRNA_PREDICTED
XM_021094542.1	ENSSSCG00000024131	MINDY2	MINDY lysine 48 deubiquitinase 2 [Source:VGNC Symbol;Acc:VGNC:90231]	REFSEQ_MRNA_PREDICTED
NM_001206341.1	ENSSSCG00000004653	SECISBP2L	SECIS binding protein 2 like [Source:VGNC Symbol;Acc:VGNC:92686]	REFSEQ_MRNA
XM_005659630.3	ENSSSCG00000004653	SECISBP2L	SECIS binding protein 2 like [Source:VGNC Symbol;Acc:VGNC:92686]	REFSEQ_MRNA_PREDICTED
XM_005659631.3	ENSSSCG00000004653	SECISBP2L	SECIS binding protein 2 like [Source:VGNC Symbol;Acc:VGNC:92686]	REFSEQ_MRNA_PREDICTED
XM_021099210.1	ENSSSCG00000004653	SECISBP2L	SECIS binding protein 2 like [Source:VGNC Symbol;Acc:VGNC:92686]	REFSEQ_MRNA_PREDICTED
XM_021097802.1	ENSSSCG00000004781	PAK6	p21 (RAC1) activated kinase 6 [Source:VGNC Symbol;Acc:VGNC:103144]	REFSEQ_MRNA_PREDICTED
XM_021097791.1	ENSSSCG00000004781	PAK6	p21 (RAC1) activated kinase 6 [Source:VGNC Symbol;Acc:VGNC:103144]	REFSEQ_MRNA_PREDICTED
XM_021097786.1	ENSSSCG00000004781	PAK6	p21 (RAC1) activated kinase 6 [Source:VGNC Symbol;Acc:VGNC:103144]	REFSEQ_MRNA_PREDICTED
XM_021098284.1	None	None	None
XM_021098293.1	ENSSSCG00000036219	GJD2	gap junction protein delta 2 [Source:VGNC Symbol;Acc:VGNC:88471]	REFSEQ_MRNA_PREDICTED
XM_021098291.1	ENSSSCG00000036219	GJD2	gap junction protein delta 2 [Source:VGNC Symbol;Acc:VGNC:88471]	REFSEQ_MRNA_PREDICTED
XM_021098279.1	None	None	None
XM_021098289.1	ENSSSCG00000036219	GJD2	gap junction protein delta 2 [Source:VGNC Symbol;Acc:VGNC:88471]	REFSEQ_MRNA_PREDICTED
XM_021098285.1	ENSSSCG00000036219	GJD2	gap junction protein delta 2 [Source:VGNC Symbol;Acc:VGNC:88471]	REFSEQ_MRNA_PREDICTED
XM_021098274.1	None	None	None
XM_021098276.1	None	None	None
XM_005659775.3	ENSSSCG00000004811	ENSSSCG00000004811	pyroglutamyl-peptidase I like [Source:VGNC Symbol;Acc:VGNC:91361]	REFSEQ_MRNA_PREDICTED
XM_005659773.3	ENSSSCG00000004811	ENSSSCG00000004811	pyroglutamyl-peptidase I like [Source:VGNC Symbol;Acc:VGNC:91361]	REFSEQ_MRNA_PREDICTED
XM_021098812.1	ENSSSCG00000004850	ENTREP2	family with sequence similarity 189 member A1 [Source:VGNC Symbol;Acc:VGNC:87943]	REFSEQ_MRNA_PREDICTED
XR_301093.3	None	None	None
XM_021099901.1	ENSSSCG00000004907	CCBE1	collagen and calcium binding EGF domains 1 [Source:VGNC Symbol;Acc:VGNC:86240]	REFSEQ_MRNA_PREDICTED
XM_021099895.1	ENSSSCG00000004907	CCBE1	collagen and calcium binding EGF domains 1 [Source:VGNC Symbol;Acc:VGNC:86240]	REFSEQ_MRNA_PREDICTED
XM_021099891.1	ENSSSCG00000004907	CCBE1	collagen and calcium binding EGF domains 1 [Source:VGNC Symbol;Acc:VGNC:86240]	REFSEQ_MRNA_PREDICTED
XM_005659840.3	ENSSSCG00000004907	CCBE1	collagen and calcium binding EGF domains 1 [Source:VGNC Symbol;Acc:VGNC:86240]	REFSEQ_MRNA_PREDICTED
XM_003121722.6	ENSSSCG00000004907	CCBE1	collagen and calcium binding EGF domains 1 [Source:VGNC Symbol;Acc:VGNC:86240]	REFSEQ_MRNA_PREDICTED
XM_005659854.3	ENSSSCG00000004936	INTS14	integrator complex subunit 14 [Source:VGNC Symbol;Acc:VGNC:89161]	REFSEQ_MRNA_PREDICTED
XM_005659853.3	ENSSSCG00000004936	INTS14	integrator complex subunit 14 [Source:VGNC Symbol;Acc:VGNC:89161]	REFSEQ_MRNA_PREDICTED
XM_021100450.1	ENSSSCG00000004955	MAP2K5	mitogen-activated protein kinase kinase 5 [Source:VGNC Symbol;Acc:VGNC:103122]	REFSEQ_MRNA_PREDICTED
XM_021100437.1	ENSSSCG00000004955	MAP2K5	mitogen-activated protein kinase kinase 5 [Source:VGNC Symbol;Acc:VGNC:103122]	REFSEQ_MRNA_PREDICTED
XM_021073924.1	ENSSSCG00000004980	THSD4	thrombospondin type 1 domain containing 4 [Source:VGNC Symbol;Acc:VGNC:93967]	REFSEQ_MRNA_PREDICTED
XM_021073928.1	ENSSSCG00000004980	THSD4	thrombospondin type 1 domain containing 4 [Source:VGNC Symbol;Acc:VGNC:93967]	REFSEQ_MRNA_PREDICTED
XM_021073943.1	ENSSSCG00000004980	THSD4	thrombospondin type 1 domain containing 4 [Source:VGNC Symbol;Acc:VGNC:93967]	REFSEQ_MRNA_PREDICTED
XM_021073936.1	ENSSSCG00000004980	THSD4	thrombospondin type 1 domain containing 4 [Source:VGNC Symbol;Acc:VGNC:93967]	REFSEQ_MRNA_PREDICTED
XM_013993445.2	ENSSSCG00000033800	PELI2	pellino E3 ubiquitin protein ligase family member 2 [Source:VGNC Symbol;Acc:VGNC:91307]	REFSEQ_MRNA_PREDICTED
NM_001244640.1	ENSSSCG00000025013	RTN1	reticulon 1 [Source:VGNC Symbol;Acc:VGNC:103169]	REFSEQ_MRNA
XM_021062549.1	ENSSSCG00000005098	SYT16	synaptotagmin 16 [Source:VGNC Symbol;Acc:VGNC:93683]	REFSEQ_MRNA_PREDICTED
XM_021062553.1	ENSSSCG00000005098	SYT16	synaptotagmin 16 [Source:VGNC Symbol;Acc:VGNC:93683]	REFSEQ_MRNA_PREDICTED
XM_021083214.1	ENSSSCG00000005106	NTRK3	neurotrophic receptor tyrosine kinase 3 [Source:VGNC Symbol;Acc:VGNC:103142]	REFSEQ_MRNA_PREDICTED
XM_021083220.1	ENSSSCG00000005106	NTRK3	neurotrophic receptor tyrosine kinase 3 [Source:VGNC Symbol;Acc:VGNC:103142]	REFSEQ_MRNA_PREDICTED
XM_021062620.1	ENSSSCG00000034726	KCNH5	potassium voltage-gated channel subfamily H member 5 [Source:VGNC Symbol;Acc:VGNC:89345]	REFSEQ_MRNA_PREDICTED
XM_021062638.1	ENSSSCG00000034726	KCNH5	potassium voltage-gated channel subfamily H member 5 [Source:VGNC Symbol;Acc:VGNC:89345]	REFSEQ_MRNA_PREDICTED
XM_021062628.1	ENSSSCG00000034726	KCNH5	potassium voltage-gated channel subfamily H member 5 [Source:VGNC Symbol;Acc:VGNC:89345]	REFSEQ_MRNA_PREDICTED
XM_021062633.1	ENSSSCG00000034726	KCNH5	potassium voltage-gated channel subfamily H member 5 [Source:VGNC Symbol;Acc:VGNC:89345]	REFSEQ_MRNA_PREDICTED
XM_013993522.2	ENSSSCG00000005166	MLLT3	MLLT3 super elongation complex subunit [Source:VGNC Symbol;Acc:VGNC:90256]	REFSEQ_MRNA_PREDICTED
XM_003121886.6	ENSSSCG00000005166	MLLT3	MLLT3 super elongation complex subunit [Source:VGNC Symbol;Acc:VGNC:90256]	REFSEQ_MRNA_PREDICTED
XM_013993520.2	ENSSSCG00000005166	MLLT3	MLLT3 super elongation complex subunit [Source:VGNC Symbol;Acc:VGNC:90256]	REFSEQ_MRNA_PREDICTED
XM_021074260.1	ENSSSCG00000040366	ADAMTSL1	ADAMTS like 1 [Source:VGNC Symbol;Acc:VGNC:85090]	REFSEQ_MRNA_PREDICTED
XM_021074373.1	ENSSSCG00000005194	PTPRD	protein tyrosine phosphatase receptor type D [Source:HGNC Symbol;Acc:HGNC:9668]	REFSEQ_MRNA_PREDICTED
XM_021074310.1	ENSSSCG00000005194	PTPRD	protein tyrosine phosphatase receptor type D [Source:HGNC Symbol;Acc:HGNC:9668]	REFSEQ_MRNA_PREDICTED
XM_021074327.1	ENSSSCG00000005194	PTPRD	protein tyrosine phosphatase receptor type D [Source:HGNC Symbol;Acc:HGNC:9668]	REFSEQ_MRNA_PREDICTED
XM_021074296.1	ENSSSCG00000005194	PTPRD	protein tyrosine phosphatase receptor type D [Source:HGNC Symbol;Acc:HGNC:9668]	REFSEQ_MRNA_PREDICTED
XM_021074300.1	ENSSSCG00000005194	PTPRD	protein tyrosine phosphatase receptor type D [Source:HGNC Symbol;Acc:HGNC:9668]	REFSEQ_MRNA_PREDICTED
XM_021074376.1	ENSSSCG00000005194	PTPRD	protein tyrosine phosphatase receptor type D [Source:HGNC Symbol;Acc:HGNC:9668]	REFSEQ_MRNA_PREDICTED
XM_021074345.1	ENSSSCG00000005194	PTPRD	protein tyrosine phosphatase receptor type D [Source:HGNC Symbol;Acc:HGNC:9668]	REFSEQ_MRNA_PREDICTED
XM_021074314.1	ENSSSCG00000005194	PTPRD	protein tyrosine phosphatase receptor type D [Source:HGNC Symbol;Acc:HGNC:9668]	REFSEQ_MRNA_PREDICTED
XM_021074346.1	ENSSSCG00000005194	PTPRD	protein tyrosine phosphatase receptor type D [Source:HGNC Symbol;Acc:HGNC:9668]	REFSEQ_MRNA_PREDICTED
XM_021074337.1	ENSSSCG00000005194	PTPRD	protein tyrosine phosphatase receptor type D [Source:HGNC Symbol;Acc:HGNC:9668]	REFSEQ_MRNA_PREDICTED
XM_021074319.1	ENSSSCG00000005194	PTPRD	protein tyrosine phosphatase receptor type D [Source:HGNC Symbol;Acc:HGNC:9668]	REFSEQ_MRNA_PREDICTED
XM_021065057.1	None	None	None
XR_002336987.1	None	None	None
XM_021074507.1	ENSSSCG00000005502	ASTN2	astrotactin 2 [Source:VGNC Symbol;Acc:VGNC:85594]	REFSEQ_MRNA_PREDICTED
XM_021074509.1	ENSSSCG00000005502	ASTN2	astrotactin 2 [Source:VGNC Symbol;Acc:VGNC:85594]	REFSEQ_MRNA_PREDICTED
XM_021068337.1	ENSSSCG00000038036	TTLL11	tubulin tyrosine ligase like 11 [Source:VGNC Symbol;Acc:VGNC:109546]	REFSEQ_MRNA_PREDICTED
XM_021068882.1	ENSSSCG00000029169	MAPKAP1	MAPK associated protein 1 [Source:VGNC Symbol;Acc:VGNC:90010]	REFSEQ_MRNA_PREDICTED
XM_021070860.1	ENSSSCG00000022250	SPACA9	sperm acrosome associated 9 [Source:VGNC Symbol;Acc:VGNC:93370]	REFSEQ_MRNA_PREDICTED
XM_021070862.1	ENSSSCG00000022250	SPACA9	sperm acrosome associated 9 [Source:VGNC Symbol;Acc:VGNC:93370]	REFSEQ_MRNA_PREDICTED
XM_021070867.1	ENSSSCG00000022250	SPACA9	sperm acrosome associated 9 [Source:VGNC Symbol;Acc:VGNC:93370]	REFSEQ_MRNA_PREDICTED
XM_021070869.1	ENSSSCG00000022250	SPACA9	sperm acrosome associated 9 [Source:VGNC Symbol;Acc:VGNC:93370]	REFSEQ_MRNA_PREDICTED
XM_021070874.1	ENSSSCG00000022250	SPACA9	sperm acrosome associated 9 [Source:VGNC Symbol;Acc:VGNC:93370]	REFSEQ_MRNA_PREDICTED
XM_005660534.3	ENSSSCG00000022250	SPACA9	sperm acrosome associated 9 [Source:VGNC Symbol;Acc:VGNC:93370]	REFSEQ_MRNA_PREDICTED
XM_021070853.1	ENSSSCG00000022250	SPACA9	sperm acrosome associated 9 [Source:VGNC Symbol;Acc:VGNC:93370]	REFSEQ_MRNA_PREDICTED
XM_021085700.1	ENSSSCG00000004013	SMOC2	SPARC related modular calcium binding 2 [Source:VGNC Symbol;Acc:VGNC:93260]	REFSEQ_MRNA_PREDICTED
XM_021085691.1	ENSSSCG00000004013	SMOC2	SPARC related modular calcium binding 2 [Source:VGNC Symbol;Acc:VGNC:93260]	REFSEQ_MRNA_PREDICTED
XM_013984302.2	ENSSSCG00000004018	AFDN	afadin, adherens junction formation factor [Source:VGNC Symbol;Acc:VGNC:97869]	REFSEQ_MRNA_PREDICTED
XM_021085839.1	ENSSSCG00000004018	AFDN	afadin, adherens junction formation factor [Source:VGNC Symbol;Acc:VGNC:97869]	REFSEQ_MRNA_PREDICTED
XM_013984296.2	ENSSSCG00000004018	AFDN	afadin, adherens junction formation factor [Source:VGNC Symbol;Acc:VGNC:97869]	REFSEQ_MRNA_PREDICTED
XM_013984267.2	ENSSSCG00000004018	AFDN	afadin, adherens junction formation factor [Source:VGNC Symbol;Acc:VGNC:97869]	REFSEQ_MRNA_PREDICTED
XM_013984285.2	ENSSSCG00000004018	AFDN	afadin, adherens junction formation factor [Source:VGNC Symbol;Acc:VGNC:97869]	REFSEQ_MRNA_PREDICTED
XM_021085824.1	ENSSSCG00000004018	AFDN	afadin, adherens junction formation factor [Source:VGNC Symbol;Acc:VGNC:97869]	REFSEQ_MRNA_PREDICTED
XM_013984278.2	ENSSSCG00000004018	AFDN	afadin, adherens junction formation factor [Source:VGNC Symbol;Acc:VGNC:97869]	REFSEQ_MRNA_PREDICTED
XM_013984289.2	ENSSSCG00000004018	AFDN	afadin, adherens junction formation factor [Source:VGNC Symbol;Acc:VGNC:97869]	REFSEQ_MRNA_PREDICTED
XM_013984272.2	ENSSSCG00000004018	AFDN	afadin, adherens junction formation factor [Source:VGNC Symbol;Acc:VGNC:97869]	REFSEQ_MRNA_PREDICTED
XM_013984277.2	ENSSSCG00000004018	AFDN	afadin, adherens junction formation factor [Source:VGNC Symbol;Acc:VGNC:97869]	REFSEQ_MRNA_PREDICTED
XM_021085776.1	ENSSSCG00000004018	AFDN	afadin, adherens junction formation factor [Source:VGNC Symbol;Acc:VGNC:97869]	REFSEQ_MRNA_PREDICTED
XM_021085833.1	ENSSSCG00000004018	AFDN	afadin, adherens junction formation factor [Source:VGNC Symbol;Acc:VGNC:97869]	REFSEQ_MRNA_PREDICTED
XM_021085831.1	ENSSSCG00000004018	AFDN	afadin, adherens junction formation factor [Source:VGNC Symbol;Acc:VGNC:97869]	REFSEQ_MRNA_PREDICTED
XM_021085787.1	ENSSSCG00000004018	AFDN	afadin, adherens junction formation factor [Source:VGNC Symbol;Acc:VGNC:97869]	REFSEQ_MRNA_PREDICTED
XM_021085803.1	ENSSSCG00000004018	AFDN	afadin, adherens junction formation factor [Source:VGNC Symbol;Acc:VGNC:97869]	REFSEQ_MRNA_PREDICTED
XM_021085815.1	ENSSSCG00000004018	AFDN	afadin, adherens junction formation factor [Source:VGNC Symbol;Acc:VGNC:97869]	REFSEQ_MRNA_PREDICTED
XM_021086109.1	ENSSSCG00000004022	RPS6KA2	ribosomal protein S6 kinase A2 [Source:VGNC Symbol;Acc:VGNC:92441]	REFSEQ_MRNA_PREDICTED
XM_021083682.1	ENSSSCG00000004029	QKI	QKI, KH domain containing RNA binding [Source:VGNC Symbol;Acc:VGNC:92025]	REFSEQ_MRNA_PREDICTED
XM_021083630.1	ENSSSCG00000004029	QKI	QKI, KH domain containing RNA binding [Source:VGNC Symbol;Acc:VGNC:92025]	REFSEQ_MRNA_PREDICTED
XM_021083632.1	ENSSSCG00000004029	QKI	QKI, KH domain containing RNA binding [Source:VGNC Symbol;Acc:VGNC:92025]	REFSEQ_MRNA_PREDICTED
XR_002341609.1	ENSSSCG00000004029	QKI	QKI, KH domain containing RNA binding [Source:VGNC Symbol;Acc:VGNC:92025]	REFSEQ_NCRNA_PREDICTED
XM_021083643.1	ENSSSCG00000004029	QKI	QKI, KH domain containing RNA binding [Source:VGNC Symbol;Acc:VGNC:92025]	REFSEQ_MRNA_PREDICTED
XM_021083654.1	ENSSSCG00000004029	QKI	QKI, KH domain containing RNA binding [Source:VGNC Symbol;Acc:VGNC:92025]	REFSEQ_MRNA_PREDICTED
XM_021083671.1	ENSSSCG00000004029	QKI	QKI, KH domain containing RNA binding [Source:VGNC Symbol;Acc:VGNC:92025]	REFSEQ_MRNA_PREDICTED
XR_002342344.1	ENSSSCG00000004057	SYTL3	synaptotagmin like 3 [Source:VGNC Symbol;Acc:VGNC:93692]	REFSEQ_NCRNA_PREDICTED
XR_002342341.1	ENSSSCG00000004057	SYTL3	synaptotagmin like 3 [Source:VGNC Symbol;Acc:VGNC:93692]	REFSEQ_NCRNA_PREDICTED
XR_002342339.1	ENSSSCG00000004057	SYTL3	synaptotagmin like 3 [Source:VGNC Symbol;Acc:VGNC:93692]	REFSEQ_NCRNA_PREDICTED
XR_002342345.1	ENSSSCG00000004057	SYTL3	synaptotagmin like 3 [Source:VGNC Symbol;Acc:VGNC:93692]	REFSEQ_NCRNA_PREDICTED
XR_002342342.1	ENSSSCG00000004057	SYTL3	synaptotagmin like 3 [Source:VGNC Symbol;Acc:VGNC:93692]	REFSEQ_NCRNA_PREDICTED
XM_021086385.1	ENSSSCG00000031776	ENSSSCG00000031776	TUB like protein 4 [Source:VGNC Symbol;Acc:VGNC:94592]	REFSEQ_MRNA_PREDICTED
XM_021086423.1	ENSSSCG00000012315	SYNJ2	synaptojanin 2 [Source:VGNC Symbol;Acc:VGNC:93669]	REFSEQ_MRNA_PREDICTED
XM_021086441.1	ENSSSCG00000030535	SNX9	sorting nexin 9 [Source:VGNC Symbol;Acc:VGNC:93326]	REFSEQ_MRNA_PREDICTED
XM_003353171.4	ENSSSCG00000030535	SNX9	sorting nexin 9 [Source:VGNC Symbol;Acc:VGNC:93326]	REFSEQ_MRNA_PREDICTED
XR_002342376.1	None	None	None
XR_002342377.1	None	None	None
XR_002338279.1	ENSSSCG00000004070	SCAF8	SR-related CTD associated factor 8 [Source:VGNC Symbol;Acc:VGNC:92604]	REFSEQ_NCRNA_PREDICTED
XR_002338280.1	ENSSSCG00000004070	SCAF8	SR-related CTD associated factor 8 [Source:VGNC Symbol;Acc:VGNC:92604]	REFSEQ_NCRNA_PREDICTED
XM_021084410.1	None	None	None
XM_021083057.1	ENSSSCG00000025777	ESR1	estrogen receptor 1 [Source:VGNC Symbol;Acc:VGNC:103089]	REFSEQ_MRNA_PREDICTED
XM_021083070.1	ENSSSCG00000025777	ESR1	estrogen receptor 1 [Source:VGNC Symbol;Acc:VGNC:103089]	REFSEQ_MRNA_PREDICTED
XM_001927265.7	ENSSSCG00000031733	AKAP12	A-kinase anchoring protein 12 [Source:VGNC Symbol;Acc:VGNC:85216]	REFSEQ_MRNA_PREDICTED
XM_021086779.1	ENSSSCG00000004092	MTHFD1L	methylenetetrahydrofolate dehydrogenase (NADP+ dependent) 1 like [Source:VGNC Symbol;Acc:VGNC:103129]	REFSEQ_MRNA_PREDICTED
XR_002342453.1	None	None	None
XM_021086883.1	ENSSSCG00000004105	NUP43	nucleoporin 43 [Source:VGNC Symbol;Acc:VGNC:90982]	REFSEQ_MRNA_PREDICTED
XM_013992495.2	ENSSSCG00000004105	NUP43	nucleoporin 43 [Source:VGNC Symbol;Acc:VGNC:90982]	REFSEQ_MRNA_PREDICTED
XM_021086995.1	ENSSSCG00000028974	UST	uronyl 2-sulfotransferase [Source:VGNC Symbol;Acc:VGNC:94780]	REFSEQ_MRNA_PREDICTED
XR_002342487.1	None	None	None
XR_002338289.1	None	None	None
XM_021072127.1	ENSSSCG00000004113	STXBP5	syntaxin binding protein 5 [Source:VGNC Symbol;Acc:VGNC:93599]	REFSEQ_MRNA_PREDICTED
[truncated: 1,481 more rows]

## Sheet: Sheet6
Target Genes of ssc-miR-133b in Dapulian
[truncated: 1,556 more rows]

## Sheet: Sheet7
Target Genes of ssc-miR-181a in Dapulian
[truncated: 2,306 more rows]

[truncated: 7 more sheets: Sheet8, Sheet9, Sheet10, Sheet11, Sheet12, Sheet13, Sheet14]
