# Supplementary material for: Whole-Transcriptome Analysis Reveals the Regulatory Network of Immune Response in Dapulian Pig
Source: Animals (Basel). 2024 Dec 8;14(23):3546. doi: 10.3390/ani14233546 (PMC11639921; doi:10.3390/ani14233546)
Supplement: Supplementary file 1 [file animals-14-03546-s001.zip › Table S6.xlsx]

## Sheet: Sheet1
Target Genes of Up_DEMs in Dapulian
IPCEF1
MANEA
GRIK2
PDSS2
PAK6
DOK6
FRMD6
PELI2
NTRK3
TTLL11
QKI
AKAP12
SASH1
SHPRH
ADGRG6
TNFAIP3
MOXD1
KIAA0408
TRMT11
RNF217
TBC1D32
CEP85L
HTR1E
BACH2
USP45
SIM1
HACE1
SCML4
METTL24
C18orf25
ST8SIA5
CFAP53
ELAC1
SMAD4
TRIP4
CSNK1G1
RAB8B
BNIP2
RFX7
WDR72
MYEF2
EIF3J
FRMD5
UBR1
TTBK2
EIF2AK4
DPH6
FMN1
TRPM1
DSEL
ATP8B1
TIPIN
ARF6
NIN
CGRRF1
EXOC5
ELAVL2
MTAP
BNC2
CCDC171
PGM5
PTAR1
ZFAND5
PCSK5
VPS13A
PAX5
CORO2A
FRRS1L
SUSD1
SNX30
STRBP
RALGPS1
GARNL3
NIBAN2
MIGA2
ABL1
AFDN
SLC22A2
SERAC1
MYCT1
ZBTB2
PPIL4
SAMD5
FBXO30
LTV1
BCLAF1
TBPL1
SOGA3
ECHDC1
SMPDL3A
HSF2
OGFRL1
PM20D2
COQ3
CCNC
CDC40
MARCKS
HDAC2
TSPYL1
CALHM5
TMEM30A
SLC17A5
SLC14A1
HDHD2
C18orf54
ONECUT2
RSL24D1
CTXN2
ZNF106
GANC
NDUFAF1
OIP5
CCDC32
ZNF516
VPS4B
KDSR
ZNF532
NOX5
PAQR5
PNN
TMX1
GPR137C
STYX
GNPNAT1
GCH1
AP5M1
TYRP1
RANBP6
DMRT2
C9orf85
RGP1
SPAG8
NR4A3
UGCG
PTBP3
INIP
GAPVD1
ODF2
TTF1
GTF3C4
OLFM1
FAM172A
PPFIA1
PTPRJ
SLC6A5
SOX6
SSBP2
CEP120
KCTD16
BRSK2
ANO1
FLRT1
CELF1
PHF21A
SLC1A2
HIPK3
CSTF3
LGR4
ANO3
TEAD1
GATAD2A
LDLR
ELAVL3
GNG7
COL23A1
UIMC1
SCAMP1
ATG10
TMEM167A
ADGRV1
ARRDC3
SLF1
CHD1
DCP2
APC
PGGT1B
COMMD10
PRR16
SNX24
FBN2
KLHL3
CTNNA1
UBE2D2
FBXO38
PPARGC1B
SIRT3
SLC25A22
CARS1
CCND1
BRMS1
CDCA5
RPS6KA4
MTA2
CCDC86
OSBP
DTX4
FAM111A
CTNND1
SSRP1
ARHGAP1
TP53I11
CD82
TCP11L1
KIF18A
LIN7C
SAAL1
COPB1
FAR1
GCSAML
DDA1
AKAP8L
TYK2
SLC44A2
ELAVL1
CRB3
CATSPERD
PIP5K1C
PWWP3A
EFNA2
R3HDM4
PLPPR3
PTBP1
FGF22
RMND5B
UTP15
GFM2
F2R
S100Z
ANKRD34B
ACOT12
CCNH
CETN3
MBLAC2
REEP5
SRP19
DTWD2
SNX2
CSNK1G3
HINT1
CXCL14
SMAD5
PRELID2
GRPEL2
SLC26A2
SLC6A7
SYNPO
DCUN1D3
FOXN2
TMEM178A
CRIM1
CPSF3
ZNF12
EIF2AK1
LMTK2
EARS2
POLR3E
IQCK
VPS35L
MRTFB
GRIN2A
ZNF169
TMEM87B
KDM3A
SERTAD2
EHBP1
PAPOLG
PSME4
GTF2A1L
SOCS5
SPAST
ASXL2
ITSN2
UBXN2A
WDR35
GRHL1
PSMG3
ACTB
USP42
SLC12A9
MDH2
BAZ1B
CTF1
CD2BP2
VWA3A
UQCRC2
ERI2
PDILT
GPR139
ITPRIPL2
SMG1
ATF7IP2
GLYR1
MGRN1
NLRC3
CLUAP1
CLDN6
TBC1D24
JPT2
POLR3K
ZNF484
ZNF892
ZNF2
MRPS5
GCC2
RFX8
KANSL3
EIF2AK3
LRRTM1
GCFC2
MOB1A
STAMBP
SNRPG
MXD1
AFTPH
OTX1
PNPT1
ERLEC1
KCNK12
MSH2
ATP6V1E2
KCNG3
HNRNPLL
SDC1
LAPTM4A
FAM110C
KIRREL1
TRPS1
RNF19A
NKAIN3
ASH1L
FNBP1L
LRRC8D
CHRAC1
FAM135B
KCNQ3
ASAP1
NTAQ1
ZHX2
DEPTOR
SAMD12
LRP12
ANKRD46
MTDH
TRIQK
NBN
ZNF704
HNF4G
STAU2
C8orf34
CSPP1
RCSD1
POU2F1
OR6N2
CTSS
PHTF1
NTNG1
AGL
FRRS1
PLPPR4
ALG14
BCAR3
CCDC18
PKN2
DDAH1
SCRT1
EFR3A
RNF139
TMEM65
TAF2
NDUFAF6
PDP1
PMP2
GDAP1
RDH10
XKR9
ARMC1
UBXN2B
PLAG1
TCEA1
POGK
LRRC71
PIP5K1A
HORMAD1
ECM1
GJA5
PRKAB2
RSBN1
SYPL2
RNPC3
GPR88
SLC35A3
SNX7
CNN3
ZNF326
LRIG3
KCNMB4
ITPR2
LMNTD1
SLC2A13
GXYLT1
ANKS1B
EEA1
MEI1
SLC4A8
SCN8A
RBMS2
USP15
MON2
PPM1H
HELB
PTPRB
STK38L
SSPN
LRP6
AICDA
PARP11
CRACR2A
PPHLN1
ANO6
NFYB
ATP2B1
PPFIA2
PIM3
NUP50
CCDC134
ZC3H7B
ADCY6
GPD1
FIGNL2
CSAD
SP7
TESPA1
PRIM1
RDH16
TAC3
NXPH4
MBD6
KIF5A
DYRK2
SLC35E3
NAP1L1
FGFR1OP2
BHLHE41
KCNJ8
KLRD1
C1RL
TULP3
SLC38A2
HCFC2
HSP90B1
SCYL2
USP44
GALNT4
RNF207
CDH8
HNRNPUL1
EPB41
S100PBP
MIB1
DTNA
DNAI4
GSE1
KLHL36
CMIP
CDYL2
WWOX
SNTB2
PSME3IP1
LPCAT2
CHD9
NETO2
ZNF536
DPY19L3
CYP2F1
ARHGAP35
SKI
ERRFI1
KIF1B
CASZ1
PHACTR4
TRIT1
LPIN2
PIK3C3
MIER1
SSBP3
EPS15
SPATA6
SLC5A9
TRABD2B
MKNK1
EIF2B3
FOXJ3
FOXL1
FOXF1
C16orf74
FA2H
TXNL4B
PLLP
CSNK2A2
SIAH1
DNAJA2
C16orf87
UQCRFS1
ZNF383
CNFN
DMRTC2
RELB
HIF3A
DHX34
TRPM4
VSIG10L
ZNF304
CHD5
H6PD
LZIC
DFFA
UBIAD1
CPLANE2
RCC2
HP1BP3
HNRNPR
SRSF10
TMEM50A
FAM76A
EYA3
PEF1
RNF19B
ZSCAN20
FAM210A
NAPG
MYL12B
SNRPD1
RIOK3
ZRANB2
USP1
OMA1
SHISAL2A
SLC22A23
NUDT3
CPNE5
RASGRF1
BAZ1A
CHD2
RGS6
DICER1
NEDD9
ADTRP
DCDC2
MRS2
HMGCLL1
MLIP
LRRC1
ZNF451
MAPK14
BICRAL
RUNX2
TNFRSF21
PKHD1
SH3GL3
IQGAP1
ABHD2
ARHGAP5
MTHFD1
GPATCH2L
FLRT2
KCNK10
EFCAB11
PPP4R3A
SLC24A4
BTBD7
UNC79
PAPOLA
VRK1
IRF4
FOXQ1
DSP
FAM8A1
NRSN1
H2AC1
H2BC1
SLC17A4
H3C4
ZSCAN12
DDX39B
SLC44A4
GCLC
TAPBP
KCTD20
CDKN1A
PIM1
RPL7L1
ZNF318
VEGFA
IL17A
MESP2
PTPN9
INSYN1
SSTR1
INSM2
FAM177A1
SRP54
EAPP
CBLN3
NYNRIN
SLC39A2
LPCAT4
ZBTB25
MAX
ZFYVE26
PLEKHD1
SRSF5
MED6
RBM25
DNAL1
ENTPD5
VRTN
RPS6KL1
FLVCR2
IRF2BPL
CIPC
ZDHHC22
POMT2
SPTLC2
GALC
CALM1
C14orf132
DLK1
ATP8A1
FSTL5
CORIN
GRIA2
FBXW7
COL25A1
DNAJB14
ARHGAP24
RASGEF1B
PPP2R2C
LDB2
NWD2
APBB2
TMEM33
ATP10D
GASK1B
CNOT6L
PLK4
BLTP1
SYNPO2
FAM241A
TBCK
SLC39A8
PDLIM5
CCSER1
C4orf36
ABRAXAS1
LIN54
SCD5
UVSSA
SLBP
CPEB2
FBXL5
RELL1
KLF3
N4BP2
GABRA4
TMEM192
GUCY1A1
C4orf46
NMU
SRP72
CCDC158
ELMOD2
SLC7A11
LARP1B
MFSD8
SPRY1
TRPC3
NDNF
GAR1
SLC10A6
CDS1
HPSE
DGKB
DLG2
SESN3
GRIA4
CXCR5
ZNF804B
PHF14
TRIM68
PPME1
RNF169
XRRA1
ARRB1
RSF1
PANX1
AMOTL1
ARHGAP42
AASDHPPT
CUL5
C11orf87
ALG9
HYOU1
CRTAM
ZNF202
TMEM218
CDON
ETS1
ZBTB44
JAM3
FMO2
CDK6
GNGT1
PPP1R9A
CRPPA
ITGB8
IGF2BP3
CCDC126
DMTF1
ELAPOR2
SEMA3A
CACNA2D1
NAPEPLD
LHFPL3
PUS7
TPK1
RC3H1
ATF3
INTS7
GRB10
RRP8
TIMM10B
OR52M1
COA4
PGM2L1
KLHL35
CAPN5
HEPHL1
CCDC82
PPP2R1B
FDXACB1
TEX12
MPZL3
MCAM
NECTIN1
JHY
PATE2
PATE3
MDM4
DSTYK
MFSD4A
STEAP2
CYP51A1
PEG10
TMEM106B
TMEM196
SP4
CDCA7L
TMEM183A
ADORA1
ANKRD45
ZBTB37
GPR52
MRPS14
ANGPTL1
SMG7
TRMT1L
VASH2
NSL1
DTL
SEC61G
PRKX
WWC3
PRPS2
MOSPD2
SYAP1
REPS2
CNKSR2
KLHL34
PDK3
TASL
TAB3
DMD
TMEM47
LANCL3
SYTL5
ATP6AP2
MPC1L
MED14
KDM6A
SLC9A7
JADE3
FTSJ1
HDAC6
DGKK
TSPYL2
SMC1A
WNK3
NBDY
SPIN4
ZC3H12B
OPHN1
EFNB1
HDAC8
RLIM
FAM133A
CSTF2
MORC4
TRPC5
LONRF3
SEPTIN6
UPF3B
CUL4B
XIAP
PHF6
SLC9A6
ATP11C
CETN2
VBP1
KIF26B
RSU1
BEND7
SPATA17
RRP15
MTARC1
AKT3
RIGI
ZEB1
NSUN6
MINDY3
KIAA1217
CCNY
TAF3
GPATCH2
CHML
DESI2
FBXO28
LHX9
CYB5R1
PTCH1
GOLM1
IDNK
DCAF12
KIF5B
THNSL1
BMI1
PROSER2
FBH1
KLF12
XPO4
TNFRSF19
WASF3
B3GLCT
PDS5B
FREM2
NEK5
CAB39L
FNDC3A
DGKH
SUGT1
UGGT2
RAP2A
STK24
ATP11A
AMER2
KATNAL1
CKAP2
SETDB2
NUDT15
FAM216B
KBTBD7
KBTBD6
CNMD
SLITRK1
DCT
METTL21EP
CUL4A
RNF157
STXBP4
ANKFN1
SUZ12
TBCD
CSNK1D
TNRC6C
FAM104A
TLK2
NSF
LSM12
WIPF2
CDK12
DGKE
INTS2
MRM1
SYNRG
NLK
NUFIP2
GAS7
DNAH9
SRSF2
ST6GALNAC2
KCTD2
MAP2K6
DDX5
SPPL2C
GOSR2
GJC1
DUSP3
NBR1
KAT2A
KLHL11
SMARCE1
CALCOCO2
ZNF652
SLC35B1
ANKRD40
HLF
TMEM100
SUPT4H1
RPS6KB1
MED13
PIGW
LIG3
CDK5R1
RHBDL3
CRLF3
OMG
TNFAIP1
SLC46A1
FAM222B
BLMH
GEMIN4
SLC43A2
NCBP3
CYB5D2
CHRNB1
ADORA2B
SKIL
LPP
ROBO1
TBC1D5
RBMS3
FLNB
SYNPR
ADGRG7
VGLL3
ROBO2
NEK10
CRTAP
UBP1
CTDSPL
ULK4
TCAIM
SMARCC1
ARIH2
TASOR
PTPRG
ATXN7
TMF1
FRMD4B
EIF4E3
SETD5
ATP2B2
SLC6A6
RAB7A
TOPBP1
PIK3CB
GMPS
LEKR1
NMD3
TNIK
FGF12
ACAP2
DLG1
LRCH3
MYLK
STXBP5L
GSK3B
ADPRH
ARHGAP31
LSAMP
GTPBP8
CD96
COL8A1
GBE1
USP25
JAM2
PAXBP1
HLCS
RIPK4
SH3BP5
EOMES
EPM2AIP1
SNRK
ZNF502
KIF15
ZDHHC3
UBA7
HTD2
ARL6IP5
PPP4R2
EDEM1
TAMM41
TMEM40
DBR1
TM4SF1
SERPINI2
GHSR
ZMAT3
PIK3CA
GNB4
KLHL24
RTP1
GMNC
CCDC50
FBXO45
HEG1
PLCXD2
CIP2A
CEP97
DCBLD2
CPOX
C3orf38
ZNF654
RWDD2B
SCAF4
DNAJC28
SLC5A3
C21orf140
MX2
ZBTB21
GALNT7
SEMA4D
ASPHD2
KCNMA1
SHC3
CDCA2
ELP3
FZD3
HMBOX1
DNAH10
NOS1
FBXW8
TMEM116
USP30
CORO1C
SEZ6L
MTMR3
ZNF70
CHRM3
FAM89A
SLC16A9
CABCOCO1
MICU1
PPP3CB
SAMD8
FRMPD2
TMEM273
IPMK
SGMS1
PANK1
LCOR
GOLGA7B
CRTAC1
ABCC2
CNNM2
SH3PXD2A
CACUL1
PLEKHA1
ADAM12
INPP5A
LZTS1
BNIP3L
ADRA1A
TRIM35
PBK
ZNF891
ULK1
RILPL1
KNTC1
VPS33A
SETD1B
ANAPC5
PPTC7
WSB2
KCTD10
UNG
SART3
NIPSNAP1
MAPK1
TOMM20
SLC35F3
EGLN1
C1orf198
ABCB10
RHOU
PHYHIPL
CDK1
TMEM26
ADO
SAR1A
ANAPC16
OIT3
NUDT13
SFTPD
LRIT1
MMRN2
PTPN20
VSTM4
RPP30
MARCHF5
HELLS
SEC31B
HIF1AN
SLF2
PDCD11
GSTO2
PDCD4
RAB11FIP2
BUB3
GPR26
EBF3
NRP2
ABCA12
PTPN4
NSD3
KCNH7
LNPK
SLC39A10
MAP2
USP37
HDAC4
STAM2
LYPD6
GTDC1
R3HDM1
CLASP1
FBXO25
GPM6A
VEGFC
STOX2
WRN
FAM168B
WDR33
PRPF40A
CSRNP3
SCN9A
SP3
PDE1A
ZNF804A
NAB1
GLS
ANKRD44
SPATS2L
HYCC2
CARF
INO80D
ZDBF2
ADAM23
KLF7
PIKFYVE
SPAG16
EPHA4
AP1S3
CUL3
NYAP2
COL4A4
TRIP12
SP110
NEU2
SNED1
ARL5A
MAP3K19
INSIG2
KBTBD11
DCTD
TM2D2
DUSP4
SFT2D3
METTL8
CYBRD1
SCRN3
GPR155
HOXD3
HOXD1
MTX2
CAVIN2
CAB39
USP40
SCLY
PER2
TWIST2
ANKH
GHR
DAP
OTULIN
FBXL7
DAB2
EMB
MAP1B
EBF1
MARCHF6
ANKRD33B
SUB1
RAD1
MRPS30
MOCS2
MIER3
DIMT1
SHISAL2B
SREK1IP1
SREK1
PIK3R1
CREBRF
SLU7
TTC1
G3BP1
SLC36A2
GM2A
CMBL
SLC7A2
MACROD2
TUSC3
PCM1
ZMAT4
SLC23A2
PAK5
RNF24
CBFA2T2
SERINC3
ATP9A
STX16
TAF4
HOOK3
TMX4
PAX1
GZF1
PYGB
PDYN
ANGPT4
TRIB3
ZCCHC3
DNMT3B
BPIFB4
E2F1
CEP250
ACTR5
MAFB
OSER1
ZNFX1
SLC9A8
ZFP64
ZNF217
NELFCD
FAM217B
PSMA7
SS18L1
ADCYAP1R1
SLC37A3
TTC26
PDE1C
CREB5
OR9A2
TMEM178B
TRIM24
CNOT4
CFTR
TFEC
DPY19L1
BMPER
PLEKHA8
ADCY1
CDK13
POU6F2
TRPV5
EPHB6
MGAM2
KDM7A
UBN2
CPA5
GPR85
ANLN
LSM5
MTURN
UPP1
URGCP
NPC1L1
NACC2
NOTCH1
PPP2R5C
RNF122
ZBED1
MCM3AP
UNC13C
AGBL1
GLIS3
MUSK
CEP43
PACRG
ZDHHC14
CCDC170
UTRN
ARFGEF3
PDE7B
EYA4
TPD52L1
None
NKAIN2
SLC35F1
EPHA7
GPR63
ATG5
FYN
ME1
SENP6
SETBP1
PIAS2
RORA
MINDY2
ZNF280D
MAP1A
GJD2
GABRA5
NEDD4L
INTS14
MAP2K5
THSD4
SYT16
KCNH5
ADAMTSL1
TRPM3
GDA
GABBR2
ASTN2
MAPKAP1
SMOC2
ACAT2
SYNJ2
SCAF8
RGS17
PLEKHG1
NUP43
UST
STXBP5
PHACTR2
HIVEP2
MTFR2
SGK1
L3MBTL3
PTPRK
THEMIS
RNF146
NUS1
RIMS1
CEP162
ZNF292
CNR1
RNGTT
GABRR1
ANKRD6
MMS22L
PREP
SEC63
ARMC2
SLC16A10
REV3L
FRK
DOP1A
UBE3D
FILIP1
CD109
EPG5
CTIF
MBD1
ST8SIA3
ZNF609
VPS13C
ICE2
MYO1E
RNF111
SLTM
TCF12
ARPP19
MYO5A
SCG3
FAM227B
GALK2
SEMA6D
MGA
DISP2
GPR176
RASGRP1
SPRED1
UBE3A
OTUD7A
TJP1
ATP9B
GALR1
ZNF236
RTTN
TMX3
BCL2
RELCH
MALT1
ALPK2
CLPX
KIF23
UACA
MYO9A
KLHDC1
CDKL1
TXNDC16
KTN1
TMEM260
DAAM1
LRRC9
TEK
CDKN2B
SLC24A2
SNAPC3
ZDHHC21
UHRF2
RFX3
KANK1
APBA1
TMC1
TRPM6
GNA14
TLE4
CREB3
ANP32B
STX17
INVS
SLC44A1
FSD1L
PALM2AKAP2
SVEP1
KIAA1958
SLC31A1
ZNF618
TNC
MEGF9
TRAF1
DENND1A
SCAI
PBX3
LMX1B
LRRC8A
USP20
FUBP3
CFAP77
VAV2
DLL1
ULBP1
TAB2
EPM2A
ADAT2
CITED2
TXLNB
HECA
ABRACL
ARG1
GJA1
FAM184A
GPRC6A
SYNCRIP
C6orf163
FHL5
POU3F2
LIN28B
PRDM1
QRSL1
CD24
CD164
GTF3C6
MFSD4B
CCN6
TUBE1
RWDD2A
TENT5A
RNF165
SMAD2
C18orf32
ME2
NARS1
PLEKHO2
PPIB
CIAO2A
APH1B
PYGO1
MYO5C
GNB5
TMOD2
SPG11
CTDSPL2
TP53BP1
ADAL
VPS39
PLA2G4F
MAPKBP1
EXD1
ANKRD63
BMF
THBS1
FAM98B
CHSY1
FBXO15
CBLN2
SERPINB8
TNFRSF11A
RNF152
CPLX4
KBTBD13
UBAP1L
IGDCC3
HACD3
SKOR1
FEM1B
NR2E3
FBXO33
KLHL28
GMFB
SOCS4
MAPK1IP1L
ATG14
OTX2
GPR135
L3HYPDH
TRMT5
SLC38A6
TMEM30B
WDR89
CAAP1
IFNE
HACD4
HAUS6
PSIP1
MLANA
PLGRKT
CDC37L1
VLDLR
DMRT3
NMRK1
PHF24
GNE
RNF38
TRIM14
ANKS6
BAAT
PGAP4
SMC2
NIPSNAP3B
RAD23B
HSDL2
CDC26
AKNA
PHF19
RAB14
RC3H2
ZBTB6
ZBTB26
ENG
QRFP
DDX31
GFI1B
RALGDS
ATL3
FAM169A
EDIL3
TTC17
NAV2
SPON1
MPND
NSD1
CPLX2
AP3B1
JMY
MCTP1
FBXL17
TMEM232
MCC
SLC12A2
AFF4
HNRNPUL2
SYT7
CPSF7
PAG6
NR1H3
ATG13
TSPAN18
TRIM44
CD44
ABTB2
CAPRIN1
WT1
DCDC1
BDNF
GAS2
PRMT3
PTPN5
UEVLD
PLEKHA7
PARVA
IRAG1
RNF141
WNT9A
TRIM58
TPM4
NOTCH3
IL27RA
ZNF177
SMARCA4
PTPRS
MAPK9
CANX
ADAMTS2
SFXN1
LHFPL2
HOMER1
TENT2
MSH3
VCAN
RASA1
MEF2C
KIAA0825
RHOBTB3
CAST
MAN2A1
CAMK4
CDO1
DMXL1
ADAMTS19
RAPGEF6
KIF3A
FGF1
NR3C1
SH3RF2
STK32A
DPYSL3
GATD1
PIDD1
TSPAN4
CPT1A
UNC93B1
RCE1
EIF1AD
OVOL1
ZFTA
EML3
LRRC10B
TMEM216
STX3
ZFP91
FNBP4
MADD
DGKZ
CRY2
SLC35C1
SYT13
PRDM11
API5
FJX1
EHF
QSER1
PRRG4
KCNA4
SLC17A6
SPTY2D1
SWAP70
GJC2
LYPD8
ZNF496
TRIM41
ZFP62
HAPLN4
BORCS8
KLHL26
IFI30
ANKLE1
C19orf44
FAM32A
CYP4F22
AKAP8
CASP14
ZNF333
IER2
LYL1
GCDH
TNPO2
PDE4A
ZNF558
KANK3
GPR108
KHSRP
PLIN3
PLIN4
UBXN6
SH3GL1
ZBTB7A
HMG20B
GADD45B
LMNB2
DOT1L
AP3D1
MED16
PRSS57
ODF3L2
SQSTM1
MAML1
ZNF454
DDX41
DOK3
GRK6
HK3
SNCB
RNF44
FAF2
NOP16
ARL10
GCNT4
CERT1
AGGF1
BHMT
MTX3
SPZ1
ZCCHC9
LIX1
STARD4
TRIM36
ARL14EPL
PHAX
SLC27A6
LYRM7
MEIKIN
C5orf24
TGFBI
CDC23
GFRA3
MATR3
PCDHB1
FCHSD1
RNF14
GNPDA1
SPRY4
YIPF5
GRXCR2
SCGB3A2
CSNK1A1
PDGFRB
MEIS1
RNF216
ITGAL
PRKCB
USP31
XYLT1
AFF3
MGAT4A
ZNF638
B3GNT2
NRXN1
PRKCE
MYT1L
MAD1L1
FBXL18
KDELR2
CYTH3
BCL7C
KDM8
LDAF1
BFAR
SHISA9
SNX29
GLIS2
CENPP
NCK2
MAP4K4
REV1
VWA3B
LMAN2L
DNAH6
TET3
ALMS1
ATP6V1B1
ADD2
TGFA
APLF
VPS54
BCL11A
CCDC88A
EML6
SPTBN1
ASB3
PLEKHH2
EML4
SLC8A1
MAP4K3
SOS1
ATL2
STRN
BIRC6
EHD3
DNMT3A
NCOA1
LDAH
PUM2
ROCK2
YWHAQ
KIDINS220
RNF144A
PDGFA
SNX8
IQCE
MMD2
FSCN1
RAC1
ZNF789
MPV17L
ZKSCAN1
TRAPPC14
ACHE
AP1S1
PRKRIP1
STYXL1
FZD9
TBL2
DNAJC30
TMEM270
TMEM248
SUMF2
PSPH
TGFB1I1
STX1B
ORAI3
FBXL19
PRR14
PRRT2
INO80E
MAPK3
DCTN5
CDR2
EEF2K
ANKS4B
THUMPD1
GP2
CCP110
ERCC4
RMI2
CIITA
EMP2
HAPSTR1
PMM2
UBN1
HMOX2
ZNF200
ZNF213
MMP25
FLYWCH2
CASKIN1
RAB26
OMD
NINJ1
IL1A
SLC20A1
ZC3H6
KCNIP3
TMEM127
STARD7
CCDC138
LIMS1
SULT1C2
SLC5A7
ST6GAL2
IL1RL1
IL1RL2
MITD1
UNC50
INPP4A
CNGA3
ANKRD23
SMYD1
MRPL35
USP39
C2orf68
GGCX
RETSAT
SEMA4F
MTHFD2
PRADC1
PAIP2B
TIA1
PROKR1
ACTR2
CCT4
DYNC2LI1
ARHGEF33
CYP1B1
EIF2AK2
FEZ2
YIPF4
SLC30A6
TRMT61B
FOSL2
SLC4A1AP
CENPA
SLC35F6
LRATD1
SLC66A3
ADAM17
IAH1
ITGB1BP1
COLEC11
TMEM18
ALKAL2
CPNE3
COL14A1
NUDCD1
VPS13B
NECAB1
PAG1
KCNB2
RB1CC1
CELF3
PTGFRN
MAGI3
CTTNBP2NL
GPSM2
GLMN
OC90
NSMCE2
SNTB1
UBR5
RGS22
NIPAL2
SLC26A7
MMP16
E2F5
ZFHX4
CRISPLD1
EYA1
SLCO5A1
SULF1
SGK3
PDE7A
MTFR1
CYP7B1
YTHDF3
ASPH
CLVS1
XKR4
PCMTD1
FAM78B
DDR2
SLAMF7
KCNN3
ADAR
RORC
CDC42SE1
RPRD2
VPS45
NOTCH2
GDAP2
TENT5C
MAN1A2
PTPN22
ST7L
KCND3
INKA2
AMIGO1
SORT1
SLC44A3
DIPK1A
TGFBR3
CDC7
LRRC8C
HS2ST1
ZNF250
ZNF16
NRBP2
JRK
KCNK9
CCN4
PHF20L1
FAM91A1
ATAD2
DERL1
DSCC1
ENY2
TMEM74
EMC2
AZIN1
RRM2B
NCALD
FBXO43
KCNS2
POP1
LAPTM4B
GDF6
PLEKHF2
ESRP1
TMEM67
RBM12B
[truncated: 5,796 more rows]

## Sheet: Sheet2
Up_DEGs
DLL1
LOC110259815
SLC22A3
LOC106508794
LOC102166961
SOD2
SNX9
RGS17
LOC102166801
LOC100521647
LOC100521998
ULBP1
STX11
ADGRG6
TNFAIP3
MTFR2
ARG1
PKIB
PRDM1
LOC100519934
TRAF3IP2
LAMA4
TTK
LIPG
ONECUT2
PCLAF
CCNB2
DMXL2
C1H15orf48
DUOX2
DLL4
KNL1
PAK6
BUB1B
THBS1
SERPINB2
LOC100153783
SERPINB7
SERPINB11
PMAIP1
CCBE1
NEDD4L
PAQR5
KIF23
POLE2
DLGAP5
ISG20
BNC2
IL33
CD274
SLC1A1
MELK
AKAP2
PAPPA
PTGES
ADAMTSL2
NLRP6
PHLDA2
CTTN
FOSL1
CDC42EP2
CDCA5
FTH1
MS4A7
STX3
TSPAN18
FJX1
SLC1A2
EHF
ABTB2
CD59
LGR4
NAV2
E2F8
SAA2
SAA3
ADM
HAPLN4
GDF15
ASF1B
OLFM2
ICAM1
MCEMP1
RETN
UHRF1
EBI3
HRH2
CRHBP
VCAN
ELL2
PAM
PRR16
2024-03-03
P4HA2
IRF1
KLHL3
KIF20A
HBEGF
CD14
LOC110259669
DPYSL3
PDGFRB
MICALL2
ELFN1
LOC110259832
LOC110259833
RADIL
MMD2
FSCN1
CYP3A46
CYP3A29
SSC4D
HIP1
CLDN4
ITGAX
LOC110260087
NUPR1
IL27
IL21R
SOCS1
MEFV
FLYWCH2
CCNF
WNK2
IL1B
IL1A
CKAP2L
NT5DC4
LOC110260116
BUB1
NCAPH
IL1R1
IL1R2
MAP4K4
TGFA
PLEK
CNRIP1
LOC106508312
NRXN1
EPAS1
LOC100625479
CRIM1
XDH
CENPA
MFSD2B
SDC1
LOC106509907
RRM2
ASAP2
SOX11
RECQL4
COL22A1
TRIB1
ENPP2
DCSTAMP
RAD54B
GEM
LOC106510042
IL7
MSC
SULF1
EFCAB1
ATP1B1
SH2D1B
CD244
SLAMF9
KIRREL
LOC106510131
S100A8
S100A12
S100A9
ECM1
ZNF697
IGSF3
SYT6
CHI3L2
KCNC4
F3
ARHGAP29
TGFBR3
LOC102161784
LOC100155195
GBP2
GBP1
PANX2
LOC110260610
LOC102159820
GTSE1
WNT7B
A4GALT
RBFOX2
ASIC1
ANKRD33
TNS2
IGFBP6
ESPL1
GPR84
ITGA7
MMP19
IKZF4
IL23A
MYO1A
CYP27B1
SRGAP1
IRAK3
PHLDA1
EMP1
HEBP1
MANSC1
LY49
CLEC2B
CD69
AICDA
SLC2A3
C3AR1
CLEC4E
C1R
C1S
CDCA3
LAG3
FOXM1
SLC6A12
SLC41A2
TXNRD1
EID3
LTA4H
HAL
LOC106510424
LOC106510426
LOC110260804
PAWR
E2F7
CDT1
LOC106510452
FOXL1
CENPN
BCAR1
CCL22
CX3CL1
CCL17
ADGRG3
KIFC3
LOC102160805
LOC100523672
CENPT
CES5A
MMP2
SHCBP1
SPRED3
CYP2B22
LOC110260994
PLAUR
LOC100525346
BCL3
NECTIN2
RELB
GPR4
SLC1A5
MEIS3
GRIN2D
CPT1C
SIGLEC11
NLRP12
LOC100622253
FCAR
TNNI3
TTLL10
TNFRSF18
LOC106509652
PDPN
KAZN
TMEM51
CDA
ECE1
LUZP1
SMPDL3B
MARCKSL1
KIAA1522
TMEM54
A3GALT2
ZC3H12A
CDCA8
APCDD1
NDC80
MOCOS
ADGRL2
IL23R
GLIS1
ORC1
KIF2C
CDC20
IRF4
LOC574051
LOC110261673
LOC110261659
LOC106504234
UBD
IER3
TCF19
TNF
KIFC1
TEAD3
ETV7
LOC106504396
CDKN1A
C7H6orf223
CLIC5
MCM3
CIB2
BCL2A1
ARNT2
ABHD17C
CEMIP
TMC3
FURIN
LOC106510139
RHCG
TICRR
ANPEP
GRAMD2A
LOC110261573
NFKBIA
LOC106507710
LTB4R
MMP14
PNP
PLEK2
NCAPG
GUCY1B3
LOC106504690
LOC106504691
CXCL8
AMCF-II
PPBP
LOC100525396
CXCL2
EREG
AREG
C8H4orf26
LOC110262126
CDKL2
LOC100627016
SLC7A11
TNIP3
NDNF
SYNPO2
ZGRF1
CENPE
SCD5
TMEM150C
PRDM8
LOC106510569
LOC110255360
CNGA4
LOC102168178
BIRC3
MMP1
MMP3
LOC100522887
ARHGAP20
IL18
PHLDB1
RAB7B
IL10
LOC102157860
IL19
IL20
TWIST1
ITGB8
IL6
SEMA3C
GNAI1
LAMB1
ZNF648
RGS16
C9H1orf21
PTGS2
BATF3
DTL
NEK2
HSD11B1
G0S2
LOC102158978
LAMB3
RGS1
HLX
LOC110255631
ASPM
KIF14
C10H1orf106
CTSV
MAP3K8
MASTL
NRP1
PFKFB3
IL2RA
IL15RA
GJB2
GJB6
FLT1
CKAP2
LOC106509267
HTR2A
DGKH
RGCC
DIAPH3
KLF5
LMO7
ACOD1
LOC106505356
LOC106505369
SOCS3
BIRC5
TK1
SPHK1
ARSG
SLC16A6
KIF18B
CAVIN1
HAP1
TNS4
TOP2A
CSF3
TBKBP1
COPZ2
MPO
PRR11
CA4
CCL4
CCL3L1
LOC100516039
CCL14
LOC106505468
CCL8
CCL2
SPAG5
P2RX1
LOC106505509
ZMYND15
ATP1B2
DNAH2
LOC100525835
AURKB
LOC106505520
TNFRSF13B
SGO1
CCR4
SCN5A
KIF15
CDCP1
TMEM158
NT5DC2
WNT5A
IRAK2
HRH1
TRH
PLXNA1
PXYLP1
SHOX2
LOC100514494
LOC106507993
IL12A
B3GNT5
IL1RAP
ATP13A3
TM4SF19
TFRC
CCDC80
HHLA2
LOC106505815
NFKBIZ
TMEM45A
FILIP1L
DCBLD2
BTG3
APP
LOC110256540
IL10RB
RCAN1
CHAF1B
KCNJ15
ERG
ETS2
PDXK
DNMT3L
SLC18A1
HR
BMP1
LOC110256603
SLC39A14
CDCA2
ESCO2
PBK
LOC102158040
PALLD
DDX60
POLE
GLT1D1
KNTC1
CIT
SDSL
SDS
LIF
OSM
LOC102158332
LOC102167964
LOC102167597
ADORA2A
UPB1
CDK1
TSPAN15
LOC106506033
CHST3
PAPSS2
FAS
HTR7
PPP1R3C
KIF11
MYOF
ENTPD7
NFKB2
DUSP5
ADRB1
TACC2
MKI67
ADAM8
VENTX
RND3
LYPD6B
CXCR4
XKR5
NEIL3
ACSL1
NRG1
DUSP4
LOC106506243
HS6ST1
LRP2
CDCA7
LOC110257023
ZNF804A
SGO2
NRP2
IRS1
CCL20
HJURP
NPR3
RAI14
OSMR
LOC100523870
CCNB1
DUSP1
SH3PXD2B
HMMR
FABP6
ADAM19
SPARC
IRX1
IDO1
IDO2
PRNP
SMOX
CPXM1
TGM3
SRXN1
TPX2
TGM2
PKIG
UBE2C
LOC110257453
MMP9
CDH22
OCSTAMP
SNAI1
CEBPB
CBLN4
ZNF831
SLCO4A1
GIMAP2
ATP6V0A4
TSPAN33
AOAH
ADCYAP1R1
UPP1
PGAM2
INHBA_1
LOC102166369
TIMP1
PORCN
CCNB3
KIF4A
ERCC6L
LOC106508236
IL13RA2
XG
IL3RA
LOC110258384
IL1B2
LOC110258578
LOC110258579
LOC110258582
LOC110258662
LOC110258704
LOC110258818
LOC100125542
LOC110258819
LOC110258838

## Sheet: Sheet3
Target Genes of Down_DEMs in Dapulian
UNC13C
ZDHHC14
PDE7B
SLC35F1
GPR63
PDSS2
ME1
PIAS2
DCC
DAPK2
MYZAP
ZNF280D
SECISBP2L
ENTREP2
NEDD4L
MAP2K5
SYT16
NTRK3
ADAMTSL1
COL27A1
MAPKAP1
AGPAT4
ESR1
UST
MTFR2
THEMIS
KIAA0408
TRMT11
DCBLD1
ROS1
CEP162
USP45
SIM1
SCML4
METTL24
REV3L
DSE
DOP1A
IRAK1BP1
FILIP1
C18orf25
CTIF
MBD1
CSNK1G1
USP8
GALK2
DUOXA1
TTBK2
RTF1
SPRED1
DPH6
UBE3A
OTUD7A
MTMR10
GALR1
CDH19
CDH7
MALT1
ALPK2
MEGF11
SMAD3
AAGAB
CORO2B
MYO9A
NIN
SAMD4A
DAAM1
ELAVL2
KLHL9
SLC24A2
BNC2
SNAPC3
MPDZ
JAK2
SPATA6L
ABHD17B
TMC1
VPS13A
ZBTB5
FBXO10
FOXE1
STX17
INVS
SUSD1
ZNF618
TNC
MEGF9
DAB2IP
STRBP
SCAI
DLL1
FRMD1
MAS1
WTAP
SERAC1
PPIL4
SAMD5
CITED2
ABRACL
CENPW
GJA1
LIN28B
TUBE1
TSPYL4
TSPYL1
ELOVL4
TMEM30A
RNF165
IER3IP1
SMAD2
MRO
ME2
STARD6
ONECUT2
PLEKHO2
SNX1
USP3
APH1B
TPM1
TMOD2
CTXN2
CTDSPL2
ADAL
CDAN1
VPS39
PLA2G4F
EHD4
NDUFAF1
OIP5
DLL4
INAFM2
ANKRD63
MBP
SERPINB10
RNF152
RASL12
NR2E3
GEMIN2
FBXO33
AP5M1
DACT1
TMEM30B
IL33
PHF24
TPM2
FAM221B
DCAF10
TMOD1
ALG2
PRPF4
WDR31
BSPRY
TMEM268
LHX6
OLFML2A
GAPVD1
ENG
CIZ1
TBC1D13
RALGDS
FAM163B
DBH
ATL3
NUDT12
PPFIA1
IGHMBP2
INCENP
TTC17
DNAJC24
SOX6
MCC
SLC12A2
SPOCK1
KCTD16
BRSK2
IFITM10
KCNQ1
BBS1
SLC29A2
FLRT1
MS4A2
PRR5L
SLC1A2
ELF5
CAPRIN1
HIPK3
METTL15
PRMT3
PLEKHA7
TEAD1
WNT9A
ZNF672
TRIM58
UPF1
EPS15L1
NACC1
KRI1
GNG7
CANX
COL23A1
HOMER1
ADGRV1
ERAP2
EFNA5
FER
WDR36
CAMK4
DCP2
CDO1
COMMD10
PRR16
CHSY3
PLAC8L1
STK32A
PPARGC1B
CSF1R
RIC8A
SIRT3
NLRP6
GATD1
PIDD1
MOB2
DUSP8
CARS1
RPS6KB2
RCE1
MUS81
SNX32
KAT5
CAPN1
ASRGL1
MS4A10
STX3
CTNND1
P2RX3
SSRP1
MADD
NR1H3
ARHGAP1
DGKZ
SYT13
CD82
PRRG4
SLC5A12
FAR1
JMJD4
ZNF692
KCNN1
JAK3
DDA1
SMIM7
CYP4F22
AKAP8L
NFIX
PRDX2
ANGPTL6
ICAM1
TYK2
PDE4A
KEAP1
DNM2
DOCK6
RPS28
CAMSAP3
CATSPERD
HSD11B1L
PLIN5
ZFR2
FZR1
NCLN
S1PR4
TLE2
DOT1L
PLEKHJ1
ABHD17A
TCF3
ADAMTSL5
PWWP3A
PLPPR3
RNF126
FLT4
N4BP3
DDX41
RGS14
TSPAN17
FAF2
GCNT4
POLK
F2R
S100Z
AGGF1
MTX3
CCNH
ERAP1
MACIR
YTHDC2
PPIC
HINT1
SEPTIN8
SKP1
SMAD5
LRRTM2
PFDN1
FCHSD1
PCDH1
PRELID2
PDGFRB
SLC6A7
SH3RF3
AFF3
WDPCP
NRXN1
MAD1L1
FBXL18
EIF2AK1
TMEM130
KCTD7
BCL7C
KATNIP
TMC7
SMG1
MRTFB
SNX29
CLEC16A
ADCY9
PDPK1
RAB40C
TMEM87B
MERTK
ANAPC1
MAP4K4
CREG2
REV1
VWA3B
LMAN2L
RMND5A
KDM3A
KCMF1
ADD2
AAK1
SLC1A4
REL
SPTBN1
PSME4
STON1
TTC7A
SLC8A1
SOS1
ASXL2
DNMT3A
PUM2
WDR35
LPIN1
GRHL1
MBOAT2
RNF144A
TMEM184A
SNX8
IQCE
AP5Z1
GRID2IP
DAGLB
USP42
BHLHA15
NYAP1
TRIM56
IFT22
PRKRIP1
ORAI2
DTX2
CASTOR2
TRIM72
ZNF668
ZNF629
MAZ
PRRT2
INO80E
UBFD1
ERI2
ERCC4
GSPT1
SNN
TVP23A
EMP2
ATF7IP2
CARHSP1
SEC14L5
UBN1
CDIP1
HMOX2
MMP25
TBC1D24
E4F1
TSC2
GNPTG
RAB11FIP3
RGS11
ARID5A
ITPRIPL1
LIMS1
SLC5A7
C2orf49
IL1RL2
RNF149
CNOT11
CNGA3
KANSL3
RPIA
USP39
GCFC2
AUP1
CCDC142
STAMBP
OTX1
SOCS5
ABCG5
KCNG3
HNRNPLL
NDUFAF7
FEZ2
YIPF4
SLC5A6
TCF23
OST4
TMEM214
SLC35F6
EFR3B
RHOB
NT5C1B
PXDN
TMEM18
KIRREL1
PDE4DIP
SQLE
ANXA13
NUDCD1
RNF19A
VPS13B
MRPS28
NKAIN3
PRKDC
GPSM2
LRRC8D
SLC45A4
FAM135B
ZFAT
ST3GAL1
KCNQ3
ASAP1
FER1L6
DEPTOR
SAMD12
GRHL2
SLC26A7
RIPK2
MMP16
ZFHX4
EYA1
SULF1
SGK3
TOX
FAM110B
POU2F1
SLAMF7
MEF2D
POGZ
CA14
OTUD7B
CHD1L
NOTCH2
TRIM33
PHTF1
KCND3
AMIGO1
TRMT13
SH3GLB1
MROH6
RHPN1
THEM6
JRK
MROH5
PHF20L1
FAM91A1
CCN3
MAL2
EMC2
DPYS
AZIN1
RRM2B
TP53INP1
TMEM64
RBIS
SNX16
PKIA
TRPA1
RGS20
OPRK1
GPR161
CD247
TADA1
UCK2
PPOX
SLAMF1
ATP1A2
OR10J5
CADM3
OR6K6
CD1E
DAP3
ZBTB7B
AQP10
SLC39A1
SLC27A3
INTS3
PRR9
LINGO4
SNX27
PRUNE1
ANXA9
SEC22B
HIPK1
DRAM2
KCNA2
RBM15
KCNC4
RNPC3
GPR88
SNX7
ZNF326
LRRC8B
MCOLN3
GRAP2
BICD1
GRIN2B
SYT10
CNTN1
SBF1
TNRC6B
MYH9
RBFOX2
LARP4
DIP2B
SCN8A
ATF7
SARNP
SLC16A7
TAFA2
XPOT
RASSF3
PTPRB
MRPS35
SSPN
BCAT1
C2CD5
LRP6
PARP11
DDX11
ERC1
CECR2
MICAL3
NELL2
ANO6
SLC38A4
CHST11
GNPTAB
ELK3
ACSS3
LMF2
DENND6B
TTLL8
CDPF1
FAM118A
PNPLA3
MPPED1
A4GALT
POLDIP3
CSDC2
XPNPEP3
TAB1
EIF3L
GGA1
MFNG
WNT10B
PRPF40B
SMARCD1
FIGNL2
ZNF740
RARG
HOXC13
CBX5
TESPA1
PAN2
GPR182
ZBTB39
INHBC
LLPH
DYRK2
THAP2
NAP1L1
ETNK1
SPX
RERGL
GSG1
GPRC5A
SMIM10L1
RIMKLB
FOXJ2
C1RL
CD4
ING4
IFFO1
DYRK4
FGF6
SLC6A13
B4GALNT3
TWF1
ZNF641
APPL2
ALDH1L2
NT5DC3
ARL1
METAP2
GALNT4
WWOX
CNTNAP4
EPB41
S100PBP
LDLRAD4
DTNA
NEGR1
OSBPL9
GSE1
KLHL36
TAF1C
GAN
GLG1
PSME3IP1
CCDC113
CNOT1
CYLD
N4BP1
ITFG1
URI1
ZNF536
CD22
ZNF260
ZNF383
CAPN12
CYP2F1
SYMPK
SLC35E2B
NPHP4
PLEKHG5
SPSB1
CLSTN1
PADI3
TMCO4
ECE1
ZBTB40
E2F2
STMN1
MECR
NKAIN1
PHC2
GRIK3
MEAF6
MTF1
TRIT1
SPIRE1
GNAL
ARHGAP28
AKAIN1
METTL4
DSC3
GALNT1
PARD6G
SPATA1
PRKACB
ADGRL2
PTGFR
SLC44A5
TNNI3K
FYB2
PRKAA2
ACOT11
SPATA6
PIK3R3
FOXJ3
CHMP1A
SPG7
GALNS
CTU2
FOXC2
MTHFSD
FOXF1
KIAA0513
ATP2C2
PDPR
DHX38
PDF
BBS2
PLLP
CIAPIN1
CCDC102A
TK2
CMTM4
PDP2
RANBP10
CENPT
DPEP2
PRMT7
AMFR
SLC6A2
IRX5
NKD1
ZNF507
CEBPG
KCTD15
WDR62
SPRED3
ZFP36
PLD3
SPTBN4
TGFB1
DEDD2
ARHGEF1
DMRTC2
CEACAM20
ERCC2
OPA3
ssc-mir-150-1
NOSIP
PNKP
LRRC4B
MBOAT7
C19orf84
LENG8
TTYH1
NLRP5
ZNF444
ZNF470
PEG3
ZNF773
CCNL2
FNDC10
MEGF6
WRAP73
ICMT
GPR153
KLHL21
SLC2A7
H6PD
SRM
FBXO6
DRAXIN
MTHFR
PLOD1
MFN2
ARHGEF19
KLHDC7A
FAM43B
LDLRAD2
ZNF436
PNRC2
RCAN3
MTFR1L
CEP85
UBXN11
ARID1A
RCC1
ZCCHC17
PEF1
TXLNA
BSDC1
SYNC
RNF19B
GJB5
GJB3
COL8A2
ZC3H12A
SNIP1
CDCA8
EPHA10
PABPC4
FAM210A
CEP76
TMEM241
LPAR3
MIGA1
MSH4
PTGER3
FOXD3
CPT2
ECHDC2
FAAH
SZT2
PPCS
NFYC
ZNF684
SLC22A23
FKBP5
CPNE5
SUPT3H
RASGRF1
ARNT2
ZNF710
STXBP6
SLCO3A1
RGS6
FOXN3
SYCP2L
TMEM170B
RNF144B
DCDC2
MRS2
DHX16
HMGCLL1
COL21A1
ANKS1A
LRFN2
BICRAL
XPO5
RUNX2
RCAN2
PKHD1
ACSBG1
TBC1D2B
ADAMTS7
MTHFS
HOMER2
AP3S2
PEAK1
EDC3
ARHGAP5
LTB4R
ABHD4
SV2B
RAD51B
DCAF5
SMOC1
DPF3
ZFYVE1
FAM161B
AREL1
NEK9
TMEM63C
ADCK1
FLRT2
TC2N
PRIMA1
WRNIP1
MYLIP
ID4
GPLD1
SLC17A4
HFE
H1-6
ZSCAN12
GABBR1
TRIM39
TCF19
ATF6B
BRD2
RXRB
BLTP3A
ZNF76
SRPK1
ETV7
MTCH1
PIM1
GLO1
KCNK17
TAF8
GUCA1B
CNPY3
PEX6
PPP2R5D
SRF
ZNF318
LRRC73
SLC25A27
RHAG
CRISP2
SKIC8
TM6SF1
KLF15
POLG
NGRN
PPCDC
FAM219B
PAX9
SNX6
AP4S1
CBLN3
NYNRIN
BCL2L2
C14orf119
TMEM253
SLC39A2
PIP4P1
KLHL33
LPCAT4
CHRM5
FAM174B
AKAP5
PPP1R36
RAB15
SLC39A9
PSEN1
SYNDIG1L
PROX2
MLH3
VASH1
CIPC
VIPAS39
SPTLC2
EFCAB11
SERPINA11
C14orf132
GSKIP
CYP46A1
DLK1
CCDC149
CRACD
G3BP2
ARHGAP10
INPP4B
HTT
PPARGC1A
DHX15
SEPSECS
ZCCHC4
ARAP2
PDS5A
GABRA2
SLAIN2
MAP9
FNIP2
CNOT6L
FRAS1
DCHS2
DCLK2
HHIP
BLTP1
PDE5A
ARSJ
LEF1
UNC5C
SMARCAD1
SCD5
CPLX1
CTBP1
FGFR3
NSD2
MXD4
BOD1L1
MED28
SRP72
GRSF1
RASSF6
THAP6
SDAD1
CCDC158
CCNG2
RBM46
TMEM154
LSM6
ELMOD2
SLC7A11
BBS12
NDNF
TRAM1L1
SGMS2
DAPP1
EIF4E
PKD2
HNRNPDL
TNR
KCTD21
GRIA4
CXCR5
ST3GAL4
HDAC9
SEMA3D
RELN
NRCAM
RALGPS2
CEP350
NCF2
DENND2B
TRIM68
STIM1
PPME1
XRRA1
UVRAG
ACER3
GAB2
CCDC90B
NOX4
ARHGAP42
SLC35F2
CUL5
EXPH5
ZC3H12C
ARHGAP20
SIK2
ALG9
CADM1
KMT2A
SORL1
UBASH3B
SIAE
TMEM218
CDON
ETS1
ARHGAP32
SNX19
GUCY1A2
PIK3C2B
CDK18
SLC26A9
ANKIB1
CDK6
ETV1
RUNDC3B
DMTF1
SEMA3A
CACNA2D1
PTPN12
TPK1
ARHGEF5
PRRC2C
TNFSF4
RABGAP1L
ASTN1
ABL2
XPR1
CACNA1E
RGS8
NMNAT2
NIBAN1
PTPN14
ATF3
RCOR3
SYT14
IKZF1
GRB10
TUB
APBB1
RELT
NEU3
ssc-mir-326
TAF1D
MED17
VSTM5
KBTBD3
POU2AF1
PPP2R1B
NKAPD1
DRD2
TRAPPC4
SCN3B
ROBO4
HEPACAM
STT3A
RPUSD4
IGSF9B
VPS26B
BTG2
DSTYK
KLHDC8A
SLC41A1
SRI
PON3
ASB4
PDK4
TWIST1
HGF
SYPL1
SLC26A4
EPDR1
MYBPH
KLHL20
KIAA0040
NPHS2
FAM163A
MR1
LAMC2
TRAF3IP3
HSD11B1
PRKX
SHROOM2
WWC3
FRMPD4
TLR8
TRAPPC2
ACE2
C4orf3
TXLNG
EIF1AX
RPS6KA3
CNKSR2
PTCHD1
POLA1
NR0B1
TASL
LANCL3
BCOR
EBP
TFE3
DGKK
SHROOM4
SMC1A
FGD1
KLF8
AMER1
AR
OPHN1
EFNB1
NHSL2
CDX4
CHM
DACH2
PCDH19
TIMM8A
RAB9B
FAM199X
TBC1D8B
VSIG1
DCX
RTL4
AMOT
LONRF3
PGRMC1
XIAP
STAG2
BCORL1
MBNL3
SLC9A6
ARHGEF6
ATP11C
FMR1
CD99L2
CNGA2
PNMA5
ATP2B3
BCAP31
SPRY3
ENKUR
KIF26B
BEND7
CELF2
IARS2
MARK1
WDR26
ENAH
DDX59
CAMSAP2
PPP1R12B
SYT2
RIGI
WAC
ARHGAP12
NSUN6
FRMD4A
PRPF18
GPR158
MLLT10
NEBL
CAMK1D
WDR37
RO60
RGS2
ssc-mir-215
RAB3GAP2
HHIPL2
CHML
TMEM63A
DESI2
ZNF281
ASCL5
ADIPOR1
ZNF367
ARID3C
SKIDA1
CCNY
DHTKD1
IL2RA
AKR1E2
EPSTI1
PIBF1
KLF12
RBM26
ATP8A2
FOXO1
SCEL
DOCK9
NALF1
TNFSF13B
ARHGEF7
CENPJ
GJB2
IFT88
EEF1AKMT1
AMER2
USP12
GSX1
SERPINE3
COG3
LACC1
FAM216B
MTRF1
CNMD
PCDH8
KCTD12
METTL21EP
ING1
ENGASE
STXBP4
ANKFN1
TSPOAP1
ACACA
SMG6
DNAI2
ARSG
BECN1
ACLY
WIPF2
STARD3
CDK12
FBXL20
APPBP2
SYNRG
RFFL
MYO1D
ZNF207
ADAP2
RAB11FIP4
NUFIP2
CPD
SMYD4
RTN4RL1
ANKFY1
TP53
NDEL1
GAS7
ARHGAP44
SPECC1
TOM1L2
FOXK2
NARF
ASPSCR1
SIRT7
GCGR
ARL16
CCDC137
BAHCC1
AATK
BAIAP2
SGSH
CBX2
RBFOX3
BIRC5
TMC8
TMC6
PRCD
EXOC7
FAM20A
SPPL2C
GOSR2
MAP3K14
ACBD4
PLCD3
SLC4A1
ATXN7L3
TMUB2
JUP
HAP1
SMARCE1
RAPGEFL1
NR1D1
MED1
PLXDC1
SOCS7
KPNB1
MRPL10
PNPO
UBE2Z
ZNF652
NGFR
DLX3
SAMD14
EME1
HLF
TRIM25
SRSF1
RPS6KB1
MYO19
LIG3
UTP6
NOS2
BLTP2
PHF12
MNT
CTNS
CYB5D2
WSCD1
NUP88
SLC16A11
ASGR2
NEURL4
KCTD11
TNK1
TMEM102
TMEM88
RNF227
CTC1
SCO1
ZSWIM7
ALDH3A2
TOP3A
MAP2K3
SLC6A11
DOCK3
GRIK1
COL6A5
TBC1D5
KCNH8
CACNA1D
MAGI1
FOXP1
PLCH1
NAALADL2
XXYLT1
EPHA3
CADM2
ROBO2
CHODL
NEK10
STT3B
SEC22C
ZNF35
LRRC2
ARIH2
USP4
RAD54L2
PARP3
CHDH
ATXN7
PDZRN3
CHL1
SRGAP3
ATG7
MKRN2
EFCAB12
XPC
RAB43
RAB7A
ARMC8
CLSTN2
WWTR1
ARHGEF26
SPTSSB
PLD1
SENP2
DGKG
MB21D2
OPA1
TMEM44
ACAP2
LRCH3
LMLN
CASR
GTF2E1
FSTL1
GSK3B
ADPRH
ARHGAP31
LSAMP
USF3
BOC
TMPRSS7
IMPG2
CLDN14
TRPM2
TSPEAR
ADARB1
EAF1
SUSD5
ACAA1
SLC22A13
SLC25A38
ZNF621
TRAK1
CCDC13
ZDHHC3
SLC6A20
ALS2CL
CSPG5
NCKIPSD
NDUFAF3
CCDC71
DAG1
CAMKV
MST1R
SEMA3B
LSMEM2
TMEM115
RBM15B
PPM1M
MIRLET7G
PRKCD
ACTR8
ASB14
IL5RA
LHFPL4
SLC6A1
MBD4
MRPS25
GATA2
PLXNA1
DBR1
PXYLP1
PAQR9
TSC22D2
TRIM59
ARL14
PHC3
PIK3CA
GNB4
KLHL24
MAP6D1
EHHADH
LIPH
MASP1
TMEM207
SMCO1
SLC49A4
CD86
FBXO40
TIMMDC1
ZDHHC23
SIDT1
NEPRO
CD200R1
SLC35A5
TRMT10C
DCBLD2
ZNF654
CGGBP1
ADAMTS5
SON
SLC5A3
SETD4
KCNJ15
ETS2
BRWD1
ABCG1
TMPRSS3
PWP2
GATD3
DISC1
ATRNL1
SEMA4D
HPGD
PALLD
CUX2
CAMK2G
KAT6B
SORBS1
SHC3
HMBOX1
RIMBP2
BRI3BP
DNAH10
HIP1R
TMEM120B
SH2B3
ATXN2
DDX54
GRK3
RNF185
PRR14L
DEPDC5
SUSD2
YPEL1
ZDHHC8
CHRM3
ARID4B
FAM89A
HERC4
LRRC20
UNC5B
PPP3CB
SH2D4B
TMEM273
A1CF
PAPSS2
ATAD1
PANK1
BTAF1
CYP2C42
BTRC
FBXW4
SORCS1
MXI1
CACUL1
INPP5F
SEC23IP
S1PR3
SPTLC1
PHYHIP
PPP3CC
NKX3-1
CCDC25
MTMR9
MFAP3L
HPF1
ZNF10
ZNF84
ZNF26
GOLGA3
DDX51
SNRNP35
KMT5A
KNTC1
ANAPC7
PRKAB1
WSB2
FBXO21
HRK
SDS
DTX1
DYNLL1
ANKRD13A
FAM222A
UNG
ALKBH2
HPS4
RHBDD3
LIF
DRG1
ZNF280B
GUCD1
CRKL
DGCR2
GGPS1
ARV1
CCSAP
CSGALNACT2
PHYHIPL
SIRT1
RUFY2
SAR1A
EIF4EBP2
CHST3
ANAPC16
USP54
COMTD1
PPIF
MAT1A
OPN4
MMRN2
ZNF488
VSTM4
ssc-mir-107
CCNJ
ZFYVE27
CNNM1
WNT8B
HIF1AN
PITX3
NFKB2
ACTR1A
SFR1
SMNDC1
FAM204A
DENND10
ACADSB
GPR26
EDRF1
EBF3
NKX6-2
CFAP46
PAOX
SPRN
MAP3K2
NRP2
MGAT5
CSMD1
NRG1
TANC1
STK39
SLC39A10
PARD3B
AGFG1
KYNU
NXPH2
DARS1
STEAP3
FBXO25
ACSL1
LEPROTL1
MFHAS1
FAM168B
UGGT1
CSRNP3
CERS6
MAP3K20
NFE2L2
GLS
MYO1B
HYCC2
INO80D
SPAG16
VWC2L
SGPP2
NYAP2
RHBDD1
COL4A4
PDE6D
AGAP1
ACMSD
TMEM185B
DDHD2
ERLIN2
DUSP4
PLEKHB2
XIRP2
SP5
HAT1
DLX1
HOXD8
OSGEPL1
STAT1
MOBKL3
MARS2
TYW5
CFLAR
WDR12
FZD5
C2orf80
MYL1
CDK5R2
ZFAND2B
GLB1L
OBSL1
SCG2
GPR55
SPATA3
C2orf72
CHRNG
ASB1
STK25
ING5
PDCD1
CDH18
TENM2
CTNND2
ANKH
NPR3
ATP10B
MTMR12
HCN1
ITGA1
MRPS27
CYFIP2
GLRA1
SLC36A1
SEMA5A
LPCAT1
ANKRD33B
OTULINL
MRPS30
MOCS2
MIER3
PIK3R1
CREBRF
GABRA1
HAVCR2
G3BP1
TERT
AHRR
LRRC14B
KIF16B
SLC20A2
MACROD2
BMP7
PCM1
PSD3
TASP1
RALGAPA2
RNF24
EBF4
SLC52A3
ASXL1
NOL4L
TRPC4AP
UQCC1
SRC
ZHX3
CHD6
HNF4A
STK4
STAU1
KCNB1
PTPN1
ATP9A
NTSR1
FGL1
THAP1
PRNP
GPCPD1
TMX4
BTBD3
CRNKL1
CD93
GZF1
NAPB
ENTPD6
ssc-mir-103-2
HSPA12B
ITPA
VPS16
STK35
SDCBP2
SNPH
TRIB3
MYLK2
TTLL9
PLAGL2
CHMP4B
RBM12
SLA2
SOGA1
SAMHD1
KCNK15
PABPC1L
UBE2C
SLC12A5
SLC9A8
ZNF217
CBLN4
RBM38
PMEPA1
PPP1R3D
YTHDF1
ZBTB46
SOX18
PLXNA4
ADCYAP1R1
CREB3L2
CHRM2
SLC13A4
MKLN1
MATCAP2
BBS9
UBE3C
TMEM178B
DENND2A
PARP12
HIPK2
MEST
CPA1
NRF1
SND1
IQUB
CADPS2
AASS
ST7
DPY19L1
BMPER
OSBPL3
GSDME
VOPP1
ZMIZ2
GBX1
AOC1
TCAF1
FAM131B
GSTK1
EPHB6
AGK
KDM7A
LUC7L2
UBN2
ZC3HAV1
CPA4
KLHDC10
STRIP2
SMO
CCDC136
GCC1
CAV1
HERPUD2
NEUROD6
SCRN1
HOXA3
NPVF
TBRG4
PURB
NUDCD3
STK17A
ARRDC1
FBXW5
NACC2
GRIN1
UAP1L1
SAPCD2
MAMDC4
AJM1
TNRC6A
ASMTL
P2RY8
HMGXB4
ISX
TOM1
MOK
TECPR2
RCOR1
TRAF3
PACS2
TRMT61A
BAG5
KLC1
KIF26A
TMEM179
CEP170B
BRF1
CSRNP2
LETMD1
FUT10
KCNT2
ZBED1
ARHGAP18
COL19A1
GLIS3
MUSK
CEP43
IPCEF1
CCDC170
ARFGEF3
EPB41L2
TPD52L1
NKAIN2
ADGRB3
GRIK2
RORA
MAP1A
PAK6
GJD2
ALDH1A3
DOK6
THSD4
KCNH5
PTPRD
PIP5K1B
TRPM3
GDA
ASTN2
TTLL11
FAM120B
RPS6KA2
QKI
SYTL3
SYNJ2
SCAF8
CNKSR3
NUP43
SASH1
STXBP5
GRM1
PLAGL1
PHACTR2
PEX3
AHI1
MYB
SLC2A12
SLC18B1
STX7
AKAP7
TMEM200A
L3MBTL3
HEY2
RNF217
TRDN
TBC1D32
MAN1A1
CEP85L
NUS1
RFX6
PHF3
COL9A1
FAM135A
KCNQ5
HTR1E
ZNF292
CNR1
SRSF12
GABRR1
BACH2
ATG5
ARMC2
CDK19
SLC16A10
UBE3D
IBTK
PHIP
MEI4
CD109
EPG5
RAB27B
WDR7
ST8SIA3
ZNF609
HERC1
RAB8B
BNIP2
RNF111
SLTM
CGNL1
RFX7
NEDD4
PRTG
WDR72
MYO5A
SCG3
DMXL2
GLDN
COPS2
SLC28A2
WDR76
UBR1
MGA
GPR176
RASGRP1
CDIN1
FMN1
IGF1R
ASB7
GABRG3
APBA2
ATP9B
ZNF236
NETO1
CD226
TMX3
DSEL
BCL2
ATP8B1
DENND4A
ZWILCH
PIAS1
ARF6
TRIM9
FBXO34
EXOC5
ARID4A
C14orf39
ESR2
SGPP1
FOCAD
TTC39B
ZDHHC21
NFIB
UHRF2
INSL6
KANK1
APBA1
PTAR1
ZFAND5
RORB
TRPM6
PCSK5
DNAJB5
RECK
MELK
PAX5
SHB
TSTD2
COL15A1
TGFBR1
ABCA1
SLC44A1
FSD1L
ELP1
EPB41L4B
PTPN3
DNAJC25
KIAA1958
SNX30
PAPPA
TRAF1
DENND1A
NEK6
NR6A1
GOLGA1
PBX3
GARNL3
[truncated: 2,798 more rows]

## Sheet: Sheet4
Down_DEGs
RNASET2
RPS6KA2
AIG1
RRAGD
SAMD4A
DNM1
CTSD
MS4A2
LRP4
PAMR1
LOC102165042
N4BP3
SLC27A6
CXCL14
PCDH1
FAM20C
DYSF
SLC8A1
GAREM2
LY6D
LOC100152714
FCER1A
CD1.1
TRIM46
KIAA1324
VCAM1
WDR63
NUAK1
LOC100524022
CPM
LOC100520491
GPR162
LOC100621778
EXOC3L2
TARM1
A1BG
PADI2
AKR7A2
C1QA
C1QC
MYOM3
EXTL1
TRIM63
CSF3R
ST6GALNAC3
KANK4
LOC100624077
LOC102163655
TIE1
LOC102166622
SLA-DRA
LOC100153139
SLA-DRB1
SLA-DQB1
LOC106504372
SLA-DMB
SLA-DMA
SLC22A7
CRIP3
CYP1A1
LOC102168170
LOC102162553
LOC102159777
SPON2
LOC110262037
CFAP99
FREM3
ANK2
EGF
PLA2G12A
PDE2A
ARRB1
PRCP
CASP1
GRIA4
CADM1
TTC36
TREH
C4BPB
STEAP4
SCIN
HGF
LOC106505010
ATP6V1G3
FRMD4A
TNFRSF19
ALOX5AP
ARL11
PDE6G
TSPAN10
AATK
ABCA6
MRC2
RAMP2
KRT23
SAMD14
PITPNM3
LOC100517188
HYAL1
TLR9
P2RY14
LOC106505714
ABCC5
DGKG
LOC102163929
CBR3
BACE2
LOC110256801
RHOBTB1
PALD1
SLC29A3
C14H10orf128
ALOX5
LOC102164066
CH25H
LIPA
SCD
SH3PXD2A
LOC110256829
MYOM2
ASB5
CCDC141
GULP1
PLEKHM3
PID1
SLC16A14
CCDC152
SELENOP
TIMD4
LOC110257327
SLC36A2
CST3
ABHD12
ANGPT4
SULF2
KCNB1
CTSZ
LOC100302368
LOC110257604
MGAM2
STRIP2
LRRC4
ASB9
GPR34
ARMCX1
LOC100520992
RNF128
TENM1
EGFL7
KCNT1

## Sheet: Sheet5
GO of Upregulated miRNA Target Genes and Downregulated Gene, as well as Downregulated miRNA Target Genes and Upregulated Gene in Dapulian
	ONTOLOGY	ID	Description	GeneRatio	BgRatio	pvalue	p.adjust	qvalue	geneID	Count
GO:0045746	BP	GO:0045746	negative regulation of Notch signaling pathway	3/37	19/6899	0.000129721	0.0216703	0.0192544	ARRB1/EGFL7/DLL4	3
GO:0007091	BP	GO:0007091	metaphase/anaphase transition of mitotic cell cycle	3/37	20/6899	0.00015205	0.0216703	0.0192544	UBE2C/AURKB/CCNB1	3
GO:0010965	BP	GO:0010965	regulation of mitotic sister chromatid separation	3/37	20/6899	0.00015205	0.0216703	0.0192544	UBE2C/AURKB/CCNB1	3
GO:0030071	BP	GO:0030071	regulation of mitotic metaphase/anaphase transition	3/37	20/6899	0.00015205	0.0216703	0.0192544	UBE2C/AURKB/CCNB1	3
GO:0051306	BP	GO:0051306	mitotic sister chromatid separation	3/37	21/6899	0.000176737	0.0216703	0.0192544	UBE2C/AURKB/CCNB1	3
GO:0044784	BP	GO:0044784	metaphase/anaphase transition of cell cycle	3/37	22/6899	0.000203888	0.0216703	0.0192544	UBE2C/AURKB/CCNB1	3
GO:1902099	BP	GO:1902099	regulation of metaphase/anaphase transition of cell cycle	3/37	22/6899	0.000203888	0.0216703	0.0192544	UBE2C/AURKB/CCNB1	3
GO:0033045	BP	GO:0033045	regulation of sister chromatid segregation	3/37	24/6899	0.000265994	0.0219888	0.0195373	UBE2C/AURKB/CCNB1	3
GO:1905818	BP	GO:1905818	regulation of chromosome separation	3/37	24/6899	0.000265994	0.0219888	0.0195373	UBE2C/AURKB/CCNB1	3
GO:0051304	BP	GO:0051304	chromosome separation	3/37	28/6899	0.000424218	0.0315618	0.028043	UBE2C/AURKB/CCNB1	3
GO:0051983	BP	GO:0051983	regulation of chromosome segregation	3/37	31/6899	0.000575658	0.0389354	0.0345946	UBE2C/AURKB/CCNB1	3
GO:0008593	BP	GO:0008593	regulation of Notch signaling pathway	3/37	33/6899	0.000693592	0.0396948	0.0352693	ARRB1/EGFL7/DLL4	3
GO:0031623	BP	GO:0031623	receptor internalization	3/37	33/6899	0.000693592	0.0396948	0.0352693	ARRB1/RAMP2/ADM	3
GO:0008277	BP	GO:0008277	regulation of G protein-coupled receptor signaling pathway	3/37	39/6899	0.00113637	0.0603897	0.0536569	ARRB1/RAMP2/ADM	3
GO:0035886	BP	GO:0035886	vascular associated smooth muscle cell differentiation	2/37	10/6899	0.00122588	0.0608034	0.0540246	RAMP2/ADM	2
GO:0000070	BP	GO:0000070	mitotic sister chromatid segregation	3/37	48/6899	0.00208049	0.0851195	0.0756297	UBE2C/AURKB/CCNB1	3
GO:0008217	BP	GO:0008217	regulation of blood pressure	3/37	48/6899	0.00208049	0.0851195	0.0756297	RAMP2/ADM/PTGS2	3
GO:0032506	BP	GO:0032506	cytokinetic process	2/37	13/6899	0.00210342	0.0851195	0.0756297	KIF20A/AURKB	2
GO:0007094	BP	GO:0007094	mitotic spindle assembly checkpoint signaling	2/37	15/6899	0.00281247	0.0851195	0.0756297	AURKB/CCNB1	2
GO:0071173	BP	GO:0071173	spindle assembly checkpoint signaling	2/37	15/6899	0.00281247	0.0851195	0.0756297	AURKB/CCNB1	2
GO:0071174	BP	GO:0071174	mitotic spindle checkpoint signaling	2/37	15/6899	0.00281247	0.0851195	0.0756297	AURKB/CCNB1	2
GO:0031577	BP	GO:0031577	spindle checkpoint signaling	2/37	16/6899	0.00320342	0.0851195	0.0756297	AURKB/CCNB1	2
GO:0033046	BP	GO:0033046	negative regulation of sister chromatid segregation	2/37	16/6899	0.00320342	0.0851195	0.0756297	AURKB/CCNB1	2
GO:0033048	BP	GO:0033048	negative regulation of mitotic sister chromatid segregation	2/37	16/6899	0.00320342	0.0851195	0.0756297	AURKB/CCNB1	2
GO:0035924	BP	GO:0035924	cellular response to vascular endothelial growth factor stimulus	2/37	16/6899	0.00320342	0.0851195	0.0756297	RAMP2/DLL4	2
GO:0045744	BP	GO:0045744	negative regulation of G protein-coupled receptor signaling pathway	2/37	16/6899	0.00320342	0.0851195	0.0756297	ARRB1/ADM	2
GO:0045841	BP	GO:0045841	negative regulation of mitotic metaphase/anaphase transition	2/37	16/6899	0.00320342	0.0851195	0.0756297	AURKB/CCNB1	2
GO:2000816	BP	GO:2000816	negative regulation of mitotic sister chromatid separation	2/37	16/6899	0.00320342	0.0851195	0.0756297	AURKB/CCNB1	2
GO:0033047	BP	GO:0033047	regulation of mitotic sister chromatid segregation	2/37	17/6899	0.00361832	0.0914647	0.0812674	AURKB/CCNB1	2
GO:0000819	BP	GO:0000819	sister chromatid segregation	3/37	59/6899	0.00375533	0.0914647	0.0812674	UBE2C/AURKB/CCNB1	3
GO:0051985	BP	GO:0051985	negative regulation of chromosome segregation	2/37	18/6899	0.0040569	0.0914647	0.0812674	AURKB/CCNB1	2
GO:1902100	BP	GO:1902100	negative regulation of metaphase/anaphase transition of cell cycle	2/37	18/6899	0.0040569	0.0914647	0.0812674	AURKB/CCNB1	2
GO:1905819	BP	GO:1905819	negative regulation of chromosome separation	2/37	18/6899	0.0040569	0.0914647	0.0812674	AURKB/CCNB1	2
GO:0010564	BP	GO:0010564	regulation of cell cycle process	5/37	207/6899	0.0046202	0.101101	0.0898293	UBE2C/KIF20A/CCNF/AURKB/CCNB1	5
GO:0003018	BP	GO:0003018	vascular process in circulatory system	3/37	65/6899	0.00493576	0.102184	0.0907913	PDE2A/RAMP2/ADM	3
GO:0045839	BP	GO:0045839	negative regulation of mitotic nuclear division	2/37	20/6899	0.00500413	0.102184	0.0907913	AURKB/CCNB1	2
GO:0033044	BP	GO:0033044	regulation of chromosome organization	3/37	66/6899	0.00515184	0.102184	0.0907913	UBE2C/AURKB/CCNB1	3
GO:1901992	BP	GO:1901992	positive regulation of mitotic cell cycle phase transition	2/37	21/6899	0.00551228	0.102184	0.0907913	UBE2C/CCNB1	2
GO:0090068	BP	GO:0090068	positive regulation of cell cycle process	3/37	68/6899	0.00560098	0.102184	0.0907913	UBE2C/AURKB/CCNB1	3
GO:0006897	BP	GO:0006897	endocytosis	4/37	135/6899	0.00561531	0.102184	0.0907913	ARRB1/DNM1/RAMP2/ADM	4
GO:0006898	BP	GO:0006898	receptor-mediated endocytosis	3/37	69/6899	0.00583412	0.102184	0.0907913	ARRB1/RAMP2/ADM	3
GO:0007219	BP	GO:0007219	Notch signaling pathway	3/37	69/6899	0.00583412	0.102184	0.0907913	ARRB1/EGFL7/DLL4	3
GO:0008015	BP	GO:0008015	blood circulation	4/37	137/6899	0.00591424	0.102184	0.0907913	PDE2A/RAMP2/ADM/PTGS2	4
GO:0001570	BP	GO:0001570	vasculogenesis	2/37	22/6899	0.00604312	0.102184	0.0907913	RAMP2/ADM	2
GO:0070227	BP	GO:0070227	lymphocyte apoptotic process	2/37	23/6899	0.0065964	0.109061	0.0969015	AURKB/FAS	2
GO:0051726	BP	GO:0051726	regulation of cell cycle	6/37	323/6899	0.00683481	0.110546	0.098221	UBE2C/PCLAF/KIF20A/CCNF/AURKB/CCNB1	6
GO:0003013	BP	GO:0003013	circulatory system process	4/37	144/6899	0.00704417	0.111508	0.0990759	PDE2A/RAMP2/ADM/PTGS2	4
GO:0051145	BP	GO:0051145	smooth muscle cell differentiation	2/37	26/6899	0.00838853	0.127369	0.113169	RAMP2/ADM	2
GO:0051784	BP	GO:0051784	negative regulation of nuclear division	2/37	26/6899	0.00838853	0.127369	0.113169	AURKB/CCNB1	2
GO:1901989	BP	GO:1901989	positive regulation of cell cycle phase transition	2/37	27/6899	0.0090292	0.132629	0.117842	UBE2C/CCNB1	2
GO:1901990	BP	GO:1901990	regulation of mitotic cell cycle phase transition	3/37	81/6899	0.00909149	0.132629	0.117842	UBE2C/AURKB/CCNB1	3
GO:0032465	BP	GO:0032465	regulation of cytokinesis	2/37	28/6899	0.00969112	0.133908	0.118979	KIF20A/AURKB	2
GO:0061640	BP	GO:0061640	cytoskeleton-dependent cytokinesis	2/37	28/6899	0.00969112	0.133908	0.118979	KIF20A/AURKB	2
GO:0098813	BP	GO:0098813	nuclear chromosome segregation	3/37	83/6899	0.00971916	0.133908	0.118979	UBE2C/AURKB/CCNB1	3
GO:0140014	BP	GO:0140014	mitotic nuclear division	3/37	87/6899	0.0110491	0.142101	0.126259	UBE2C/AURKB/CCNB1	3
GO:0010389	BP	GO:0010389	regulation of G2/M transition of mitotic cell cycle	2/37	30/6899	0.0110778	0.142101	0.126259	AURKB/CCNB1	2
GO:0071887	BP	GO:0071887	leukocyte apoptotic process	2/37	30/6899	0.0110778	0.142101	0.126259	AURKB/FAS	2
GO:2001251	BP	GO:2001251	negative regulation of chromosome organization	2/37	30/6899	0.0110778	0.142101	0.126259	AURKB/CCNB1	2
GO:0009968	BP	GO:0009968	negative regulation of signal transduction	6/37	360/6899	0.0113954	0.143698	0.127678	ARRB1/PDE2A/EGFL7/DLL4/ADM/DUSP5	6
GO:0045787	BP	GO:0045787	positive regulation of cell cycle	3/37	94/6899	0.0136198	0.166467	0.147908	UBE2C/AURKB/CCNB1	3
GO:0007088	BP	GO:0007088	regulation of mitotic nuclear division	2/37	34/6899	0.014096	0.166467	0.147908	AURKB/CCNB1	2
GO:0045931	BP	GO:0045931	positive regulation of mitotic cell cycle	2/37	34/6899	0.014096	0.166467	0.147908	UBE2C/CCNB1	2
GO:1902749	BP	GO:1902749	regulation of cell cycle G2/M phase transition	2/37	34/6899	0.014096	0.166467	0.147908	AURKB/CCNB1	2
GO:0010948	BP	GO:0010948	negative regulation of cell cycle process	3/37	98/6899	0.0152298	0.177046	0.157308	CCNF/AURKB/CCNB1	3
GO:0010648	BP	GO:0010648	negative regulation of cell communication	6/37	394/6899	0.0172125	0.195184	0.173423	ARRB1/PDE2A/EGFL7/DLL4/ADM/DUSP5	6
GO:0007052	BP	GO:0007052	mitotic spindle organization	2/37	38/6899	0.0174287	0.195184	0.173423	AURKB/CCNB1	2
GO:0023057	BP	GO:0023057	negative regulation of signaling	6/37	396/6899	0.0176089	0.195184	0.173423	ARRB1/PDE2A/EGFL7/DLL4/ADM/DUSP5	6
GO:0007059	BP	GO:0007059	chromosome segregation	3/37	104/6899	0.0178394	0.195184	0.173423	UBE2C/AURKB/CCNB1	3
GO:0061351	BP	GO:0061351	neural precursor cell proliferation	2/37	39/6899	0.0183094	0.197423	0.175412	DLL4/MELK	2
GO:0000226	BP	GO:0000226	microtubule cytoskeleton organization	4/37	192/6899	0.0187478	0.199262	0.177047	KIF20A/CCNF/AURKB/CCNB1	4
GO:0000086	BP	GO:0000086	G2/M transition of mitotic cell cycle	2/37	40/6899	0.0192086	0.201285	0.178844	AURKB/CCNB1	2
GO:0050729	BP	GO:0050729	positive regulation of inflammatory response	2/37	41/6899	0.0201262	0.207971	0.184784	PDE2A/IL33	2
GO:0007093	BP	GO:0007093	mitotic cell cycle checkpoint signaling	2/37	42/6899	0.0210619	0.210124	0.186698	AURKB/CCNB1	2
GO:0000122	BP	GO:0000122	negative regulation of transcription by RNA polymerase II	4/37	199/6899	0.0210918	0.210124	0.186698	PDE2A/DLL4/IL33/AURKB	4
GO:0044772	BP	GO:0044772	mitotic cell cycle phase transition	3/37	111/6899	0.0211819	0.210124	0.186698	UBE2C/AURKB/CCNB1	3
GO:1901987	BP	GO:1901987	regulation of cell cycle phase transition	3/37	112/6899	0.0216857	0.212291	0.188623	UBE2C/AURKB/CCNB1	3
GO:0002040	BP	GO:0002040	sprouting angiogenesis	2/37	43/6899	0.0220156	0.212722	0.189006	RAMP2/DLL4	2
GO:1903047	BP	GO:1903047	mitotic cell cycle process	4/37	204/6899	0.0228726	0.21817	0.193846	UBE2C/KIF20A/AURKB/CCNB1	4
GO:0044839	BP	GO:0044839	cell cycle G2/M phase transition	2/37	45/6899	0.0239758	0.223935	0.198969	AURKB/CCNB1	2
GO:0010639	BP	GO:0010639	negative regulation of organelle organization	3/37	118/6899	0.0248469	0.223935	0.198969	CCNF/AURKB/CCNB1	3
GO:0003158	BP	GO:0003158	endothelium development	2/37	46/6899	0.024982	0.223935	0.198969	PDE2A/DLL4	2
GO:0045766	BP	GO:0045766	positive regulation of angiogenesis	2/37	46/6899	0.024982	0.223935	0.198969	RAMP2/ADM	2
GO:1904018	BP	GO:1904018	positive regulation of vasculature development	2/37	46/6899	0.024982	0.223935	0.198969	RAMP2/ADM	2
GO:0001890	BP	GO:0001890	placenta development	2/37	47/6899	0.0260053	0.224968	0.199887	ADM/CCNF	2
GO:0001936	BP	GO:0001936	regulation of endothelial cell proliferation	2/37	47/6899	0.0260053	0.224968	0.199887	EGFL7/DLL4	2
GO:1901565	BP	GO:1901565	organonitrogen compound catabolic process	6/37	434/6899	0.0263961	0.224968	0.199887	ARRB1/RNF128/PDE2A/SDS/UBE2C/CCNF	6
GO:0051783	BP	GO:0051783	regulation of nuclear division	2/37	48/6899	0.0270455	0.224968	0.199887	AURKB/CCNB1	2
GO:1902850	BP	GO:1902850	microtubule cytoskeleton organization involved in mitosis	2/37	48/6899	0.0270455	0.224968	0.199887	AURKB/CCNB1	2
GO:0045786	BP	GO:0045786	negative regulation of cell cycle	3/37	122/6899	0.0270864	0.224968	0.199887	CCNF/AURKB/CCNB1	3
GO:0007010	BP	GO:0007010	cytoskeleton organization	6/37	438/6899	0.0274665	0.224968	0.199887	ARRB1/KIF20A/CCNF/PLEK/AURKB/CCNB1	6
GO:0006511	BP	GO:0006511	ubiquitin-dependent protein catabolic process	4/37	216/6899	0.0275163	0.224968	0.199887	ARRB1/RNF128/UBE2C/CCNF	4
GO:0001935	BP	GO:0001935	endothelial cell proliferation	2/37	49/6899	0.0281025	0.227263	0.201926	EGFL7/DLL4	2
GO:1901991	BP	GO:1901991	negative regulation of mitotic cell cycle phase transition	2/37	50/6899	0.0291759	0.230971	0.20522	AURKB/CCNB1	2
GO:0019941	BP	GO:0019941	modification-dependent protein catabolic process	4/37	220/6899	0.0291818	0.230971	0.20522	ARRB1/RNF128/UBE2C/CCNF	4
GO:0043632	BP	GO:0043632	modification-dependent macromolecule catabolic process	4/37	222/6899	0.0300369	0.235036	0.208832	ARRB1/RNF128/UBE2C/CCNF	4
GO:0000280	BP	GO:0000280	nuclear division	3/37	128/6899	0.0306431	0.235036	0.208832	UBE2C/AURKB/CCNB1	3
GO:0043161	BP	GO:0043161	proteasome-mediated ubiquitin-dependent protein catabolic process	3/37	128/6899	0.0306431	0.235036	0.208832	ARRB1/UBE2C/CCNF	3
GO:0007346	BP	GO:0007346	regulation of mitotic cell cycle	3/37	129/6899	0.0312589	0.237313	0.210855	UBE2C/AURKB/CCNB1	3
GO:0048585	BP	GO:0048585	negative regulation of response to stimulus	6/37	453/6899	0.0317409	0.238538	0.211944	ARRB1/PDE2A/EGFL7/DLL4/ADM/DUSP5	6
GO:0000910	BP	GO:0000910	cytokinesis	2/37	54/6899	0.0336307	0.24791	0.220271	KIF20A/AURKB	2
GO:0022402	BP	GO:0022402	cell cycle process	5/37	340/6899	0.0336545	0.24791	0.220271	UBE2C/KIF20A/CCNF/AURKB/CCNB1	5
GO:0007051	BP	GO:0007051	spindle organization	2/37	56/6899	0.0359521	0.262239	0.233002	AURKB/CCNB1	2
GO:0000075	BP	GO:0000075	cell cycle checkpoint signaling	2/37	57/6899	0.0371356	0.268242	0.238336	AURKB/CCNB1	2
GO:0048285	BP	GO:0048285	organelle fission	3/37	140/6899	0.0384636	0.275163	0.244485	UBE2C/AURKB/CCNB1	3
GO:0044770	BP	GO:0044770	cell cycle phase transition	3/37	142/6899	0.0398579	0.281859	0.250435	UBE2C/AURKB/CCNB1	3
GO:1902531	BP	GO:1902531	regulation of intracellular signal transduction	6/37	479/6899	0.0401573	0.281859	0.250435	ARRB1/PDE2A/RRAGD/FAS/DUSP5/CCNB1	6
GO:0055001	BP	GO:0055001	muscle cell development	2/37	60/6899	0.0407753	0.283522	0.251913	RAMP2/ADM	2
GO:0001525	BP	GO:0001525	angiogenesis	3/37	145/6899	0.0419975	0.289316	0.257061	RAMP2/DLL4/ADM	3
GO:0007049	BP	GO:0007049	cell cycle	6/37	490/6899	0.0441159	0.298916	0.26559	UBE2C/PCLAF/KIF20A/CCNF/AURKB/CCNB1	6
GO:0051276	BP	GO:0051276	chromosome organization	3/37	148/6899	0.0441946	0.298916	0.26559	UBE2C/AURKB/CCNB1	3
GO:0051603	BP	GO:0051603	proteolysis involved in protein catabolic process	4/37	252/6899	0.0446717	0.299044	0.265704	ARRB1/RNF128/UBE2C/CCNF	4
GO:0000278	BP	GO:0000278	mitotic cell cycle	4/37	253/6899	0.0452184	0.299044	0.265704	UBE2C/KIF20A/AURKB/CCNB1	4
GO:0007507	BP	GO:0007507	heart development	3/37	150/6899	0.0456911	0.299044	0.265704	RAMP2/DLL4/ADM	3
GO:0010498	BP	GO:0010498	proteasomal protein catabolic process	3/37	151/6899	0.0464488	0.299044	0.265704	ARRB1/UBE2C/CCNF	3
GO:0007189	BP	GO:0007189	adenylate cyclase-activating G protein-coupled receptor signaling pathway	2/37	65/6899	0.0471275	0.299044	0.265704	RAMP2/ADM	2
GO:0045930	BP	GO:0045930	negative regulation of mitotic cell cycle	2/37	67/6899	0.0497644	0.299044	0.265704	AURKB/CCNB1	2
GO:0002043	BP	GO:0002043	blood vessel endothelial cell proliferation involved in sprouting angiogenesis	1/37	10/6899	0.0523883	0.299044	0.265704	DLL4	1
GO:0002090	BP	GO:0002090	regulation of receptor internalization	1/37	10/6899	0.0523883	0.299044	0.265704	ARRB1	1
GO:0008631	BP	GO:0008631	intrinsic apoptotic signaling pathway in response to oxidative stress	1/37	10/6899	0.0523883	0.299044	0.265704	MELK	1
GO:0035066	BP	GO:0035066	positive regulation of histone acetylation	1/37	10/6899	0.0523883	0.299044	0.265704	ARRB1	1
GO:0035909	BP	GO:0035909	aorta morphogenesis	1/37	10/6899	0.0523883	0.299044	0.265704	DLL4	1
GO:0043537	BP	GO:0043537	negative regulation of blood vessel endothelial cell migration	1/37	10/6899	0.0523883	0.299044	0.265704	DLL4	1
GO:0060669	BP	GO:0060669	embryonic placenta morphogenesis	1/37	10/6899	0.0523883	0.299044	0.265704	ADM	1
GO:0070266	BP	GO:0070266	necroptotic process	1/37	10/6899	0.0523883	0.299044	0.265704	FAS	1
GO:0085029	BP	GO:0085029	extracellular matrix assembly	1/37	10/6899	0.0523883	0.299044	0.265704	RAMP2	1
GO:0097049	BP	GO:0097049	motor neuron apoptotic process	1/37	10/6899	0.0523883	0.299044	0.265704	FAS	1
GO:1902410	BP	GO:1902410	mitotic cytokinetic process	1/37	10/6899	0.0523883	0.299044	0.265704	KIF20A	1
GO:1902751	BP	GO:1902751	positive regulation of cell cycle G2/M phase transition	1/37	10/6899	0.0523883	0.299044	0.265704	CCNB1	1
GO:0051302	BP	GO:0051302	regulation of cell division	2/37	69/6899	0.052454	0.299044	0.265704	KIF20A/AURKB	2
GO:0008284	BP	GO:0008284	positive regulation of cell population proliferation	4/37	269/6899	0.054484	0.299044	0.265704	EGFL7/DLL4/ADM/CCNB1	4
GO:0051241	BP	GO:0051241	negative regulation of multicellular organismal process	4/37	272/6899	0.0563297	0.299044	0.265704	ARRB1/RNF128/DLL4/ADM	4
GO:0008608	BP	GO:0008608	attachment of spindle microtubules to kinetochore	1/37	11/6899	0.0574778	0.299044	0.265704	CCNB1	1
GO:0009187	BP	GO:0009187	cyclic nucleotide metabolic process	1/37	11/6899	0.0574778	0.299044	0.265704	PDE2A	1
GO:0010460	BP	GO:0010460	positive regulation of heart rate	1/37	11/6899	0.0574778	0.299044	0.265704	ADM	1
GO:0035025	BP	GO:0035025	positive regulation of Rho protein signal transduction	1/37	11/6899	0.0574778	0.299044	0.265704	ARRB1	1
GO:0043032	BP	GO:0043032	positive regulation of macrophage activation	1/37	11/6899	0.0574778	0.299044	0.265704	IL33	1
GO:0043687	BP	GO:0043687	post-translational protein modification	1/37	11/6899	0.0574778	0.299044	0.265704	AURKB	1
GO:0048260	BP	GO:0048260	positive regulation of receptor-mediated endocytosis	1/37	11/6899	0.0574778	0.299044	0.265704	ARRB1	1
GO:0070229	BP	GO:0070229	negative regulation of lymphocyte apoptotic process	1/37	11/6899	0.0574778	0.299044	0.265704	AURKB	1
GO:0072330	BP	GO:0072330	monocarboxylic acid biosynthetic process	2/37	74/6899	0.0593998	0.299044	0.265704	SDS/PTGS2	2
GO:0007017	BP	GO:0007017	microtubule-based process	4/37	278/6899	0.0601231	0.299044	0.265704	KIF20A/CCNF/AURKB/CCNB1	4
GO:0001818	BP	GO:0001818	negative regulation of cytokine production	2/37	76/6899	0.0622634	0.299044	0.265704	ARRB1/RNF128	2
GO:0031349	BP	GO:0031349	positive regulation of defense response	2/37	76/6899	0.0622634	0.299044	0.265704	PDE2A/IL33	2
GO:0009069	BP	GO:0009069	serine family amino acid metabolic process	1/37	12/6899	0.0625408	0.299044	0.265704	SDS	1
GO:0019933	BP	GO:0019933	cAMP-mediated signaling	1/37	12/6899	0.0625408	0.299044	0.265704	PDE2A	1
GO:0019934	BP	GO:0019934	cGMP-mediated signaling	1/37	12/6899	0.0625408	0.299044	0.265704	PDE2A	1
GO:0034332	BP	GO:0034332	adherens junction organization	1/37	12/6899	0.0625408	0.299044	0.265704	RAMP2	1
GO:0043029	BP	GO:0043029	T cell homeostasis	1/37	12/6899	0.0625408	0.299044	0.265704	FAS	1
GO:0045747	BP	GO:0045747	positive regulation of Notch signaling pathway	1/37	12/6899	0.0625408	0.299044	0.265704	DLL4	1
GO:0045823	BP	GO:0045823	positive regulation of heart contraction	1/37	12/6899	0.0625408	0.299044	0.265704	ADM	1
GO:0097300	BP	GO:0097300	programmed necrotic cell death	1/37	12/6899	0.0625408	0.299044	0.265704	FAS	1
GO:1903524	BP	GO:1903524	positive regulation of blood circulation	1/37	12/6899	0.0625408	0.299044	0.265704	ADM	1
GO:2000179	BP	GO:2000179	positive regulation of neural precursor cell proliferation	1/37	12/6899	0.0625408	0.299044	0.265704	DLL4	1
GO:2000758	BP	GO:2000758	positive regulation of peptidyl-lysine acetylation	1/37	12/6899	0.0625408	0.299044	0.265704	ARRB1	1
GO:1901988	BP	GO:1901988	negative regulation of cell cycle phase transition	2/37	77/6899	0.0637128	0.299044	0.265704	AURKB/CCNB1	2
GO:0048514	BP	GO:0048514	blood vessel morphogenesis	3/37	172/6899	0.0637897	0.299044	0.265704	RAMP2/DLL4/ADM	3
GO:0061138	BP	GO:0061138	morphogenesis of a branching epithelium	2/37	78/6899	0.0651738	0.299044	0.265704	DLL4/ADM	2
GO:0048598	BP	GO:0048598	embryonic morphogenesis	3/37	175/6899	0.0664836	0.299044	0.265704	DLL4/ADM/DUSP5	3
GO:0001516	BP	GO:0001516	prostaglandin biosynthetic process	1/37	13/6899	0.0675772	0.299044	0.265704	PTGS2	1
GO:0031146	BP	GO:0031146	SCF-dependent proteasomal ubiquitin-dependent protein catabolic process	1/37	13/6899	0.0675772	0.299044	0.265704	CCNF	1
GO:0046457	BP	GO:0046457	prostanoid biosynthetic process	1/37	13/6899	0.0675772	0.299044	0.265704	PTGS2	1
GO:0061383	BP	GO:0061383	trabecula morphogenesis	1/37	13/6899	0.0675772	0.299044	0.265704	DLL4	1
GO:0070265	BP	GO:0070265	necrotic cell death	1/37	13/6899	0.0675772	0.299044	0.265704	FAS	1
GO:0099024	BP	GO:0099024	plasma membrane invagination	1/37	13/6899	0.0675772	0.299044	0.265704	AURKB	1
GO:0071214	BP	GO:0071214	cellular response to abiotic stimulus	2/37	80/6899	0.0681297	0.299044	0.265704	PDE2A/AURKB	2
GO:0104004	BP	GO:0104004	cellular response to environmental stimulus	2/37	80/6899	0.0681297	0.299044	0.265704	PDE2A/AURKB	2
GO:0045765	BP	GO:0045765	regulation of angiogenesis	2/37	82/6899	0.0711299	0.299044	0.265704	RAMP2/ADM	2
GO:0045892	BP	GO:0045892	negative regulation of DNA-templated transcription	4/37	295/6899	0.0716046	0.299044	0.265704	PDE2A/DLL4/IL33/AURKB	4
GO:1902679	BP	GO:1902679	negative regulation of RNA biosynthetic process	4/37	296/6899	0.0723134	0.299044	0.265704	PDE2A/DLL4/IL33/AURKB	4
GO:1903507	BP	GO:1903507	negative regulation of nucleic acid-templated transcription	4/37	296/6899	0.0723134	0.299044	0.265704	PDE2A/DLL4/IL33/AURKB	4
GO:0001569	BP	GO:0001569	branching involved in blood vessel morphogenesis	1/37	14/6899	0.0725873	0.299044	0.265704	DLL4	1
GO:0001937	BP	GO:0001937	negative regulation of endothelial cell proliferation	1/37	14/6899	0.0725873	0.299044	0.265704	DLL4	1
GO:0010596	BP	GO:0010596	negative regulation of endothelial cell migration	1/37	14/6899	0.0725873	0.299044	0.265704	DLL4	1
GO:0032008	BP	GO:0032008	positive regulation of TOR signaling	1/37	14/6899	0.0725873	0.299044	0.265704	RRAGD	1
GO:0035335	BP	GO:0035335	peptidyl-tyrosine dephosphorylation	1/37	14/6899	0.0725873	0.299044	0.265704	DUSP5	1
GO:0061311	BP	GO:0061311	cell surface receptor signaling pathway involved in heart development	1/37	14/6899	0.0725873	0.299044	0.265704	DLL4	1
GO:0090049	BP	GO:0090049	regulation of cell migration involved in sprouting angiogenesis	1/37	14/6899	0.0725873	0.299044	0.265704	DLL4	1
GO:2000107	BP	GO:2000107	negative regulation of leukocyte apoptotic process	1/37	14/6899	0.0725873	0.299044	0.265704	AURKB	1
GO:0001763	BP	GO:0001763	morphogenesis of a branching structure	2/37	84/6899	0.0741732	0.299044	0.265704	DLL4/ADM	2
GO:1901342	BP	GO:1901342	regulation of vasculature development	2/37	84/6899	0.0741732	0.299044	0.265704	RAMP2/ADM	2
GO:0001676	BP	GO:0001676	long-chain fatty acid metabolic process	1/37	15/6899	0.0775712	0.299044	0.265704	PTGS2	1
GO:0001706	BP	GO:0001706	endoderm formation	1/37	15/6899	0.0775712	0.299044	0.265704	DUSP5	1
GO:0001974	BP	GO:0001974	blood vessel remodeling	1/37	15/6899	0.0775712	0.299044	0.265704	DLL4	1
GO:0007080	BP	GO:0007080	mitotic metaphase plate congression	1/37	15/6899	0.0775712	0.299044	0.265704	CCNB1	1
GO:0009154	BP	GO:0009154	purine ribonucleotide catabolic process	1/37	15/6899	0.0775712	0.299044	0.265704	PDE2A	1
GO:0010324	BP	GO:0010324	membrane invagination	1/37	15/6899	0.0775712	0.299044	0.265704	AURKB	1
GO:0043954	BP	GO:0043954	cellular component maintenance	1/37	15/6899	0.0775712	0.299044	0.265704	CBLN4	1
GO:0055010	BP	GO:0055010	ventricular cardiac muscle tissue morphogenesis	1/37	15/6899	0.0775712	0.299044	0.265704	DLL4	1
GO:0071230	BP	GO:0071230	cellular response to amino acid stimulus	1/37	15/6899	0.0775712	0.299044	0.265704	RRAGD	1
GO:0071260	BP	GO:0071260	cellular response to mechanical stimulus	1/37	15/6899	0.0775712	0.299044	0.265704	PDE2A	1
GO:1901985	BP	GO:1901985	positive regulation of protein acetylation	1/37	15/6899	0.0775712	0.299044	0.265704	ARRB1	1
GO:2000352	BP	GO:2000352	negative regulation of endothelial cell apoptotic process	1/37	15/6899	0.0775712	0.299044	0.265704	RAMP2	1
GO:0035295	BP	GO:0035295	tube development	4/37	305/6899	0.0788575	0.299044	0.265704	RAMP2/DLL4/HSD11B1/ADM	4
GO:0002504	BP	GO:0002504	antigen processing and presentation of peptide or polysaccharide antigen via MHC class II	1/37	16/6899	0.0825291	0.299044	0.265704	SLA-DMA	1
GO:0003229	BP	GO:0003229	ventricular cardiac muscle tissue development	1/37	16/6899	0.0825291	0.299044	0.265704	DLL4	1
GO:0006195	BP	GO:0006195	purine nucleotide catabolic process	1/37	16/6899	0.0825291	0.299044	0.265704	PDE2A	1
GO:0009261	BP	GO:0009261	ribonucleotide catabolic process	1/37	16/6899	0.0825291	0.299044	0.265704	PDE2A	1
GO:0051447	BP	GO:0051447	negative regulation of meiotic cell cycle	1/37	16/6899	0.0825291	0.299044	0.265704	CCNB1	1
GO:0060711	BP	GO:0060711	labyrinthine layer development	1/37	16/6899	0.0825291	0.299044	0.265704	ADM	1
GO:1901976	BP	GO:1901976	regulation of cell cycle checkpoint	1/37	16/6899	0.0825291	0.299044	0.265704	CCNB1	1
GO:0030163	BP	GO:0030163	protein catabolic process	4/37	312/6899	0.0841502	0.299044	0.265704	ARRB1/RNF128/UBE2C/CCNF	4
GO:0001568	BP	GO:0001568	blood vessel development	3/37	194/6899	0.0847361	0.299044	0.265704	RAMP2/DLL4/ADM	3
GO:0009790	BP	GO:0009790	embryo development	4/37	313/6899	0.0849206	0.299044	0.265704	DLL4/ADM/DUSP5/CCNB1	4
GO:0007188	BP	GO:0007188	adenylate cyclase-modulating G protein-coupled receptor signaling pathway	2/37	91/6899	0.0851463	0.299044	0.265704	RAMP2/ADM	2
GO:0061061	BP	GO:0061061	muscle structure development	3/37	196/6899	0.0867729	0.299044	0.265704	RAMP2/DLL4/ADM	3
GO:0002042	BP	GO:0002042	cell migration involved in sprouting angiogenesis	1/37	17/6899	0.087461	0.299044	0.265704	DLL4	1
GO:0010824	BP	GO:0010824	regulation of centrosome duplication	1/37	17/6899	0.087461	0.299044	0.265704	CCNF	1
GO:0035904	BP	GO:0035904	aorta development	1/37	17/6899	0.087461	0.299044	0.265704	DLL4	1
GO:0070231	BP	GO:0070231	T cell apoptotic process	1/37	17/6899	0.087461	0.299044	0.265704	FAS	1
GO:0070936	BP	GO:0070936	protein K48-linked ubiquitination	1/37	17/6899	0.087461	0.299044	0.265704	UBE2C	1
GO:1903537	BP	GO:1903537	meiotic cell cycle process involved in oocyte maturation	1/37	17/6899	0.087461	0.299044	0.265704	CCNB1	1
GO:1903538	BP	GO:1903538	regulation of meiotic cell cycle process involved in oocyte maturation	1/37	17/6899	0.087461	0.299044	0.265704	CCNB1	1
GO:1904036	BP	GO:1904036	negative regulation of epithelial cell apoptotic process	1/37	17/6899	0.087461	0.299044	0.265704	RAMP2	1
GO:0051129	BP	GO:0051129	negative regulation of cellular component organization	3/37	199/6899	0.0898676	0.299044	0.265704	CCNF/AURKB/CCNB1	3
GO:0044265	BP	GO:0044265	cellular macromolecule catabolic process	4/37	322/6899	0.0920135	0.299044	0.265704	ARRB1/RNF128/UBE2C/CCNF	4
GO:0003407	BP	GO:0003407	neural retina development	1/37	18/6899	0.0923671	0.299044	0.265704	DLL4	1
GO:0021517	BP	GO:0021517	ventral spinal cord development	1/37	18/6899	0.0923671	0.299044	0.265704	DLL4	1
GO:0038034	BP	GO:0038034	signal transduction in absence of ligand	1/37	18/6899	0.0923671	0.299044	0.265704	FAS	1
GO:0043030	BP	GO:0043030	regulation of macrophage activation	1/37	18/6899	0.0923671	0.299044	0.265704	IL33	1
GO:0046579	BP	GO:0046579	positive regulation of Ras protein signal transduction	1/37	18/6899	0.0923671	0.299044	0.265704	ARRB1	1
GO:0046605	BP	GO:0046605	regulation of centrosome cycle	1/37	18/6899	0.0923671	0.299044	0.265704	CCNF	1
GO:0051057	BP	GO:0051057	positive regulation of small GTPase mediated signal transduction	1/37	18/6899	0.0923671	0.299044	0.265704	ARRB1	1
GO:0051310	BP	GO:0051310	metaphase plate congression	1/37	18/6899	0.0923671	0.299044	0.265704	CCNB1	1
GO:0070228	BP	GO:0070228	regulation of lymphocyte apoptotic process	1/37	18/6899	0.0923671	0.299044	0.265704	AURKB	1
GO:0071229	BP	GO:0071229	cellular response to acid chemical	1/37	18/6899	0.0923671	0.299044	0.265704	RRAGD	1
GO:0097192	BP	GO:0097192	extrinsic apoptotic signaling pathway in absence of ligand	1/37	18/6899	0.0923671	0.299044	0.265704	FAS	1
GO:0001944	BP	GO:0001944	vasculature development	3/37	204/6899	0.0951293	0.299044	0.265704	RAMP2/DLL4/ADM	3
GO:0006979	BP	GO:0006979	response to oxidative stress	2/37	98/6899	0.0965823	0.299044	0.265704	MELK/PTGS2	2
GO:0051253	BP	GO:0051253	negative regulation of RNA metabolic process	4/37	328/6899	0.0968992	0.299044	0.265704	PDE2A/DLL4/IL33/AURKB	4
GO:0002260	BP	GO:0002260	lymphocyte homeostasis	1/37	19/6899	0.0972476	0.299044	0.265704	FAS	1
GO:0003209	BP	GO:0003209	cardiac atrium morphogenesis	1/37	19/6899	0.0972476	0.299044	0.265704	DLL4	1
GO:0006692	BP	GO:0006692	prostanoid metabolic process	1/37	19/6899	0.0972476	0.299044	0.265704	PTGS2	1
GO:0006693	BP	GO:0006693	prostaglandin metabolic process	1/37	19/6899	0.0972476	0.299044	0.265704	PTGS2	1
GO:0009066	BP	GO:0009066	aspartate family amino acid metabolic process	1/37	19/6899	0.0972476	0.299044	0.265704	SDS	1
GO:0010633	BP	GO:0010633	negative regulation of epithelial cell migration	1/37	19/6899	0.0972476	0.299044	0.265704	DLL4	1
GO:0010972	BP	GO:0010972	negative regulation of G2/M transition of mitotic cell cycle	1/37	19/6899	0.0972476	0.299044	0.265704	AURKB	1
GO:0032715	BP	GO:0032715	negative regulation of interleukin-6 production	1/37	19/6899	0.0972476	0.299044	0.265704	ARRB1	1
GO:0043200	BP	GO:0043200	response to amino acid	1/37	19/6899	0.0972476	0.299044	0.265704	RRAGD	1
GO:0048146	BP	GO:0048146	positive regulation of fibroblast proliferation	1/37	19/6899	0.0972476	0.299044	0.265704	CCNB1	1
GO:0061028	BP	GO:0061028	establishment of endothelial barrier	1/37	19/6899	0.0972476	0.299044	0.265704	PDE2A	1
GO:0072523	BP	GO:0072523	purine-containing compound catabolic process	1/37	19/6899	0.0972476	0.299044	0.265704	PDE2A	1
GO:0043408	BP	GO:0043408	regulation of MAPK cascade	3/37	206/6899	0.0972697	0.299044	0.265704	ARRB1/FAS/DUSP5	3
GO:0002011	BP	GO:0002011	morphogenesis of an epithelial sheet	1/37	20/6899	0.102103	0.305077	0.271065	DLL4	1
GO:0021515	BP	GO:0021515	cell differentiation in spinal cord	1/37	20/6899	0.102103	0.305077	0.271065	DLL4	1
GO:0045807	BP	GO:0045807	positive regulation of endocytosis	1/37	20/6899	0.102103	0.305077	0.271065	ARRB1	1
GO:0046456	BP	GO:0046456	icosanoid biosynthetic process	1/37	20/6899	0.102103	0.305077	0.271065	PTGS2	1
GO:0048844	BP	GO:0048844	artery morphogenesis	1/37	20/6899	0.102103	0.305077	0.271065	DLL4	1
GO:0090307	BP	GO:0090307	mitotic spindle assembly	1/37	20/6899	0.102103	0.305077	0.271065	AURKB	1
GO:1902750	BP	GO:1902750	negative regulation of cell cycle G2/M phase transition	1/37	20/6899	0.102103	0.305077	0.271065	AURKB	1
GO:0033043	BP	GO:0033043	regulation of organelle organization	4/37	339/6899	0.106175	0.313529	0.278574	UBE2C/CCNF/AURKB/CCNB1	4
GO:0019935	BP	GO:0019935	cyclic-nucleotide-mediated signaling	1/37	21/6899	0.106932	0.313529	0.278574	PDE2A	1
GO:0055008	BP	GO:0055008	cardiac muscle tissue morphogenesis	1/37	21/6899	0.106932	0.313529	0.278574	DLL4	1
GO:2000177	BP	GO:2000177	regulation of neural precursor cell proliferation	1/37	21/6899	0.106932	0.313529	0.278574	DLL4	1
GO:0071495	BP	GO:0071495	cellular response to endogenous stimulus	4/37	340/6899	0.107038	0.313529	0.278574	PDE2A/RRAGD/RAMP2/DLL4	4
GO:0016567	BP	GO:0016567	protein ubiquitination	3/37	217/6899	0.109394	0.31609	0.28085	ARRB1/UBE2C/CCNF	3
GO:0048646	BP	GO:0048646	anatomical structure formation involved in morphogenesis	4/37	345/6899	0.111404	0.31609	0.28085	RAMP2/DLL4/ADM/DUSP5	4
GO:0000281	BP	GO:0000281	mitotic cytokinesis	1/37	22/6899	0.111736	0.31609	0.28085	KIF20A	1
GO:0001885	BP	GO:0001885	endothelial cell development	1/37	22/6899	0.111736	0.31609	0.28085	PDE2A	1
GO:0003230	BP	GO:0003230	cardiac atrium development	1/37	22/6899	0.111736	0.31609	0.28085	DLL4	1
GO:0009166	BP	GO:0009166	nucleotide catabolic process	1/37	22/6899	0.111736	0.31609	0.28085	PDE2A	1
GO:0032088	BP	GO:0032088	negative regulation of NF-kappaB transcription factor activity	1/37	22/6899	0.111736	0.31609	0.28085	ARRB1	1
GO:0034644	BP	GO:0034644	cellular response to UV	1/37	22/6899	0.111736	0.31609	0.28085	AURKB	1
GO:0035065	BP	GO:0035065	regulation of histone acetylation	1/37	22/6899	0.111736	0.31609	0.28085	ARRB1	1
GO:0050727	BP	GO:0050727	regulation of inflammatory response	2/37	108/6899	0.11363	0.318857	0.283308	PDE2A/IL33	2
GO:0001101	BP	GO:0001101	response to acid chemical	1/37	23/6899	0.116515	0.318857	0.283308	RRAGD	1
GO:0006636	BP	GO:0006636	unsaturated fatty acid biosynthetic process	1/37	23/6899	0.116515	0.318857	0.283308	PTGS2	1
GO:0007492	BP	GO:0007492	endoderm development	1/37	23/6899	0.116515	0.318857	0.283308	DUSP5	1
GO:0048259	BP	GO:0048259	regulation of receptor-mediated endocytosis	1/37	23/6899	0.116515	0.318857	0.283308	ARRB1	1
GO:0060415	BP	GO:0060415	muscle tissue morphogenesis	1/37	23/6899	0.116515	0.318857	0.283308	DLL4	1
GO:2000351	BP	GO:2000351	regulation of endothelial cell apoptotic process	1/37	23/6899	0.116515	0.318857	0.283308	RAMP2	1
GO:0000165	BP	GO:0000165	MAPK cascade	3/37	224/6899	0.117408	0.318857	0.283308	ARRB1/FAS/DUSP5	3
GO:0050678	BP	GO:0050678	regulation of epithelial cell proliferation	2/37	112/6899	0.120658	0.318857	0.283308	EGFL7/DLL4	2
GO:0060562	BP	GO:0060562	epithelial tube morphogenesis	2/37	112/6899	0.120658	0.318857	0.283308	DLL4/ADM	2
GO:0036473	BP	GO:0036473	cell death in response to oxidative stress	1/37	24/6899	0.121269	0.318857	0.283308	MELK	1
GO:0043967	BP	GO:0043967	histone H4 acetylation	1/37	24/6899	0.121269	0.318857	0.283308	ARRB1	1
GO:0050000	BP	GO:0050000	chromosome localization	1/37	24/6899	0.121269	0.318857	0.283308	CCNB1	1
GO:0051303	BP	GO:0051303	establishment of chromosome localization	1/37	24/6899	0.121269	0.318857	0.283308	CCNB1	1
GO:0072577	BP	GO:0072577	endothelial cell apoptotic process	1/37	24/6899	0.121269	0.318857	0.283308	RAMP2	1
GO:2000106	BP	GO:2000106	regulation of leukocyte apoptotic process	1/37	24/6899	0.121269	0.318857	0.283308	AURKB	1
GO:2000756	BP	GO:2000756	regulation of peptidyl-lysine acetylation	1/37	24/6899	0.121269	0.318857	0.283308	ARRB1	1
GO:0034329	BP	GO:0034329	cell junction assembly	2/37	114/6899	0.124213	0.318857	0.283308	RAMP2/CBLN4	2
GO:0046394	BP	GO:0046394	carboxylic acid biosynthetic process	2/37	114/6899	0.124213	0.318857	0.283308	SDS/PTGS2	2
GO:0001817	BP	GO:0001817	regulation of cytokine production	3/37	231/6899	0.125641	0.318857	0.283308	ARRB1/RNF128/IL33	3
GO:0010558	BP	GO:0010558	negative regulation of macromolecule biosynthetic process	4/37	361/6899	0.125914	0.318857	0.283308	PDE2A/DLL4/IL33/AURKB	4
GO:0003014	BP	GO:0003014	renal system process	1/37	25/6899	0.125999	0.318857	0.283308	ADM	1
GO:0030038	BP	GO:0030038	contractile actin filament bundle assembly	1/37	25/6899	0.125999	0.318857	0.283308	ARRB1	1
GO:0031058	BP	GO:0031058	positive regulation of histone modification	1/37	25/6899	0.125999	0.318857	0.283308	ARRB1	1
GO:0032637	BP	GO:0032637	interleukin-8 production	1/37	25/6899	0.125999	0.318857	0.283308	ARRB1	1
GO:0032677	BP	GO:0032677	regulation of interleukin-8 production	1/37	25/6899	0.125999	0.318857	0.283308	ARRB1	1
GO:0032722	BP	GO:0032722	positive regulation of chemokine production	1/37	25/6899	0.125999	0.318857	0.283308	IL33	1
GO:0043149	BP	GO:0043149	stress fiber assembly	1/37	25/6899	0.125999	0.318857	0.283308	ARRB1	1
GO:0043535	BP	GO:0043535	regulation of blood vessel endothelial cell migration	1/37	25/6899	0.125999	0.318857	0.283308	DLL4	1
GO:1901607	BP	GO:1901607	alpha-amino acid biosynthetic process	1/37	25/6899	0.125999	0.318857	0.283308	SDS	1
GO:0016053	BP	GO:0016053	organic acid biosynthetic process	2/37	115/6899	0.126	0.318857	0.283308	SDS/PTGS2	2
GO:0032446	BP	GO:0032446	protein modification by small protein conjugation	3/37	235/6899	0.13044	0.324143	0.288005	ARRB1/UBE2C/CCNF	3
GO:0045934	BP	GO:0045934	negative regulation of nucleobase-containing compound metabolic process	4/37	366/6899	0.130612	0.324143	0.288005	PDE2A/DLL4/IL33/AURKB	4
GO:0001556	BP	GO:0001556	oocyte maturation	1/37	26/6899	0.130703	0.324143	0.288005	CCNB1	1
GO:0034502	BP	GO:0034502	protein localization to chromosome	1/37	26/6899	0.130703	0.324143	0.288005	AURKB	1
GO:0071482	BP	GO:0071482	cellular response to light stimulus	1/37	26/6899	0.130703	0.324143	0.288005	AURKB	1
GO:1901292	BP	GO:1901292	nucleoside phosphate catabolic process	1/37	26/6899	0.130703	0.324143	0.288005	PDE2A	1
GO:0001816	BP	GO:0001816	cytokine production	3/37	237/6899	0.132865	0.327636	0.291108	ARRB1/RNF128/IL33	3
GO:0003073	BP	GO:0003073	regulation of systemic arterial blood pressure	1/37	27/6899	0.135383	0.327636	0.291108	ADM	1
GO:0019229	BP	GO:0019229	regulation of vasoconstriction	1/37	27/6899	0.135383	0.327636	0.291108	ADM	1
GO:0048644	BP	GO:0048644	muscle organ morphogenesis	1/37	27/6899	0.135383	0.327636	0.291108	DLL4	1
GO:0051298	BP	GO:0051298	centrosome duplication	1/37	27/6899	0.135383	0.327636	0.291108	CCNF	1
GO:1901983	BP	GO:1901983	regulation of protein acetylation	1/37	27/6899	0.135383	0.327636	0.291108	ARRB1	1
GO:0032103	BP	GO:0032103	positive regulation of response to external stimulus	2/37	121/6899	0.136853	0.327636	0.291108	PDE2A/IL33	2
GO:0001701	BP	GO:0001701	in utero embryonic development	2/37	122/6899	0.138682	0.327636	0.291108	ADM/CCNB1	2
GO:0001776	BP	GO:0001776	leukocyte homeostasis	1/37	28/6899	0.140038	0.327636	0.291108	FAS	1
GO:0001843	BP	GO:0001843	neural tube closure	1/37	28/6899	0.140038	0.327636	0.291108	ADM	1
GO:0003208	BP	GO:0003208	cardiac ventricle morphogenesis	1/37	28/6899	0.140038	0.327636	0.291108	DLL4	1
GO:0035023	BP	GO:0035023	regulation of Rho protein signal transduction	1/37	28/6899	0.140038	0.327636	0.291108	ARRB1	1
GO:0046683	BP	GO:0046683	response to organophosphorus	1/37	28/6899	0.140038	0.327636	0.291108	PDE2A	1
GO:0048599	BP	GO:0048599	oocyte development	1/37	28/6899	0.140038	0.327636	0.291108	CCNB1	1
GO:0051781	BP	GO:0051781	positive regulation of cell division	1/37	28/6899	0.140038	0.327636	0.291108	AURKB	1
GO:0060606	BP	GO:0060606	tube closure	1/37	28/6899	0.140038	0.327636	0.291108	ADM	1
GO:0060840	BP	GO:0060840	artery development	1/37	28/6899	0.140038	0.327636	0.291108	DLL4	1
GO:2001252	BP	GO:2001252	positive regulation of chromosome organization	1/37	28/6899	0.140038	0.327636	0.291108	AURKB	1
GO:0001892	BP	GO:0001892	embryonic placenta development	1/37	29/6899	0.144669	0.330164	0.293355	ADM	1
GO:0008652	BP	GO:0008652	cellular amino acid biosynthetic process	1/37	29/6899	0.144669	0.330164	0.293355	SDS	1
GO:0009994	BP	GO:0009994	oocyte differentiation	1/37	29/6899	0.144669	0.330164	0.293355	CCNB1	1
GO:0042116	BP	GO:0042116	macrophage activation	1/37	29/6899	0.144669	0.330164	0.293355	IL33	1
GO:0048145	BP	GO:0048145	regulation of fibroblast proliferation	1/37	29/6899	0.144669	0.330164	0.293355	CCNB1	1
GO:0048663	BP	GO:0048663	neuron fate commitment	1/37	29/6899	0.144669	0.330164	0.293355	DLL4	1
GO:0070830	BP	GO:0070830	bicellular tight junction assembly	1/37	29/6899	0.144669	0.330164	0.293355	RAMP2	1
GO:0120192	BP	GO:0120192	tight junction assembly	1/37	29/6899	0.144669	0.330164	0.293355	RAMP2	1
GO:0042692	BP	GO:0042692	muscle cell differentiation	2/37	127/6899	0.147911	0.334521	0.297226	RAMP2/ADM	2
GO:0031327	BP	GO:0031327	negative regulation of cellular biosynthetic process	4/37	385/6899	0.149132	0.334521	0.297226	PDE2A/DLL4/IL33/AURKB	4
GO:0001938	BP	GO:0001938	positive regulation of endothelial cell proliferation	1/37	30/6899	0.149275	0.334521	0.297226	EGFL7	1
GO:0014020	BP	GO:0014020	primary neural tube formation	1/37	30/6899	0.149275	0.334521	0.297226	ADM	1
GO:0014074	BP	GO:0014074	response to purine-containing compound	1/37	30/6899	0.149275	0.334521	0.297226	PDE2A	1
GO:0043534	BP	GO:0043534	blood vessel endothelial cell migration	1/37	30/6899	0.149275	0.334521	0.297226	DLL4	1
GO:0009719	BP	GO:0009719	response to endogenous stimulus	4/37	386/6899	0.150135	0.334758	0.297437	PDE2A/RRAGD/RAMP2/DLL4	4
GO:0043066	BP	GO:0043066	negative regulation of apoptotic process	3/37	251/6899	0.150281	0.334758	0.297437	RAMP2/AURKB/FAS	3
GO:0035239	BP	GO:0035239	tube morphogenesis	3/37	253/6899	0.15283	0.33767	0.300024	RAMP2/DLL4/ADM	3
GO:0009411	BP	GO:0009411	response to UV	1/37	31/6899	0.153858	0.33767	0.300024	AURKB	1
GO:0021510	BP	GO:0021510	spinal cord development	1/37	31/6899	0.153858	0.33767	0.300024	DLL4	1
GO:0043297	BP	GO:0043297	apical junction assembly	1/37	31/6899	0.153858	0.33767	0.300024	RAMP2	1
GO:0120193	BP	GO:0120193	tight junction organization	1/37	31/6899	0.153858	0.33767	0.300024	RAMP2	1
GO:0006954	BP	GO:0006954	inflammatory response	3/37	255/6899	0.155392	0.339659	0.301791	PDE2A/IL33/PTGS2	3
GO:0009890	BP	GO:0009890	negative regulation of biosynthetic process	4/37	393/6899	0.157232	0.339659	0.301791	PDE2A/DLL4/IL33/AURKB	4
GO:0043069	BP	GO:0043069	negative regulation of programmed cell death	3/37	257/6899	0.157969	0.339659	0.301791	RAMP2/AURKB/FAS	3
GO:0000079	BP	GO:0000079	regulation of cyclin-dependent protein serine/threonine kinase activity	1/37	32/6899	0.158416	0.339659	0.301791	CCNB1	1
GO:0009953	BP	GO:0009953	dorsal/ventral pattern formation	1/37	32/6899	0.158416	0.339659	0.301791	DLL4	1
GO:0032602	BP	GO:0032602	chemokine production	1/37	32/6899	0.158416	0.339659	0.301791	IL33	1
GO:0032642	BP	GO:0032642	regulation of chemokine production	1/37	32/6899	0.158416	0.339659	0.301791	IL33	1
GO:0051225	BP	GO:0051225	spindle assembly	1/37	32/6899	0.158416	0.339659	0.301791	AURKB	1
GO:0031397	BP	GO:0031397	negative regulation of protein ubiquitination	1/37	33/6899	0.162951	0.343443	0.305153	ARRB1	1
GO:0033559	BP	GO:0033559	unsaturated fatty acid metabolic process	1/37	33/6899	0.162951	0.343443	0.305153	PTGS2	1
GO:0051445	BP	GO:0051445	regulation of meiotic cell cycle	1/37	33/6899	0.162951	0.343443	0.305153	CCNB1	1
GO:1901606	BP	GO:1901606	alpha-amino acid catabolic process	1/37	33/6899	0.162951	0.343443	0.305153	SDS	1
GO:1904029	BP	GO:1904029	regulation of cyclin-dependent protein kinase activity	1/37	33/6899	0.162951	0.343443	0.305153	CCNB1	1
GO:1904035	BP	GO:1904035	regulation of epithelial cell apoptotic process	1/37	33/6899	0.162951	0.343443	0.305153	RAMP2	1
GO:0060284	BP	GO:0060284	regulation of cell development	2/37	136/6899	0.164834	0.346431	0.307808	DLL4/CCNB1	2
GO:0071417	BP	GO:0071417	cellular response to organonitrogen compound	2/37	137/6899	0.166736	0.348996	0.310087	PDE2A/RRAGD	2
GO:0031532	BP	GO:0031532	actin cytoskeleton reorganization	1/37	34/6899	0.167462	0.348996	0.310087	PLEK	1
GO:0120254	BP	GO:0120254	olefinic compound metabolic process	1/37	34/6899	0.167462	0.348996	0.310087	PTGS2	1
GO:0042981	BP	GO:0042981	regulation of apoptotic process	4/37	405/6899	0.169696	0.351455	0.312272	RAMP2/MELK/AURKB/FAS	4
GO:0001841	BP	GO:0001841	neural tube formation	1/37	35/6899	0.171949	0.351455	0.312272	ADM	1
GO:0002027	BP	GO:0002027	regulation of heart rate	1/37	35/6899	0.171949	0.351455	0.312272	ADM	1
GO:0006090	BP	GO:0006090	pyruvate metabolic process	1/37	35/6899	0.171949	0.351455	0.312272	SDS	1
GO:0006690	BP	GO:0006690	icosanoid metabolic process	1/37	35/6899	0.171949	0.351455	0.312272	PTGS2	1
GO:0035725	BP	GO:0035725	sodium ion transmembrane transport	1/37	35/6899	0.171949	0.351455	0.312272	SLC6A12	1
GO:0043467	BP	GO:0043467	regulation of generation of precursor metabolites and energy	1/37	35/6899	0.171949	0.351455	0.312272	CCNB1	1
GO:0050673	BP	GO:0050673	epithelial cell proliferation	2/37	141/6899	0.174386	0.35546	0.315831	EGFL7/DLL4	2
GO:0048144	BP	GO:0048144	fibroblast proliferation	1/37	36/6899	0.176412	0.357631	0.31776	CCNB1	1
GO:0051017	BP	GO:0051017	actin filament bundle assembly	1/37	36/6899	0.176412	0.357631	0.31776	ARRB1	1
GO:0043067	BP	GO:0043067	regulation of programmed cell death	4/37	412/6899	0.177132	0.358115	0.318189	RAMP2/MELK/AURKB/FAS	4
GO:0001704	BP	GO:0001704	formation of primary germ layer	1/37	37/6899	0.180852	0.361705	0.321379	DUSP5	1
GO:0032006	BP	GO:0032006	regulation of TOR signaling	1/37	37/6899	0.180852	0.361705	0.321379	RRAGD	1
GO:1903321	BP	GO:1903321	negative regulation of protein modification by small protein conjugation or removal	1/37	37/6899	0.180852	0.361705	0.321379	ARRB1	1
GO:2000242	BP	GO:2000242	negative regulation of reproductive process	1/37	37/6899	0.180852	0.361705	0.321379	CCNB1	1
GO:0045595	BP	GO:0045595	regulation of cell differentiation	4/37	418/6899	0.183599	0.363695	0.323147	RAMP2/DLL4/ADM/CCNB1	4
GO:0001578	BP	GO:0001578	microtubule bundle formation	1/37	38/6899	0.185269	0.363695	0.323147	KIF20A	1
GO:0009612	BP	GO:0009612	response to mechanical stimulus	1/37	38/6899	0.185269	0.363695	0.323147	PDE2A	1
GO:0043280	BP	GO:0043280	positive regulation of cysteine-type endopeptidase activity involved in apoptotic process	1/37	38/6899	0.185269	0.363695	0.323147	FAS	1
GO:0044344	BP	GO:0044344	cellular response to fibroblast growth factor stimulus	1/37	38/6899	0.185269	0.363695	0.323147	DLL4	1
GO:0061572	BP	GO:0061572	actin filament bundle organization	1/37	38/6899	0.185269	0.363695	0.323147	ARRB1	1
GO:0071774	BP	GO:0071774	response to fibroblast growth factor	1/37	38/6899	0.185269	0.363695	0.323147	DLL4	1
GO:0060548	BP	GO:0060548	negative regulation of cell death	3/37	280/6899	0.188536	0.369135	0.32798	RAMP2/AURKB/FAS	3
GO:0001838	BP	GO:0001838	embryonic epithelial tube formation	1/37	39/6899	0.189663	0.369396	0.328212	ADM	1
GO:0042310	BP	GO:0042310	vasoconstriction	1/37	39/6899	0.189663	0.369396	0.328212	ADM	1
GO:0007186	BP	GO:0007186	G protein-coupled receptor signaling pathway	3/37	284/6899	0.194012	0.373992	0.332296	ARRB1/RAMP2/ADM	3
GO:0045446	BP	GO:0045446	endothelial cell differentiation	1/37	40/6899	0.194034	0.373992	0.332296	PDE2A	1
GO:1904019	BP	GO:1904019	epithelial cell apoptotic process	1/37	40/6899	0.194034	0.373992	0.332296	RAMP2	1
GO:2001056	BP	GO:2001056	positive regulation of cysteine-type endopeptidase activity	1/37	40/6899	0.194034	0.373992	0.332296	FAS	1
GO:0009057	BP	GO:0009057	macromolecule catabolic process	4/37	430/6899	0.196774	0.376519	0.334542	ARRB1/RNF128/UBE2C/CCNF	4
GO:0007266	BP	GO:0007266	Rho protein signal transduction	1/37	41/6899	0.198381	0.376519	0.334542	ARRB1	1
GO:0009063	BP	GO:0009063	cellular amino acid catabolic process	1/37	41/6899	0.198381	0.376519	0.334542	SDS	1
GO:0048477	BP	GO:0048477	oogenesis	1/37	41/6899	0.198381	0.376519	0.334542	CCNB1	1
GO:0060041	BP	GO:0060041	retina development in camera-type eye	1/37	41/6899	0.198381	0.376519	0.334542	DLL4	1
GO:0072175	BP	GO:0072175	epithelial tube formation	1/37	41/6899	0.198381	0.376519	0.334542	ADM	1
GO:0070647	BP	GO:0070647	protein modification by small protein conjugation or removal	3/37	288/6899	0.199529	0.377734	0.335621	ARRB1/UBE2C/CCNF	3
GO:0007098	BP	GO:0007098	centrosome cycle	1/37	42/6899	0.202706	0.379882	0.33753	CCNF	1
GO:0007416	BP	GO:0007416	synapse assembly	1/37	42/6899	0.202706	0.379882	0.33753	CBLN4	1
GO:0019882	BP	GO:0019882	antigen processing and presentation	1/37	42/6899	0.202706	0.379882	0.33753	SLA-DMA	1
GO:0030100	BP	GO:0030100	regulation of endocytosis	1/37	42/6899	0.202706	0.379882	0.33753	ARRB1	1
GO:0002009	BP	GO:0002009	morphogenesis of an epithelium	2/37	156/6899	0.203552	0.380509	0.338086	DLL4/ADM	2
GO:0072359	BP	GO:0072359	circulatory system development	3/37	292/6899	0.205086	0.382417	0.339782	RAMP2/DLL4/ADM	3
GO:0010950	BP	GO:0010950	positive regulation of endopeptidase activity	1/37	43/6899	0.207008	0.384007	0.341194	FAS	1
GO:0042775	BP	GO:0042775	mitochondrial ATP synthesis coupled electron transport	1/37	43/6899	0.207008	0.384007	0.341194	CCNB1	1
GO:1902532	BP	GO:1902532	negative regulation of intracellular signal transduction	2/37	158/6899	0.207488	0.384007	0.341194	PDE2A/DUSP5	2
GO:0010941	BP	GO:0010941	regulation of cell death	4/37	443/6899	0.211387	0.390253	0.346745	RAMP2/MELK/AURKB/FAS	4
GO:1901699	BP	GO:1901699	cellular response to nitrogen compound	2/37	162/6899	0.215386	0.393052	0.349232	PDE2A/RRAGD	2
GO:0003231	BP	GO:0003231	cardiac ventricle development	1/37	45/6899	0.215545	0.393052	0.349232	DLL4	1
GO:0035148	BP	GO:0035148	tube formation	1/37	45/6899	0.215545	0.393052	0.349232	ADM	1
GO:0043433	BP	GO:0043433	negative regulation of DNA-binding transcription factor activity	1/37	45/6899	0.215545	0.393052	0.349232	ARRB1	1
GO:0098742	BP	GO:0098742	cell-cell adhesion via plasma-membrane adhesion molecules	1/37	45/6899	0.215545	0.393052	0.349232	TENM1	1
GO:0010952	BP	GO:0010952	positive regulation of peptidase activity	1/37	46/6899	0.21978	0.396884	0.352636	FAS	1
GO:0031023	BP	GO:0031023	microtubule organizing center organization	1/37	46/6899	0.21978	0.396884	0.352636	CCNF	1
GO:0031929	BP	GO:0031929	TOR signaling	1/37	46/6899	0.21978	0.396884	0.352636	RRAGD	1
GO:0071478	BP	GO:0071478	cellular response to radiation	1/37	46/6899	0.21978	0.396884	0.352636	AURKB	1
GO:0031056	BP	GO:0031056	regulation of histone modification	1/37	47/6899	0.223992	0.401567	0.356797	ARRB1	1
GO:0042773	BP	GO:0042773	ATP synthesis coupled electron transport	1/37	47/6899	0.223992	0.401567	0.356797	CCNB1	1
GO:0050680	BP	GO:0050680	negative regulation of epithelial cell proliferation	1/37	47/6899	0.223992	0.401567	0.356797	DLL4	1
GO:0003206	BP	GO:0003206	cardiac chamber morphogenesis	1/37	48/6899	0.228182	0.405174	0.360001	DLL4	1
GO:0007043	BP	GO:0007043	cell-cell junction assembly	1/37	48/6899	0.228182	0.405174	0.360001	RAMP2	1
GO:0016331	BP	GO:0016331	morphogenesis of embryonic epithelium	1/37	48/6899	0.228182	0.405174	0.360001	ADM	1
GO:0021915	BP	GO:0021915	neural tube development	1/37	48/6899	0.228182	0.405174	0.360001	ADM	1
GO:0010629	BP	GO:0010629	negative regulation of gene expression	3/37	310/6899	0.23054	0.408385	0.362855	ARRB1/RNF128/DLL4	3
GO:0034330	BP	GO:0034330	cell junction organization	2/37	170/6899	0.231271	0.408706	0.36314	RAMP2/CBLN4	2
GO:0031347	BP	GO:0031347	regulation of defense response	2/37	171/6899	0.233263	0.410279	0.364537	PDE2A/IL33	2
GO:0051301	BP	GO:0051301	cell division	2/37	171/6899	0.233263	0.410279	0.364537	KIF20A/AURKB	2
GO:0006836	BP	GO:0006836	neurotransmitter transport	1/37	50/6899	0.236497	0.411107	0.365274	SLC6A12	1
GO:0010594	BP	GO:0010594	regulation of endothelial cell migration	1/37	50/6899	0.236497	0.411107	0.365274	DLL4	1
GO:0010721	BP	GO:0010721	negative regulation of cell development	1/37	50/6899	0.236497	0.411107	0.365274	CCNB1	1
GO:0032635	BP	GO:0032635	interleukin-6 production	1/37	50/6899	0.236497	0.411107	0.365274	ARRB1	1
GO:0032675	BP	GO:0032675	regulation of interleukin-6 production	1/37	50/6899	0.236497	0.411107	0.365274	ARRB1	1
GO:0008016	BP	GO:0008016	regulation of heart contraction	1/37	51/6899	0.240622	0.417302	0.370778	ADM	1
GO:0097190	BP	GO:0097190	apoptotic signaling pathway	2/37	175/6899	0.241246	0.417411	0.370874	MELK/FAS	2
GO:0007292	BP	GO:0007292	female gamete generation	1/37	52/6899	0.244725	0.419528	0.372756	CCNB1	1
GO:0007369	BP	GO:0007369	gastrulation	1/37	52/6899	0.244725	0.419528	0.372756	DUSP5	1
GO:0046434	BP	GO:0046434	organophosphate catabolic process	1/37	52/6899	0.244725	0.419528	0.372756	PDE2A	1
GO:0051494	BP	GO:0051494	negative regulation of cytoskeleton organization	1/37	52/6899	0.244725	0.419528	0.372756	CCNF	1
GO:0060429	BP	GO:0060429	epithelium development	3/37	321/6899	0.246403	0.421434	0.374449	PDE2A/DLL4/ADM	3
GO:0071363	BP	GO:0071363	cellular response to growth factor stimulus	2/37	179/6899	0.249244	0.425316	0.377898	RAMP2/DLL4	2
GO:0042127	BP	GO:0042127	regulation of cell population proliferation	4/37	476/6899	0.249846	0.425367	0.377944	EGFL7/DLL4/ADM/CCNB1	4
GO:0043281	BP	GO:0043281	regulation of cysteine-type endopeptidase activity involved in apoptotic process	1/37	54/6899	0.252866	0.428548	0.380769	FAS	1
GO:0046578	BP	GO:0046578	regulation of Ras protein signal transduction	1/37	54/6899	0.252866	0.428548	0.380769	ARRB1	1
GO:0022904	BP	GO:0022904	respiratory electron transport chain	1/37	55/6899	0.256905	0.433417	0.385096	CCNB1	1
GO:0048771	BP	GO:0048771	tissue remodeling	1/37	55/6899	0.256905	0.433417	0.385096	DLL4	1
GO:0070848	BP	GO:0070848	response to growth factor	2/37	184/6899	0.259259	0.436238	0.387603	RAMP2/DLL4	2
GO:0043409	BP	GO:0043409	negative regulation of MAPK cascade	1/37	56/6899	0.260922	0.436238	0.387603	DUSP5	1
GO:0048738	BP	GO:0048738	cardiac muscle tissue development	1/37	56/6899	0.260922	0.436238	0.387603	DLL4	1
GO:1901136	BP	GO:1901136	carbohydrate derivative catabolic process	1/37	56/6899	0.260922	0.436238	0.387603	PDE2A	1
GO:0003205	BP	GO:0003205	cardiac chamber development	1/37	57/6899	0.264918	0.439391	0.390404	DLL4	1
GO:0031032	BP	GO:0031032	actomyosin structure organization	1/37	57/6899	0.264918	0.439391	0.390404	ARRB1	1
GO:0003008	BP	GO:0003008	system process	4/37	489/6899	0.265444	0.439391	0.390404	PDE2A/RAMP2/ADM/PTGS2	4
GO:0014706	BP	GO:0014706	striated muscle tissue development	1/37	58/6899	0.268893	0.439391	0.390404	DLL4	1
GO:0034599	BP	GO:0034599	cellular response to oxidative stress	1/37	58/6899	0.268893	0.439391	0.390404	MELK	1
GO:0035150	BP	GO:0035150	regulation of tube size	1/37	58/6899	0.268893	0.439391	0.390404	ADM	1
GO:0035296	BP	GO:0035296	regulation of tube diameter	1/37	58/6899	0.268893	0.439391	0.390404	ADM	1
GO:0097746	BP	GO:0097746	blood vessel diameter maintenance	1/37	58/6899	0.268893	0.439391	0.390404	ADM	1
GO:0061024	BP	GO:0061024	membrane organization	2/37	189/6899	0.269285	0.439391	0.390404	KIF20A/AURKB	2
GO:0048729	BP	GO:0048729	tissue morphogenesis	2/37	190/6899	0.271291	0.439391	0.390404	DLL4/ADM	2
GO:0016192	BP	GO:0016192	vesicle-mediated transport	4/37	494/6899	0.271499	0.439391	0.390404	ARRB1/DNM1/RAMP2/ADM	4
GO:0006633	BP	GO:0006633	fatty acid biosynthetic process	1/37	59/6899	0.272848	0.439391	0.390404	PTGS2	1
GO:0006814	BP	GO:0006814	sodium ion transport	1/37	59/6899	0.272848	0.439391	0.390404	SLC6A12	1
GO:0022900	BP	GO:0022900	electron transport chain	1/37	59/6899	0.272848	0.439391	0.390404	CCNB1	1
GO:0043542	BP	GO:0043542	endothelial cell migration	1/37	59/6899	0.272848	0.439391	0.390404	DLL4	1
GO:0045216	BP	GO:0045216	cell-cell junction organization	1/37	59/6899	0.272848	0.439391	0.390404	RAMP2	1
GO:2000116	BP	GO:2000116	regulation of cysteine-type endopeptidase activity	1/37	59/6899	0.272848	0.439391	0.390404	FAS	1
GO:0006119	BP	GO:0006119	oxidative phosphorylation	1/37	60/6899	0.276781	0.441899	0.392633	CCNB1	1
GO:0016573	BP	GO:0016573	histone acetylation	1/37	60/6899	0.276781	0.441899	0.392633	ARRB1	1
GO:0021953	BP	GO:0021953	central nervous system neuron differentiation	1/37	60/6899	0.276781	0.441899	0.392633	DLL4	1
GO:0046777	BP	GO:0046777	protein autophosphorylation	1/37	60/6899	0.276781	0.441899	0.392633	MELK	1
GO:0002274	BP	GO:0002274	myeloid leukocyte activation	1/37	61/6899	0.280694	0.44528	0.395636	IL33	1
GO:0050679	BP	GO:0050679	positive regulation of epithelial cell proliferation	1/37	61/6899	0.280694	0.44528	0.395636	EGFL7	1
GO:0051056	BP	GO:0051056	regulation of small GTPase mediated signal transduction	1/37	61/6899	0.280694	0.44528	0.395636	ARRB1	1
GO:0032787	BP	GO:0032787	monocarboxylic acid metabolic process	2/37	195/6899	0.281321	0.445326	0.395677	SDS/PTGS2	2
GO:0006475	BP	GO:0006475	internal protein amino acid acetylation	1/37	62/6899	0.284586	0.448584	0.398572	ARRB1	1
GO:0018393	BP	GO:0018393	internal peptidyl-lysine acetylation	1/37	62/6899	0.284586	0.448584	0.398572	ARRB1	1
GO:0060047	BP	GO:0060047	heart contraction	1/37	63/6899	0.288457	0.453726	0.403141	ADM	1
GO:0032872	BP	GO:0032872	regulation of stress-activated MAPK cascade	1/37	64/6899	0.292309	0.457848	0.406803	FAS	1
GO:0070302	BP	GO:0070302	regulation of stress-activated protein kinase signaling cascade	1/37	64/6899	0.292309	0.457848	0.406803	FAS	1
GO:0000209	BP	GO:0000209	protein polyubiquitination	1/37	65/6899	0.29614	0.460937	0.409548	UBE2C	1
GO:0018394	BP	GO:0018394	peptidyl-lysine acetylation	1/37	65/6899	0.29614	0.460937	0.409548	ARRB1	1
GO:0048754	BP	GO:0048754	branching morphogenesis of an epithelial tube	1/37	65/6899	0.29614	0.460937	0.409548	DLL4	1
GO:0043009	BP	GO:0043009	chordate embryonic development	2/37	203/6899	0.297357	0.461865	0.410373	ADM/CCNB1	2
GO:0030324	BP	GO:0030324	lung development	1/37	66/6899	0.29995	0.462994	0.411376	HSD11B1	1
GO:0048469	BP	GO:0048469	cell maturation	1/37	66/6899	0.29995	0.462994	0.411376	CCNB1	1
GO:1903046	BP	GO:1903046	meiotic cell cycle process	1/37	66/6899	0.29995	0.462994	0.411376	CCNB1	1
GO:0009792	BP	GO:0009792	embryo development ending in birth or egg hatching	2/37	206/6899	0.303362	0.466908	0.414853	ADM/CCNB1	2
GO:0030323	BP	GO:0030323	respiratory tube development	1/37	67/6899	0.303741	0.466908	0.414853	HSD11B1	1
GO:0002064	BP	GO:0002064	epithelial cell development	1/37	68/6899	0.307512	0.469792	0.417416	PDE2A	1
GO:0003015	BP	GO:0003015	heart process	1/37	68/6899	0.307512	0.469792	0.417416	ADM	1
GO:0070374	BP	GO:0070374	positive regulation of ERK1 and ERK2 cascade	1/37	68/6899	0.307512	0.469792	0.417416	ARRB1	1
GO:0009416	BP	GO:0009416	response to light stimulus	1/37	69/6899	0.311263	0.470857	0.418362	AURKB	1
GO:0010632	BP	GO:0010632	regulation of epithelial cell migration	1/37	69/6899	0.311263	0.470857	0.418362	DLL4	1
GO:0051402	BP	GO:0051402	neuron apoptotic process	1/37	69/6899	0.311263	0.470857	0.418362	FAS	1
GO:0097191	BP	GO:0097191	extrinsic apoptotic signaling pathway	1/37	69/6899	0.311263	0.470857	0.418362	FAS	1
GO:0010628	BP	GO:0010628	positive regulation of gene expression	3/37	365/6899	0.311373	0.470857	0.418362	RAMP2/DLL4/IL33	3
GO:0031396	BP	GO:0031396	regulation of protein ubiquitination	1/37	70/6899	0.314994	0.473445	0.420662	ARRB1	1
GO:0051403	BP	GO:0051403	stress-activated MAPK cascade	1/37	70/6899	0.314994	0.473445	0.420662	FAS	1
GO:0062197	BP	GO:0062197	cellular response to chemical stress	1/37	70/6899	0.314994	0.473445	0.420662	MELK	1
GO:0006473	BP	GO:0006473	protein acetylation	1/37	71/6899	0.318705	0.476138	0.423054	ARRB1	1
GO:0030336	BP	GO:0030336	negative regulation of cell migration	1/37	71/6899	0.318705	0.476138	0.423054	DLL4	1
GO:0031098	BP	GO:0031098	stress-activated protein kinase signaling cascade	1/37	71/6899	0.318705	0.476138	0.423054	FAS	1
GO:0010243	BP	GO:0010243	response to organonitrogen compound	2/37	216/6899	0.323321	0.482066	0.428321	PDE2A/RRAGD	2
GO:0032886	BP	GO:0032886	regulation of microtubule-based process	1/37	73/6899	0.326069	0.483258	0.429381	CCNF	1
GO:0060541	BP	GO:0060541	respiratory system development	1/37	73/6899	0.326069	0.483258	0.429381	HSD11B1	1
GO:1903522	BP	GO:1903522	regulation of blood circulation	1/37	73/6899	0.326069	0.483258	0.429381	ADM	1
GO:0044283	BP	GO:0044283	small molecule biosynthetic process	2/37	218/6899	0.3273	0.484118	0.430144	SDS/PTGS2	2
GO:2000026	BP	GO:2000026	regulation of multicellular organismal development	3/37	378/6899	0.330818	0.488222	0.433791	RAMP2/DLL4/ADM	3
GO:0007417	BP	GO:0007417	central nervous system development	2/37	221/6899	0.333258	0.488222	0.433791	DLL4/B3GNT5	2
GO:0030217	BP	GO:0030217	T cell differentiation	1/37	75/6899	0.333356	0.488222	0.433791	DLL4	1
GO:0051321	BP	GO:0051321	meiotic cell cycle	1/37	75/6899	0.333356	0.488222	0.433791	CCNB1	1
GO:1903320	BP	GO:1903320	regulation of protein modification by small protein conjugation or removal	1/37	75/6899	0.333356	0.488222	0.433791	ARRB1	1
GO:0080134	BP	GO:0080134	regulation of response to stress	3/37	381/6899	0.33531	0.490119	0.435476	PDE2A/IL33/FAS	3
GO:2000146	BP	GO:2000146	negative regulation of cell motility	1/37	76/6899	0.336971	0.491581	0.436775	DLL4	1
GO:0030036	BP	GO:0030036	actin cytoskeleton organization	2/37	224/6899	0.339204	0.492906	0.437952	ARRB1/PLEK	2
GO:0098609	BP	GO:0098609	cell-cell adhesion	2/37	224/6899	0.339204	0.492906	0.437952	TENM1/VCAM1	2
GO:0009060	BP	GO:0009060	aerobic respiration	1/37	77/6899	0.340566	0.49296	0.438	CCNB1	1
GO:2000241	BP	GO:2000241	regulation of reproductive process	1/37	77/6899	0.340566	0.49296	0.438	CCNB1	1
GO:0071496	BP	GO:0071496	cellular response to external stimulus	1/37	78/6899	0.344143	0.497169	0.441741	PDE2A	1
GO:0097193	BP	GO:0097193	intrinsic apoptotic signaling pathway	1/37	79/6899	0.3477	0.500366	0.444581	MELK	1
GO:1901605	BP	GO:1901605	alpha-amino acid metabolic process	1/37	79/6899	0.3477	0.500366	0.444581	SDS	1
GO:0045597	BP	GO:0045597	positive regulation of cell differentiation	2/37	230/6899	0.351052	0.502542	0.446515	RAMP2/ADM	2
GO:0003007	BP	GO:0003007	heart morphogenesis	1/37	80/6899	0.351239	0.502542	0.446515	DLL4	1
GO:0072659	BP	GO:0072659	protein localization to plasma membrane	1/37	80/6899	0.351239	0.502542	0.446515	RAMP2	1
GO:0030198	BP	GO:0030198	extracellular matrix organization	1/37	82/6899	0.358261	0.506742	0.450246	RAMP2	1
GO:0040013	BP	GO:0040013	negative regulation of locomotion	1/37	82/6899	0.358261	0.506742	0.450246	DLL4	1
GO:0043010	BP	GO:0043010	camera-type eye development	1/37	82/6899	0.358261	0.506742	0.450246	DLL4	1
GO:0043062	BP	GO:0043062	extracellular structure organization	1/37	82/6899	0.358261	0.506742	0.450246	RAMP2	1
GO:0045229	BP	GO:0045229	external encapsulating structure organization	1/37	82/6899	0.358261	0.506742	0.450246	RAMP2	1
GO:0071695	BP	GO:0071695	anatomical structure maturation	1/37	82/6899	0.358261	0.506742	0.450246	CCNB1	1
GO:0051258	BP	GO:0051258	protein polymerization	1/37	83/6899	0.361744	0.510698	0.453761	UBE2C	1
GO:0030001	BP	GO:0030001	metal ion transport	2/37	236/6899	0.362836	0.511269	0.454268	RAMP2/SLC6A12	2
GO:0010631	BP	GO:0010631	epithelial cell migration	1/37	84/6899	0.365209	0.512671	0.455514	DLL4	1
GO:0090132	BP	GO:0090132	epithelium migration	1/37	84/6899	0.365209	0.512671	0.455514	DLL4	1
GO:0043543	BP	GO:0043543	protein acylation	1/37	85/6899	0.368655	0.515563	0.458084	ARRB1	1
GO:0052548	BP	GO:0052548	regulation of endopeptidase activity	1/37	85/6899	0.368655	0.515563	0.458084	FAS	1
GO:0016054	BP	GO:0016054	organic acid catabolic process	1/37	86/6899	0.372083	0.517439	0.459751	SDS	1
GO:0019932	BP	GO:0019932	second-messenger-mediated signaling	1/37	86/6899	0.372083	0.517439	0.459751	PDE2A	1
GO:0046395	BP	GO:0046395	carboxylic acid catabolic process	1/37	86/6899	0.372083	0.517439	0.459751	SDS	1
GO:0006470	BP	GO:0006470	protein dephosphorylation	1/37	87/6899	0.375494	0.520237	0.462236	DUSP5	1
GO:0090130	BP	GO:0090130	tissue migration	1/37	87/6899	0.375494	0.520237	0.462236	DLL4	1
GO:0006811	BP	GO:0006811	ion transport	3/37	409/6899	0.377178	0.521599	0.463447	SLC22A7/RAMP2/SLC6A12	3
GO:0071345	BP	GO:0071345	cellular response to cytokine stimulus	2/37	244/6899	0.378435	0.52202	0.463821	PDE2A/OSM	2
GO:0052547	BP	GO:0052547	regulation of peptidase activity	1/37	88/6899	0.378886	0.52202	0.463821	FAS	1
GO:0050808	BP	GO:0050808	synapse organization	1/37	89/6899	0.38226	0.524798	0.466289	CBLN4	1
GO:0030029	BP	GO:0030029	actin filament-based process	2/37	246/6899	0.382312	0.524798	0.466289	ARRB1/PLEK	2
GO:0045333	BP	GO:0045333	cellular respiration	1/37	90/6899	0.385616	0.527387	0.468589	CCNB1	1
GO:0050767	BP	GO:0050767	regulation of neurogenesis	1/37	90/6899	0.385616	0.527387	0.468589	DLL4	1
GO:0022603	BP	GO:0022603	regulation of anatomical structure morphogenesis	2/37	249/6899	0.388111	0.529825	0.470756	RAMP2/ADM	2
GO:0070997	BP	GO:0070997	neuron death	1/37	91/6899	0.388955	0.530004	0.470915	FAS	1
GO:0001654	BP	GO:0001654	eye development	1/37	92/6899	0.392275	0.531608	0.47234	DLL4	1
GO:0045862	BP	GO:0045862	positive regulation of proteolysis	1/37	92/6899	0.392275	0.531608	0.47234	FAS	1
GO:1990778	BP	GO:1990778	protein localization to cell periphery	1/37	92/6899	0.392275	0.531608	0.47234	RAMP2	1
GO:0009967	BP	GO:0009967	positive regulation of signal transduction	3/37	420/6899	0.393538	0.531857	0.472561	ARRB1/RRAGD/DLL4	3
GO:0009628	BP	GO:0009628	response to abiotic stimulus	2/37	252/6899	0.393889	0.531857	0.472561	PDE2A/AURKB	2
GO:0048872	BP	GO:0048872	homeostasis of number of cells	1/37	93/6899	0.395579	0.532207	0.472872	FAS	1
GO:0150063	BP	GO:0150063	visual system development	1/37	93/6899	0.395579	0.532207	0.472872	DLL4	1
GO:0007517	BP	GO:0007517	muscle organ development	1/37	94/6899	0.398865	0.533733	0.474228	DLL4	1
GO:0031647	BP	GO:0031647	regulation of protein stability	1/37	94/6899	0.398865	0.533733	0.474228	RNF128	1
GO:0070372	BP	GO:0070372	regulation of ERK1 and ERK2 cascade	1/37	94/6899	0.398865	0.533733	0.474228	ARRB1	1
GO:0021700	BP	GO:0021700	developmental maturation	1/37	95/6899	0.402133	0.536178	0.4764	CCNB1	1
GO:0048880	BP	GO:0048880	sensory system development	1/37	95/6899	0.402133	0.536178	0.4764	DLL4	1
GO:0034097	BP	GO:0034097	response to cytokine	2/37	261/6899	0.411082	0.547129	0.48613	PDE2A/OSM	2
GO:0002696	BP	GO:0002696	positive regulation of leukocyte activation	1/37	98/6899	0.411835	0.547152	0.486151	IL33	1
GO:0032101	BP	GO:0032101	regulation of response to external stimulus	2/37	263/6899	0.414873	0.550206	0.488865	PDE2A/IL33	2
GO:0051240	BP	GO:0051240	positive regulation of multicellular organismal process	3/37	436/6899	0.417173	0.551692	0.490185	RAMP2/IL33/ADM	3
GO:0006486	BP	GO:0006486	protein glycosylation	1/37	100/6899	0.418218	0.551692	0.490185	B3GNT5	1
GO:0043413	BP	GO:0043413	macromolecule glycosylation	1/37	100/6899	0.418218	0.551692	0.490185	B3GNT5	1
GO:0009306	BP	GO:0009306	protein secretion	1/37	101/6899	0.421384	0.552927	0.491282	CBLN4	1
GO:0050867	BP	GO:0050867	positive regulation of cell activation	1/37	101/6899	0.421384	0.552927	0.491282	IL33	1
GO:0070371	BP	GO:0070371	ERK1 and ERK2 cascade	1/37	101/6899	0.421384	0.552927	0.491282	ARRB1	1
GO:0035592	BP	GO:0035592	establishment of protein localization to extracellular region	1/37	102/6899	0.424533	0.553362	0.491669	CBLN4	1
GO:0051656	BP	GO:0051656	establishment of organelle localization	1/37	102/6899	0.424533	0.553362	0.491669	CCNB1	1
GO:0051130	BP	GO:0051130	positive regulation of cellular component organization	2/37	269/6899	0.426179	0.553362	0.491669	ARRB1/AURKB	2
GO:1901698	BP	GO:1901698	response to nitrogen compound	2/37	269/6899	0.426179	0.553362	0.491669	PDE2A/RRAGD	2
GO:0009314	BP	GO:0009314	response to radiation	1/37	103/6899	0.427666	0.553362	0.491669	AURKB	1
GO:0045165	BP	GO:0045165	cell fate commitment	1/37	103/6899	0.427666	0.553362	0.491669	DLL4	1
GO:0070085	BP	GO:0070085	glycosylation	1/37	103/6899	0.427666	0.553362	0.491669	B3GNT5	1
GO:0071692	BP	GO:0071692	protein localization to extracellular region	1/37	103/6899	0.427666	0.553362	0.491669	CBLN4	1
GO:0006816	BP	GO:0006816	calcium ion transport	1/37	104/6899	0.430782	0.556427	0.494391	RAMP2	1
GO:0007265	BP	GO:0007265	Ras protein signal transduction	1/37	105/6899	0.433881	0.559459	0.497086	ARRB1	1
GO:0045321	BP	GO:0045321	leukocyte activation	2/37	275/6899	0.437379	0.562993	0.500226	DLL4/IL33	2
GO:0071900	BP	GO:0071900	regulation of protein serine/threonine kinase activity	1/37	108/6899	0.443082	0.569348	0.505873	CCNB1	1
GO:1902533	BP	GO:1902533	positive regulation of intracellular signal transduction	2/37	282/6899	0.450305	0.577633	0.513234	ARRB1/RRAGD	2
GO:0007281	BP	GO:0007281	germ cell development	1/37	111/6899	0.452136	0.578984	0.514434	CCNB1	1
GO:0060537	BP	GO:0060537	muscle tissue development	1/37	112/6899	0.455123	0.581806	0.516942	DLL4	1
GO:0007018	BP	GO:0007018	microtubule-based movement	1/37	113/6899	0.458093	0.583598	0.518534	KIF20A	1
GO:0050878	BP	GO:0050878	regulation of body fluid levels	1/37	113/6899	0.458093	0.583598	0.518534	ADM	1
GO:0010647	BP	GO:0010647	positive regulation of cell communication	3/37	466/6899	0.460753	0.585358	0.520097	ARRB1/RRAGD/DLL4	3
GO:0006520	BP	GO:0006520	cellular amino acid metabolic process	1/37	114/6899	0.461048	0.585358	0.520097	SDS	1
GO:0023056	BP	GO:0023056	positive regulation of signaling	3/37	468/6899	0.463617	0.587616	0.522104	ARRB1/RRAGD/DLL4	3
GO:0051960	BP	GO:0051960	regulation of nervous system development	1/37	116/6899	0.46691	0.590784	0.524919	DLL4	1
GO:1901701	BP	GO:1901701	cellular response to oxygen-containing compound	2/37	292/6899	0.468497	0.591786	0.525808	PDE2A/RRAGD	2
GO:0003002	BP	GO:0003002	regionalization	1/37	117/6899	0.469818	0.592449	0.526398	DLL4	1
GO:0015980	BP	GO:0015980	energy derivation by oxidation of organic compounds	1/37	122/6899	0.484128	0.607972	0.540191	CCNB1	1
GO:0071407	BP	GO:0071407	cellular response to organic cyclic compound	1/37	122/6899	0.484128	0.607972	0.540191	PDE2A	1
GO:0006812	BP	GO:0006812	cation transport	2/37	301/6899	0.48458	0.607972	0.540191	RAMP2/SLC6A12	2
GO:0016311	BP	GO:0016311	dephosphorylation	1/37	123/6899	0.486944	0.608885	0.541001	DUSP5	1
GO:0018205	BP	GO:0018205	peptidyl-lysine modification	1/37	123/6899	0.486944	0.608885	0.541001	ARRB1	1
GO:0001667	BP	GO:0001667	ameboidal-type cell migration	1/37	124/6899	0.489746	0.609316	0.541384	DLL4	1
GO:0009101	BP	GO:0009101	glycoprotein biosynthetic process	1/37	124/6899	0.489746	0.609316	0.541384	B3GNT5	1
GO:0044282	BP	GO:0044282	small molecule catabolic process	1/37	124/6899	0.489746	0.609316	0.541384	SDS	1
GO:0034655	BP	GO:0034655	nucleobase-containing compound catabolic process	1/37	128/6899	0.500804	0.622033	0.552684	PDE2A	1
GO:0140694	BP	GO:0140694	non-membrane-bounded organelle assembly	1/37	129/6899	0.503532	0.624379	0.554768	AURKB	1
GO:0006631	BP	GO:0006631	fatty acid metabolic process	1/37	130/6899	0.506245	0.625658	0.555905	PTGS2	1
GO:0010638	BP	GO:0010638	positive regulation of organelle organization	1/37	130/6899	0.506245	0.625658	0.555905	AURKB	1
GO:0051090	BP	GO:0051090	regulation of DNA-binding transcription factor activity	1/37	131/6899	0.508944	0.627951	0.557941	ARRB1	1
GO:0001775	BP	GO:0001775	cell activation	2/37	318/6899	0.514173	0.633352	0.562741	DLL4/IL33	2
GO:0030098	BP	GO:0030098	lymphocyte differentiation	1/37	134/6899	0.516955	0.635726	0.56485	DLL4	1
GO:0007389	BP	GO:0007389	pattern specification process	1/37	136/6899	0.522225	0.640091	0.568728	DLL4	1
GO:0048568	BP	GO:0048568	embryonic organ development	1/37	136/6899	0.522225	0.640091	0.568728	ADM	1
GO:0001932	BP	GO:0001932	regulation of protein phosphorylation	2/37	324/6899	0.524363	0.641182	0.569698	ARRB1/CCNB1	2
GO:0009150	BP	GO:0009150	purine ribonucleotide metabolic process	1/37	137/6899	0.524838	0.641182	0.569698	PDE2A	1
GO:0007015	BP	GO:0007015	actin filament organization	1/37	138/6899	0.527438	0.643302	0.571581	ARRB1	1
GO:0007264	BP	GO:0007264	small GTPase mediated signal transduction	1/37	140/6899	0.532597	0.645057	0.573141	ARRB1	1
GO:0022412	BP	GO:0022412	cellular process involved in reproduction in multicellular organism	1/37	140/6899	0.532597	0.645057	0.573141	CCNB1	1
GO:0043065	BP	GO:0043065	positive regulation of apoptotic process	1/37	140/6899	0.532597	0.645057	0.573141	MELK	1
GO:0019752	BP	GO:0019752	carboxylic acid metabolic process	2/37	329/6899	0.53275	0.645057	0.573141	SDS/PTGS2	2
GO:0009100	BP	GO:0009100	glycoprotein metabolic process	1/37	141/6899	0.535155	0.645057	0.573141	B3GNT5	1
GO:0060627	BP	GO:0060627	regulation of vesicle-mediated transport	1/37	141/6899	0.535155	0.645057	0.573141	ARRB1	1
GO:0016570	BP	GO:0016570	histone modification	1/37	142/6899	0.537701	0.645057	0.573141	ARRB1	1
GO:0043410	BP	GO:0043410	positive regulation of MAPK cascade	1/37	142/6899	0.537701	0.645057	0.573141	ARRB1	1
GO:0043436	BP	GO:0043436	oxoacid metabolic process	2/37	333/6899	0.539391	0.645057	0.573141	SDS/PTGS2	2
GO:0009259	BP	GO:0009259	ribonucleotide metabolic process	1/37	143/6899	0.540232	0.645057	0.573141	PDE2A	1
GO:0046700	BP	GO:0046700	heterocycle catabolic process	1/37	143/6899	0.540232	0.645057	0.573141	PDE2A	1
GO:0051345	BP	GO:0051345	positive regulation of hydrolase activity	1/37	143/6899	0.540232	0.645057	0.573141	FAS	1
GO:0006082	BP	GO:0006082	organic acid metabolic process	2/37	334/6899	0.541042	0.645057	0.573141	SDS/PTGS2	2
GO:0043068	BP	GO:0043068	positive regulation of programmed cell death	1/37	144/6899	0.54275	0.645057	0.573141	MELK	1
GO:0044270	BP	GO:0044270	cellular nitrogen compound catabolic process	1/37	144/6899	0.54275	0.645057	0.573141	PDE2A	1
GO:0051640	BP	GO:0051640	organelle localization	1/37	144/6899	0.54275	0.645057	0.573141	CCNB1	1
GO:0006163	BP	GO:0006163	purine nucleotide metabolic process	1/37	145/6899	0.545254	0.647001	0.574867	PDE2A	1
GO:0031400	BP	GO:0031400	negative regulation of protein modification process	1/37	146/6899	0.547746	0.648922	0.576574	ARRB1	1
GO:0019693	BP	GO:0019693	ribose phosphate metabolic process	1/37	147/6899	0.550224	0.649788	0.577344	PDE2A	1
GO:1903131	BP	GO:1903131	mononuclear cell differentiation	1/37	147/6899	0.550224	0.649788	0.577344	DLL4	1
GO:0032870	BP	GO:0032870	cellular response to hormone stimulus	1/37	148/6899	0.552688	0.651664	0.579011	RAMP2	1
GO:0019439	BP	GO:0019439	aromatic compound catabolic process	1/37	149/6899	0.55514	0.653519	0.580659	PDE2A	1
GO:0010942	BP	GO:0010942	positive regulation of cell death	1/37	151/6899	0.560004	0.658204	0.584822	MELK	1
GO:0007423	BP	GO:0007423	sensory organ development	1/37	153/6899	0.564816	0.662813	0.588917	DLL4	1
GO:0002694	BP	GO:0002694	regulation of leukocyte activation	1/37	154/6899	0.567203	0.66352	0.589546	IL33	1
GO:0044057	BP	GO:0044057	regulation of system process	1/37	154/6899	0.567203	0.66352	0.589546	ADM	1
GO:0002250	BP	GO:0002250	adaptive immune response	1/37	156/6899	0.571939	0.664879	0.590752	SLA-DMA	1
GO:0019221	BP	GO:0019221	cytokine-mediated signaling pathway	1/37	156/6899	0.571939	0.664879	0.590752	OSM	1
GO:0072521	BP	GO:0072521	purine-containing compound metabolic process	1/37	156/6899	0.571939	0.664879	0.590752	PDE2A	1
GO:1901361	BP	GO:1901361	organic cyclic compound catabolic process	1/37	156/6899	0.571939	0.664879	0.590752	PDE2A	1
GO:0051493	BP	GO:0051493	regulation of cytoskeleton organization	1/37	158/6899	0.576624	0.669279	0.594662	CCNF	1
GO:0051094	BP	GO:0051094	positive regulation of developmental process	2/37	359/6899	0.581034	0.669438	0.594803	RAMP2/ADM	2
GO:0001819	BP	GO:0001819	positive regulation of cytokine production	1/37	160/6899	0.581259	0.669438	0.594803	IL33	1
GO:0007420	BP	GO:0007420	brain development	1/37	160/6899	0.581259	0.669438	0.594803	B3GNT5	1
GO:0072657	BP	GO:0072657	protein localization to membrane	1/37	160/6899	0.581259	0.669438	0.594803	RAMP2	1
GO:0090066	BP	GO:0090066	regulation of anatomical structure size	1/37	160/6899	0.581259	0.669438	0.594803	ADM	1
GO:0042325	BP	GO:0042325	regulation of phosphorylation	2/37	360/6899	0.582582	0.669924	0.595235	ARRB1/CCNB1	2
GO:0030182	BP	GO:0030182	neuron differentiation	2/37	362/6899	0.585666	0.672432	0.597463	TENM1/DLL4	2
GO:0030162	BP	GO:0030162	regulation of proteolysis	1/37	163/6899	0.588119	0.674208	0.599041	FAS	1
GO:0006091	BP	GO:0006091	generation of precursor metabolites and energy	1/37	166/6899	0.59487	0.680898	0.604986	CCNB1	1
GO:0048589	BP	GO:0048589	developmental growth	1/37	167/6899	0.597097	0.682396	0.606317	ADM	1
GO:0050865	BP	GO:0050865	regulation of cell activation	1/37	169/6899	0.601514	0.68639	0.609865	IL33	1
GO:0007155	BP	GO:0007155	cell adhesion	2/37	374/6899	0.603836	0.687984	0.611282	TENM1/VCAM1	2
GO:0098662	BP	GO:0098662	inorganic cation transmembrane transport	1/37	171/6899	0.605884	0.689262	0.612417	SLC6A12	1
GO:0048699	BP	GO:0048699	generation of neurons	2/37	378/6899	0.609763	0.692617	0.615398	TENM1/DLL4	2
GO:0060322	BP	GO:0060322	head development	1/37	174/6899	0.612351	0.694496	0.617067	B3GNT5	1
GO:1901700	BP	GO:1901700	response to oxygen-containing compound	2/37	381/6899	0.614167	0.694796	0.617335	PDE2A/RRAGD	2
GO:0042110	BP	GO:0042110	T cell activation	1/37	175/6899	0.614484	0.694796	0.617335	DLL4	1
GO:1901135	BP	GO:1901135	carbohydrate derivative metabolic process	2/37	387/6899	0.622865	0.703204	0.624805	PDE2A/B3GNT5	2
GO:0051668	BP	GO:0051668	localization within membrane	1/37	182/6899	0.629097	0.709164	0.6301	RAMP2	1
GO:0009117	BP	GO:0009117	nucleotide metabolic process	1/37	183/6899	0.63114	0.709317	0.630237	PDE2A	1
GO:0014070	BP	GO:0014070	response to organic cyclic compound	1/37	183/6899	0.63114	0.709317	0.630237	PDE2A	1
GO:0006753	BP	GO:0006753	nucleoside phosphate metabolic process	1/37	185/6899	0.635193	0.712796	0.633328	PDE2A	1
GO:0019220	BP	GO:0019220	regulation of phosphate metabolic process	2/37	398/6899	0.638436	0.712994	0.633504	ARRB1/CCNB1	2
GO:0051174	BP	GO:0051174	regulation of phosphorus metabolic process	2/37	398/6899	0.638436	0.712994	0.633504	ARRB1/CCNB1	2
GO:0002521	BP	GO:0002521	leukocyte differentiation	1/37	187/6899	0.639203	0.712994	0.633504	DLL4	1
GO:0045596	BP	GO:0045596	negative regulation of cell differentiation	1/37	187/6899	0.639203	0.712994	0.633504	CCNB1	1
GO:0045859	BP	GO:0045859	regulation of protein kinase activity	1/37	188/6899	0.641192	0.714142	0.634524	CCNB1	1
GO:0098655	BP	GO:0098655	cation transmembrane transport	1/37	190/6899	0.645138	0.716392	0.636523	SLC6A12	1
GO:0098660	BP	GO:0098660	inorganic ion transmembrane transport	1/37	190/6899	0.645138	0.716392	0.636523	SLC6A12	1
GO:0030855	BP	GO:0030855	epithelial cell differentiation	1/37	192/6899	0.649042	0.719653	0.63942	PDE2A	1
GO:0080135	BP	GO:0080135	regulation of cellular response to stress	1/37	194/6899	0.652904	0.722857	0.642267	FAS	1
GO:0009725	BP	GO:0009725	response to hormone	1/37	195/6899	0.654819	0.723901	0.643194	RAMP2	1
GO:0008285	BP	GO:0008285	negative regulation of cell population proliferation	1/37	198/6899	0.660504	0.729102	0.647815	DLL4	1
GO:0051247	BP	GO:0051247	positive regulation of protein metabolic process	2/37	421/6899	0.669425	0.737855	0.655593	ARRB1/FAS	2
GO:0007276	BP	GO:0007276	gamete generation	1/37	208/6899	0.678802	0.747084	0.663793	CCNB1	1
GO:0043549	BP	GO:0043549	regulation of kinase activity	1/37	209/6899	0.680578	0.747932	0.664547	CCNB1	1
GO:0055086	BP	GO:0055086	nucleobase-containing small molecule metabolic process	1/37	212/6899	0.68585	0.752614	0.668706	PDE2A	1
GO:0051050	BP	GO:0051050	positive regulation of transport	1/37	213/6899	0.687588	0.75341	0.669413	ARRB1	1
GO:0022008	BP	GO:0022008	neurogenesis	2/37	439/6899	0.692217	0.756833	0.672455	TENM1/DLL4	2
GO:0001934	BP	GO:0001934	positive regulation of protein phosphorylation	1/37	216/6899	0.692747	0.756833	0.672455	ARRB1	1
GO:0031399	BP	GO:0031399	regulation of protein modification process	2/37	445/6899	0.699533	0.763127	0.678048	ARRB1/CCNB1	2
GO:0015031	BP	GO:0015031	protein transport	2/37	458/6899	0.714912	0.778762	0.691939	RAMP2/CBLN4	2
GO:0042327	BP	GO:0042327	positive regulation of phosphorylation	1/37	232/6899	0.718891	0.780226	0.69324	ARRB1	1
GO:0030334	BP	GO:0030334	regulation of cell migration	1/37	233/6899	0.720451	0.780226	0.69324	DLL4	1
GO:0048609	BP	GO:0048609	multicellular organismal reproductive process	1/37	233/6899	0.720451	0.780226	0.69324	CCNB1	1
GO:0051336	BP	GO:0051336	regulation of hydrolase activity	1/37	233/6899	0.720451	0.780226	0.69324	FAS	1
GO:0046649	BP	GO:0046649	lymphocyte activation	1/37	236/6899	0.725081	0.78284	0.695563	DLL4	1
GO:0019725	BP	GO:0019725	cellular homeostasis	1/37	237/6899	0.726607	0.78284	0.695563	UBE2C	1
GO:0097435	BP	GO:0097435	supramolecular fiber organization	1/37	237/6899	0.726607	0.78284	0.695563	ARRB1	1
GO:0032940	BP	GO:0032940	secretion by cell	1/37	238/6899	0.728126	0.78284	0.695563	CBLN4	1
GO:0044092	BP	GO:0044092	negative regulation of molecular function	1/37	238/6899	0.728126	0.78284	0.695563	ARRB1	1
GO:0032504	BP	GO:0032504	multicellular organism reproduction	1/37	243/6899	0.735595	0.78973	0.701684	CCNB1	1
GO:0040007	BP	GO:0040007	growth	1/37	244/6899	0.737065	0.789949	0.701879	ADM	1
GO:0034220	BP	GO:0034220	ion transmembrane transport	1/37	246/6899	0.739981	0.789949	0.701879	SLC6A12	1
GO:0033365	BP	GO:0033365	protein localization to organelle	1/37	247/6899	0.741427	0.789949	0.701879	AURKB	1
GO:1901137	BP	GO:1901137	carbohydrate derivative biosynthetic process	1/37	247/6899	0.741427	0.789949	0.701879	B3GNT5	1
GO:0050790	BP	GO:0050790	regulation of catalytic activity	2/37	484/6899	0.743767	0.789949	0.701879	FAS/CCNB1	2
GO:0051093	BP	GO:0051093	negative regulation of developmental process	1/37	249/6899	0.744296	0.789949	0.701879	CCNB1	1
GO:0051338	BP	GO:0051338	regulation of transferase activity	1/37	250/6899	0.745718	0.789949	0.701879	CCNB1	1
GO:0045184	BP	GO:0045184	establishment of protein localization	2/37	486/6899	0.745884	0.789949	0.701879	RAMP2/CBLN4	2
GO:0002684	BP	GO:0002684	positive regulation of immune system process	1/37	251/6899	0.747133	0.789949	0.701879	IL33	1
GO:0010562	BP	GO:0010562	positive regulation of phosphorus metabolic process	1/37	252/6899	0.748541	0.789949	0.701879	ARRB1	1
GO:0045937	BP	GO:0045937	positive regulation of phosphate metabolic process	1/37	252/6899	0.748541	0.789949	0.701879	ARRB1	1
GO:2000145	BP	GO:2000145	regulation of cell motility	1/37	252/6899	0.748541	0.789949	0.701879	DLL4	1
GO:0019953	BP	GO:0019953	sexual reproduction	1/37	254/6899	0.751333	0.791773	0.703499	CCNB1	1
GO:0008610	BP	GO:0008610	lipid biosynthetic process	1/37	257/6899	0.755464	0.794654	0.706059	PTGS2	1
GO:0140352	BP	GO:0140352	export from cell	1/37	258/6899	0.756826	0.794654	0.706059	CBLN4	1
GO:0042592	BP	GO:0042592	homeostatic process	2/37	497/6899	0.757271	0.794654	0.706059	UBE2C/FAS	2
GO:0006886	BP	GO:0006886	intracellular protein transport	1/37	263/6899	0.763527	0.800091	0.71089	RAMP2	1
GO:0040012	BP	GO:0040012	regulation of locomotion	1/37	265/6899	0.766157	0.801717	0.712335	DLL4	1
GO:0051248	BP	GO:0051248	negative regulation of protein metabolic process	1/37	267/6899	0.768758	0.803309	0.71375	ARRB1	1
GO:0003006	BP	GO:0003006	developmental process involved in reproduction	1/37	269/6899	0.771332	0.803741	0.714133	CCNB1	1
GO:0046903	BP	GO:0046903	secretion	1/37	269/6899	0.771332	0.803741	0.714133	CBLN4	1
GO:0030097	BP	GO:0030097	hemopoiesis	1/37	274/6899	0.777643	0.808054	0.717965	DLL4	1
GO:0048666	BP	GO:0048666	neuron development	1/37	274/6899	0.777643	0.808054	0.717965	TENM1	1
GO:0070925	BP	GO:0070925	organelle assembly	1/37	280/6899	0.784994	0.814554	0.723741	AURKB	1
GO:0031401	BP	GO:0031401	positive regulation of protein modification process	1/37	285/6899	0.790938	0.819579	0.728206	ARRB1	1
GO:0006974	BP	GO:0006974	cellular response to DNA damage stimulus	1/37	286/6899	0.792108	0.81965	0.728268	PCLAF	1
GO:0048534	BP	GO:0048534	hematopoietic or lymphoid organ development	1/37	289/6899	0.795578	0.822098	0.730443	DLL4	1
GO:0045944	BP	GO:0045944	positive regulation of transcription by RNA polymerase II	1/37	290/6899	0.796723	0.822138	0.730479	ARRB1	1
GO:0043085	BP	GO:0043085	positive regulation of catalytic activity	1/37	292/6899	0.798992	0.823338	0.731546	FAS	1
GO:0009887	BP	GO:0009887	animal organ morphogenesis	1/37	296/6899	0.803458	0.826795	0.734617	DLL4	1
GO:0002520	BP	GO:0002520	immune system development	1/37	309/6899	0.817316	0.839894	0.746256	DLL4	1
GO:0055085	BP	GO:0055085	transmembrane transport	1/37	342/6899	0.848361	0.870594	0.773533	SLC6A12	1
GO:0019637	BP	GO:0019637	organophosphate metabolic process	1/37	351/6899	0.855895	0.877116	0.779328	PDE2A	1
GO:0044255	BP	GO:0044255	cellular lipid metabolic process	1/37	365/6899	0.866896	0.887168	0.788259	PTGS2	1
GO:0040011	BP	GO:0040011	locomotion	1/37	374/6899	0.873532	0.892731	0.793202	DLL4	1
GO:0018193	BP	GO:0018193	peptidyl-amino acid modification	1/37	377/6899	0.875672	0.89369	0.794054	ARRB1	1
GO:0022414	BP	GO:0022414	reproductive process	1/37	399/6899	0.890321	0.907396	0.806231	CCNB1	1
GO:0044093	BP	GO:0044093	positive regulation of molecular function	1/37	402/6899	0.892184	0.907434	0.806265	FAS	1
GO:0000003	BP	GO:0000003	reproduction	1/37	403/6899	0.892798	0.907434	0.806265	CCNB1	1
GO:0045893	BP	GO:0045893	positive regulation of DNA-templated transcription	1/37	408/6899	0.895817	0.907873	0.806656	ARRB1	1
GO:1903508	BP	GO:1903508	positive regulation of nucleic acid-templated transcription	1/37	408/6899	0.895817	0.907873	0.806656	ARRB1	1
GO:1902680	BP	GO:1902680	positive regulation of RNA biosynthetic process	1/37	411/6899	0.897589	0.907873	0.806656	ARRB1	1
GO:0016477	BP	GO:0016477	cell migration	1/37	413/6899	0.898753	0.907873	0.806656	DLL4	1
GO:0002682	BP	GO:0002682	regulation of immune system process	1/37	414/6899	0.899331	0.907873	0.806656	IL33	1
GO:0051254	BP	GO:0051254	positive regulation of RNA metabolic process	1/37	451/6899	0.918587	0.926055	0.82281	ARRB1	1
GO:0034645	BP	GO:0034645	cellular macromolecule biosynthetic process	1/37	455/6899	0.92044	0.926667	0.823355	B3GNT5	1
GO:0048870	BP	GO:0048870	cell motility	1/37	462/6899	0.923584	0.927765	0.82433	DLL4	1
GO:0065003	BP	GO:0065003	protein-containing complex assembly	1/37	463/6899	0.924024	0.927765	0.82433	UBE2C	1
GO:0046907	BP	GO:0046907	intracellular transport	1/37	467/6899	0.925756	0.928251	0.824762	RAMP2	1
GO:0051049	BP	GO:0051049	regulation of transport	1/37	471/6899	0.92745	0.928698	0.825159	ARRB1	1
GO:0010557	BP	GO:0010557	positive regulation of macromolecule biosynthetic process	1/37	478/6899	0.930325	0.930325	0.826604	ARRB1	1
GO:0005874	CC	GO:0005874	microtubule	3/38	108/7848	0.0150779	0.287055	0.251237	DNM1/KIF20A/AURKB	3
GO:0005819	CC	GO:0005819	spindle	3/38	110/7848	0.0158344	0.287055	0.251237	KIF20A/AURKB/CCNB1	3
GO:0000922	CC	GO:0000922	spindle pole	2/38	45/7848	0.019829	0.287055	0.251237	AURKB/CCNB1	2
GO:0000776	CC	GO:0000776	kinetochore	2/38	47/7848	0.0215211	0.287055	0.251237	AURKB/CCNB1	2
GO:0000779	CC	GO:0000779	condensed chromosome, centromeric region	2/38	49/7848	0.0232713	0.287055	0.251237	AURKB/CCNB1	2
GO:0030496	CC	GO:0030496	midbody	2/38	50/7848	0.0241678	0.287055	0.251237	KIF20A/AURKB	2
GO:0015630	CC	GO:0015630	microtubule cytoskeleton	5/38	367/7848	0.0307033	0.287055	0.251237	DNM1/KIF20A/CCNF/AURKB/CCNB1	5
GO:0031461	CC	GO:0031461	cullin-RING ubiquitin ligase complex	2/38	59/7848	0.0328521	0.287055	0.251237	UBE2C/CCNF	2
GO:0048471	CC	GO:0048471	perinuclear region of cytoplasm	3/38	153/7848	0.0372731	0.287055	0.251237	PDE2A/PCLAF/CCNF	3
GO:0000775	CC	GO:0000775	chromosome, centromeric region	2/38	66/7848	0.0403268	0.287055	0.251237	AURKB/CCNB1	2
GO:0000323	CC	GO:0000323	lytic vacuole	3/38	167/7848	0.0463735	0.287055	0.251237	SLC29A3/CTSD/RRAGD	3
GO:0005764	CC	GO:0005764	lysosome	3/38	167/7848	0.0463735	0.287055	0.251237	SLC29A3/CTSD/RRAGD	3
GO:0042611	CC	GO:0042611	MHC protein complex	1/38	10/7848	0.0474051	0.287055	0.251237	SLA-DMA	1
GO:0042613	CC	GO:0042613	MHC class II protein complex	1/38	10/7848	0.0474051	0.287055	0.251237	SLA-DMA	1
GO:0000793	CC	GO:0000793	condensed chromosome	2/38	73/7848	0.0483801	0.287055	0.251237	AURKB/CCNB1	2
GO:0005813	CC	GO:0005813	centrosome	3/38	175/7848	0.0520274	0.287838	0.251922	CCNF/AURKB/CCNB1	3
GO:0099513	CC	GO:0099513	polymeric cytoskeletal fiber	3/38	183/7848	0.0580032	0.287838	0.251922	DNM1/KIF20A/AURKB	3
GO:0098797	CC	GO:0098797	plasma membrane protein complex	3/38	197/7848	0.0692133	0.287838	0.251922	SLA-DMA/RAMP2/FAS	3
GO:0005773	CC	GO:0005773	vacuole	3/38	200/7848	0.0717365	0.287838	0.251922	SLC29A3/CTSD/RRAGD	3
GO:0000151	CC	GO:0000151	ubiquitin ligase complex	2/38	93/7848	0.0741863	0.287838	0.251922	UBE2C/CCNF	2
GO:0000152	CC	GO:0000152	nuclear ubiquitin ligase complex	1/38	17/7848	0.0792791	0.287838	0.251922	UBE2C	1
GO:0019005	CC	GO:0019005	SCF ubiquitin ligase complex	1/38	17/7848	0.0792791	0.287838	0.251922	CCNF	1
GO:0098982	CC	GO:0098982	GABA-ergic synapse	1/38	17/7848	0.0792791	0.287838	0.251922	CBLN4	1
GO:0098687	CC	GO:0098687	chromosomal region	2/38	98/7848	0.0812059	0.287838	0.251922	AURKB/CCNB1	2
GO:0005694	CC	GO:0005694	chromosome	4/38	346/7848	0.0846196	0.287838	0.251922	ARRB1/IL33/AURKB/CCNB1	4
GO:0042734	CC	GO:0042734	presynaptic membrane	1/38	19/7848	0.0881936	0.287838	0.251922	PDE2A	1
GO:0005815	CC	GO:0005815	microtubule organizing center	3/38	220/7848	0.0895994	0.287838	0.251922	CCNF/AURKB/CCNB1	3
GO:0000307	CC	GO:0000307	cyclin-dependent protein kinase holoenzyme complex	1/38	20/7848	0.0926193	0.287838	0.251922	CCNB1	1
GO:0099080	CC	GO:0099080	supramolecular complex	4/38	363/7848	0.0968595	0.287838	0.251922	DNM1/KIF20A/AURKB/CCNB1	4
GO:0045171	CC	GO:0045171	intercellular bridge	1/38	21/7848	0.097024	0.287838	0.251922	KIF20A	1
GO:0005637	CC	GO:0005637	nuclear inner membrane	1/38	23/7848	0.105771	0.303666	0.265775	PTGS2	1
GO:0005876	CC	GO:0005876	spindle microtubule	1/38	25/7848	0.114436	0.304633	0.266621	AURKB	1
GO:0099512	CC	GO:0099512	supramolecular fiber	3/38	246/7848	0.115335	0.304633	0.266621	DNM1/KIF20A/AURKB	3
GO:0099081	CC	GO:0099081	supramolecular polymer	3/38	247/7848	0.116377	0.304633	0.266621	DNM1/KIF20A/AURKB	3
GO:0005875	CC	GO:0005875	microtubule associated complex	1/38	38/7848	0.168796	0.429224	0.375666	AURKB	1
GO:0005814	CC	GO:0005814	centriole	1/38	42/7848	0.184858	0.451502	0.395164	CCNF	1
GO:0005794	CC	GO:0005794	Golgi apparatus	4/38	469/7848	0.1897	0.451502	0.395164	RNF128/PDE2A/KIF20A/B3GNT5	4
GO:1902554	CC	GO:1902554	serine/threonine protein kinase complex	1/38	44/7848	0.192776	0.451502	0.395164	CCNB1	1
GO:1990234	CC	GO:1990234	transferase complex	3/38	324/7848	0.205912	0.457888	0.400753	UBE2C/CCNF/CCNB1	3
GO:1902911	CC	GO:1902911	protein kinase complex	1/38	49/7848	0.212244	0.457888	0.400753	CCNB1	1
GO:0005777	CC	GO:0005777	peroxisome	1/38	50/7848	0.216082	0.457888	0.400753	XDH	1
GO:0042579	CC	GO:0042579	microbody	1/38	50/7848	0.216082	0.457888	0.400753	XDH	1
GO:0016323	CC	GO:0016323	basolateral plasma membrane	1/38	54/7848	0.231254	0.478641	0.418917	SLC22A7	1
GO:0098802	CC	GO:0098802	plasma membrane signaling receptor complex	1/38	56/7848	0.238732	0.48289	0.422636	RAMP2	1
GO:0009925	CC	GO:0009925	basal plasma membrane	1/38	61/7848	0.257119	0.493164	0.431627	SLC22A7	1
GO:0030176	CC	GO:0030176	integral component of endoplasmic reticulum membrane	1/38	63/7848	0.264352	0.493164	0.431627	HSD11B1	1
GO:0005938	CC	GO:0005938	cell cortex	1/38	65/7848	0.271517	0.493164	0.431627	MELK	1
GO:0031227	CC	GO:0031227	intrinsic component of endoplasmic reticulum membrane	1/38	65/7848	0.271517	0.493164	0.431627	HSD11B1	1
GO:0045178	CC	GO:0045178	basal part of cell	1/38	65/7848	0.271517	0.493164	0.431627	SLC22A7	1
GO:0009986	CC	GO:0009986	cell surface	2/38	220/7848	0.288578	0.500806	0.438316	RAMP2/FAS	2
GO:0019867	CC	GO:0019867	outer membrane	1/38	71/7848	0.292606	0.500806	0.438316	PTGS2	1
GO:0031968	CC	GO:0031968	organelle outer membrane	1/38	71/7848	0.292606	0.500806	0.438316	PTGS2	1
GO:0005765	CC	GO:0005765	lysosomal membrane	1/38	77/7848	0.313099	0.502942	0.440186	SLC29A3	1
GO:0005770	CC	GO:0005770	late endosome	1/38	77/7848	0.313099	0.502942	0.440186	RNF128	1
GO:0098852	CC	GO:0098852	lytic vacuole membrane	1/38	77/7848	0.313099	0.502942	0.440186	SLC29A3	1
GO:0097060	CC	GO:0097060	synaptic membrane	1/38	78/7848	0.316458	0.502942	0.440186	PDE2A	1
GO:0031965	CC	GO:0031965	nuclear membrane	1/38	84/7848	0.336278	0.51795	0.453321	PTGS2	1
GO:0005887	CC	GO:0005887	integral component of plasma membrane	3/38	426/7848	0.340704	0.51795	0.453321	TENM1/RAMP2/SLC6A12	3
GO:0045121	CC	GO:0045121	membrane raft	1/38	88/7848	0.34918	0.51795	0.453321	FAS	1
GO:0098857	CC	GO:0098857	membrane microdomain	1/38	88/7848	0.34918	0.51795	0.453321	FAS	1
GO:0031226	CC	GO:0031226	intrinsic component of plasma membrane	3/38	450/7848	0.373072	0.544318	0.476399	TENM1/RAMP2/SLC6A12	3
GO:0005774	CC	GO:0005774	vacuolar membrane	1/38	99/7848	0.383413	0.546836	0.478602	SLC29A3	1
GO:0098793	CC	GO:0098793	presynapse	1/38	107/7848	0.407201	0.546836	0.478602	PDE2A	1
GO:0043005	CC	GO:0043005	neuron projection	2/38	288/7848	0.409112	0.546836	0.478602	TENM1/SLC6A12	2
GO:0005759	CC	GO:0005759	mitochondrial matrix	1/38	109/7848	0.413007	0.546836	0.478602	CCNB1	1
GO:0030133	CC	GO:0030133	transport vesicle	1/38	109/7848	0.413007	0.546836	0.478602	IL33	1
GO:0009897	CC	GO:0009897	external side of plasma membrane	1/38	110/7848	0.41589	0.546836	0.478602	FAS	1
GO:0043235	CC	GO:0043235	receptor complex	1/38	111/7848	0.418758	0.546836	0.478602	RAMP2	1
GO:0098796	CC	GO:0098796	membrane protein complex	3/38	491/7848	0.427756	0.546836	0.478602	SLA-DMA/RAMP2/FAS	3
GO:0061695	CC	GO:0061695	transferase complex, transferring phosphorus-containing groups	1/38	115/7848	0.430095	0.546836	0.478602	CCNB1	1
GO:0098590	CC	GO:0098590	plasma membrane region	2/38	310/7848	0.446272	0.555744	0.486399	PDE2A/SLC22A7	2
GO:0045202	CC	GO:0045202	synapse	2/38	312/7848	0.44959	0.555744	0.486399	PDE2A/CBLN4	2
GO:0031301	CC	GO:0031301	integral component of organelle membrane	1/38	138/7848	0.491225	0.592446	0.518522	HSD11B1	1
GO:0005635	CC	GO:0005635	nuclear envelope	1/38	144/7848	0.506091	0.592446	0.518522	PTGS2	1
GO:0031300	CC	GO:0031300	intrinsic component of organelle membrane	1/38	145/7848	0.508527	0.592446	0.518522	HSD11B1	1
GO:0005789	CC	GO:0005789	endoplasmic reticulum membrane	2/38	356/7848	0.519782	0.592446	0.518522	HSD11B1/PTGS2	2
GO:0042175	CC	GO:0042175	nuclear outer membrane-endoplasmic reticulum membrane network	2/38	358/7848	0.522837	0.592446	0.518522	HSD11B1/PTGS2	2
GO:0098827	CC	GO:0098827	endoplasmic reticulum subcompartment	2/38	360/7848	0.525879	0.592446	0.518522	HSD11B1/PTGS2	2
GO:0140535	CC	GO:0140535	intracellular protein-containing complex	2/38	360/7848	0.525879	0.592446	0.518522	UBE2C/CCNF	2
GO:0000139	CC	GO:0000139	Golgi membrane	1/38	159/7848	0.54143	0.602341	0.527182	B3GNT5	1
GO:0000785	CC	GO:0000785	chromatin	1/38	177/7848	0.580596	0.637938	0.558338	ARRB1	1
GO:0098552	CC	GO:0098552	side of membrane	1/38	190/7848	0.606836	0.658639	0.576455	FAS	1
GO:0019866	CC	GO:0019866	organelle inner membrane	1/38	196/7848	0.618401	0.663105	0.580364	PTGS2	1
GO:0031984	CC	GO:0031984	organelle subcompartment	2/38	459/7848	0.660429	0.699741	0.612428	HSD11B1/PTGS2	2
GO:0016604	CC	GO:0016604	nuclear body	1/38	244/7848	0.699734	0.732663	0.641242	ARRB1	1
GO:0005768	CC	GO:0005768	endosome	1/38	273/7848	0.740408	0.766236	0.670626	RNF128	1
GO:0031967	CC	GO:0031967	organelle envelope	1/38	421/7848	0.877579	0.887552	0.776804	PTGS2	1
GO:0031975	CC	GO:0031975	envelope	1/38	421/7848	0.877579	0.887552	0.776804	PTGS2	1
GO:0140513	CC	GO:0140513	nuclear protein-containing complex	1/38	476/7848	0.907768	0.907768	0.794499	UBE2C	1
GO:0005509	MF	GO:0005509	calcium ion binding	5/34	257/7135	0.00689472	0.37437	0.36397	PADI2/EGFL7/PAMR1/DLL4/MELK	5
GO:0044389	MF	GO:0044389	ubiquitin-like protein ligase binding	3/34	92/7135	0.00930004	0.37437	0.36397	ARRB1/UBE2C/CCNB1	3
GO:0001664	MF	GO:0001664	G protein-coupled receptor binding	3/34	131/7135	0.0239128	0.37437	0.36397	ARRB1/ADM/CXCL2	3
GO:0005125	MF	GO:0005125	cytokine activity	3/34	154/7135	0.0362101	0.37437	0.36397	IL33/CXCL2/OSM	3
GO:0048018	MF	GO:0048018	receptor ligand activity	4/34	287/7135	0.0460776	0.37437	0.36397	IL33/ADM/CXCL2/OSM	4
GO:0015296	MF	GO:0015296	anion:cation symporter activity	1/34	10/7135	0.0466723	0.37437	0.36397	SLC6A12	1
GO:0015645	MF	GO:0015645	fatty acid ligase activity	1/34	10/7135	0.0466723	0.37437	0.36397	ACSL1	1
GO:0030551	MF	GO:0030551	cyclic nucleotide binding	1/34	10/7135	0.0466723	0.37437	0.36397	PDE2A	1
GO:0033549	MF	GO:0033549	MAP kinase phosphatase activity	1/34	10/7135	0.0466723	0.37437	0.36397	DUSP5	1
GO:0061631	MF	GO:0061631	ubiquitin conjugating enzyme activity	1/34	10/7135	0.0466723	0.37437	0.36397	UBE2C	1
GO:0030546	MF	GO:0030546	signaling receptor activator activity	4/34	291/7135	0.0480712	0.37437	0.36397	IL33/ADM/CXCL2/OSM	4
GO:0015026	MF	GO:0015026	coreceptor activity	1/34	11/7135	0.0512215	0.37437	0.36397	RAMP2	1
GO:0033764	MF	GO:0033764	steroid dehydrogenase activity, acting on the CH-OH group of donors, NAD or NADP as acceptor	1/34	11/7135	0.0512215	0.37437	0.36397	HSD11B1	1
GO:0061650	MF	GO:0061650	ubiquitin-like protein conjugating enzyme activity	1/34	11/7135	0.0512215	0.37437	0.36397	UBE2C	1
GO:0030545	MF	GO:0030545	signaling receptor regulator activity	4/34	300/7135	0.052733	0.37437	0.36397	IL33/ADM/CXCL2/OSM	4
GO:0016229	MF	GO:0016229	steroid dehydrogenase activity	1/34	12/7135	0.0557496	0.37437	0.36397	HSD11B1	1
GO:0016878	MF	GO:0016878	acid-thiol ligase activity	1/34	12/7135	0.0557496	0.37437	0.36397	ACSL1	1
GO:0005343	MF	GO:0005343	organic acid:sodium symporter activity	1/34	13/7135	0.0602568	0.37437	0.36397	SLC6A12	1
GO:0051537	MF	GO:0051537	2 iron, 2 sulfur cluster binding	1/34	13/7135	0.0602568	0.37437	0.36397	XDH	1
GO:0071949	MF	GO:0071949	FAD binding	1/34	13/7135	0.0602568	0.37437	0.36397	XDH	1
GO:0042803	MF	GO:0042803	protein homodimerization activity	3/34	197/7135	0.06636	0.37437	0.36397	TENM1/HSD11B1/SDS	3
GO:0032561	MF	GO:0032561	guanyl ribonucleotide binding	3/34	203/7135	0.0712699	0.37437	0.36397	PDE2A/DNM1/RRAGD	3
GO:0003777	MF	GO:0003777	microtubule motor activity	1/34	16/7135	0.0736533	0.37437	0.36397	KIF20A	1
GO:0004190	MF	GO:0004190	aspartic-type endopeptidase activity	1/34	16/7135	0.0736533	0.37437	0.36397	CTSD	1
GO:0070001	MF	GO:0070001	aspartic-type peptidase activity	1/34	16/7135	0.0736533	0.37437	0.36397	CTSD	1
GO:0019001	MF	GO:0019001	guanyl nucleotide binding	3/34	206/7135	0.0737858	0.37437	0.36397	PDE2A/DNM1/RRAGD	3
GO:0016877	MF	GO:0016877	ligase activity, forming carbon-sulfur bonds	1/34	18/7135	0.0824812	0.37437	0.36397	ACSL1	1
GO:0043539	MF	GO:0043539	protein serine/threonine kinase activator activity	1/34	19/7135	0.0868645	0.37437	0.36397	CCNB1	1
GO:0050661	MF	GO:0050661	NADP binding	1/34	19/7135	0.0868645	0.37437	0.36397	HSD11B1	1
GO:0008375	MF	GO:0008375	acetylglucosaminyltransferase activity	1/34	20/7135	0.0912274	0.37437	0.36397	B3GNT5	1
GO:0015932	MF	GO:0015932	nucleobase-containing compound transmembrane transporter activity	1/34	21/7135	0.0955701	0.37437	0.36397	SLC29A3	1
GO:0008028	MF	GO:0008028	monocarboxylic acid transmembrane transporter activity	1/34	22/7135	0.0998926	0.37437	0.36397	SLC6A12	1
GO:0004715	MF	GO:0004715	non-membrane spanning protein tyrosine kinase activity	1/34	23/7135	0.104195	0.37437	0.36397	MELK	1
GO:0017046	MF	GO:0017046	peptide hormone binding	1/34	23/7135	0.104195	0.37437	0.36397	RAMP2	1
GO:0004672	MF	GO:0004672	protein kinase activity	3/34	243/7135	0.107961	0.37437	0.36397	MELK/AURKB/CCNB1	3
GO:0008138	MF	GO:0008138	protein tyrosine/serine/threonine phosphatase activity	1/34	24/7135	0.108478	0.37437	0.36397	DUSP5	1
GO:0016538	MF	GO:0016538	cyclin-dependent protein serine/threonine kinase regulator activity	1/34	24/7135	0.108478	0.37437	0.36397	CCNB1	1
GO:1901505	MF	GO:1901505	carbohydrate derivative transmembrane transporter activity	1/34	24/7135	0.108478	0.37437	0.36397	SLC29A3	1
GO:0004601	MF	GO:0004601	peroxidase activity	1/34	25/7135	0.11274	0.37437	0.36397	PTGS2	1
GO:0015171	MF	GO:0015171	amino acid transmembrane transporter activity	1/34	27/7135	0.121206	0.37437	0.36397	SLC6A12	1
GO:0015370	MF	GO:0015370	solute:sodium symporter activity	1/34	27/7135	0.121206	0.37437	0.36397	SLC6A12	1
GO:0016684	MF	GO:0016684	oxidoreductase activity, acting on peroxide as acceptor	1/34	27/7135	0.121206	0.37437	0.36397	PTGS2	1
GO:0030170	MF	GO:0030170	pyridoxal phosphate binding	1/34	27/7135	0.121206	0.37437	0.36397	SDS	1
GO:0070279	MF	GO:0070279	vitamin B6 binding	1/34	27/7135	0.121206	0.37437	0.36397	SDS	1
GO:0003774	MF	GO:0003774	cytoskeletal motor activity	1/34	28/7135	0.12541	0.37437	0.36397	KIF20A	1
GO:0017018	MF	GO:0017018	myosin phosphatase activity	1/34	28/7135	0.12541	0.37437	0.36397	DUSP5	1
GO:0106310	MF	GO:0106310	protein serine kinase activity	1/34	29/7135	0.129594	0.37437	0.36397	AURKB	1
GO:0004842	MF	GO:0004842	ubiquitin-protein transferase activity	2/34	133/7135	0.131653	0.37437	0.36397	RNF128/UBE2C	2
GO:0008081	MF	GO:0008081	phosphoric diester hydrolase activity	1/34	30/7135	0.133759	0.37437	0.36397	PDE2A	1
GO:0030295	MF	GO:0030295	protein kinase activator activity	1/34	30/7135	0.133759	0.37437	0.36397	CCNB1	1
GO:0019209	MF	GO:0019209	kinase activator activity	1/34	31/7135	0.137904	0.37437	0.36397	CCNB1	1
GO:0019787	MF	GO:0019787	ubiquitin-like protein transferase activity	2/34	141/7135	0.144664	0.37437	0.36397	RNF128/UBE2C	2
GO:0008009	MF	GO:0008009	chemokine activity	1/34	33/7135	0.146137	0.37437	0.36397	CXCL2	1
GO:0051536	MF	GO:0051536	iron-sulfur cluster binding	1/34	33/7135	0.146137	0.37437	0.36397	XDH	1
GO:0051540	MF	GO:0051540	metal cluster binding	1/34	33/7135	0.146137	0.37437	0.36397	XDH	1
GO:0042562	MF	GO:0042562	hormone binding	1/34	34/7135	0.150225	0.37437	0.36397	RAMP2	1
GO:0004722	MF	GO:0004722	protein serine/threonine phosphatase activity	1/34	35/7135	0.154293	0.37437	0.36397	DUSP5	1
GO:0008047	MF	GO:0008047	enzyme activator activity	2/34	147/7135	0.1546	0.37437	0.36397	ARRB1/CCNB1	2
GO:0016773	MF	GO:0016773	phosphotransferase activity, alcohol group as acceptor	3/34	289/7135	0.157469	0.37437	0.36397	MELK/AURKB/CCNB1	3
GO:0042578	MF	GO:0042578	phosphoric ester hydrolase activity	2/34	149/7135	0.157942	0.37437	0.36397	PDE2A/DUSP5	2
GO:0004725	MF	GO:0004725	protein tyrosine phosphatase activity	1/34	37/7135	0.162374	0.37437	0.36397	DUSP5	1
GO:0004674	MF	GO:0004674	protein serine/threonine kinase activity	2/34	154/7135	0.166359	0.37437	0.36397	MELK/AURKB	2
GO:0015294	MF	GO:0015294	solute:cation symporter activity	1/34	38/7135	0.166387	0.37437	0.36397	SLC6A12	1
GO:0016209	MF	GO:0016209	antioxidant activity	1/34	38/7135	0.166387	0.37437	0.36397	PTGS2	1
GO:0005126	MF	GO:0005126	cytokine receptor binding	2/34	158/7135	0.173152	0.374734	0.364324	CXCL2/OSM	2
GO:0015108	MF	GO:0015108	chloride transmembrane transporter activity	1/34	40/7135	0.174355	0.374734	0.364324	SLC6A12	1
GO:0051213	MF	GO:0051213	dioxygenase activity	1/34	40/7135	0.174355	0.374734	0.364324	PTGS2	1
GO:0042379	MF	GO:0042379	chemokine receptor binding	1/34	42/7135	0.18225	0.380348	0.369783	CXCL2	1
GO:0050660	MF	GO:0050660	flavin adenine dinucleotide binding	1/34	42/7135	0.18225	0.380348	0.369783	XDH	1
GO:0019901	MF	GO:0019901	protein kinase binding	2/34	177/7135	0.206003	0.416036	0.404479	KIF20A/CCNB1	2
GO:0005516	MF	GO:0005516	calmodulin binding	1/34	50/7135	0.213103	0.416036	0.404479	FAS	1
GO:0046983	MF	GO:0046983	protein dimerization activity	3/34	338/7135	0.216582	0.416036	0.404479	TENM1/HSD11B1/SDS	3
GO:0015081	MF	GO:0015081	sodium ion transmembrane transporter activity	1/34	51/7135	0.216879	0.416036	0.404479	SLC6A12	1
GO:0015293	MF	GO:0015293	symporter activity	1/34	51/7135	0.216879	0.416036	0.404479	SLC6A12	1
GO:0004713	MF	GO:0004713	protein tyrosine kinase activity	1/34	52/7135	0.220637	0.416036	0.404479	MELK	1
GO:0046943	MF	GO:0046943	carboxylic acid transmembrane transporter activity	1/34	52/7135	0.220637	0.416036	0.404479	SLC6A12	1
GO:0005342	MF	GO:0005342	organic acid transmembrane transporter activity	1/34	53/7135	0.224379	0.416036	0.404479	SLC6A12	1
GO:0004175	MF	GO:0004175	endopeptidase activity	2/34	188/7135	0.225353	0.416036	0.404479	CTSD/PAMR1	2
GO:0005096	MF	GO:0005096	GTPase activator activity	1/34	56/7135	0.235498	0.418644	0.407015	ARRB1	1
GO:0008514	MF	GO:0008514	organic anion transmembrane transporter activity	1/34	56/7135	0.235498	0.418644	0.407015	SLC6A12	1
GO:0016301	MF	GO:0016301	kinase activity	3/34	354/7135	0.236896	0.418644	0.407015	MELK/AURKB/CCNB1	3
GO:0019900	MF	GO:0019900	kinase binding	2/34	196/7135	0.239526	0.418644	0.407015	KIF20A/CCNB1	2
GO:0005525	MF	GO:0005525	GTP binding	2/34	197/7135	0.241302	0.418644	0.407015	DNM1/RRAGD	2
GO:0008194	MF	GO:0008194	UDP-glycosyltransferase activity	1/34	61/7135	0.253687	0.430784	0.418817	B3GNT5	1
GO:0140657	MF	GO:0140657	ATP-dependent activity	2/34	205/7135	0.255536	0.430784	0.418817	ACSL1/KIF20A	2
GO:0019842	MF	GO:0019842	vitamin binding	1/34	62/7135	0.257274	0.430784	0.418817	SDS	1
GO:0015103	MF	GO:0015103	inorganic anion transmembrane transporter activity	1/34	64/7135	0.264398	0.437623	0.425467	SLC6A12	1
GO:0004721	MF	GO:0004721	phosphoprotein phosphatase activity	1/34	66/7135	0.271455	0.439935	0.427714	DUSP5	1
GO:0016491	MF	GO:0016491	oxidoreductase activity	3/34	382/7135	0.273253	0.439935	0.427714	HSD11B1/XDH/PTGS2	3
GO:0016616	MF	GO:0016616	oxidoreductase activity, acting on the CH-OH group of donors, NAD or NADP as acceptor	1/34	67/7135	0.274959	0.439935	0.427714	HSD11B1	1
GO:0019887	MF	GO:0019887	protein kinase regulator activity	1/34	70/7135	0.285374	0.443143	0.430833	CCNB1	1
GO:0016810	MF	GO:0016810	hydrolase activity, acting on carbon-nitrogen (but not peptide) bonds	1/34	72/7135	0.292236	0.443143	0.430833	PADI2	1
GO:0016614	MF	GO:0016614	oxidoreductase activity, acting on CH-OH group of donors	1/34	73/7135	0.295643	0.443143	0.430833	HSD11B1	1
GO:0003713	MF	GO:0003713	transcription coactivator activity	1/34	75/7135	0.302409	0.443143	0.430833	ARRB1	1
GO:0016874	MF	GO:0016874	ligase activity	1/34	75/7135	0.302409	0.443143	0.430833	ACSL1	1
GO:0050839	MF	GO:0050839	cell adhesion molecule binding	1/34	77/7135	0.309113	0.443143	0.430833	TENM1	1
GO:0004252	MF	GO:0004252	serine-type endopeptidase activity	1/34	79/7135	0.315753	0.443143	0.430833	PAMR1	1
GO:0008017	MF	GO:0008017	microtubule binding	1/34	79/7135	0.315753	0.443143	0.430833	KIF20A	1
GO:0019207	MF	GO:0019207	kinase regulator activity	1/34	79/7135	0.315753	0.443143	0.430833	CCNB1	1
GO:0016772	MF	GO:0016772	transferase activity, transferring phosphorus-containing groups	3/34	416/7135	0.318265	0.443143	0.430833	MELK/AURKB/CCNB1	3
GO:0008236	MF	GO:0008236	serine-type peptidase activity	1/34	82/7135	0.325598	0.443143	0.430833	PAMR1	1
GO:0005179	MF	GO:0005179	hormone activity	1/34	83/7135	0.328849	0.443143	0.430833	ADM	1
GO:0017171	MF	GO:0017171	serine hydrolase activity	1/34	83/7135	0.328849	0.443143	0.430833	PAMR1	1
GO:0005506	MF	GO:0005506	iron ion binding	1/34	84/7135	0.332085	0.443143	0.430833	XDH	1
GO:0020037	MF	GO:0020037	heme binding	1/34	84/7135	0.332085	0.443143	0.430833	PTGS2	1
GO:0061630	MF	GO:0061630	ubiquitin protein ligase activity	1/34	84/7135	0.332085	0.443143	0.430833	RNF128	1
GO:0031625	MF	GO:0031625	ubiquitin protein ligase binding	1/34	85/7135	0.335306	0.443143	0.430833	ARRB1	1
GO:0008528	MF	GO:0008528	G protein-coupled peptide receptor activity	1/34	86/7135	0.338512	0.443143	0.430833	RAMP2	1
GO:0016758	MF	GO:0016758	hexosyltransferase activity	1/34	86/7135	0.338512	0.443143	0.430833	B3GNT5	1
GO:0046906	MF	GO:0046906	tetrapyrrole binding	1/34	86/7135	0.338512	0.443143	0.430833	PTGS2	1
GO:0001653	MF	GO:0001653	peptide receptor activity	1/34	88/7135	0.344878	0.443602	0.431279	RAMP2	1
GO:0061659	MF	GO:0061659	ubiquitin-like protein ligase activity	1/34	89/7135	0.348039	0.443602	0.431279	RNF128	1
GO:0015291	MF	GO:0015291	secondary active transmembrane transporter activity	1/34	90/7135	0.351185	0.443602	0.431279	SLC6A12	1
GO:0016829	MF	GO:0016829	lyase activity	1/34	90/7135	0.351185	0.443602	0.431279	SDS	1
GO:0016705	MF	GO:0016705	oxidoreductase activity, acting on paired donors, with incorporation or reduction of molecular oxygen	1/34	92/7135	0.357433	0.443709	0.431384	PTGS2	1
GO:0042277	MF	GO:0042277	peptide binding	1/34	92/7135	0.357433	0.443709	0.431384	RAMP2	1
GO:0022853	MF	GO:0022853	active ion transmembrane transporter activity	1/34	103/7135	0.390766	0.480942	0.467583	SLC6A12	1
GO:0046982	MF	GO:0046982	protein heterodimerization activity	1/34	105/7135	0.396643	0.484039	0.470594	TENM1	1
GO:0008233	MF	GO:0008233	peptidase activity	2/34	294/7135	0.41171	0.486626	0.473108	CTSD/PAMR1	2
GO:0008509	MF	GO:0008509	anion transmembrane transporter activity	1/34	111/7135	0.413947	0.486626	0.473108	SLC6A12	1
GO:0015631	MF	GO:0015631	tubulin binding	1/34	111/7135	0.413947	0.486626	0.473108	KIF20A	1
GO:0022857	MF	GO:0022857	transmembrane transporter activity	3/34	489/7135	0.415177	0.486626	0.473108	SLC29A3/SLC22A7/SLC6A12	3
GO:0033218	MF	GO:0033218	amide binding	1/34	113/7135	0.419608	0.486626	0.473108	RAMP2	1
GO:0030695	MF	GO:0030695	GTPase regulator activity	1/34	114/7135	0.422418	0.486626	0.473108	ARRB1	1
GO:0060589	MF	GO:0060589	nucleoside-triphosphatase regulator activity	1/34	114/7135	0.422418	0.486626	0.473108	ARRB1	1
GO:0016791	MF	GO:0016791	phosphatase activity	1/34	118/7135	0.433527	0.495263	0.481505	DUSP5	1
GO:0016788	MF	GO:0016788	hydrolase activity, acting on ester bonds	2/34	309/7135	0.436794	0.495263	0.481505	PDE2A/DUSP5	2
GO:0016757	MF	GO:0016757	glycosyltransferase activity	1/34	131/7135	0.468219	0.526746	0.512115	B3GNT5	1
GO:0003712	MF	GO:0003712	transcription coregulator activity	1/34	137/7135	0.483526	0.539751	0.524757	ARRB1	1
GO:0003924	MF	GO:0003924	GTPase activity	1/34	152/7135	0.519948	0.574115	0.558167	DNM1	1
GO:0022804	MF	GO:0022804	active transmembrane transporter activity	1/34	153/7135	0.522285	0.574115	0.558167	SLC6A12	1
GO:0046873	MF	GO:0046873	metal ion transmembrane transporter activity	1/34	164/7135	0.547278	0.59703	0.580446	SLC6A12	1
GO:0030234	MF	GO:0030234	enzyme regulator activity	2/34	396/7135	0.570385	0.61756	0.600405	ARRB1/CCNB1	2
GO:0017111	MF	GO:0017111	ribonucleoside triphosphate phosphatase activity	1/34	230/7135	0.672637	0.722834	0.702756	DNM1	1
GO:0022890	MF	GO:0022890	inorganic cation transmembrane transporter activity	1/34	239/7135	0.68687	0.732662	0.71231	SLC6A12	1
GO:0016462	MF	GO:0016462	pyrophosphatase activity	1/34	258/7135	0.714973	0.751898	0.731012	DNM1	1
GO:0016818	MF	GO:0016818	hydrolase activity, acting on acid anhydrides, in phosphorus-containing anhydrides	1/34	261/7135	0.71918	0.751898	0.731012	DNM1	1
GO:0016817	MF	GO:0016817	hydrolase activity, acting on acid anhydrides	1/34	262/7135	0.720569	0.751898	0.731012	DNM1	1
GO:0008324	MF	GO:0008324	cation transmembrane transporter activity	1/34	267/7135	0.727414	0.75358	0.732648	SLC6A12	1
GO:0015318	MF	GO:0015318	inorganic molecular entity transmembrane transporter activity	1/34	307/7135	0.77662	0.798809	0.77662	SLC6A12	1
GO:0008092	MF	GO:0008092	cytoskeletal protein binding	1/34	326/7135	0.796859	0.813813	0.791207	KIF20A	1
GO:0044877	MF	GO:0044877	protein-containing complex binding	1/34	347/7135	0.817158	0.826535	0.803575	CCNF	1
GO:0015075	MF	GO:0015075	ion transmembrane transporter activity	1/34	351/7135	0.820795	0.826535	0.803575	SLC6A12	1
GO:0046914	MF	GO:0046914	transition metal ion binding	1/34	459/7135	0.896294	0.896294	0.871397	XDH	1

## Sheet: Sheet6
KEGG of Upregulated miRNA Target Genes and Downregulated Gene, as well as Downregulated miRNA Target Genes and Upregulated Gene in Dapulian
	ID	Description	GeneRatio	BgRatio	pvalue	p.adjust	qvalue	geneID	Count
ssc04064	ssc04064	NF-kappa B signaling pathway	5/45	108/9332	0.000159911	0.0209483	0.019705	VCAM1/NFKB2/IL1R1/CXCL2/PTGS2	5
ssc04060	ssc04060	Cytokine-cytokine receptor interaction	7/45	273/9332	0.000297139	0.0209483	0.019705	CXCL14/IL33/IL1R1/CXCL2/IL20/OSM/FAS	7
ssc05143	ssc05143	African trypanosomiasis	3/45	37/9332	0.000726014	0.0341227	0.0320975	VCAM1/FAS/IDO2	3
ssc04668	ssc04668	TNF signaling pathway	4/45	111/9332	0.00194081	0.0684134	0.064353	VCAM1/CXCL2/PTGS2/FAS	4
ssc04061	ssc04061	Viral protein interaction with cytokine and cytokine receptor	3/45	85/9332	0.00785673	0.22156	0.20841	CXCL14/CXCL2/IL20	3
ssc04010	ssc04010	MAPK signaling pathway	5/45	293/9332	0.0129003	0.30306	0.285074	ARRB1/NFKB2/IL1R1/FAS/DUSP5	5
ssc05332	ssc05332	Graft-versus-host disease	2/45	39/9332	0.0150456	0.30306	0.285074	SLA-DMA/FAS	2
ssc05330	ssc05330	Allograft rejection	2/45	42/9332	0.0173233	0.305324	0.287203	SLA-DMA/FAS	2
ssc04940	ssc04940	Type I diabetes mellitus	2/45	48/9332	0.0222857	0.349142	0.32842	SLA-DMA/FAS	2
ssc05204	ssc05204	Chemical carcinogenesis - DNA adducts	2/45	58/9332	0.0316838	0.371689	0.349629	HSD11B1/PTGS2	2
ssc05320	ssc05320	Autoimmune thyroid disease	2/45	59/9332	0.0326965	0.371689	0.349629	SLA-DMA/FAS	2
ssc05134	ssc05134	Legionellosis	2/45	60/9332	0.0337219	0.371689	0.349629	NFKB2/CXCL2	2
ssc00983	ssc00983	Drug metabolism - other enzymes	2/45	66/9332	0.040133	0.371689	0.349629	XDH/UPB1	2
ssc05164	ssc05164	Influenza A	3/45	164/9332	0.0441739	0.371689	0.349629	SLA-DMA/IL33/FAS	3
ssc05140	ssc05140	Leishmaniasis	2/45	73/9332	0.0481441	0.371689	0.349629	SLA-DMA/PTGS2	2
ssc04115	ssc04115	p53 signaling pathway	2/45	75/9332	0.0505323	0.371689	0.349629	FAS/CCNB1	2
ssc04721	ssc04721	Synaptic vesicle cycle	2/45	76/9332	0.0517423	0.371689	0.349629	DNM1/SLC6A12	2
ssc04062	ssc04062	Chemokine signaling pathway	3/45	182/9332	0.0570072	0.371689	0.349629	CXCL14/ARRB1/CXCL2	3
ssc05152	ssc05152	Tuberculosis	3/45	185/9332	0.0593022	0.371689	0.349629	MRC2/CTSD/SLA-DMA	3
ssc04146	ssc04146	Peroxisome	2/45	87/9332	0.0657142	0.371689	0.349629	ACSL1/XDH	2
ssc05167	ssc05167	Kaposi sarcoma-associated herpesvirus infection	3/45	196/9332	0.0680867	0.371689	0.349629	CXCL2/PTGS2/FAS	3
ssc04640	ssc04640	Hematopoietic cell lineage	2/45	89/9332	0.0683777	0.371689	0.349629	SLA-DMA/IL1R1	2
ssc04657	ssc04657	IL-17 signaling pathway	2/45	89/9332	0.0683777	0.371689	0.349629	CXCL2/PTGS2	2
ssc00604	ssc00604	Glycosphingolipid biosynthesis - ganglio series	1/45	15/9332	0.0699913	0.371689	0.349629	ST6GALNAC3	1
ssc05032	ssc05032	Morphine addiction	2/45	92/9332	0.0724395	0.371689	0.349629	ARRB1/PDE2A	2
ssc05150	ssc05150	Staphylococcus aureus infection	2/45	92/9332	0.0724395	0.371689	0.349629	KRT23/SLA-DMA	2
ssc04658	ssc04658	Th1 and Th2 cell differentiation	2/45	93/9332	0.0738106	0.371689	0.349629	SLA-DMA/DLL4	2
ssc05323	ssc05323	Rheumatoid arthritis	2/45	93/9332	0.0738106	0.371689	0.349629	SLA-DMA/CXCL2	2
ssc05169	ssc05169	Epstein-Barr virus infection	3/45	209/9332	0.0791929	0.374733	0.352493	SLA-DMA/NFKB2/FAS	3
ssc00061	ssc00061	Fatty acid biosynthesis	1/45	18/9332	0.0834032	0.374733	0.352493	ACSL1	1
ssc05146	ssc05146	Amoebiasis	2/45	101/9332	0.0850754	0.374733	0.352493	IL1R1/CXCL2	2
ssc05417	ssc05417	Lipid and atherosclerosis	3/45	217/9332	0.0864012	0.374733	0.352493	VCAM1/CXCL2/FAS	3
ssc04974	ssc04974	Protein digestion and absorption	2/45	104/9332	0.089428	0.374733	0.352493	SLC36A2/COL22A1	2
ssc04625	ssc04625	C-type lectin receptor signaling pathway	2/45	105/9332	0.0908936	0.374733	0.352493	NFKB2/PTGS2	2
ssc05166	ssc05166	Human T-cell leukemia virus 1 infection	3/45	225/9332	0.0938822	0.374733	0.352493	SLA-DMA/NFKB2/IL1R1	3
ssc05163	ssc05163	Human cytomegalovirus infection	3/45	228/9332	0.0967558	0.374733	0.352493	IL1R1/PTGS2/FAS	3
ssc04659	ssc04659	Th17 cell differentiation	2/45	111/9332	0.0998349	0.374733	0.352493	SLA-DMA/IL1R1	2
ssc00770	ssc00770	Pantothenate and CoA biosynthesis	1/45	22/9332	0.100992	0.374733	0.352493	UPB1	1
ssc00534	ssc00534	Glycosaminoglycan biosynthesis - heparan sulfate / heparin	1/45	24/9332	0.109662	0.396471	0.37294	EXTL1	1
ssc00230	ssc00230	Purine metabolism	2/45	129/9332	0.128007	0.41477	0.390153	PDE2A/XDH	2
ssc04915	ssc04915	Estrogen signaling pathway	2/45	133/9332	0.134506	0.41477	0.390153	KRT23/CTSD	2
ssc00601	ssc00601	Glycosphingolipid biosynthesis - lacto and neolacto series	1/45	30/9332	0.135185	0.41477	0.390153	B3GNT5	1
ssc05310	ssc05310	Asthma	1/45	30/9332	0.135185	0.41477	0.390153	SLA-DMA	1
ssc04210	ssc04210	Apoptosis	2/45	135/9332	0.137783	0.41477	0.390153	CTSD/FAS	2
ssc04380	ssc04380	Osteoclast differentiation	2/45	136/9332	0.139429	0.41477	0.390153	NFKB2/IL1R1	2
ssc04270	ssc04270	Vascular smooth muscle contraction	2/45	137/9332	0.141079	0.41477	0.390153	RAMP2/ADM	2
ssc05418	ssc05418	Fluid shear stress and atherosclerosis	2/45	139/9332	0.144392	0.41477	0.390153	VCAM1/IL1R1	2
ssc04936	ssc04936	Alcoholic liver disease	2/45	140/9332	0.146055	0.41477	0.390153	CXCL2/FAS	2
ssc00410	ssc00410	beta-Alanine metabolism	1/45	33/9332	0.147677	0.41477	0.390153	UPB1	1
ssc04120	ssc04120	Ubiquitin mediated proteolysis	2/45	144/9332	0.152747	0.41477	0.390153	RHOBTB1/UBE2C	2
ssc04145	ssc04145	Phagosome	2/45	145/9332	0.15443	0.41477	0.390153	MRC2/SLA-DMA	2
ssc05224	ssc05224	Breast cancer	2/45	145/9332	0.15443	0.41477	0.390153	DLL4/NFKB2	2
ssc00512	ssc00512	Mucin type O-glycan biosynthesis	1/45	35/9332	0.155907	0.41477	0.390153	ST6GALNAC3	1
ssc04110	ssc04110	Cell cycle	2/45	154/9332	0.169735	0.435139	0.409313	AURKB/CCNB1	2
ssc04514	ssc04514	Cell adhesion molecules	2/45	154/9332	0.169735	0.435139	0.409313	SLA-DMA/VCAM1	2
ssc04217	ssc04217	Necroptosis	2/45	158/9332	0.176622	0.436361	0.410463	IL33/FAS	2
ssc04148	ssc04148	Efferocytosis	2/45	161/9332	0.181817	0.436361	0.410463	PTGS2/DUSP5	2
ssc00260	ssc00260	Glycine, serine and threonine metabolism	1/45	42/9332	0.184103	0.436361	0.410463	SDS	1
ssc00071	ssc00071	Fatty acid degradation	1/45	43/9332	0.188055	0.436361	0.410463	ACSL1	1
ssc04216	ssc04216	Ferroptosis	1/45	43/9332	0.188055	0.436361	0.410463	ACSL1	1
ssc04140	ssc04140	Autophagy - animal	2/45	165/9332	0.18878	0.436361	0.410463	CTSD/RRAGD	2
ssc04630	ssc04630	JAK-STAT signaling pathway	2/45	167/9332	0.192277	0.437275	0.411322	IL20/OSM	2
ssc00380	ssc00380	Tryptophan metabolism	1/45	47/9332	0.203677	0.454614	0.427632	IDO2	1
ssc04621	ssc04621	NOD-like receptor signaling pathway	2/45	175/9332	0.206349	0.454614	0.427632	NLRP6/CXCL2	2
ssc04672	ssc04672	Intestinal immune network for IgA production	1/45	50/9332	0.215201	0.459747	0.432461	SLA-DMA	1
ssc04961	ssc04961	Endocrine and other factor-regulated calcium reabsorption	1/45	50/9332	0.215201	0.459747	0.432461	DNM1	1
ssc04340	ssc04340	Hedgehog signaling pathway	1/45	53/9332	0.226561	0.460076	0.43277	ARRB1	1
ssc00270	ssc00270	Cysteine and methionine metabolism	1/45	54/9332	0.230312	0.460076	0.43277	SDS	1
ssc00240	ssc00240	Pyrimidine metabolism	1/45	55/9332	0.234045	0.460076	0.43277	UPB1	1
ssc05144	ssc05144	Malaria	1/45	55/9332	0.234045	0.460076	0.43277	VCAM1	1
ssc04913	ssc04913	Ovarian steroidogenesis	1/45	56/9332	0.237761	0.460076	0.43277	PTGS2	1
ssc04923	ssc04923	Regulation of lipolysis in adipocytes	1/45	56/9332	0.237761	0.460076	0.43277	PTGS2	1
ssc01212	ssc01212	Fatty acid metabolism	1/45	57/9332	0.241458	0.460076	0.43277	ACSL1	1
ssc04370	ssc04370	VEGF signaling pathway	1/45	57/9332	0.241458	0.460076	0.43277	PTGS2	1
ssc00980	ssc00980	Metabolism of xenobiotics by cytochrome P450	1/45	58/9332	0.245139	0.460861	0.433508	HSD11B1	1
ssc05207	ssc05207	Chemical carcinogenesis - receptor activation	2/45	202/9332	0.254539	0.468916	0.441086	ARRB1/DLL4	2
ssc04330	ssc04330	Notch signaling pathway	1/45	61/9332	0.256075	0.468916	0.441086	DLL4	1
ssc00140	ssc00140	Steroid hormone biosynthesis	1/45	63/9332	0.26328	0.469904	0.442015	HSD11B1	1
ssc04612	ssc04612	Antigen processing and presentation	1/45	63/9332	0.26328	0.469904	0.442015	SLA-DMA	1
ssc04929	ssc04929	GnRH secretion	1/45	64/9332	0.266856	0.470334	0.44242	ARRB1	1
ssc05321	ssc05321	Inflammatory bowel disease	1/45	67/9332	0.277485	0.483029	0.454361	SLA-DMA	1
ssc05170	ssc05170	Human immunodeficiency virus 1 infection	2/45	219/9332	0.285106	0.490243	0.461147	FAS/CCNB1	2
ssc01230	ssc01230	Biosynthesis of amino acids	1/45	72/9332	0.294865	0.494467	0.46512	SDS	1
ssc04920	ssc04920	Adipocytokine signaling pathway	1/45	73/9332	0.298292	0.494467	0.46512	ACSL1	1
ssc01524	ssc01524	Platinum drug resistance	1/45	74/9332	0.301702	0.494467	0.46512	FAS	1
ssc00590	ssc00590	Arachidonic acid metabolism	1/45	75/9332	0.305096	0.494467	0.46512	PTGS2	1
ssc05416	ssc05416	Viral myocarditis	1/45	75/9332	0.305096	0.494467	0.46512	SLA-DMA	1
ssc05100	ssc05100	Bacterial invasion of epithelial cells	1/45	77/9332	0.311836	0.497909	0.468358	DNM1	1
ssc03320	ssc03320	PPAR signaling pathway	1/45	78/9332	0.315183	0.497909	0.468358	ACSL1	1
ssc04144	ssc04144	Endocytosis	2/45	240/9332	0.32274	0.497909	0.468358	ARRB1/DNM1	2
ssc03083	ssc03083	Polycomb repressive complex	1/45	81/9332	0.325125	0.497909	0.468358	AURKB	1
ssc01232	ssc01232	Nucleotide metabolism	1/45	82/9332	0.328408	0.497909	0.468358	XDH	1
ssc04623	ssc04623	Cytosolic DNA-sensing pathway	1/45	82/9332	0.328408	0.497909	0.468358	IL33	1
ssc04976	ssc04976	Bile secretion	1/45	85/9332	0.338163	0.507245	0.47714	SLC22A7	1
ssc04727	ssc04727	GABAergic synapse	1/45	91/9332	0.35726	0.522134	0.491145	SLC6A12	1
ssc04914	ssc04914	Progesterone-mediated oocyte maturation	1/45	92/9332	0.360389	0.522134	0.491145	CCNB1	1
ssc01522	ssc01522	Endocrine resistance	1/45	93/9332	0.363504	0.522134	0.491145	DLL4	1
ssc04925	ssc04925	Aldosterone synthesis and secretion	1/45	93/9332	0.363504	0.522134	0.491145	PDE2A	1
ssc05222	ssc05222	Small cell lung cancer	1/45	94/9332	0.366605	0.522134	0.491145	PTGS2	1
ssc04933	ssc04933	AGE-RAGE signaling pathway in diabetic complications	1/45	100/9332	0.384898	0.542706	0.510496	VCAM1	1
ssc05145	ssc05145	Toxoplasmosis	1/45	106/9332	0.402674	0.561741	0.528401	SLA-DMA	1
ssc05142	ssc05142	Chagas disease	1/45	108/9332	0.408487	0.561741	0.528401	FAS	1
ssc04750	ssc04750	Inflammatory mediator regulation of TRP channels	1/45	109/9332	0.411373	0.561741	0.528401	IL1R1	1
ssc04650	ssc04650	Natural killer cell mediated cytotoxicity	1/45	111/9332	0.417103	0.561741	0.528401	FAS	1
ssc01200	ssc01200	Carbon metabolism	1/45	112/9332	0.419948	0.561741	0.528401	SDS	1
ssc04928	ssc04928	Parathyroid hormone synthesis, secretion and action	1/45	113/9332	0.422779	0.561741	0.528401	ARRB1	1
ssc04670	ssc04670	Leukocyte transendothelial migration	1/45	115/9332	0.4284	0.561741	0.528401	VCAM1	1
ssc04726	ssc04726	Serotonergic synapse	1/45	118/9332	0.436733	0.561741	0.528401	PTGS2	1
ssc05322	ssc05322	Systemic lupus erythematosus	1/45	119/9332	0.439484	0.561741	0.528401	SLA-DMA	1
ssc04071	ssc04071	Sphingolipid signaling pathway	1/45	120/9332	0.442221	0.561741	0.528401	CTSD	1
ssc04114	ssc04114	Oocyte meiosis	1/45	120/9332	0.442221	0.561741	0.528401	CCNB1	1
ssc04926	ssc04926	Relaxin signaling pathway	1/45	129/9332	0.46628	0.574871	0.540752	ARRB1	1
ssc04068	ssc04068	FoxO signaling pathway	1/45	130/9332	0.46889	0.574871	0.540752	CCNB1	1
ssc04142	ssc04142	Lysosome	1/45	130/9332	0.46889	0.574871	0.540752	CTSD	1
ssc04728	ssc04728	Dopaminergic synapse	1/45	130/9332	0.46889	0.574871	0.540752	ARRB1	1
ssc05165	ssc05165	Human papillomavirus infection	2/45	328/9332	0.472944	0.574871	0.540752	PTGS2/FAS	2
ssc01240	ssc01240	Biosynthesis of cofactors	1/45	143/9332	0.501702	0.596311	0.56092	IDO2	1
ssc05162	ssc05162	Measles	1/45	145/9332	0.506571	0.596311	0.56092	FAS	1
ssc05168	ssc05168	Herpes simplex virus 1 infection	2/45	354/9332	0.51368	0.596311	0.56092	SLA-DMA/FAS	2
ssc04072	ssc04072	Phospholipase D signaling pathway	1/45	149/9332	0.516169	0.596311	0.56092	DNM1	1
ssc04723	ssc04723	Retrograde endocannabinoid signaling	1/45	149/9332	0.516169	0.596311	0.56092	PTGS2	1
ssc04921	ssc04921	Oxytocin signaling pathway	1/45	149/9332	0.516169	0.596311	0.56092	PTGS2	1
ssc04150	ssc04150	mTOR signaling pathway	1/45	153/9332	0.525585	0.596311	0.56092	RRAGD	1
ssc04218	ssc04218	Cellular senescence	1/45	154/9332	0.527911	0.596311	0.56092	CCNB1	1
ssc04080	ssc04080	Neuroactive ligand-receptor interaction	2/45	367/9332	0.533294	0.596311	0.56092	P2RY14/ADM	2
ssc04932	ssc04932	Non-alcoholic fatty liver disease	1/45	158/9332	0.537103	0.596311	0.56092	FAS	1
ssc05160	ssc05160	Hepatitis C	1/45	158/9332	0.537103	0.596311	0.56092	FAS	1
ssc04022	ssc04022	cGMP-PKG signaling pathway	1/45	166/9332	0.554966	0.60538	0.56945	PDE2A	1
ssc05161	ssc05161	Hepatitis B	1/45	167/9332	0.557151	0.60538	0.56945	FAS	1
ssc05010	ssc05010	Alzheimer disease	2/45	384/9332	0.558152	0.60538	0.56945	PTGS2/FAS	2
ssc05034	ssc05034	Alcoholism	1/45	172/9332	0.567919	0.611271	0.574992	SLC29A3	1
ssc04360	ssc04360	Axon guidance	1/45	182/9332	0.588692	0.62883	0.591509	SEMA3C	1
ssc04814	ssc04814	Motor proteins	1/45	186/9332	0.596725	0.632619	0.595072	KIF20A	1
ssc05203	ssc05203	Viral carcinogenesis	1/45	192/9332	0.608488	0.640275	0.602274	NFKB2	1
ssc05205	ssc05205	Proteoglycans in cancer	1/45	204/9332	0.631016	0.656101	0.617161	FAS	1
ssc05415	ssc05415	Diabetic cardiomyopathy	1/45	205/9332	0.632835	0.656101	0.617161	CTSD	1
ssc04820	ssc04820	Cytoskeleton in muscle cells	1/45	229/9332	0.673954	0.688532	0.647668	MYOM3	1
ssc05022	ssc05022	Pathways of neurodegeneration - multiple diseases	2/45	474/9332	0.674316	0.688532	0.647668	PTGS2/FAS	2
ssc04714	ssc04714	Thermogenesis	1/45	232/9332	0.678766	0.688532	0.647668	ACSL1	1
ssc05206	ssc05206	MicroRNAs in cancer	1/45	267/9332	0.730023	0.735237	0.691601	PTGS2	1
ssc04151	ssc04151	PI3K-Akt signaling pathway	1/45	351/9332	0.822605	0.822605	0.773783	OSM	1
